# Supplementary material for: Analytic attributes of the 16S rRNA gene sequencing methodology for human gut microbiota characterization
Source: Appl Microbiol Biotechnol. 2026 May 22;110(1):217. doi: 10.1007/s00253-026-13844-8 (PMC13375765; doi:10.1007/s00253-026-13844-8)
Supplement: Supplementary file 2 — XLSX (730 KB) [file 253_2026_13844_MOESM2_ESM.xlsx]

## Sheet: phylum
Domain	Phylum	Intercept..Est	Intercept..SE	Intercept..t.val	dnakitBTm.Est	dnakitBTm.SE	dnakitBTm.t.val	dnakitPF.Est	dnakitPF.SE	dnakitPF.t.val	dnakitZM.Est	dnakitZM.SE	dnakitZM.t.val	X.Intercept..pval	dnakitBTm.pval	dnakitPF.pval	dnakitZM.pval	X.Intercept..pval.padj	dnakitBTm.pval.padj	dnakitPF.pval.padj	dnakitZM.pval.padj	dnakitBTm.rab.all	dnakitBTm.rab.win.0	dnakitBTm.rab.win.1	dnakitBTm.diff.btw	dnakitBTm.diff.win	dnakitBTm.effect	dnakitBTm.overlap	dnakitPF.rab.all	dnakitPF.rab.win.0	dnakitPF.rab.win.1	dnakitPF.diff.btw	dnakitPF.diff.win	dnakitPF.effect	dnakitPF.overlap	dnakitZM.rab.all	dnakitZM.rab.win.0	dnakitZM.rab.win.1	dnakitZM.diff.btw	dnakitZM.diff.win	dnakitZM.effect	dnakitZM.overlap
Bacteria	Bacillota_A	7.09744	0.327902	22.5966	0.577421	0.463724	1.29643	0.124835	0.463724	0.266437	-0.587859	0.463724	-1.35332	5.41737e-08	0.310591	0.723929	0.312467	6.50384e-07	0.928761	0.995144	0.90437	7.18646	6.95695	7.63795	0.717786	0.73333	0.840837	0.146669	7.18646	7.19491	7.17928	0.0763446	0.837518	0.0955911	0.456954	7.18646	7.3441	6.47471	-0.856037	0.868143	-0.901619	0.132453
Bacteria	Bacteroidota	7.1375	0.290519	26.0275	-1.12178	0.410856	-2.89986	-1.01909	0.410856	-2.65677	-0.342066	0.410856	-0.919916	2.671e-08	0.0539415	0.078701	0.472777	3.47147e-07	0.396398	0.489602	0.94177	6.39244	6.64792	5.98385	-0.663576	0.801644	-0.828583	0.185432	6.39244	6.63254	6.06761	-0.516545	0.803729	-0.676254	0.258279	6.39244	6.29191	6.7352	0.415168	0.854507	0.416678	0.350994
Bacteria	Verrucomicrobiota	-6.76379	1.31876	-5.71846	-1.16584	1.86501	-0.702586	2.52956	1.86501	1.44077	3.16611	1.86501	1.84031	0.00336231	0.564262	0.298935	0.194464	0.0357887	0.91239	0.881722	0.797398	-4.99849	-4.38297	-7.21557	-2.74732	3.6165	-0.793879	0.213335	-4.99849	-5.72205	-4.12142	1.63832	3.13431	0.482486	0.286668	-4.99849	-5.69479	-2.9883	2.60497	3.32578	0.686852	0.166669
Bacteria	Bacillota_I	2.96427	0.431882	7.02052	1.90172	0.610774	3.18396	0.903595	0.610774	1.50758	-0.418659	0.610774	-0.719029	0.000199133	0.0215933	0.213918	0.536808	0.00164221	0.238999	0.932819	0.982293	3.53752	3.15294	4.82579	1.77476	0.992743	1.66591	0.0266835	3.53752	3.2855	3.90228	0.457107	1.26139	0.326522	0.366667	3.53752	3.93458	2.7968	-1.33222	1.41932	-0.961644	0.132453
Bacteria	Actinomycetota	3.31826	0.387306	8.81927	3.06633	0.547734	5.76262	1.11255	0.547734	2.08581	0.33081	0.547734	0.601405	4.70914e-05	0.00104243	0.105509	0.586556	0.00044979	0.0135516	0.733872	0.999172	4.17009	3.93543	6.31435	2.51209	0.987856	2.65455	0.000467664	4.17009	4.0034	4.35903	0.245482	1.3797	0.172768	0.42	4.17009	4.4298	3.86512	-1.15364	1.8005	-0.560759	0.298014
Bacteria	Bacillota_C	5.48496	0.411313	13.7886	-1.59805	0.581685	-2.84905	-1.79442	0.581685	-3.19978	-2.19798	0.581685	-3.93253	1.81075e-06	0.0389244	0.0246103	0.00982282	1.98951e-05	0.375997	0.289311	0.127697	3.86013	3.89032	3.80365	-0.0900297	1.16508	-0.0881067	0.463576	3.86013	4.05026	3.60604	-0.418703	1.20394	-0.246469	0.337749	3.86013	4.03505	3.29698	-1.04093	1.36552	-0.751239	0.211922
Bacteria	Desulfobacterota	-0.537892	0.430895	-1.34496	-2.09015	0.609378	-3.60524	-1.17836	0.609378	-2.08334	-0.545643	0.609378	-0.954298	0.296427	0.0181418	0.151257	0.442787	0.869298	0.197192	0.670824	0.961879	-1.42202	-1.09248	-2.50434	-1.46103	1.1966	-1.08177	0.10667	-1.42202	-1.24668	-1.71195	-0.615446	1.32087	-0.395919	0.333334	-1.42202	-1.6439	-1.04825	0.392245	1.16455	0.312655	0.357616
Bacteria	Pseudomonadota	2.54231	0.303935	9.04312	-1.47839	0.42983	-3.74956	0.202762	0.42983	0.471802	-0.0166268	0.42983	-0.0743457	0.000130212	0.0237634	0.631075	0.780203	0.00108077	0.22721	0.98708	0.9925	2.31026	2.49513	1.03322	-1.49879	0.755829	-1.97538	0.01989	2.31026	2.18153	2.61478	0.539968	0.947619	0.511855	0.245034	2.31026	2.30695	2.3251	0.268002	1.08507	0.274315	0.377484
Bacteria	Bacillota	-1.59204	1.01095	-1.56276	1.84568	1.4297	1.28257	-0.20442	1.4297	-0.1767	-0.42838	1.4297	-0.332401	0.173511	0.251866	0.805025	0.737224	0.919872	0.996375	1	1	-1.5087	-1.94641	0.193034	2.22752	1.56532	1.20933	0.0933378	-1.5087	-1.0296	-1.80884	-0.687419	2.12978	-0.305235	0.403974	-1.5087	-1.23983	-1.81492	-1.12179	2.16924	-0.430283	0.320001
Archaea	Methanobacteriota	-8.28092	1.82051	-5.04355	0.404664	2.57458	0.178709	0.130246	2.57458	0.0355431	1.31191	2.57458	0.626003	0.00623932	0.69633	0.760975	0.573259	0.0654708	0.980126	0.978803	0.963349	-7.31465	-7.37516	-7.15142	-0.0020153	4.18225	0.00229414	0.5	-7.31465	-7.12307	-7.60705	-0.947293	4.16435	-0.187179	0.406667	-7.31465	-7.52723	-6.18277	1.1238	4.14155	0.25469	0.38
Bacteria	Cyanobacteriota	-0.878294	0.54995	-1.66375	-0.804796	0.777747	-1.05603	0.391075	0.777747	0.520821	-0.396325	0.777747	-0.542952	0.194741	0.393884	0.632186	0.607628	0.78279	0.956829	1	0.989226	-1.03972	-0.881265	-1.51614	-0.701104	1.3358	-0.428208	0.298014	-1.03972	-1.25084	-0.594852	0.776421	1.2816	0.552251	0.266668	-1.03972	-0.947479	-1.51336	-0.464847	1.41666	-0.30476	0.353334
Bacteria	Bacillota_B	-5.34417	1.56063	-3.83105	-0.458377	2.20706	-0.228234	-0.74002	2.20706	-0.346036	0.176661	2.20706	0.119242	0.0200085	0.742869	0.688369	0.786079	0.176442	0.98627	0.99594	1	-4.8011	-4.62648	-5.26181	-0.327709	3.37638	-0.0652196	0.450331	-4.8011	-4.69796	-5.2251	-0.304203	3.63282	-0.0591466	0.44	-4.8011	-5.0535	-4.31547	0.494323	3.07845	0.152454	0.406667
Bacteria	Bacteria	-5.14762	1.29413	-4.37531	0.921569	1.83017	0.467365	-0.458308	1.83017	-0.333064	-0.0519545	1.83017	-0.0915544	0.00991668	0.630448	0.697105	0.785065	0.088101	0.994898	0.979787	0.990647	-4.43957	-4.69298	-4.03103	0.744435	2.20836	0.302272	0.360001	-4.43957	-4.27115	-4.97875	-0.720843	2.51344	-0.253399	0.353334	-4.43957	-4.41349	-4.53822	-0.234151	2.90694	-0.053863	0.46

## Sheet: class
Domain	Phylum	Class	Intercept..Est	Intercept..SE	Intercept..t.val	dnakitBTm.Est	dnakitBTm.SE	dnakitBTm.t.val	dnakitPF.Est	dnakitPF.SE	dnakitPF.t.val	dnakitZM.Est	dnakitZM.SE	dnakitZM.t.val	X.Intercept..pval	dnakitBTm.pval	dnakitPF.pval	dnakitZM.pval	X.Intercept..pval.padj	dnakitBTm.pval.padj	dnakitPF.pval.padj	dnakitZM.pval.padj	dnakitBTm.rab.all	dnakitBTm.rab.win.0	dnakitBTm.rab.win.1	dnakitBTm.diff.btw	dnakitBTm.diff.win	dnakitBTm.effect	dnakitBTm.overlap	dnakitPF.rab.all	dnakitPF.rab.win.0	dnakitPF.rab.win.1	dnakitPF.diff.btw	dnakitPF.diff.win	dnakitPF.effect	dnakitPF.overlap	dnakitZM.rab.all	dnakitZM.rab.win.0	dnakitZM.rab.win.1	dnakitZM.diff.btw	dnakitZM.diff.win	dnakitZM.effect	dnakitZM.overlap
Bacteria	Bacillota_A	Clostridia	7.91895	0.329917	25.118	0.494015	0.466573	1.0871	0.0163418	0.466573	0.0382677	-0.573688	0.466573	-1.33654	2.76432e-08	0.402504	0.799503	0.319129	4.42329e-07	0.938956	0.990964	0.914118	7.98569	7.77985	8.38195	0.63276	0.721113	0.823562	0.166669	7.98569	8.0084	7.91179	0.0512167	0.781197	0.0479067	0.473333	7.98569	8.0869	7.38222	-0.800854	0.895223	-0.78529	0.185432
Bacteria	Bacteroidota	Bacteroidia	7.95908	0.290404	29.0407	-1.15168	0.410694	-2.99464	-1.12596	0.410694	-2.89562	-0.324978	0.410694	-0.897755	1.25132e-08	0.055531	0.0494298	0.508131	2.12675e-07	0.466167	0.490204	0.941799	7.17489	7.44822	6.78233	-0.737681	0.868651	-0.702987	0.226668	7.17489	7.46609	6.8037	-0.55217	0.877668	-0.62661	0.260001	7.17489	7.06852	7.63934	0.416933	0.980382	0.410185	0.311259
Bacteria	Verrucomicrobiota	Verrucomicrobiae	-6.60244	1.43639	-5.05408	-0.526047	2.03137	-0.287347	-0.771709	2.03137	-0.505305	3.49539	2.03137	1.87661	0.00549545	0.678926	0.610712	0.190555	0.0734956	0.954214	0.938083	0.829021	-5.65745	-5.39234	-6.36538	-1.44475	4.39893	-0.278085	0.357616	-5.65745	-5.08438	-6.89226	-2.15901	3.82306	-0.490008	0.291392	-5.65745	-6.47576	-2.69318	3.81909	2.84733	1.23757	0.112586
Bacteria	Bacillota_I	Bacilli_A	3.74972	0.431577	8.88508	1.85457	0.610342	3.10199	0.81729	0.610342	1.3715	-0.303656	0.610342	-0.529126	4.23875e-05	0.0256409	0.263547	0.64138	0.000530978	0.335968	0.973321	0.998053	4.33851	4.03597	5.56021	1.51591	1.03289	1.39527	0.0331259	4.33851	4.14497	4.58907	0.370254	1.17802	0.245047	0.393334	4.33851	4.66002	3.68714	-1.18043	1.32491	-0.813919	0.186669
Bacteria	Actinomycetota	Actinomycetes	3.46346	0.381276	9.4	2.5505	0.539205	4.86828	1.27587	0.539205	2.44031	0.738812	0.539205	1.37648	3.52259e-05	0.00293377	0.0698884	0.258787	0.000458107	0.047032	0.660921	0.991197	4.60244	4.3118	5.95479	1.82314	0.997048	1.81441	0.0133673	4.60244	4.45808	4.72797	0.254274	1.31969	0.196162	0.437086	4.60244	4.7496	4.37959	-0.63248	1.47604	-0.357722	0.350994
Bacteria	Actinomycetota	Coriobacteriia	2.66614	0.452673	6.02089	3.47215	0.640177	5.53833	0.461744	0.640177	0.739281	-0.823275	0.640177	-1.33579	0.000570612	0.00103505	0.521683	0.280168	0.00624166	0.0174814	0.999871	0.944415	3.00086	2.73758	6.08675	3.43287	0.831806	3.98798	0.000467664	3.00086	2.87099	3.11139	0.299855	1.97887	0.117656	0.413334	3.00086	3.26167	2.27704	-2.25494	2.3257	-0.825687	0.112586
Bacteria	Bacillota_C	Negativicutes	6.31182	0.421649	15.3964	-1.68789	0.596302	-2.92528	-1.88629	0.596302	-3.25399	-2.16272	0.596302	-3.76205	7.93121e-07	0.0369067	0.0205103	0.0117223	1.18728e-05	0.431563	0.313699	0.185396	4.64421	4.71202	4.57649	-0.156173	1.29673	-0.101945	0.42	4.64421	4.88606	4.39073	-0.545226	1.13952	-0.428774	0.304637	4.64421	4.79247	4.27716	-0.88762	1.5023	-0.55663	0.280001
Bacteria	Desulfobacterota	Desulfovibrionia	0.285173	0.393656	0.772288	-2.21559	0.556714	-4.21262	-1.27005	0.556714	-2.42888	-0.540135	0.556714	-1.03928	0.533774	0.0123647	0.0905592	0.42962	0.949979	0.153964	0.618678	0.946003	-0.618955	-0.306786	-1.89803	-1.60487	1.16967	-1.30633	0.0733391	-0.618955	-0.397121	-0.984691	-0.531975	1.27972	-0.367709	0.353334	-0.618955	-0.89643	-0.20617	0.550729	1.16829	0.437916	0.324504
Bacteria	Pseudomonadota	Gammaproteobacteria	2.88458	0.291617	10.4867	-1.49873	0.412409	-3.82816	-0.436671	0.412409	-1.10603	-0.0464853	0.412409	-0.159533	3.44878e-05	0.0200279	0.41559	0.749616	0.000432784	0.237281	0.931069	0.995988	2.46785	2.69931	1.37265	-1.2979	0.712689	-1.79652	0.01989	2.46785	2.48429	2.43305	0.0948329	0.976113	0.107929	0.46	2.46785	2.32706	2.79833	0.591481	1.04368	0.51433	0.291392
Bacteria	Bacillota	Bacilli	-0.881717	1.04504	-0.817849	1.91229	1.47792	1.28516	-0.182743	1.47792	-0.153465	-0.248059	1.47792	-0.203238	0.458719	0.256159	0.832553	0.80799	1	0.998615	1	1	-0.687102	-1.13925	0.98363	2.21824	1.5392	1.20832	0.132453	-0.687102	-0.151342	-1.06151	-0.937319	2.01426	-0.39024	0.350994	-0.687102	-0.506179	-0.948036	-0.85783	2.55292	-0.322222	0.353334
Bacteria	Pseudomonadota	Alphaproteobacteria	1.61745	0.420014	4.01405	-1.93759	0.59399	-3.40181	0.828344	0.59399	1.43922	-0.0989966	0.59399	-0.199094	0.0100234	0.0219118	0.25216	0.768923	0.100258	0.296699	0.94401	0.998246	1.51745	1.93923	-0.181666	-2.27699	1.10194	-1.85592	0.00668869	1.51745	1.03482	2.42714	1.38187	1.12218	1.02889	0.112586	1.51745	1.59313	1.32704	0.177878	1.56692	0.134028	0.456954
Archaea	Methanobacteriota	Methanobacteria	-7.01176	1.6298	-4.68537	-0.154734	2.30488	-0.110185	-0.628915	2.30488	-0.315399	0.694281	2.30488	0.356211	0.0067542	0.76299	0.702144	0.690215	0.086648	0.978328	0.975173	0.980622	-6.4599	-6.38286	-6.62956	-0.18315	4.13739	-0.0607887	0.483444	-6.4599	-6.20452	-7.12501	-0.832247	4.09414	-0.218347	0.397351	-6.4599	-6.69367	-5.4652	0.977567	3.64377	0.257016	0.4
Bacteria	Cyanobacteriota	Vampirovibrionia	-0.0521844	0.540091	-0.10269	-0.805499	0.763805	-1.10015	0.315374	0.763805	0.441439	-0.404365	0.763805	-0.565913	0.793476	0.379696	0.653309	0.613605	0.996267	0.953585	0.99649	0.992816	-0.228227	-0.0357327	-0.723028	-0.78844	1.48884	-0.488887	0.300001	-0.228227	-0.475971	0.318366	0.668092	1.22339	0.50011	0.300001	-0.228227	-0.0959291	-0.723121	-0.426718	1.31273	-0.262435	0.384106
Bacteria	Verrucomicrobiota	Lentisphaeria	-6.31041	1.62687	-4.26766	-0.377942	2.30075	-0.205189	2.77118	2.30075	1.2613	0.19159	2.30075	0.126127	0.0133826	0.708852	0.33633	0.739237	0.138648	0.992517	0.941345	0.972003	-4.79212	-4.33532	-5.85116	-1.3593	4.20665	-0.251971	0.350994	-4.79212	-5.66483	-3.43177	2.53893	2.97255	0.805569	0.198677	-4.79212	-4.70863	-5.35769	-0.302991	4.32232	-0.0381069	0.473333
Bacteria	Bacillota_B	Dehalobacteriia	-4.70319	1.46104	-3.58478	-0.381334	2.06622	-0.297929	1.00549	2.06622	0.441342	-0.24719	2.06622	-0.139307	0.0255715	0.691125	0.651818	0.725122	0.235096	0.98533	0.992236	1	-3.89607	-3.70666	-4.57386	-0.594829	2.98441	-0.150417	0.413334	-3.89607	-4.06813	-3.38997	0.671067	2.33002	0.273019	0.346667	-3.89607	-3.87576	-3.97535	0.0192362	2.6465	0.00645302	0.496689
Bacteria	Bacillota_B	Bacillota_B	-6.84995	1.68688	-4.46938	-0.503869	2.3856	-0.238092	-0.444237	2.3856	-0.235996	0.421893	2.3856	0.212092	0.0117418	0.703036	0.676306	0.714635	0.128457	0.9705	0.997232	0.989559	-6.26019	-6.06701	-6.6936	-0.320028	4.0748	-0.0502042	0.476821	-6.26019	-6.10126	-6.63542	-0.640707	3.95298	-0.162098	0.417219	-6.26019	-6.53895	-5.52256	0.459502	3.84507	0.133643	0.4
Bacteria	Bacteria	Bacteria	-4.44471	1.43669	-3.3861	0.957383	2.03178	0.455911	-0.745057	2.03178	-0.434301	0.231577	2.03178	0.126052	0.0295143	0.649581	0.657446	0.768637	0.268431	1	0.989968	1	-3.68606	-3.88961	-3.32639	0.690339	2.38883	0.207804	0.373334	-3.68606	-3.36971	-4.57641	-1.2716	2.69092	-0.381284	0.313334	-3.68606	-3.82125	-3.23814	0.276422	2.56058	0.0804083	0.463576

## Sheet: order
Domain	Phylum	Class	Order	Intercept..Est	Intercept..SE	Intercept..t.val	dnakitBTm.Est	dnakitBTm.SE	dnakitBTm.t.val	dnakitPF.Est	dnakitPF.SE	dnakitPF.t.val	dnakitZM.Est	dnakitZM.SE	dnakitZM.t.val	X.Intercept..pval	dnakitBTm.pval	dnakitPF.pval	dnakitZM.pval	X.Intercept..pval.padj	dnakitBTm.pval.padj	dnakitPF.pval.padj	dnakitZM.pval.padj	dnakitBTm.rab.all	dnakitBTm.rab.win.0	dnakitBTm.rab.win.1	dnakitBTm.diff.btw	dnakitBTm.diff.win	dnakitBTm.effect	dnakitBTm.overlap	dnakitPF.rab.all	dnakitPF.rab.win.0	dnakitPF.rab.win.1	dnakitPF.diff.btw	dnakitPF.diff.win	dnakitPF.effect	dnakitPF.overlap	dnakitZM.rab.all	dnakitZM.rab.win.0	dnakitZM.rab.win.1	dnakitZM.diff.btw	dnakitZM.diff.win	dnakitZM.effect	dnakitZM.overlap
Bacteria	Bacillota_A	Clostridia	Oscillospirales	7.76409	0.265265	30.9767	0.669443	0.375142	1.87504	0.083971	0.375142	0.264563	-0.29007	0.375142	-0.818711	5.50957e-09	0.167092	0.731073	0.501538	1.8642e-07	0.918619	0.995661	0.99199	7.9085	7.71441	8.41035	0.742673	0.595365	1.18919	0.113337	7.9085	7.96163	7.83318	-0.100738	0.644795	-0.113168	0.46	7.9085	8.05515	7.46788	-0.595251	0.67705	-0.84068	0.218545
Bacteria	Bacteroidota	Bacteroidia	Bacteroidales	8.89041	0.226736	42.6732	-1.29635	0.320654	-4.43558	-0.619805	0.320654	-2.0776	0.24838	0.320654	0.835373	6.88166e-10	0.0100276	0.143191	0.487737	2.40858e-08	0.253989	0.854843	0.996064	8.4603	8.8	7.5703	-1.2537	0.653833	-1.73721	0.0265068	8.4603	8.76759	8.26881	-0.472198	0.80588	-0.454049	0.353334	8.4603	8.21176	9.12342	0.945782	0.739851	1.05643	0.165565
Bacteria	Verrucomicrobiota	Verrucomicrobiae	Verrucomicrobiales	-6.07388	1.47118	-4.64922	-0.262449	2.08057	-0.102059	0.112748	2.08057	0.0365003	4.77515	2.08057	2.56819	0.0140421	0.700814	0.698185	0.0909289	0.238545	0.980372	0.983721	0.732795	-4.53526	-4.05046	-5.43039	-1.91268	4.24719	-0.34808	0.337749	-4.53526	-4.12938	-5.41184	-1.45278	4.40549	-0.299105	0.364239	-4.53526	-5.48626	-1.05969	4.39965	2.70093	1.6468	0.0331259
Bacteria	Bacillota_C	Negativicutes	Acidaminococcales	5.95989	0.34677	17.7052	-0.986484	0.490407	-2.08199	-1.53584	0.490407	-3.21507	-1.31267	0.490407	-2.76118	2.49257e-07	0.108145	0.0198419	0.0404108	7.55317e-06	0.907142	0.533512	0.727584	4.8628	4.78688	4.97571	0.188316	0.924011	0.135691	0.430464	4.8628	5.07538	4.41234	-0.649243	0.822613	-0.790409	0.198677	4.8628	4.93717	4.62452	-0.392857	0.955547	-0.380791	0.357616
Bacteria	Bacillota_I	Bacilli_A	Erysipelotrichales	4.43324	0.379493	11.9977	1.99885	0.536684	3.82358	1.58686	0.536684	3.05237	0.468509	0.536684	0.902494	4.226e-06	0.00905898	0.0275414	0.440067	0.000115071	0.259222	0.583378	0.998634	5.59075	5.191	6.45185	1.23009	0.998751	1.19159	0.0800053	5.59075	5.20231	6.04832	0.799602	1.06182	0.641974	0.313334	5.59075	5.92632	5.03694	-0.831069	1.2383	-0.650002	0.253335
Bacteria	Actinomycetota	Actinomycetes	Actinomycetales	4.36157	0.319682	14.1902	2.44754	0.452099	5.63587	1.85792	0.452099	4.29143	1.43862	0.452099	3.32363	1.55129e-06	0.00131696	0.00696283	0.0216848	4.42181e-05	0.0434323	0.219244	0.497105	6.054	5.77222	6.80727	1.02421	0.827829	1.20081	0.0400111	6.054	5.82569	6.21537	0.458557	1.09982	0.427231	0.357616	6.054	6.20527	5.82569	-0.189148	1.10626	-0.127299	0.423841
Bacteria	Actinomycetota	Coriobacteriia	Coriobacteriales	3.56912	0.385023	9.5075	3.41265	0.544505	6.43316	1.15346	0.544505	2.1797	-0.254877	0.544505	-0.472646	2.53737e-05	0.000414655	0.0873555	0.655389	0.000641814	0.0140471	0.911682	1	4.39609	4.00136	6.97472	2.92066	0.856965	3.36956	0.000467664	4.39609	4.00669	4.72214	0.752072	1.4817	0.330126	0.340001	4.39609	4.73212	3.51952	-1.50001	1.92114	-0.866297	0.172188
Bacteria	Bacillota_A	Clostridia	Lachnospirales	7.61088	0.267586	30.1309	0.0163499	0.378424	0.0257427	1.10507	0.378424	3.1203	0.36293	0.378424	1.01665	6.58194e-09	0.804843	0.0393355	0.407561	2.18573e-07	0.991807	0.566684	0.999964	7.9651	8.1397	7.60668	-0.502475	0.703432	-0.651409	0.271524	7.9651	7.74755	8.71765	0.95994	0.562949	1.60556	0.0600072	7.9651	7.96475	7.96582	0.0180506	0.778898	0.0521303	0.486667
Bacteria	Bacillota_A	Clostridia	Peptostreptococcales	0.543552	0.275526	2.21565	3.07374	0.389652	8.67594	2.51433	0.389652	7.06544	1.03002	0.389652	2.86927	0.171907	0.000169699	0.000742626	0.0713816	0.711522	0.00576926	0.0258371	0.672103	2.31766	1.55582	3.61151	1.867	1.12778	1.37197	0.0600072	2.31766	1.55582	3.06748	1.41541	1.44425	0.742179	0.278147	2.31766	3.01358	1.54508	-1.35008	1.07488	-0.707058	0.306668
Bacteria	Bacillota_C	Negativicutes	Veillonellales	6.47816	0.348338	19.1599	-3.30398	0.492624	-6.91433	-1.20128	0.492624	-2.49622	-1.82627	0.492624	-3.81199	1.33051e-07	0.000276544	0.0550814	0.00840742	4.16686e-06	0.00959912	0.830649	0.280374	5.01037	5.26101	3.18272	-2.12177	0.981354	-2.18256	0.00668869	5.01037	4.67747	5.2658	0.656029	1.50225	0.434896	0.344371	5.01037	5.21367	4.67747	-0.446572	1.56872	-0.270964	0.373334
Bacteria	Bacillota_A	Clostridia	Christensenellales	2.60817	0.319171	8.46214	0.480698	0.451375	1.10875	0.39187	0.451375	0.929905	0.146645	0.451375	0.357824	6.8887e-05	0.368217	0.450137	0.685598	0.00169201	0.997794	0.991353	1	2.88304	2.83381	3.01668	0.265887	0.780153	0.364807	0.373334	2.88304	2.80459	2.97778	0.148474	0.696455	0.168661	0.410596	2.88304	2.89478	2.78827	-0.0967676	0.863658	-0.0902344	0.430464
Bacteria	Bacillota_A	Clostridia	UBA1381	1.58831	0.437345	3.86868	2.20161	0.6185	3.82096	0.243943	0.6185	0.427805	-1.60703	0.6185	-2.72512	0.0118065	0.0142514	0.667554	0.0482999	0.220456	0.341841	1	0.743327	1.71652	1.45542	3.78349	2.40966	0.885493	2.68548	0.000467664	1.71652	1.60068	1.81145	-0.0344988	1.77766	-0.0337429	0.493333	1.71652	2.01602	0.394593	-2.32794	1.9884	-1.23702	0.0266835
Bacteria	Bacillota_A	Clostridia	Clostridiales	1.81669	0.421009	4.46314	-0.577769	0.595397	-0.987283	0.183735	0.595397	0.318477	-0.541525	0.595397	-0.935645	0.0041738	0.406698	0.716693	0.429964	0.0899364	1	1	0.997437	1.55732	1.73863	1.28016	-0.57078	0.894535	-0.578145	0.273334	1.55732	1.36732	1.98713	0.659312	0.884842	0.787623	0.218545	1.55732	1.72346	1.2631	-0.406309	0.977089	-0.369065	0.313334
Bacteria	Pseudomonadota	Gammaproteobacteria	Enterobacterales	1.33467	0.492	2.83897	-1.56525	0.695792	-2.34335	-0.198504	0.695792	-0.305014	-0.370134	0.695792	-0.57999	0.0417739	0.0810016	0.738721	0.611117	0.56664	0.824186	1	1	0.788121	1.03447	-0.193182	-1.26827	1.02232	-1.1371	0.0596098	0.788121	0.581313	1.13247	0.544565	1.15967	0.381326	0.333334	0.788121	0.678368	0.960403	0.442565	1.33078	0.321972	0.346667
Bacteria	Desulfobacterota	Desulfovibrionia	Desulfovibrionales	1.2907	0.333065	4.20582	-2.01423	0.471025	-4.60889	-0.531958	0.471025	-1.18701	0.0323258	0.471025	0.0884691	0.0108368	0.00904126	0.355723	0.795588	0.20897	0.219524	0.977433	0.999588	0.913437	1.15851	-0.640429	-1.84293	0.8946	-1.97684	0.0132787	0.913437	0.992122	0.789348	-0.0298425	1.07424	-0.0250754	0.486667	0.913437	0.708644	1.31588	0.604269	1.14739	0.511766	0.233335
Bacteria	Pseudomonadota	Gammaproteobacteria	Burkholderiales	3.21951	0.26002	13.291	-1.80894	0.367723	-5.30139	0.407696	0.367723	1.20541	0.930019	0.367723	2.70189	6.18127e-06	0.00425833	0.366838	0.0612412	0.000162318	0.125509	0.959695	0.729707	3.42046	3.69932	1.46873	-2.19342	0.828482	-2.61425	0.000467664	3.42046	3.24243	3.61583	0.63043	1.12323	0.436349	0.346667	3.42046	3.13999	4.13208	1.0757	0.909762	1.13392	0.0600072
Bacteria	Bacillota_A	Clostridia	TANB77	4.58033	0.261392	18.8862	-0.632788	0.369664	-1.8776	-1.24737	0.369664	-3.63112	-0.530664	0.369664	-1.55016	3.49043e-07	0.191575	0.0188451	0.245265	1.05072e-05	0.905249	0.445148	0.947448	3.9309	3.93091	3.92908	0.0174489	0.737066	0.0236827	0.490066	3.9309	4.09095	3.33235	-0.767233	0.634365	-1.18223	0.0927197	3.9309	3.87083	4.01794	0.144994	0.750761	0.158199	0.426667
Bacteria	Bacillota	Bacilli	Lactobacillales	0.176914	0.662622	0.313054	1.76812	0.937088	1.89965	0.119031	0.937088	0.0938967	0.0367709	0.937088	0.0039028	0.730072	0.112168	0.828988	0.869094	1	0.990346	1	1	0.515677	0.167451	1.95485	1.85564	1.06102	1.62404	0.0596098	0.515677	0.842702	0.28831	-0.501482	1.59162	-0.300437	0.397351	0.515677	0.813747	0.238459	-0.63678	1.42879	-0.301068	0.38
Bacteria	Pseudomonadota	Alphaproteobacteria	RF32	2.42718	0.347835	7.23247	-1.64581	0.491913	-3.46774	1.39099	0.491913	2.93223	0.63642	0.491913	1.33959	0.000287642	0.0203636	0.0371243	0.277891	0.0067943	0.416397	0.635217	0.988792	2.71055	3.06799	0.798098	-2.32725	1.05021	-2.06544	0.00673328	2.71055	2.30145	3.87991	1.44211	1.11325	1.28175	0.046367	2.71055	2.4454	3.08227	0.59163	1.53659	0.418234	0.350994
Bacteria	Bacillota_I	Bacilli_A	RF39	0.121653	0.896821	0.174756	-0.245389	1.2683	-0.223496	-3.62574	1.2683	-3.09435	-0.220537	1.2683	-0.205829	0.814534	0.791748	0.0296464	0.797773	1	1	0.619526	1	-0.353778	-0.543263	-0.0876159	0.364631	1.80928	0.154788	0.413334	-0.353778	0.0227566	-2.85088	-2.83738	1.99882	-1.31837	0.0333467	-0.353778	-0.595611	-0.087231	0.557185	1.86403	0.282875	0.386667
Bacteria	Bacillota_A	Clostridia	Monoglobales	0.741385	1.11194	0.797745	2.40226	1.57252	1.85676	-0.476765	1.57252	-0.355756	-3.59741	1.57252	-2.46596	0.485925	0.165165	0.735241	0.0543273	1	0.912031	1	0.860893	0.544793	0.162182	3.19756	3.03801	1.26439	2.4115	0.000467664	0.544793	0.841859	0.287068	-0.636795	2.66185	-0.249835	0.390729	0.544793	0.97956	-1.78529	-3.16329	2.99187	-0.935664	0.0466761
Archaea	Methanobacteriota	Methanobacteria	Methanobacteriales	-6.21361	1.70117	-3.88453	0.0578651	2.40582	-0.0283384	0.308356	2.40582	0.0793534	1.47708	2.40582	0.640757	0.0180594	0.729462	0.734907	0.56739	0.328808	0.99224	0.990412	0.983344	-5.09831	-4.82787	-5.58644	-0.457677	3.95639	-0.103338	0.426667	-5.09831	-5.01129	-5.3549	-0.229445	4.04856	-0.044625	0.473333	-5.09831	-5.449	-4.07286	1.30568	3.98324	0.332705	0.326667
Bacteria	Cyanobacteriota	Vampirovibrionia	Gastranaerophilales	1.14157	0.436953	2.72631	-1.2225	0.617944	-2.06874	0.582445	0.617944	1.00819	0.00223617	0.617944	0.0289996	0.0458005	0.1219	0.411238	0.839274	0.590254	0.891207	0.991067	1	1.1448	1.4819	-0.0578963	-1.38155	1.02522	-1.28758	0.0400111	1.1448	0.682742	1.74175	0.935013	1.11705	0.698525	0.213335	1.1448	1.1671	1.10874	0.108919	1.35438	0.0982036	0.473333
Bacteria	Verrucomicrobiota	Lentisphaeria	Victivallales	-5.04642	1.67744	-3.18511	-1.25032	2.37225	-0.582207	2.86603	2.37225	1.27479	0.857487	2.37225	0.418885	0.0308307	0.583139	0.311314	0.660886	0.530429	0.986613	0.982156	0.994068	-3.8821	-3.1729	-5.77963	-2.67494	4.34658	-0.519004	0.251657	-3.8821	-4.77539	-1.95997	2.68458	2.7732	0.837491	0.226668	-3.8821	-3.88889	-3.87971	-0.0398279	5.08594	-0.00578115	0.496689
Bacteria	Bacillota	Bacilli	MOL361	-6.00734	1.75813	-3.77097	0.882137	2.48638	0.412146	-0.201752	2.48638	-0.0065797	-0.348922	2.48638	-0.135017	0.0242306	0.650944	0.746225	0.705591	0.399033	0.98707	0.994383	0.990869	-5.18076	-5.47575	-4.44697	1.15478	3.96263	0.235116	0.366667	-5.18076	-4.99738	-5.45927	-0.376001	4.20969	-0.104972	0.44	-5.18076	-5.03361	-5.75171	-0.693792	4.35401	-0.132064	0.433334
Bacteria	Bacillota_A	Clostridia	Clostridia	-6.06781	1.75696	-3.84076	1.15166	2.48472	0.552808	1.57807	2.48472	0.701995	1.70277	2.48472	0.778782	0.0228319	0.621528	0.554175	0.537766	0.389149	0.978658	0.984513	0.971682	-4.23954	-4.24317	-4.16388	0.0881744	3.93436	0.00924126	0.490066	-4.23954	-4.32392	-3.90581	0.59678	4.28974	0.128454	0.430464	-4.23954	-4.53693	-3.74323	0.850336	3.68558	0.210814	0.377484
Bacteria	Bacillota_A	Clostridia	Tissierellales	-4.29195	1.52869	-3.02989	2.19523	2.16189	1.05843	-1.86766	2.16189	-0.920775	-1.91143	2.16189	-0.975087	0.0418818	0.386858	0.469987	0.459322	0.560673	0.994574	0.978849	0.980718	-3.99981	-4.86084	-2.00585	3.04392	3.04963	0.923053	0.113337	-3.99981	-3.56981	-5.56155	-1.93936	4.12816	-0.392317	0.300001	-3.99981	-3.51988	-5.76925	-2.3908	4.2132	-0.515093	0.266668
Bacteria	Pseudomonadota	Gammaproteobacteria	Pseudomonadales	-3.90047	1.85851	-2.19559	-2.25715	2.62832	-0.993348	-1.98985	2.62832	-0.900509	-2.20546	2.62832	-0.967858	0.10034	0.472385	0.507581	0.482561	0.855448	0.9555	0.959187	0.969431	-5.1117	-4.96621	-5.45736	-0.411956	4.30624	-0.0832499	0.453334	-5.1117	-5.0638	-5.24315	-0.196441	4.33051	-0.0479226	0.473333	-5.1117	-4.93101	-5.48808	-0.765159	4.2103	-0.179884	0.406667
Bacteria	Bacillota_B	Dehalobacteriia	Dehalobacteriia	-4.69133	1.72288	-2.98231	0.23607	2.43651	0.135059	1.77245	2.43651	0.809992	1.44796	2.43651	0.654202	0.0471896	0.744922	0.509452	0.560004	0.579338	1	0.992415	0.997184	-2.98419	-2.64246	-3.67912	-0.572828	3.31702	-0.136995	0.403974	-2.98419	-3.3329	-1.79729	1.31976	3.935	0.268264	0.331127	-2.98419	-3.25109	-2.27603	0.760403	3.38408	0.218946	0.38
Bacteria	Bacillota	Bacilli	Staphylococcales	-3.09442	2.06826	-1.49695	-0.827138	2.92496	-0.365149	-2.09484	2.92496	-0.809555	-1.98887	2.92496	-0.766485	0.219802	0.696099	0.493107	0.533741	0.994779	1	0.999727	1	-3.80632	-4.11466	-3.2819	0.688218	3.97384	0.150902	0.430464	-3.80632	-3.61374	-4.47339	-0.873186	4.0367	-0.151597	0.417219	-3.80632	-3.66767	-4.37181	-0.585924	4.20645	-0.167107	0.426667
Bacteria	Bacillota_B	Bacillota_B	Bacillota_B	-6.17443	1.72315	-3.94293	0.000675954	2.43691	-0.0635417	0.206212	2.43691	0.106667	1.50323	2.43691	0.698075	0.0181374	0.732496	0.731464	0.565614	0.350741	0.984113	0.994029	0.981365	-5.13301	-4.97512	-5.40386	-0.278412	3.98354	-0.0908258	0.463576	-5.13301	-5.00332	-5.35228	-0.21629	3.90681	-0.0391746	0.483444	-5.13301	-5.41012	-3.79222	1.79346	3.86526	0.396335	0.320001
Bacteria	Bacteria	Bacteria	Bacteria	-3.2984	1.697	-2.11022	-0.343514	2.39991	-0.158718	-0.300215	2.39991	-0.103445	0.170316	2.39991	0.115522	0.11273	0.7793	0.802585	0.801298	0.868995	1	1	1	-2.56861	-2.45152	-2.82259	-0.444283	3.19292	-0.105527	0.413334	-2.56861	-2.46905	-2.91704	-0.230788	3.37178	-0.0474085	0.450331	-2.56861	-2.756	-2.13415	0.308598	3.09301	0.0634815	0.443709
Bacteria	Bacillota_A	Clostridia	Acetivibrionales	-6.35019	1.83064	-3.76553	0.243437	2.58892	0.146441	0.151254	2.58892	0.133237	1.4139	2.58892	0.658901	0.0221556	0.712002	0.743888	0.585047	0.414424	0.987775	0.981503	0.969118	-5.15123	-5.1481	-5.17517	-0.0630576	4.17609	-0.0121213	0.496689	-5.15123	-5.02297	-5.51926	-0.126156	4.26907	-0.0324694	0.483444	-5.15123	-5.46452	-4.25524	1.42849	4.01282	0.297449	0.366667
Bacteria	Bacillota	Bacilli	Bacillales	-3.46824	1.99068	-1.7527	-2.92599	2.81525	-1.15139	-2.73504	2.81525	-1.08941	-2.56854	2.81525	-1.0336	0.149515	0.404171	0.385707	0.439523	0.981457	0.96583	0.989297	0.966807	-5.23447	-5.01683	-5.81937	-1.19535	4.65425	-0.210802	0.390729	-5.23447	-5.10888	-5.82676	-0.723576	4.91182	-0.155744	0.423841	-5.23447	-5.23077	-5.23884	-0.176198	4.62622	-0.043322	0.473333
Bacteria	Pseudomonadota	Alphaproteobacteria	Rhizobiales	-5.97952	1.73054	-3.79532	-0.07229	2.44736	-0.0396483	0.0101849	2.44736	0.00647096	0.893628	2.44736	0.392627	0.0228419	0.748628	0.761269	0.662648	0.38034	0.999456	0.992161	0.987742	-5.08778	-5.01271	-5.27045	-0.439228	3.83504	-0.0863186	0.446667	-5.08778	-4.97938	-5.44784	-0.456427	4.20634	-0.101349	0.446667	-5.08778	-5.29826	-4.52871	0.904336	3.72247	0.209211	0.42

## Sheet: family
Domain	Phylum	Class	Order	Family	Intercept..Est	Intercept..SE	Intercept..t.val	dnakitBTm.Est	dnakitBTm.SE	dnakitBTm.t.val	dnakitPF.Est	dnakitPF.SE	dnakitPF.t.val	dnakitZM.Est	dnakitZM.SE	dnakitZM.t.val	X.Intercept..pval	dnakitBTm.pval	dnakitPF.pval	dnakitZM.pval	X.Intercept..pval.padj	dnakitBTm.pval.padj	dnakitPF.pval.padj	dnakitZM.pval.padj	dnakitBTm.rab.all	dnakitBTm.rab.win.0	dnakitBTm.rab.win.1	dnakitBTm.diff.btw	dnakitBTm.diff.win	dnakitBTm.effect	dnakitBTm.overlap	dnakitPF.rab.all	dnakitPF.rab.win.0	dnakitPF.rab.win.1	dnakitPF.diff.btw	dnakitPF.diff.win	dnakitPF.effect	dnakitPF.overlap	dnakitZM.rab.all	dnakitZM.rab.win.0	dnakitZM.rab.win.1	dnakitZM.diff.btw	dnakitZM.diff.win	dnakitZM.effect	dnakitZM.overlap
Bacteria	Bacillota_A	Clostridia	Oscillospirales	Ruminococcaceae	8.20666	0.225187	38.5003	0.907407	0.318463	3.05285	0.656488	0.318463	2.17395	0.163125	0.318463	0.555335	9.94944e-10	0.0406717	0.109272	0.615137	7.63741e-08	0.744064	0.943288	1	8.70375	8.54982	9.09956	0.564671	0.522089	0.873921	0.15232	8.70375	8.60372	8.8627	0.255396	0.56346	0.332098	0.353334	8.70375	8.83852	8.37584	-0.422055	0.623485	-0.624661	0.264902
Bacteria	Bacillota_A	Clostridia	Oscillospirales	Oscillospiraceae	7.05336	0.260448	28.1707	-0.184017	0.368329	-0.480204	-1.4535	0.368329	-4.08727	-0.405367	0.368329	-1.12851	8.38087e-09	0.626882	0.00700715	0.346919	6.1122e-07	1	0.428083	1	6.60704	6.42816	6.84755	0.449876	0.772409	0.442294	0.344371	6.60704	6.82069	5.61257	-1.21193	0.545396	-2.13276	0.00673328	6.60704	6.58558	6.64002	0.132411	0.781674	0.223321	0.433334
Bacteria	Bacteroidota	Bacteroidia	Bacteroidales	Bacteroidaceae	10.2609	0.198032	54.9911	-1.26715	0.280059	-4.75773	-0.438324	0.280059	-1.65536	0.300772	0.280059	1.15683	6.50564e-11	0.00394147	0.218868	0.368382	5.13915e-09	0.258587	0.982965	0.999294	9.94975	10.2421	8.9967	-1.26028	0.569566	-2.16343	0.000467664	9.94975	10.2178	9.81992	-0.306047	0.692091	-0.275306	0.410596	9.94975	9.70804	10.535	0.854671	0.664466	1.10921	0.120003
Bacteria	Verrucomicrobiota	Verrucomicrobiae	Verrucomicrobiales	Akkermansiaceae	-4.77821	1.59502	-3.29212	0.261617	2.2557	0.149086	0.206578	2.2557	0.140579	5.07791	2.2557	2.4778	0.0466837	0.715461	0.681971	0.0941101	0.665422	0.9964	0.999054	0.870428	-2.80376	-2.24347	-3.63186	-1.32425	4.64783	-0.226121	0.38	-2.80376	-2.28148	-3.9485	-1.10392	4.40125	-0.194902	0.390729	-2.80376	-3.86821	0.323864	4.48721	2.48263	1.6386	0.0266835
Bacteria	Bacillota_C	Negativicutes	Acidaminococcales	Acidaminococcaceae	7.36279	0.336388	22.3964	-0.721139	0.475724	-1.53452	-1.2959	0.475724	-2.78703	-1.09223	0.475724	-2.34264	3.2652e-08	0.194256	0.0345343	0.0618251	2.28288e-06	1	0.900791	0.980182	6.49804	6.38661	6.64256	0.207756	0.815216	0.215054	0.38	6.49804	6.6483	6.04183	-0.611234	0.781329	-0.775258	0.185432	6.49804	6.5267	6.41684	-0.26886	0.934524	-0.234389	0.377484
Bacteria	Bacillota_I	Bacilli_A	Erysipelotrichales	Coprobacillaceae	6.04229	0.335117	18.4654	1.95441	0.473928	4.24555	1.65017	0.473928	3.56799	0.557672	0.473928	1.21559	1.46295e-07	0.00538337	0.0116075	0.30278	9.83298e-06	0.343744	0.617226	0.995397	7.24642	6.83631	8.00357	1.14352	0.897705	1.23529	0.0993418	7.24642	6.83631	7.68505	0.806356	0.951411	0.659914	0.264902	7.24642	7.59965	6.70171	-0.81845	1.13974	-0.689765	0.246668
Bacteria	Actinomycetota	Actinomycetes	Actinomycetales	Bifidobacteriaceae	5.75563	0.314922	18.8368	2.64071	0.445367	6.13909	2.17057	0.445367	5.03351	1.50019	0.445367	3.48847	1.48974e-07	0.000688648	0.00213927	0.0157746	1.00146e-05	0.0519931	0.15864	0.6383	7.7094	7.35597	8.37323	1.24497	1.08977	1.27199	0.0331259	7.7094	7.36076	7.91085	0.623907	1.21907	0.442096	0.337749	7.7094	7.89348	7.36076	-0.422392	1.0932	-0.326432	0.357616
Bacteria	Actinomycetota	Coriobacteriia	Coriobacteriales	Coriobacteriaceae	4.61956	0.378651	12.489	3.63027	0.535494	6.95105	1.36407	0.535494	2.60534	-0.0172068	0.535494	-0.0229902	3.06084e-06	0.00024667	0.0434236	0.871726	0.000196276	0.0189352	0.957884	1	5.68047	5.23303	8.2396	3.03712	0.851774	3.55072	0.000467664	5.68047	5.23303	5.98178	0.746915	1.60135	0.342146	0.331127	5.68047	5.98296	4.69078	-1.39004	2.06196	-0.763429	0.185432
Bacteria	Bacillota_C	Negativicutes	Veillonellales	Dialisteraceae	3.82432	0.769566	5.33721	-3.15054	1.08833	-2.99073	-1.32845	1.08833	-1.30354	-1.80059	1.08833	-1.76982	0.00288715	0.0233612	0.262519	0.148718	0.135559	0.843116	1	0.998578	2.45165	2.60476	1.16838	-1.5509	2.08175	-0.686867	0.200002	2.45165	2.37913	2.52626	0.11816	1.54615	0.0530084	0.466667	2.45165	2.62403	2.02992	-0.462631	1.39781	-0.240937	0.373334
Bacteria	Bacteroidota	Bacteroidia	Bacteroidales	Tannerellaceae	5.4647	0.205268	28.6277	-1.20017	0.290293	-4.40687	-0.0818366	0.290293	-0.283632	0.387027	0.290293	1.47644	1.31301e-08	0.00753997	0.718714	0.296584	9.39993e-07	0.396537	1	0.969226	5.38693	5.55321	4.27726	-1.25921	0.538121	-2.44638	0.000467664	5.38693	5.37945	5.40235	0.0274632	0.855389	0.029549	0.490066	5.38693	5.17459	5.818	0.66992	0.673988	0.904015	0.172188
Bacteria	Bacteroidota	Bacteroidia	Bacteroidales	Rikenellaceae	5.27185	0.233153	23.988	-0.701384	0.329727	-2.24368	-1.15566	0.329727	-3.72578	0.813451	0.329727	2.61059	3.87581e-08	0.110376	0.0166728	0.0653778	2.67575e-06	0.923495	0.600349	0.867295	4.86222	5.24927	4.58087	-0.630039	0.957703	-0.61485	0.300001	4.86222	5.26277	4.11871	-1.23286	0.846299	-1.28723	0.0733391	4.86222	4.65041	6.04907	1.48521	0.697389	1.88449	0.0133673
Bacteria	Bacillota_A	Clostridia	Lachnospirales	Lachnospiraceae	9.09745	0.22384	43.0246	0.0453223	0.316557	0.196245	1.26914	0.316557	4.25275	0.430049	0.316557	1.46094	3.71144e-10	0.764289	0.00814196	0.264837	2.89135e-08	0.990774	0.404622	0.986524	9.44996	9.63351	9.1358	-0.471399	0.616007	-0.650902	0.238412	9.44996	9.25254	10.3695	1.09283	0.501907	2.12932	0.0132787	9.44996	9.37494	9.51177	0.0475475	0.860047	0.044039	0.490066
Bacteria	Bacillota_A	Clostridia	Oscillospirales	Acutalibacteraceae	7.17415	0.24093	31.4171	1.30466	0.340726	4.07218	0.37207	0.340726	1.14732	-0.867242	0.340726	-2.67625	5.0187e-09	0.0110032	0.359062	0.053426	3.71749e-07	0.481228	1	0.858776	7.45723	7.18681	8.47716	1.44254	0.873282	1.74895	0.0132787	7.45723	7.31528	7.52557	0.336198	1.01539	0.321381	0.413334	7.45723	7.69068	6.2788	-1.36795	0.734839	-1.8271	0.0466761
Bacteria	Pseudomonadota	Gammaproteobacteria	Enterobacterales	Succinivibrionaceae	-3.88926	1.68722	-2.52668	-0.519876	2.38608	-0.295541	0.242514	2.38608	0.154089	-0.571392	2.38608	-0.299447	0.086706	0.678822	0.730847	0.699495	0.876779	0.993373	1	0.995063	-3.51232	-3.30896	-3.88799	-0.358403	3.99712	-0.101817	0.470199	-3.51232	-3.64453	-2.93608	0.584545	3.89145	0.123521	0.450331	-3.51232	-3.33686	-3.79646	-0.608658	4.01621	-0.119462	0.44
Bacteria	Bacillota_A	Clostridia	Peptostreptococcales	Peptostreptococcaceae	1.29857	0.305489	4.65636	2.94153	0.432026	7.38559	3.09835	0.432026	7.77585	1.34553	0.432026	3.37616	0.0152908	0.000638939	0.000427816	0.0476182	0.349502	0.0457358	0.0332637	0.684792	3.64668	2.59625	4.24945	1.68512	1.42629	0.897035	0.198677	3.64668	2.59625	4.3869	1.60906	1.37729	0.950799	0.113337	3.64668	4.0955	2.56475	-1.14419	1.4465	-0.522406	0.340001
Bacteria	Bacillota_C	Negativicutes	Veillonellales	Megasphaeraceae	7.89512	0.335172	24.1627	-3.5793	0.474005	-7.72874	-1.07039	0.474005	-2.31659	-1.80161	0.474005	-3.89532	1.97238e-08	9.86672e-05	0.0675457	0.00725215	1.39673e-06	0.00778953	0.971793	0.490119	6.51803	6.7386	4.32348	-2.41982	0.785058	-2.94171	0.000467664	6.51803	6.15126	6.81399	0.720252	1.79028	0.430454	0.311259	6.51803	6.71993	6.15126	-0.47965	1.7712	-0.259228	0.353334
Bacteria	Pseudomonadota	Gammaproteobacteria	Enterobacterales	Enterobacteriaceae	-1.86708	1.92832	-0.884202	-1.58987	2.72705	-0.697681	-2.6372	2.72705	-1.08278	1.91835	2.72705	0.651615	0.461279	0.567526	0.407031	0.553907	1	1	1	1	-2.16954	-1.74467	-2.9342	-1.83964	4.63981	-0.34885	0.360001	-2.16954	-1.44312	-3.73378	-2.50191	4.28757	-0.525815	0.273334	-2.16954	-3.08455	0.118847	2.98125	3.69754	0.730155	0.186669
Bacteria	Bacillota_A	Clostridia	Christensenellales	Aristaeellaceae	3.18713	0.303655	10.9996	1.24489	0.429433	3.07396	1.27358	0.429433	3.11197	1.07607	0.429433	2.63665	1.60554e-05	0.0381084	0.031175	0.0593662	0.000984476	0.755125	0.753282	0.875736	4.24086	4.13495	4.45545	0.290546	0.745959	0.416531	0.311259	4.24086	4.08179	4.45178	0.412363	0.777762	0.46868	0.284769	4.24086	4.23476	4.2587	0.0844772	0.822786	0.11469	0.443709
Bacteria	Bacillota_A	Clostridia	UBA1381	UBA1381	3.4857	0.363613	10.2893	1.72148	0.514226	3.55252	-0.0214946	0.514226	-0.0596738	-1.96548	0.514226	-4.07526	5.08232e-05	0.0163253	0.833386	0.011696	0.00296652	0.609673	1	0.478946	3.48352	3.18984	5.16777	2.08662	0.966414	2.19395	0.000467664	3.48352	3.45958	3.49809	0.144622	1.70197	0.0461388	0.48	3.48352	3.75706	1.72973	-2.49968	1.59572	-1.58136	0.00673328
Bacteria	Bacillota_A	Clostridia	Clostridiales	Clostridiaceae	3.09106	0.46318	6.88721	-0.451343	0.655036	-0.710367	0.398677	0.655036	0.623082	-0.563867	0.655036	-0.863354	0.000271766	0.533555	0.57257	0.460748	0.0152274	1	1	1	3.08213	3.25398	2.66143	-0.485361	0.836405	-0.485028	0.300001	3.08213	2.84286	3.4971	0.746024	0.91213	0.813124	0.2053	3.08213	3.18921	2.81369	-0.54182	1.32374	-0.389105	0.300001
Bacteria	Bacillota_C	Negativicutes	Veillonellales	Veillonellaceae	2.35176	0.621126	4.10012	-0.879827	0.878405	-1.07266	-1.9375	0.878405	-2.26966	-0.480918	0.878405	-0.56062	0.0101615	0.371332	0.0712666	0.607327	0.37786	1	0.974223	1	1.78745	1.89617	1.48486	-0.233967	1.32525	-0.169975	0.443709	1.78745	1.94565	0.809343	-1.23008	1.69586	-0.596413	0.226668	1.78745	1.77297	1.85395	0.262053	1.28191	0.159774	0.423841
Bacteria	Pseudomonadota	Gammaproteobacteria	Enterobacterales	Pasteurellaceae	1.34137	0.757318	1.93166	-1.21591	1.07101	-1.15406	1.4885	1.07101	1.46669	1.06132	1.07101	1.04587	0.15487	0.350664	0.223628	0.3774	0.937235	1	1	1	2.07286	2.37659	0.8102	-1.90286	1.83967	-0.973577	0.105964	2.07286	1.65479	2.9178	1.21784	1.38114	0.764314	0.133336	2.07286	1.82524	2.49126	0.602889	1.7163	0.350588	0.298014
Bacteria	Desulfobacterota	Desulfovibrionia	Desulfovibrionales	Desulfovibrionaceae	2.57228	0.485999	5.51906	-2.13781	0.687306	-3.20311	0.250003	0.687306	0.385882	0.337987	0.687306	0.522382	0.00153461	0.0250442	0.714747	0.636817	0.0811655	0.728329	1	1	2.53634	2.84108	0.515636	-2.28753	1.30229	-1.70449	0.0265068	2.53634	2.26546	2.86054	0.547012	1.30372	0.34629	0.326667	2.53634	2.24765	2.96314	0.712702	1.1978	0.482997	0.245034
Bacteria	Bacteroidota	Bacteroidia	Bacteroidales	Marinifilaceae	2.39565	0.37597	6.76894	-1.29175	0.531702	-2.57274	-0.335593	0.531702	-0.616504	0.262546	0.531702	0.539155	0.000680164	0.0764062	0.571742	0.630676	0.0368922	0.852788	1	1	2.19264	2.45115	1.15566	-1.24626	0.910553	-1.35288	0.0933378	2.19264	2.20605	2.17394	-0.0397281	1.22106	-0.0247868	0.486667	2.19264	1.94887	2.69415	0.736996	1.00684	0.700858	0.218545
Bacteria	Bacteroidota	Bacteroidia	Bacteroidales	Barnesiellaceae	2.8326	0.365182	8.03556	-0.504268	0.516446	-0.985141	0.601153	0.516446	1.21003	0.783384	0.516446	1.56917	0.000110252	0.41644	0.343105	0.20551	0.00633847	0.997574	0.993867	0.994633	3.095	3.36191	2.47068	-0.96895	1.01216	-0.911162	0.132453	3.095	2.92207	3.51193	0.482484	0.990933	0.452789	0.291392	3.095	2.86644	3.61219	0.767265	0.925381	0.769091	0.2053
Bacteria	Bacillota_A	Clostridia	Lachnospirales	Anaerotignaceae	3.14272	0.483738	6.92709	-2.37797	0.684109	-3.64727	-0.715961	0.684109	-1.08649	-2.14773	0.684109	-3.32397	0.000446549	0.0131547	0.366855	0.0227656	0.0245152	0.623346	1	0.710559	1.83107	2.40238	0.926927	-1.45812	1.52883	-0.821603	0.200002	1.83107	1.47009	2.51932	0.845181	1.52162	0.535321	0.337749	1.83107	2.39635	1.08824	-1.47345	1.38177	-0.840326	0.180002
Bacteria	Pseudomonadota	Gammaproteobacteria	Burkholderiales	Burkholderiaceae	4.70335	0.20424	24.5095	-1.19187	0.288839	-4.35886	0.633505	0.288839	2.37621	1.04752	0.288839	3.89445	5.2141e-08	0.00860302	0.116273	0.017536	3.55001e-06	0.379205	0.87568	0.533445	4.99999	5.32223	3.52557	-1.83078	0.710326	-2.43548	0.00668869	4.99999	4.69222	5.32494	0.704232	1.12044	0.514485	0.333334	4.99999	4.66175	5.75258	1.09768	0.955016	1.23145	0.0331259
Bacteria	Bacillota_A	Clostridia	TANB77	CAG-508	5.9794	0.217636	28.7123	-0.428625	0.307784	-1.42178	-1.08937	0.307784	-3.69075	-0.440603	0.307784	-1.48044	8.98673e-09	0.276991	0.016284	0.260138	6.49728e-07	0.992844	0.59437	0.993419	5.48085	5.45351	5.53605	0.0762382	0.64841	0.0928933	0.456954	5.48085	5.60709	4.88379	-0.743755	0.544157	-1.37718	0.0397461	5.48085	5.45524	5.53353	0.0820885	0.612161	0.11599	0.443709
Bacteria	Bacillota_A	Clostridia	Oscillospirales	Butyricicoccaceae	3.30344	0.426826	8.00503	-2.55335	0.603623	-4.34278	0.726082	0.603623	1.25183	-0.603691	0.603623	-1.04156	9.55564e-05	0.00511816	0.290301	0.383252	0.00556035	0.3186	1	1	2.98732	3.47196	0.744195	-2.67643	1.37392	-1.79427	0.01989	2.98732	2.46909	4.08084	1.56084	1.21381	1.19677	0.0666731	2.98732	3.33542	2.69205	-0.460348	1.57833	-0.205004	0.423841
Bacteria	Bacillota_A	Clostridia	Christensenellales	CAG-138	-5.02927	1.74842	-3.0273	0.633742	2.47263	0.210028	0.858445	2.47263	0.338663	1.90425	2.47263	0.801611	0.0474675	0.713352	0.663522	0.512009	0.764107	1	0.994777	0.987177	-3.53402	-3.40574	-3.81011	-0.277717	3.92474	-0.0572066	0.46	-3.53402	-3.55042	-3.43358	-0.237691	4.03731	-0.0432618	0.470199	-3.53402	-3.85742	-2.56155	1.25804	3.8052	0.287979	0.350994
Bacteria	Actinomycetota	Coriobacteriia	Coriobacteriales	Eggerthellaceae	2.94861	0.273039	11.3581	2.99662	0.386135	8.13707	0.587616	0.386135	1.58859	-0.368571	0.386135	-1.01183	1.56391e-05	0.000172183	0.233756	0.433793	0.000955804	0.0132005	0.997435	0.996731	3.33863	3.07667	5.95573	2.85968	0.655046	4.20057	0.000467664	3.33863	3.16453	3.54471	0.225802	1.03564	0.18223	0.417219	3.33863	3.61194	2.69393	-1.15774	1.60051	-0.836435	0.145698
Bacteria	Bacillota	Bacilli	Lactobacillales	Streptococcaceae	0.505481	0.748964	0.713526	2.64585	1.05919	2.60492	0.453541	1.05919	0.480067	0.519609	1.05919	0.537239	0.52748	0.048368	0.656614	0.624636	1	0.912609	1	1	1.59321	1.14896	3.13975	2.37478	1.48214	1.52836	0.0266835	1.59321	1.65292	1.49664	-0.598072	2.1366	-0.28767	0.393334	1.59321	1.706	1.35472	-0.364102	2.25287	-0.170185	0.390729
Bacteria	Pseudomonadota	Alphaproteobacteria	RF32	CAG-239	3.90466	0.32401	12.6673	-1.73583	0.458219	-3.93076	1.78673	0.458219	4.1249	0.706998	0.458219	1.62388	5.26519e-06	0.00978714	0.00899639	0.192961	0.00032827	0.469282	0.4539	0.988478	4.27341	4.59461	2.09621	-2.53413	1.20794	-2.06169	0.00668869	4.27341	3.87961	5.76925	1.85601	1.23353	1.55689	0.0133673	4.27341	3.88522	4.58326	0.730432	1.73755	0.415575	0.324504
Bacteria	Bacillota_I	Bacilli_A	RF39	UBA660	1.58038	0.486771	3.41845	0.154852	0.688398	0.263423	-0.938095	0.688398	-1.41419	0.0702652	0.688398	0.0983539	0.02418	0.747862	0.290291	0.801139	0.571025	1	0.984471	1	1.40178	1.29735	1.79678	0.404012	1.20194	0.290374	0.38	1.40178	1.67395	0.625915	-0.982753	1.09451	-0.714332	0.186669	1.40178	1.27862	1.66845	0.20634	1.12693	0.0901587	0.437086
Bacteria	Bacteroidota	Bacteroidia	Bacteroidales	UBA932	-4.35625	1.86551	-2.44875	-0.337085	2.63823	-0.128597	-0.215471	2.63823	-0.0642863	1.67243	2.63823	0.731461	0.100216	0.729802	0.732029	0.52142	0.865785	1	0.997707	1	-3.62888	-3.45357	-3.97036	-0.662585	4.84853	-0.138993	0.443709	-3.62888	-3.53707	-3.95086	-0.829007	4.12853	-0.162965	0.426667	-3.62888	-3.92808	-1.77623	1.93631	4.54334	0.418326	0.311259
Bacteria	Bacillota_A	Clostridia	Monoglobales	Monoglobaceae	2.53583	0.990993	3.1452	2.11608	1.40148	1.86185	-0.127926	1.40148	-0.116899	-4.03921	1.40148	-3.227	0.0562014	0.173381	0.86226	0.0250987	0.66653	0.94252	1	0.730854	2.49862	2.00112	4.69249	2.78782	1.34872	1.95039	0.000467664	2.49862	2.64983	2.38969	-0.453303	2.47467	-0.129534	0.403974	2.49862	2.95408	-0.553558	-3.80071	2.61159	-1.35213	0.00673328
Archaea	Methanobacteriota	Methanobacteria	Methanobacteriales	Methanobacteriaceae	-4.49669	1.81717	-2.58428	0.182529	2.56987	0.0728695	0.309104	2.56987	0.0981329	1.58459	2.56987	0.679745	0.076934	0.753545	0.720313	0.563752	0.858673	0.995514	0.997463	0.988855	-3.28864	-3.10248	-3.77358	-0.403564	4.37268	-0.0816724	0.46	-3.28864	-3.24777	-3.35853	-0.340542	4.34879	-0.0728035	0.443709	-3.28864	-3.5265	-1.97772	1.70543	4.33768	0.302897	0.333334
Bacteria	Actinomycetota	Actinomycetes	Actinomycetales	Actinomycetaceae	-0.312444	1.2826	-0.280792	2.27992	1.81387	1.48084	-3.18125	1.81387	-1.89363	-4.23418	1.81387	-2.57326	0.757595	0.245907	0.18542	0.10336	1	0.977738	0.957901	0.845293	-1.04473	-2.08325	1.97755	4.41966	2.53065	1.62919	0.0132787	-1.04473	-0.123475	-2.71982	-2.82832	4.15898	-0.577405	0.240001	-1.04473	0.0115322	-3.70555	-3.70641	3.68043	-0.923715	0.132453
Bacteria	Bacillota_A	Clostridia	Peptostreptococcales	Anaerovoracaceae	0.78711	0.53693	1.52494	3.50166	0.759334	4.82751	0.972662	0.759334	1.36292	0.67023	0.759334	0.96737	0.220594	0.00325283	0.286719	0.444353	0.998115	0.222797	0.997611	0.996918	1.905	1.37207	4.27236	2.9454	1.04347	2.75506	0.000467664	1.905	1.94723	1.83067	-0.263506	2.01874	-0.138111	0.450331	1.905	1.94756	1.85473	-0.921773	2.26824	-0.396828	0.373334
Bacteria	Cyanobacteriota	Vampirovibrionia	Gastranaerophilales	Gastranaerophilaceae	2.43637	0.430581	5.80299	-1.41514	0.608934	-2.3907	0.963094	0.608934	1.62019	0.17986	0.608934	0.305218	0.000960945	0.0847869	0.185147	0.727295	0.0515195	0.931203	0.998102	1	2.49081	2.87596	1.01261	-1.7301	1.05919	-1.62074	0.046367	2.49081	1.99198	3.47188	1.32237	1.21941	0.931624	0.140003	2.49081	2.29961	2.65088	0.354421	1.39358	0.274841	0.4
Bacteria	Bacillota	Bacilli	Lactobacillales	Enterococcaceae	0.0206474	0.826994	0.107343	-0.795619	1.16955	-0.750931	-1.43313	1.16955	-1.31974	0.293534	1.16955	0.236303	0.789261	0.518906	0.335694	0.742186	1	1	0.978444	1	-0.449823	-0.312834	-0.720012	-0.35856	1.91673	-0.163416	0.410596	-0.449823	-0.174458	-1.27529	-1.27722	2.02287	-0.591093	0.253335	-0.449823	-0.716671	0.472981	1.21791	1.85784	0.623262	0.251657
Bacteria	Bacillota_A	Clostridia	Oscillospirales	UBA644	-4.83415	1.68047	-3.31037	2.16217	2.37655	1.09836	0.230264	2.37655	0.233025	0.379196	2.37655	0.343295	0.0578084	0.466524	0.712632	0.690593	0.712116	0.961746	0.964866	0.971306	-3.44503	-3.91508	-2.0393	2.04427	3.6785	0.488884	0.253335	-3.44503	-3.27575	-3.71008	-0.297634	4.34955	-0.0555281	0.470199	-3.44503	-3.34797	-3.68125	-0.0409099	4.05547	-0.00695853	0.490066
Bacteria	Verrucomicrobiota	Lentisphaeria	Victivallales	Victivallaceae	-4.71811	1.68474	-2.95334	0.294053	2.38258	0.0913605	2.7852	2.38258	1.23911	0.343174	2.38258	0.138783	0.0558549	0.698821	0.377132	0.706929	0.774176	1	0.984365	0.999986	-3.3029	-3.06205	-3.68896	-0.552676	4.06831	-0.11268	0.446667	-3.3029	-3.86808	-1.32663	2.37486	3.82047	0.573643	0.220002	-3.3029	-3.07921	-3.90145	-0.642161	3.84637	-0.178323	0.417219
Bacteria	Bacillota	Bacilli	MOL361	Turicibacteraceae	-3.82474	1.64039	-2.53857	2.00685	2.31986	0.951224	1.45757	2.31986	0.696658	-0.819698	2.31986	-0.429958	0.082164	0.461675	0.551851	0.646681	0.869681	0.991259	1	0.99531	-2.38063	-2.91979	-1.05007	1.60235	3.6579	0.375186	0.280001	-2.38063	-2.79051	-1.81401	0.733149	3.7344	0.158982	0.397351	-2.38063	-1.88565	-3.96775	-1.91107	4.20374	-0.444318	0.266668
Bacteria	Verrucomicrobiota	Lentisphaeria	Victivallales	UBA1829	-4.80534	1.7554	-2.88208	0.286612	2.48251	0.146989	0.412832	2.48251	0.195725	2.42007	2.48251	1.058	0.058531	0.705763	0.699827	0.428254	0.804867	0.994164	0.993858	0.98273	-3.58126	-3.48451	-3.93402	-0.382105	4.52583	-0.0743201	0.476821	-3.58126	-3.44107	-3.68743	-0.345321	4.49032	-0.0673433	0.473333	-3.58126	-3.9592	-2.15216	2.08463	4.56599	0.437445	0.293334
Bacteria	Elusimicrobiota	Elusimicrobia	Elusimicrobiales	Elusimicrobiaceae	-4.6758	1.55932	-3.31179	0.150686	2.20521	0.0923493	0.362411	2.20521	0.178152	1.05982	2.20521	0.623918	0.0462373	0.718627	0.692585	0.584027	0.68796	0.979825	0.996016	0.9789	-3.68267	-3.62978	-3.87804	-0.495947	3.82186	-0.101509	0.450331	-3.68267	-3.63331	-3.7482	-0.162908	3.86748	-0.0343071	0.473333	-3.68267	-3.93219	-2.96985	0.98426	3.93773	0.219592	0.360001
Archaea	Thermoplasmatota	Thermoplasmata	Methanomassiliicoccales	Methanomethylophilaceae	-4.8202	1.76657	-2.84961	0.264782	2.49831	0.0178583	0.131579	2.49831	-0.0324584	0.928436	2.49831	0.351927	0.0547029	0.752872	0.748957	0.645613	0.779174	0.987619	1	1	-3.88093	-3.75473	-4.12453	0.0317482	4.12763	0.00780536	0.496689	-3.88093	-3.80183	-4.14127	-0.272559	4.50267	-0.0627009	0.470199	-3.88093	-4.06976	-3.05724	0.792824	3.91697	0.148884	0.44
Bacteria	Bacteroidota	Bacteroidia	Bacteroidales	Muribaculaceae	1.85513	1.20283	1.72511	-1.02486	1.70106	-0.645567	-3.04688	1.70106	-1.84616	0.674719	1.70106	0.458721	0.166165	0.562155	0.122182	0.676128	0.976327	1	0.989439	1	1.73046	1.71719	1.80235	-0.134612	2.75649	-0.0342454	0.476821	1.73046	2.05655	0.0761526	-2.04696	2.46284	-0.821557	0.112586	1.73046	1.43013	2.57847	1.42007	1.64222	0.71651	0.132453
Bacteria	Bacillota_I	Bacilli_A	Erysipelotrichales	Erysipelotrichaceae	0.476076	1.3007	0.415302	-2.69731	1.83947	-1.54133	-1.44336	1.83947	-0.871356	-2.31019	1.83947	-1.27892	0.698407	0.214254	0.47855	0.299722	1	0.999599	1	1	-0.586799	-0.339781	-1.45178	-1.25562	3.0105	-0.336752	0.350994	-0.586799	-0.504259	-0.728435	-0.116923	2.55939	-0.0309371	0.483444	-0.586799	-0.433371	-1.1538	-0.70673	3.08923	-0.211433	0.397351
Bacteria	Actinomycetota	Coriobacteriia	Coriobacteriales	UMGS124	-4.75685	1.56987	-3.22137	6.36798	2.22013	3.08891	0.17073	2.22013	0.0492252	1.09851	2.22013	0.549633	0.0506002	0.0428667	0.690898	0.616144	0.678316	0.73213	0.992064	0.990542	-2.54531	-3.6702	2.16592	5.66885	3.15158	1.75348	0.0266835	-2.54531	-2.03023	-3.84444	-2.71404	5.22493	-0.385034	0.333334	-2.54531	-2.29287	-2.9812	-1.6274	4.85101	-0.280162	0.386667
Bacteria	Actinomycetota	Coriobacteriia	Coriobacteriales	QAMH01	-4.90146	1.24507	-4.51115	7.04373	1.7608	4.65843	4.42748	1.7608	2.90758	3.39053	1.7608	2.37099	0.0206824	0.0130354	0.0799812	0.206597	0.465968	0.412421	0.781419	0.843335	-0.414566	-1.30248	2.16173	3.7821	2.38685	1.52052	0.00668869	-0.414566	-0.484837	-0.350326	-0.221753	3.45994	-0.0539019	0.470199	-0.414566	-0.298938	-0.656909	-0.756305	4.23679	-0.155057	0.437086
Bacteria	Bacillota_A	Clostridia	Lachnospirales	CAG-274	1.44199	0.664909	2.36204	-1.49355	0.940324	-1.58664	-0.0897841	0.940324	-0.0575838	0.184936	0.940324	0.254764	0.0789662	0.207548	0.830022	0.76104	0.89528	1	1	1	1.29905	1.46772	0.336671	-1.33946	1.64962	-0.640938	0.198677	1.29905	1.29058	1.34422	0.232476	1.41187	0.141647	0.430464	1.29905	1.1956	1.65551	0.581706	1.42322	0.336666	0.333334
Bacteria	Bacillota	Bacilli	Staphylococcales	Gemellaceae	-3.40504	1.49342	-2.49194	3.3009	2.11202	1.7096	0.309972	2.11202	0.241387	0.101661	2.11202	0.0740887	0.0916595	0.198435	0.696206	0.762948	0.882649	0.970642	0.999873	1	-1.85089	-2.57216	0.0298052	2.73445	2.43127	1.02345	0.113337	-1.85089	-1.66984	-2.20854	-0.655504	4.04962	-0.210676	0.430464	-1.85089	-1.57159	-2.6338	-1.31582	3.68321	-0.342276	0.340001
Bacteria	Bacillota_A	Clostridia	Clostridia	Clostridia	-2.70857	1.70925	-1.66053	-0.733267	2.41724	-0.322672	-0.589753	2.41724	-0.228693	0.462215	2.41724	0.197611	0.199505	0.669796	0.724268	0.760323	0.986777	1	1	1	-2.2679	-2.06524	-2.84185	-0.751313	3.55902	-0.164108	0.406667	-2.2679	-2.21252	-2.35997	-0.316456	4.03963	-0.0750205	0.473333	-2.2679	-2.41722	-1.69004	0.707119	3.24917	0.158358	0.4
Bacteria	Bacillota_A	Clostridia	Christensenellales	Borkfalkiaceae	-2.10568	1.89745	-1.13796	-2.54244	2.6834	-1.06827	-0.87244	2.6834	-0.362183	-0.373082	2.6834	-0.166193	0.351159	0.430811	0.676675	0.761647	1	0.985429	1	1	-2.39283	-1.69477	-4.01216	-1.9977	4.04297	-0.36488	0.271524	-2.39283	-2.37156	-2.64009	0.136565	4.44643	0.025432	0.483444	-2.39283	-2.73779	-1.77339	0.34392	3.83975	0.107593	0.446667
Bacteria	Actinomycetota	Actinomycetes	Actinomycetales	Micrococcaceae	-4.52569	1.79699	-2.7671	1.0792	2.54133	0.474679	0.161159	2.54133	0.0996279	-0.363356	2.54133	-0.120153	0.0750526	0.619098	0.737746	0.735777	0.803845	1	0.99849	0.991206	-3.57089	-3.78525	-2.79409	1.21298	3.80035	0.253642	0.366667	-3.57089	-3.48213	-3.66809	-0.572281	3.81716	-0.139937	0.437086	-3.57089	-3.40695	-3.96374	-0.682045	4.02231	-0.139766	0.453334
Bacteria	Actinomycetota	Coriobacteriia	Coriobacteriales	Atopobiaceae	-4.63234	1.65592	-3.06938	0.892984	2.34182	0.459916	0.250225	2.34182	0.184147	0.11062	2.34182	0.121312	0.0542053	0.642203	0.698794	0.698815	0.714804	0.992773	0.993649	0.993889	-3.62412	-3.8119	-2.98625	0.493754	4.00547	0.105067	0.443709	-3.62412	-3.59736	-3.72634	0.162402	4.07237	0.0349483	0.476821	-3.62412	-3.64397	-3.59776	0.180536	4.06033	0.0397986	0.493333
Bacteria	Bacteroidota	Bacteroidia	Bacteroidales	Coprobacteraceae	-4.70231	1.72669	-2.84064	-0.0625412	2.44191	-0.0314096	1.90707	2.44191	0.869985	4.75188	2.44191	2.02819	0.0570015	0.778911	0.479237	0.127118	0.804416	1	1	0.973426	-2.70917	-1.83626	-4.10895	-2.29354	4.30632	-0.565817	0.304637	-2.70917	-2.78465	-2.47074	0.156146	4.5922	0.0230541	0.483444	-2.70917	-3.77403	0.195456	4.04324	3.52343	0.977755	0.140003
Bacteria	Bacillota_A	Clostridia	Tissierellales	Peptoniphilaceae	-3.72945	1.87543	-2.12359	0.993823	2.65226	0.440862	-0.774278	2.65226	-0.310826	-0.765059	2.65226	-0.292708	0.12519	0.642006	0.704224	0.715355	0.966961	0.999145	1	0.994122	-3.47671	-3.74317	-2.34941	1.55258	4.15204	0.326821	0.340001	-3.47671	-3.20111	-4.00919	-1.00567	4.00075	-0.179419	0.417219	-3.47671	-3.26406	-3.92394	-0.863738	4.41839	-0.121574	0.44
Bacteria	Pseudomonadota	Gammaproteobacteria	Pseudomonadales	Pseudomonadaceae	-2.24067	1.96906	-1.12207	-2.50641	2.78467	-1.01894	-2.17663	2.78467	-0.87728	-2.40075	2.78467	-0.978581	0.358821	0.452298	0.486345	0.467676	1	0.981863	0.991819	0.990331	-3.5374	-3.37526	-3.98611	-0.785678	4.69776	-0.162341	0.433334	-3.5374	-3.49043	-3.74278	-0.360319	4.78077	-0.0712921	0.450331	-3.5374	-3.40483	-3.85262	-0.787813	4.54469	-0.15248	0.426667
Bacteria	Bacillota_B	Dehalobacteriia	Dehalobacteriia	Dehalobacteriia	-2.37872	1.74083	-1.45916	-1.0368	2.46191	-0.401186	0.367385	2.46191	0.201422	0.518726	2.46191	0.241112	0.260124	0.648158	0.746631	0.731782	0.995863	1	1	1	-1.46702	-1.18186	-2.55789	-1.05125	4.02647	-0.221748	0.373334	-1.46702	-1.68262	-0.991192	0.434161	3.26619	0.0995178	0.456954	-1.46702	-1.65536	-1.0499	0.4975	3.49904	0.0759127	0.453334
Bacteria	Bacillota_A	Clostridia	Christensenellales	QALW01	-0.0449062	1.20224	-0.0523573	-1.46507	1.70022	-0.869826	-1.1705	1.70022	-0.649274	-0.855297	1.70022	-0.542054	0.854407	0.460104	0.555981	0.616062	1	1	1	1	-0.393702	-0.299372	-0.785898	-0.490465	2.68089	-0.159444	0.4	-0.393702	-0.395849	-0.380355	0.157514	2.56696	0.0427357	0.46	-0.393702	-0.275751	-0.659281	-0.378078	2.1409	-0.151237	0.430464
Bacteria	Bacillota	Bacilli	Staphylococcales	Staphylococcaceae	-1.54577	2.16369	-0.661424	-3.10251	3.05992	-1.11337	-3.14862	3.05992	-1.13177	-3.12647	3.05992	-1.14013	0.565625	0.40609	0.400879	0.401713	1	1	0.998269	0.995876	-3.58144	-3.49262	-3.73591	-0.836035	5.04853	-0.115556	0.426667	-3.58144	-3.474	-4.02216	-0.617054	4.94884	-0.129941	0.437086	-3.58144	-3.42873	-4.01069	-0.712172	5.00182	-0.165564	0.413334
Bacteria	Bacillota_A	Clostridia	Christensenellales	UBA1750	0.656851	1.56758	0.475003	-5.12673	2.21689	-2.50599	-4.06799	2.21689	-1.96293	-3.92959	2.21689	-1.90694	0.667479	0.0805928	0.141373	0.146026	1	0.888109	0.977601	0.974535	-2.05218	-1.08368	-3.72771	-2.75761	3.81151	-0.719262	0.251657	-2.05218	-1.67811	-2.6517	-1.22222	4.25936	-0.208067	0.403974	-2.05218	-1.79247	-2.53557	-0.862228	4.55191	-0.134403	0.423841
Bacteria	Bacillota_A	Clostridia	Christensenellales	Christensenellaceae	-0.345328	1.46711	-0.268111	-1.42249	2.07481	-0.680117	-1.04221	2.07481	-0.474582	-3.02976	2.07481	-1.53474	0.765683	0.547574	0.651956	0.237611	1	1	1	0.993308	-0.826265	-0.824274	-0.828002	-0.11097	3.61146	-0.0242004	0.486667	-0.826265	-1.00893	-0.391613	0.637972	3.27271	0.147205	0.390729	-0.826265	-0.453472	-2.6224	-2.18106	3.38154	-0.589796	0.211922
Bacteria	Bacillota_B	Bacillota_B	Bacillota_B	Bacillota_B	-4.80448	1.65461	-3.089	0.409875	2.33998	0.177652	0.229386	2.33998	0.0833067	1.19212	2.33998	0.559285	0.041806	0.697343	0.718329	0.590086	0.75259	0.991682	0.992221	0.984398	-3.68159	-3.651	-3.72111	-0.0676349	4.10136	-0.0072947	0.493333	-3.68159	-3.63073	-3.85894	0.0124248	4.12963	0.00482973	0.493333	-3.68159	-3.92342	-2.94502	1.01545	4.03794	0.189475	0.360001
Bacteria	Bacteria	Bacteria	Bacteria	Bacteria	-2.84928	1.75989	-1.66597	0.949893	2.48887	0.394304	0.985145	2.48887	0.378287	2.01633	2.48887	0.870395	0.199672	0.68046	0.685917	0.472877	0.994237	1	1	1	-1.11927	-1.03929	-1.29686	-0.120346	4.07454	-0.0320744	0.48	-1.11927	-1.02929	-1.26049	-0.172706	3.64864	-0.0447897	0.476821	-1.11927	-1.54355	0.376633	1.47785	4.07232	0.347366	0.331127
Bacteria	Bacillota_A	Clostridia	Acetivibrionales	DSM-27016	-4.67588	1.78028	-2.8747	-0.102758	2.51769	-0.0210271	0.125179	2.51769	0.118477	1.11216	2.51769	0.546854	0.0713649	0.745035	0.710248	0.632331	0.792889	0.990216	0.995416	0.984403	-3.59143	-3.49823	-3.83024	-0.234131	4.26226	-0.041024	0.48	-3.59143	-3.52324	-3.7704	-0.118148	4.42984	-0.0190188	0.483444	-3.59143	-3.86214	-2.86277	1.26504	3.99069	0.317325	0.370861
Bacteria	Bacillota	Bacilli	Bacillales	Bacillaceae	-2.19442	2.02466	-1.02953	-2.33763	2.8633	-0.942392	-2.27573	2.8633	-0.911545	-2.45592	2.8633	-0.988621	0.387077	0.468363	0.492844	0.456522	1	1	0.987861	0.995853	-3.66905	-3.54539	-4.0301	-0.42281	4.92772	-0.0950546	0.466667	-3.66905	-3.6309	-3.785	-0.395624	4.44077	-0.0650118	0.463576	-3.66905	-3.55214	-4.12353	-0.510688	4.88686	-0.0876466	0.450331
Bacteria	Bacillota_A	Clostridia	Lachnospirales	Bianqueaceae	-3.58495	1.62216	-2.31557	0.606769	2.29408	0.274746	3.94014	2.29408	1.81391	-1.0158	2.29408	-0.50727	0.097953	0.68912	0.165725	0.60732	0.911895	1	0.986107	0.996991	-2.04315	-2.01806	-2.15423	-0.555214	4.16534	-0.123667	0.44	-2.04315	-3.09786	0.430028	3.5651	2.70447	1.15435	0.0600072	-2.04315	-1.15159	-4.00263	-2.66	4.24959	-0.517535	0.258279
Bacteria	Bacillota	Bacilli	Lactobacillales	Lactobacillaceae	-2.33544	2.17034	-1.03501	0.56344	3.06933	0.145205	-0.538743	3.06933	-0.23568	-2.26287	3.06933	-0.822207	0.39155	0.787089	0.746165	0.522387	1	1	1	0.993674	-2.4412	-2.98986	-0.970836	1.76365	4.35566	0.350388	0.317882	-2.4412	-2.47006	-2.32691	0.170551	4.80774	0.0282798	0.486667	-2.4412	-1.73292	-3.93413	-2.44521	4.27136	-0.422654	0.300001
Bacteria	Bacteroidota	Bacteroidia	Bacteroidales	P3	-4.0086	1.68604	-2.51709	-0.434881	2.38442	-0.259234	-0.241818	2.38442	-0.131942	2.41251	2.38442	1.09382	0.0820484	0.738781	0.729943	0.398529	0.86242	1	0.994941	1	-3.13673	-2.8826	-3.85117	-1.26483	3.7347	-0.338112	0.346667	-3.13673	-2.95902	-3.55965	-0.59286	3.87253	-0.163014	0.430464	-3.13673	-3.55299	-1.24992	2.49118	3.98884	0.589172	0.211922
Bacteria	Bacillota	Bacilli	Lactobacillales	Listeriaceae	-2.77532	1.9952	-1.3413	-2.03794	2.82164	-0.857871	-1.22041	2.82164	-0.572129	-1.9986	2.82164	-0.84622	0.294979	0.489038	0.607856	0.515949	1	0.988459	0.991943	0.990166	-3.62538	-3.46375	-4.04515	-0.83523	4.70293	-0.135964	0.42	-3.62538	-3.62185	-3.63818	0.0867681	4.3352	0.026569	0.490066	-3.62538	-3.51263	-3.9976	-0.737012	4.9874	-0.0947802	0.44
Bacteria	Bacillota_A	Clostridia	Oscillospirales	Oscillospirales	-3.79258	1.68002	-2.40393	0.166294	2.3759	0.0414974	-0.433704	2.3759	-0.185519	0.16432	2.3759	0.057385	0.0998638	0.758414	0.707581	0.756012	0.871709	1	0.997412	1	-3.02775	-3.1081	-2.89915	0.528686	3.77374	0.0829072	0.437086	-3.02775	-2.87664	-3.59531	-0.622865	3.5999	-0.122906	0.423841	-3.02775	-3.0633	-2.85566	0.514788	4.00072	0.128109	0.453334
Bacteria	Bacillota	Bacilli	Lactobacillales	Aerococcaceae	-4.59412	1.77659	-2.85821	-0.0382368	2.51248	0.0281166	1.14428	2.51248	0.575237	-0.0174661	2.51248	0.00733895	0.0716912	0.732905	0.634809	0.768524	0.799904	0.991857	0.980864	0.998086	-3.73045	-3.56514	-4.00004	-0.521432	4.26939	-0.113317	0.437086	-3.73045	-4.05658	-2.4756	1.34649	4.23015	0.34289	0.346667	-3.73045	-3.69272	-3.88804	-0.261703	4.3362	-0.0417617	0.48
Bacteria	Bacillota_A	Clostridia	Christensenellales	Pumilibacteraceae	-4.55489	1.72143	-2.89431	1.1338	2.43447	0.531168	0.432107	2.43447	0.206407	-0.257935	2.43447	-0.0656562	0.0675446	0.616465	0.680705	0.695441	0.775476	0.996132	0.987149	0.993476	-3.48751	-3.79087	-2.77961	0.93128	4.05632	0.186889	0.397351	-3.48751	-3.50194	-3.36912	-0.0809994	4.51947	-0.0280465	0.483444	-3.48751	-3.3428	-4.06012	-0.709688	3.99467	-0.133588	0.417219
Bacteria	Pseudomonadota	Alphaproteobacteria	Rhizobiales	Xanthobacteraceae	-4.74455	1.80328	-2.87762	0.072895	2.55022	0.0658946	0.299209	2.55022	0.138056	0.970758	2.55022	0.473789	0.072738	0.756185	0.734433	0.632642	0.786681	0.991339	0.990283	0.989824	-3.75952	-3.65809	-3.96298	-0.376737	4.36308	-0.0587677	0.44	-3.75952	-3.73122	-3.80577	-0.00179223	4.13345	-0.0002942	0.496689	-3.75952	-4.01383	-3.04828	0.788672	4.33985	0.156891	0.430464
Bacteria	Bacillota_A	Clostridia	Christensenellales	Christensenellales	-4.33761	1.65254	-2.84435	0.0198793	2.33704	0.00835274	1.38072	2.33704	0.681645	-0.155451	2.33704	-0.0750573	0.0712972	0.726583	0.570873	0.725727	0.794144	0.993421	0.973086	0.990711	-3.43736	-3.34313	-3.73273	-0.244184	4.09211	-0.0499242	0.456954	-3.43736	-3.71175	-2.15473	1.49456	4.11964	0.34421	0.311259	-3.43736	-3.29284	-3.89436	-0.451217	3.8965	-0.135315	0.453334
Bacteria	Bacillota	Bacilli	Lactobacillales	Lactobacillales	-3.18053	1.77634	-1.9594	-1.53489	2.51212	-0.687834	-1.25278	2.51212	-0.563575	-1.4202	2.51212	-0.634524	0.165057	0.559564	0.605095	0.568813	0.966087	0.989992	0.987619	0.994611	-3.46007	-3.25651	-3.88644	-0.219876	4.08136	-0.0592613	0.476821	-3.46007	-3.43561	-3.53631	-0.178155	4.26087	-0.0401974	0.483444	-3.46007	-3.27881	-3.85713	-0.781449	4.27862	-0.140221	0.423841

## Sheet: genus
Domain	Phylum	Class	Order	Family	Genus	Intercept..Est	Intercept..SE	Intercept..t.val	dnakitBTm.Est	dnakitBTm.SE	dnakitBTm.t.val	dnakitPF.Est	dnakitPF.SE	dnakitPF.t.val	dnakitZM.Est	dnakitZM.SE	dnakitZM.t.val	X.Intercept..pval	dnakitBTm.pval	dnakitPF.pval	dnakitZM.pval	X.Intercept..pval.padj	dnakitBTm.pval.padj	dnakitPF.pval.padj	dnakitZM.pval.padj	dnakitBTm.rab.all	dnakitBTm.rab.win.0	dnakitBTm.rab.win.1	dnakitBTm.diff.btw	dnakitBTm.diff.win	dnakitBTm.effect	dnakitBTm.overlap	dnakitPF.rab.all	dnakitPF.rab.win.0	dnakitPF.rab.win.1	dnakitPF.diff.btw	dnakitPF.diff.win	dnakitPF.effect	dnakitPF.overlap	dnakitZM.rab.all	dnakitZM.rab.win.0	dnakitZM.rab.win.1	dnakitZM.diff.btw	dnakitZM.diff.win	dnakitZM.effect	dnakitZM.overlap
Bacteria	Bacillota_A	Clostridia	Oscillospirales	Ruminococcaceae	Faecalibacterium	8.41152	0.175887	49.2436	1.12297	0.248741	4.64342	0.708127	0.248741	2.92215	0.446114	0.248741	1.84233	7.76355e-11	0.00345173	0.0300373	0.146698	1.88831e-08	0.518827	0.965398	0.995718	9.03367	8.89158	9.55262	0.686442	0.485685	1.29476	0.0529883	9.03367	8.97624	9.09861	0.176813	0.625994	0.260686	0.403974	9.03367	9.09614	8.94883	-0.183306	0.676111	-0.295011	0.370861
Bacteria	Bacteroidota	Bacteroidia	Bacteroidales	Bacteroidaceae	Phocaeicola	9.48525	0.128936	78.008	-1.51475	0.182342	-8.78916	-0.136307	0.182342	-0.801681	0.16821	0.182342	0.994775	2.97185e-12	7.23757e-05	0.518009	0.440489	7.38511e-10	0.0178855	0.999174	0.99626	9.36391	9.47768	7.96249	-1.52294	0.305203	-5.06832	0.000467664	9.36391	9.3884	9.34698	0.0445409	0.673408	0.044763	0.483444	9.36391	9.25828	9.69484	0.464754	0.625077	0.709106	0.165565
Bacteria	Bacillota_A	Clostridia	Oscillospirales	Oscillospiraceae	Vescimonas	6.839	0.277106	25.2577	0.094906	0.391887	0.250844	-2.38091	0.391887	-6.2045	-0.303107	0.391887	-0.791194	1.38967e-08	0.7834	0.000461599	0.480209	3.13206e-06	1	0.11402	1	6.61028	6.43893	6.89487	0.692681	1.10104	0.592869	0.231789	6.61028	6.76833	4.26001	-2.35005	0.699126	-3.06263	0.000467664	6.61028	6.62704	6.59638	-0.0397944	0.950824	-0.0232672	0.476821
Bacteria	Bacillota_A	Clostridia	Lachnospirales	Lachnospiraceae	Agathobacter	7.67221	0.232802	33.6466	-1.08561	0.329231	-3.36741	0.46642	0.329231	1.44405	-0.45042	0.329231	-1.39618	1.18583e-09	0.0146664	0.217969	0.242565	2.79698e-07	0.926481	1	1	7.46943	7.78499	6.60748	-1.18814	0.628601	-1.71839	0.0533415	7.46943	7.07682	8.16406	1.06593	0.630985	1.49469	0.0400111	7.46943	7.76843	7.33474	-0.322242	0.879422	-0.313865	0.390729
Bacteria	Bacteroidota	Bacteroidia	Bacteroidales	Bacteroidaceae	Alloprevotella	9.40775	0.135943	72.2101	-1.16976	0.192253	-6.31664	-0.689991	0.192253	-3.74858	0.461004	0.192253	2.51392	4.86531e-12	0.000565317	0.0139724	0.0767846	1.2038e-09	0.136114	0.793063	0.953426	9.05272	9.38236	8.3148	-1.06305	0.634082	-1.63356	0.0397461	9.05272	9.38236	8.71477	-0.695944	0.714361	-0.667605	0.317882	9.05272	8.71836	9.8774	1.21693	0.563393	1.88529	0.0133673
Bacteria	Bacillota_A	Clostridia	Oscillospirales	Acutalibacteraceae	Fimenecus	7.49355	0.214723	36.1423	-1.03927	0.303664	-3.5472	-2.80605	0.303664	-9.57795	-3.69012	0.303664	-12.5917	1.10653e-09	0.0147951	3.31654e-05	4.74998e-06	2.59273e-07	0.858891	0.00827511	0.0011874	5.69724	4.6786	6.44577	1.7277	1.05211	0.681078	0.357616	5.69724	6.44577	4.67385	-1.83287	1.33778	-0.775012	0.286668	5.69724	6.44577	3.8311	-2.70909	1.3155	-1.80854	0.0132787
Bacteria	Verrucomicrobiota	Verrucomicrobiae	Verrucomicrobiales	Akkermansiaceae	Akkermansia	-3.87672	1.58258	-2.68637	1.29069	2.2381	0.731762	0.162537	2.2381	0.161459	4.82813	2.2381	2.41226	0.0792862	0.532274	0.66438	0.101912	0.91411	1	1	0.955398	-1.82065	-1.80945	-1.85236	-0.252186	4.22621	-0.0354416	0.473333	-1.82065	-1.37895	-2.89726	-1.91623	4.93232	-0.323729	0.331127	-1.82065	-2.70341	1.33251	4.18333	3.19833	1.2388	0.0728535
Bacteria	Bacillota_C	Negativicutes	Acidaminococcales	Acidaminococcaceae	Phascolarctobacterium	8.02814	0.288908	28.1699	-0.668413	0.408578	-1.65363	-1.77879	0.408578	-4.41339	-1.23836	0.408578	-3.06562	4.13353e-09	0.156822	0.00307096	0.0196546	9.55211e-07	1	0.614261	0.988813	7.22425	6.97279	7.35699	0.474681	0.960707	0.406863	0.337749	7.22425	7.37273	6.20246	-1.14578	0.773296	-1.39925	0.0866715	7.22425	7.31161	6.97199	-0.382981	1.10967	-0.390035	0.326667
Bacteria	Bacillota_I	Bacilli_A	Erysipelotrichales	Coprobacillaceae	Catenibacterium	6.85656	0.299475	23.1959	1.99318	0.423522	4.77533	1.61028	0.423522	3.8515	0.518192	0.423522	1.24237	1.90163e-08	0.00212319	0.00645723	0.274663	4.2718e-06	0.437364	0.842174	1	8.08544	7.63346	8.89081	1.27743	0.801283	1.36983	0.0397461	8.08544	7.63346	8.46396	0.872164	1.14671	0.708965	0.280001	8.08544	8.41472	7.62231	-0.79256	1.1344	-0.676279	0.246668
Bacteria	Bacteroidota	Bacteroidia	Bacteroidales	Bacteroidaceae	Prevotella	9.18347	0.149741	63.6089	-1.04836	0.211765	-5.13237	-1.0493	0.211765	-5.14685	0.540264	0.211765	2.65418	1.21459e-11	0.00204875	0.00210538	0.0569472	2.99194e-09	0.391669	0.398743	0.965936	8.76498	9.17883	8.18225	-0.984917	0.708002	-1.13024	0.186669	8.76498	9.17883	8.14839	-0.930737	0.750469	-0.928572	0.172188	8.76498	8.33762	9.70976	1.40255	0.588326	2.06041	0.0132787
Bacteria	Actinomycetota	Actinomycetes	Actinomycetales	Bifidobacteriaceae	Bifidobacterium	6.60543	0.242121	27.7736	2.5834	0.342411	7.69263	2.15953	0.342411	6.42514	1.64626	0.342411	4.89762	5.10887e-09	0.000101357	0.000349489	0.00205971	1.17598e-06	0.0249964	0.0843092	0.409086	8.60262	8.3542	9.14665	0.989524	1.07263	0.968253	0.0265068	8.60262	8.3542	8.75571	0.397187	1.22116	0.291769	0.38	8.60262	8.74976	8.3542	-0.323693	1.01195	-0.221877	0.357616
Bacteria	Bacteroidota	Bacteroidia	Bacteroidales	Bacteroidaceae	Bacteroides	8.11717	0.117379	73.7304	-1.11665	0.165998	-7.16508	-0.00964747	0.165998	-0.0504171	0.346856	0.165998	2.24005	5.86984e-12	0.000400763	0.761809	0.129368	1.45048e-09	0.0969384	1	0.950063	8.09241	8.20001	6.96613	-1.2133	0.347963	-3.52485	0.000467664	8.09241	8.09182	8.09267	0.0890473	0.596851	0.10797	0.446667	8.09241	7.98431	8.44159	0.491454	0.616697	0.889237	0.0794754
Bacteria	Bacillota_A	Clostridia	Lachnospirales	Lachnospiraceae	Blautia_A	5.8317	0.306642	19.3487	2.8247	0.433657	6.61504	2.55339	0.433657	5.97538	1.99767	0.433657	4.67127	8.8848e-08	0.000256779	0.000487714	0.00226099	1.94301e-05	0.0628528	0.117044	0.484389	8.14708	7.88108	8.71853	0.87198	0.981246	0.849455	0.112586	8.14708	7.89679	8.40532	0.547092	1.06823	0.492818	0.284769	8.14708	8.29303	7.89679	-0.333119	0.980917	-0.176426	0.373334
Bacteria	Actinomycetota	Coriobacteriia	Coriobacteriales	Coriobacteriaceae	Collinsella	5.53989	0.434964	12.891	3.55444	0.615132	5.85574	1.36159	0.615132	2.24385	-0.135067	0.615132	-0.212596	1.77059e-06	0.000536437	0.0636356	0.811655	0.000370278	0.130296	1	1	6.705	5.973	9.09539	3.16379	0.956468	3.49977	0.000467664	6.705	5.973	6.89558	0.951069	1.90038	0.403445	0.300001	6.705	6.89558	5.63911	-1.76186	2.20436	-0.786948	0.200002
Bacteria	Bacillota_A	Clostridia	Oscillospirales	Ruminococcaceae	Hominimerdicola	-4.05777	1.9658	-2.2047	1.37319	2.78006	0.593324	3.73669	2.78006	1.49467	3.22877	2.78006	1.26403	0.118907	0.580987	0.269933	0.346647	0.973117	1	0.996947	0.99583	-1.13734	-0.812199	-1.8407	-1.09253	4.83383	-0.182794	0.357616	-1.13734	-1.87178	1.0678	1.67496	4.32974	0.360707	0.291392	-1.13734	-1.80897	0.0467837	1.4132	4.4971	0.303428	0.366667
Bacteria	Bacillota_A	Clostridia	Oscillospirales	Acutalibacteraceae	CAG-217	1.99309	0.834577	2.61256	4.65376	1.18027	4.21069	-1.55372	1.18027	-1.40409	-1.11186	1.18027	-1.00376	0.0703966	0.00706533	0.274127	0.407063	0.928529	0.688464	0.99791	1	2.04921	1.36745	6.74728	5.32776	1.39008	3.77633	0.000467664	2.04921	2.66987	0.603774	-2.44845	3.65201	-0.714798	0.192055	2.04921	2.66274	1.36721	-2.06616	3.6303	-0.550869	0.240001
Bacteria	Bacillota_A	Clostridia	Lachnospirales	Lachnospiraceae	Mediterraneibacter	4.70895	0.276274	17.7047	0.125984	0.390711	0.331178	1.72118	0.390711	4.55478	0.57707	0.390711	1.51669	3.6e-07	0.718543	0.00371906	0.221278	7.66861e-05	1	0.557728	1	5.19718	5.41194	4.82588	-0.597958	0.927189	-0.580623	0.185432	5.19718	5.01726	6.42448	1.397	0.486668	2.91286	0.00668869	5.19718	5.10802	5.30219	0.107688	0.95448	0.105814	0.456954
Bacteria	Bacillota_C	Negativicutes	Veillonellales	Dialisteraceae	Dialister	4.13381	1.11265	4.38373	-4.2735	1.57353	-2.92444	-3.92659	1.57353	-2.9284	-2.22406	1.57353	-1.65268	0.0170179	0.0278364	0.0602824	0.19725	0.566175	0.972525	0.895757	0.999316	1.75076	2.01245	1.33908	-1.50251	3.32454	-0.431869	0.291392	1.75076	2.31877	0.310188	-1.98521	2.1438	-0.759287	0.193335	1.75076	1.59558	1.94354	0.402226	2.47774	0.131726	0.44
Bacteria	Bacillota_A	Clostridia	Lachnospirales	Lachnospiraceae	Fusicatenibacter	4.84544	0.226841	22.2526	0.133163	0.320802	0.423456	2.75127	0.320802	8.91502	2.39585	0.320802	7.76645	5.96649e-08	0.655815	5.14568e-05	0.000132743	1.30802e-05	1	0.0126299	0.033027	6.18282	7.21165	5.00168	-2.14901	0.983693	-1.05548	0.186669	6.18282	5.21165	7.62347	2.22012	0.79757	1.44713	0.0927197	6.18282	5.21165	7.27139	1.94808	0.709168	0.98515	0.291392
Bacteria	Bacillota_A	Clostridia	Oscillospirales	Ruminococcaceae	Gemmiger	6.90727	0.20294	35.0641	0.766248	0.287	2.74885	-0.0774588	0.287	-0.280963	-0.599802	0.287	-2.14502	1.08022e-09	0.0404484	0.752493	0.097218	2.5413e-07	0.980383	1	0.997002	6.89486	6.68902	7.60879	1.01361	0.535371	1.89461	0.01989	6.89486	6.97735	6.84272	-0.139916	0.665298	-0.207168	0.44	6.89486	7.0982	6.36512	-0.840887	0.630643	-1.23357	0.0728535
Bacteria	Bacteroidota	Bacteroidia	Bacteroidales	Tannerellaceae	Parabacteroides	6.26844	0.169618	38.1519	-1.44757	0.239876	-6.22881	-0.171551	0.239876	-0.746339	0.591191	0.239876	2.54149	6.14407e-10	0.000645569	0.529424	0.0645853	1.45533e-07	0.149331	1	0.984006	6.2097	6.34259	4.83703	-1.56599	0.457939	-3.24176	0.000467664	6.2097	6.25493	6.13453	-0.0446469	0.876822	-0.0542661	0.486667	6.2097	6.0205	6.89209	0.920372	0.783366	1.18819	0.0600072
Bacteria	Bacillota_A	Clostridia	Oscillospirales	Oscillospiraceae	Hominicoprocola	4.50167	0.315762	14.6565	-0.666328	0.446555	-1.5207	-0.857054	0.446555	-1.95627	-0.301586	0.446555	-0.703109	9.70238e-07	0.205003	0.121468	0.535821	0.000204124	1	1	1	4.0607	4.16146	3.86009	-0.313512	0.822901	-0.332939	0.326667	4.0607	4.19436	3.66537	-0.540326	0.792315	-0.663837	0.246668	4.0607	3.99497	4.26032	0.225702	0.847044	0.261211	0.390729
Bacteria	Bacillota_A	Clostridia	Lachnospirales	Lachnospiraceae	Roseburia	3.81629	0.406364	9.67797	-0.72623	0.574685	-1.29469	0.602556	0.574685	1.07348	0.351252	0.574685	0.612011	2.65055e-05	0.287623	0.353574	0.582852	0.00523091	1	1	1	3.93619	4.2521	3.169	-1.02687	0.944348	-0.987868	0.12667	3.93619	3.78763	4.66252	0.765237	1.2268	0.668038	0.220002	3.93619	3.72644	4.24563	0.311008	1.00378	0.285217	0.360001
Bacteria	Bacillota_A	Clostridia	Lachnospirales	Lachnospiraceae	Acetatifactor	5.22982	0.249691	21.7093	-1.60775	0.353116	-4.71278	-0.522572	0.353116	-1.5265	-0.309688	0.353116	-0.902035	6.03804e-08	0.003505	0.227979	0.439996	1.31729e-05	0.522491	1	1	4.78827	5.02907	3.63263	-1.34251	0.592301	-2.08282	0.0132787	4.78827	4.89693	4.69436	-0.0147422	0.918259	-0.020374	0.493333	4.78827	4.6557	5.07011	0.321522	0.970997	0.312244	0.353334
Bacteria	Bacillota_A	Clostridia	Lachnospirales	Lachnospiraceae	Lachnospira	7.71813	0.170159	47.9843	-2.29563	0.240641	-10.0739	-1.09683	0.240641	-4.81924	-1.41947	0.240641	-6.23393	1.79343e-10	3.13121e-05	0.00381413	0.000921215	4.30815e-08	0.00773792	0.518823	0.189936	6.53696	6.73196	5.42412	-1.37472	0.668785	-2.06607	0.0133673	6.53696	6.22303	6.61959	0.312448	1.05512	0.23306	0.426667	6.53696	6.61959	6.22303	-0.392585	1.13621	-0.274543	0.426667
Bacteria	Bacillota_A	Clostridia	Lachnospirales	Lachnospiraceae	Dorea_A	4.82635	0.204749	24.4136	-0.615553	0.289559	-2.15949	1.81267	0.289559	6.48836	1.37099	0.289559	4.90922	2.49305e-08	0.122372	0.000516256	0.00319219	5.54782e-06	0.998101	0.117065	0.462231	5.53197	6.10752	4.25324	-1.85927	0.898026	-1.80789	0.0333467	5.53197	4.89087	6.64691	1.80714	0.830362	1.69117	0.0533415	5.53197	4.89087	6.1145	1.12472	0.979942	0.669336	0.306668
Bacteria	Bacteroidota	Bacteroidia	Bacteroidales	Rikenellaceae	Alistipes	5.97166	0.203826	30.2863	-0.612721	0.288254	-2.1825	-0.931818	0.288254	-3.33933	1.03029	0.288254	3.69204	4.41625e-09	0.102193	0.0204397	0.0123323	1.00818e-06	0.992037	0.886483	0.81638	5.73044	5.97672	5.33631	-0.61214	0.974222	-0.484907	0.300001	5.73044	6.00305	5.03021	-0.972648	0.890196	-1.04298	0.10667	5.73044	5.40406	6.94315	1.61431	0.584653	2.53204	0.000467664
Bacteria	Bacillota_A	Clostridia	Lachnospirales	Lachnospiraceae	Anaerostipes	4.66769	0.250717	19.0356	1.73257	0.354568	5.00002	2.12123	0.354568	6.1219	1.30682	0.354568	3.7804	1.13481e-07	0.00195564	0.000542172	0.00966356	2.46994e-05	0.396768	0.126434	0.819417	6.20205	6.05555	6.53796	0.270101	0.980685	0.275068	0.357616	6.20205	5.85202	6.79037	0.946922	0.880915	1.01622	0.0666731	6.20205	6.45003	6.05555	-0.30731	0.927948	-0.222773	0.403974
Bacteria	Bacillota_A	Clostridia	Lachnospirales	Lachnospiraceae	Coprococcus	6.81387	0.142216	51.3946	-1.04713	0.201124	-5.57591	2.49696	0.201124	13.3374	0.888942	0.201124	4.77296	1.3184e-10	0.00231069	5.57844e-06	0.00567599	3.18042e-08	0.35153	0.00138446	0.565602	7.20932	7.70864	5.78744	-1.81468	1.0172	-1.8713	0.000467664	7.20932	6.80569	9.30391	2.43685	0.831572	2.91146	0.000467664	7.20932	6.80569	7.70864	0.835832	1.21582	0.466327	0.340001
Bacteria	Bacillota_I	Bacilli_A	Erysipelotrichales	Erysipelotrichaceae	Holdemanella	-4.1366	1.94399	-2.25344	0.459231	2.74922	0.175273	0.39792	2.74922	0.172888	2.07378	2.74922	0.850685	0.135039	0.717669	0.706199	0.512776	0.96093	1	1	1	-2.9431	-2.74458	-3.21169	-0.270915	4.58403	-0.0594294	0.470199	-2.9431	-2.81161	-3.11344	-0.819728	4.35727	-0.161834	0.437086	-2.9431	-3.2035	-1.19659	2.24702	4.23086	0.413577	0.320001
Bacteria	Bacillota_A	Clostridia	Oscillospirales	Acutalibacteraceae	Ruminococcus_E	6.21971	0.151834	42.8654	2.66321	0.214726	13	2.0522	0.214726	9.99211	0.73457	0.214726	3.58715	3.1528e-10	3.93848e-06	2.72999e-05	0.0181467	7.56852e-08	0.000982273	0.0067255	0.828909	7.63656	6.97836	8.86883	1.85354	0.883734	1.75756	0.0132787	7.63656	6.97836	8.27863	1.37721	0.927598	0.809132	0.340001	7.63656	8.27863	6.97836	-1.31804	0.723093	-0.835956	0.324504
Bacteria	Pseudomonadota	Gammaproteobacteria	Enterobacterales	Succinivibrionaceae	Succinivibrio	-2.81162	1.8497	-1.53414	-0.689355	2.61588	-0.385027	0.265574	2.61588	0.0963996	-0.8587	2.61588	-0.412579	0.249526	0.69042	0.749792	0.6618	1	1	1	1	-2.55731	-2.32947	-2.88403	-0.465601	4.44023	-0.116091	0.410596	-2.55731	-2.75732	-1.71006	1.33911	4.30341	0.224007	0.357616	-2.55731	-2.28015	-3.14821	-0.467668	4.34899	-0.0964399	0.423841
Bacteria	Bacillota_A	Clostridia	Lachnospirales	Lachnospiraceae	Bariatricus	5.17549	0.170693	32.0204	0.284848	0.241396	1.25589	0.790913	0.241396	3.45393	0.4064	0.241396	1.75798	4.15891e-09	0.346635	0.0203415	0.20074	9.54108e-07	0.995926	0.848272	0.989941	5.54033	5.57205	5.46011	-0.111602	0.491287	-0.188363	0.406667	5.54033	5.44077	5.94183	0.527897	0.453194	1.1141	0.0666731	5.54033	5.51804	5.56238	0.0849549	0.465989	0.136855	0.430464
Bacteria	Bacillota_A	Clostridia	Oscillospirales	Oscillospiraceae	CAG-103	3.38385	0.557596	6.51639	-2.08746	0.78856	-2.7871	-2.31909	0.78856	-3.14355	-1.62684	0.78856	-2.19879	0.000831503	0.0495769	0.0346518	0.107095	0.148151	0.944865	0.893841	0.981591	1.88176	2.03535	1.57475	-0.729816	1.74534	-0.404982	0.317882	1.88176	2.24004	1.14029	-1.28145	1.56714	-0.738576	0.185432	1.88176	1.88506	1.8713	-0.106652	1.61206	-0.0445543	0.470199
Bacteria	Bacillota_A	Clostridia	Peptostreptococcales	Peptostreptococcaceae	Romboutsia_E	2.14583	0.330998	7.09706	2.59932	0.468102	6.09793	2.78772	0.468102	6.51725	0.729507	0.468102	1.72599	0.00112109	0.00139798	0.000996017	0.25796	0.121989	0.284212	0.200975	0.971615	4.0089	3.05317	4.74598	1.59956	1.32375	0.834704	0.233335	4.0089	3.05317	5.02922	1.83733	1.28192	1.12838	0.132453	4.0089	4.5771	2.96418	-1.30697	1.45508	-0.759039	0.271524
Bacteria	Bacillota_C	Negativicutes	Veillonellales	Megasphaeraceae	Megasphaera	8.71258	0.27297	32.4643	-3.38428	0.386038	-8.91812	-1.02249	0.386038	-2.69529	-1.72696	0.386038	-4.55004	1.45224e-09	3.20597e-05	0.0356325	0.00276715	3.41162e-07	0.00795014	0.995942	0.577737	7.41167	7.67935	5.34215	-2.36833	0.857541	-2.81578	0.000467664	7.41167	7.11307	7.67852	0.550866	1.64254	0.442084	0.333334	7.41167	7.67789	7.11307	-0.496084	1.46932	-0.285475	0.357616
Bacteria	Pseudomonadota	Gammaproteobacteria	Enterobacterales	Enterobacteriaceae	Escherichia	-1.09616	2.02376	-0.443938	-1.3088	2.86203	-0.529366	-2.73896	2.86203	-1.11303	1.3208	2.86203	0.406766	0.64948	0.623024	0.446231	0.684658	1	1	0.994519	1	-1.1407	-1.00847	-1.56819	-0.359512	4.39022	-0.0781595	0.44	-1.1407	-0.424161	-3.01752	-2.41391	4.93333	-0.477203	0.240001	-1.1407	-2.12497	0.307782	2.52219	3.33888	0.656565	0.218545
Bacteria	Bacillota_A	Clostridia	Oscillospirales	Oscillospiraceae	Dysosmobacter	5.74603	0.218558	27.9153	-1.8378	0.309088	-6.2929	-1.55677	0.309088	-5.34615	-0.381074	0.309088	-1.32385	1.40152e-08	0.000792328	0.00273277	0.299615	3.13305e-06	0.176526	0.398812	1	4.87196	5.3201	3.96393	-1.22029	0.934011	-1.22568	0.120003	4.87196	5.3201	4.16722	-1.15659	0.874797	-1.03129	0.172188	4.87196	4.36582	5.35367	1.01357	1.01955	0.753406	0.286668
Bacteria	Bacillota_A	Clostridia	TANB77	CAG-508	UMGS1994	3.68276	1.05851	4.05468	-0.700274	1.49696	-0.55196	-2.30258	1.49696	-1.79853	-3.59669	1.49696	-2.53559	0.0196799	0.616519	0.176293	0.0454489	0.635906	1	1	0.989189	2.66891	2.2064	3.07928	0.760095	1.76406	0.309294	0.364239	2.66891	3.09101	1.66684	-1.4544	1.71892	-0.698536	0.206668	2.66891	2.94227	0.627589	-2.07917	2.86606	-0.582332	0.198677
Bacteria	Bacillota_A	Clostridia	Lachnospirales	Lachnospiraceae	Anaerobutyricum	2.21809	0.249267	9.35459	3.05076	0.352516	9.04573	2.50756	0.352516	7.43575	1.99498	0.352516	5.93181	8.36857e-05	6.21421e-05	0.000256844	0.00164787	0.0159098	0.0152953	0.0618043	0.272276	4.46624	4.15011	5.2738	1.27196	1.20334	1.01964	0.0733391	4.46624	4.22854	4.8048	0.656903	1.34039	0.467536	0.304637	4.46624	4.71531	4.22854	-0.330656	1.15576	-0.200391	0.403974
Bacteria	Bacillota_A	Clostridia	Lachnospirales	Lachnospiraceae	Dorea	2.22208	0.719883	3.37151	0.537838	1.01807	0.502574	2.40765	1.01807	2.4307	1.72853	1.01807	1.7269	0.0439797	0.633756	0.0494007	0.138295	0.804376	1	1	1	3.68842	4.06229	2.92819	-1.15097	1.3342	-0.697782	0.192055	3.68842	3.37512	4.63912	1.3176	0.958618	1.26657	0.0533415	3.68842	3.51121	4.04514	0.462445	1.48155	0.237688	0.366667
Bacteria	Desulfobacterota	Desulfovibrionia	Desulfovibrionales	Desulfovibrionaceae	Mailhella	-3.65542	1.82828	-2.14891	0.0115785	2.58558	-0.000692788	0.233869	2.58558	0.139818	1.40844	2.58558	0.670171	0.117577	0.785494	0.747534	0.570665	0.98362	1	1	1	-2.73005	-2.62569	-3.19779	-0.497297	4.15239	-0.106477	0.426667	-2.73005	-2.68174	-2.86227	-0.180519	4.34063	-0.0324963	0.483444	-2.73005	-3.01994	-1.50416	1.67213	4.49371	0.355386	0.357616
Bacteria	Pseudomonadota	Gammaproteobacteria	Enterobacterales	Enterobacteriaceae	Enterobacter	-1.05235	2.16098	-0.409858	-3.08891	3.05609	-1.15442	-2.44215	3.05609	-0.905809	-1.41453	3.05609	-0.517395	0.666151	0.41218	0.498211	0.625889	1	0.991142	0.994592	1	-2.41001	-2.00175	-3.36713	-1.56985	4.97579	-0.238148	0.346667	-2.41001	-2.27576	-2.74306	-0.837744	4.94085	-0.149084	0.426667	-2.41001	-2.60358	-1.62889	0.605993	4.90868	0.132143	0.410596
Bacteria	Bacillota_A	Clostridia	Christensenellales	Aristaeellaceae	Ventricola	4.30007	0.283001	15.5882	1.10412	0.400224	2.8482	0.976553	0.400224	2.5212	0.578363	0.400224	1.49984	5.94477e-07	0.0401981	0.0623432	0.249828	0.00012613	0.969479	0.974371	0.995595	4.97291	4.81358	5.31586	0.588584	0.83786	0.792113	0.193335	4.97291	4.83705	5.27202	0.489981	0.775014	0.609731	0.240001	4.97291	5.01978	4.80993	-0.194146	0.858841	-0.226604	0.384106
Bacteria	Bacillota_A	Clostridia	UBA1381	UBA1381	Hominilimicola	4.08281	0.438238	9.74899	2.08123	0.619762	3.506	0.363777	0.619762	0.615584	-1.54653	0.619762	-2.56019	3.74609e-05	0.0139289	0.57881	0.0487508	0.00727868	0.885498	1	0.991558	4.26171	4.02812	6.15743	2.17568	0.700044	3.19037	0.000467664	4.26171	4.13255	4.49629	0.282271	1.90469	0.1591	0.406667	4.26171	4.56093	2.52742	-2.32827	1.71542	-1.38294	0.0400111
Bacteria	Bacillota_A	Clostridia	Lachnospirales	Lachnospiraceae	Anthropogastromicrobium	2.92394	0.29747	10.7244	-0.0124303	0.420685	-0.0239015	3.09523	0.420685	7.99239	2.38321	0.420685	6.16104	4.22797e-05	0.795947	0.000268882	0.00131397	0.00818903	1	0.0644448	0.261785	4.44763	5.30411	3.05683	-2.15923	1.53284	-1.15485	0.180002	4.44763	3.35206	5.92701	2.50846	1.36054	1.54788	0.0132787	4.44763	3.35206	5.3084	1.95401	1.14959	0.85019	0.313334
Bacteria	Bacillota_A	Clostridia	Lachnospirales	Lachnospiraceae	Butyrivibrio_A	-4.0552	1.68798	-2.477	0.283532	2.38717	0.0672878	0.319881	2.38717	0.085967	1.70929	2.38717	0.755866	0.112308	0.721971	0.708629	0.525216	0.936644	1	1	1	-2.92202	-2.84194	-3.13519	-0.364067	4.567	-0.0786417	0.46	-2.92202	-2.80804	-3.16741	-0.244751	4.40605	-0.0249287	0.483444	-2.92202	-3.20094	-1.73998	1.49832	4.06679	0.299752	0.306668
Bacteria	Bacillota_A	Clostridia	Oscillospirales	Oscillospiraceae	CAG-170	3.15668	0.327594	10.2041	1.61555	0.463287	3.66781	-0.314176	0.463287	-0.746111	-0.679192	0.463287	-1.57396	4.2076e-05	0.0139801	0.537725	0.26933	0.00812254	0.807401	1	0.990614	3.11239	2.88084	4.91944	1.84861	0.776639	2.37954	0.00668869	3.11239	3.33602	2.86017	-0.56913	1.34623	-0.392436	0.311259	3.11239	3.37192	2.54924	-0.904766	1.31915	-0.625329	0.173335
Bacteria	Bacteroidota	Bacteroidia	Bacteroidales	Muribaculaceae	Sodaliphilus	-3.84771	1.91359	-2.16642	0.25194	2.70622	0.0878962	-0.181439	2.70622	-0.101524	2.13165	2.70622	0.931102	0.140964	0.722678	0.737562	0.485831	0.962807	1	1	0.999609	-2.69599	-2.58389	-2.93475	-0.745994	4.74097	-0.139627	0.450331	-2.69599	-2.51922	-3.11304	-1.05985	4.71058	-0.174161	0.413334	-2.69599	-3.11288	-1.1441	2.30299	4.45748	0.436621	0.326667
Bacteria	Bacillota_A	Clostridia	Clostridiales	Clostridiaceae	Clostridium	3.57886	0.376064	9.92861	-0.2211	0.531834	-0.410194	0.771302	0.531834	1.50176	0.137283	0.531834	0.266902	2.88338e-05	0.680418	0.233236	0.735523	0.00565861	1	1	1	3.81602	4.04748	3.38541	-0.651331	0.750731	-0.636778	0.246668	3.81602	3.61929	4.35136	0.738565	0.73167	0.99437	0.112586	3.81602	3.85791	3.7447	-0.119213	0.909695	-0.123122	0.450331
Bacteria	Bacillota_C	Negativicutes	Veillonellales	Veillonellaceae	Veillonella	3.18106	0.945725	4.21299	-0.81976	1.33746	-0.7756	-3.07167	1.33746	-2.52616	-0.544105	1.33746	-0.541296	0.0277804	0.511835	0.0542429	0.641163	0.627849	1	0.983428	1	2.47649	2.49582	2.40841	-0.073229	1.11775	-0.0467013	0.470199	2.47649	2.7172	1.46947	-1.50085	2.11542	-0.676356	0.100004	2.47649	2.38927	2.7172	0.286657	1.24083	0.162071	0.386667
Bacteria	Pseudomonadota	Gammaproteobacteria	Enterobacterales	Pasteurellaceae	Haemophilus_D	3.09098	0.315647	10.3778	-1.11264	0.446393	-2.67067	0.269385	0.446393	0.620972	0.242092	0.446393	0.553236	3.17497e-05	0.0980376	0.566648	0.613641	0.00620861	0.91142	1	1	3.07795	3.3148	2.00129	-1.2996	0.853246	-1.47128	0.0666731	3.07795	2.85972	3.38619	0.522916	0.885789	0.531938	0.320001	3.07795	2.94864	3.38023	0.509124	0.974274	0.452343	0.306668
Bacteria	Bacillota_A	Clostridia	Oscillospirales	Oscillospiraceae	Faecousia	-3.81857	1.85984	-2.17059	0.00962569	2.63022	-0.0162982	-0.0243736	2.63022	0.0204902	1.40944	2.63022	0.58242	0.168392	0.731079	0.752632	0.600442	0.953452	1	1	1	-2.79438	-2.63789	-3.3999	-0.597798	4.40301	-0.118519	0.433334	-2.79438	-2.77352	-2.94787	-0.432083	4.90216	-0.125147	0.44	-2.79438	-3.1419	-1.65806	1.1496	4.30176	0.248533	0.346667
Bacteria	Bacillota_C	Negativicutes	Acidaminococcales	Acidaminococcaceae	Acidaminococcus	5.64648	0.296853	19.5678	-2.06679	0.419814	-5.06255	-0.322328	0.419814	-0.791866	-0.660823	0.419814	-1.61254	1.46727e-07	0.00221113	0.486032	0.180432	3.15648e-05	0.37656	1	1	5.24136	5.44076	3.58538	-1.80925	0.600061	-2.65188	0.0133673	5.24136	5.13896	5.31183	0.114649	1.04519	0.125202	0.430464	5.24136	5.28479	5.14159	0.0910741	1.42498	0.100229	0.463576
Bacteria	Pseudomonadota	Gammaproteobacteria	Burkholderiales	Burkholderiaceae	Parasutterella	3.26116	0.416853	8.32437	-1.21227	0.58952	-2.16577	-0.546296	0.58952	-0.982753	0.47735	0.58952	0.880229	0.000196605	0.106689	0.420975	0.467914	0.036322	0.97862	0.998288	1	3.04537	3.22559	2.17024	-1.09183	1.16858	-0.923251	0.172188	3.04537	3.16224	2.74404	-0.375411	1.1214	-0.312927	0.360001	3.04537	2.84719	3.71731	0.923543	1.03665	0.832581	0.158943
Bacteria	Bacillota_A	Clostridia	Lachnospirales	Lachnospiraceae	Oliverpabstia	3.13026	0.418413	7.86164	2.11176	0.591726	3.70237	1.7151	0.591726	2.99928	0.763411	0.591726	1.32438	0.000228572	0.0103081	0.0266133	0.274852	0.0428128	0.85064	0.963729	1	4.6007	4.15179	5.22135	1.02517	0.925413	0.893019	0.0733391	4.6007	4.15477	4.85694	0.664967	1.19014	0.481679	0.304637	4.6007	4.78028	4.0252	-0.666809	1.26594	-0.475866	0.280001
Bacteria	Desulfobacterota	Desulfovibrionia	Desulfovibrionales	Desulfovibrionaceae	Bilophila	2.24247	0.928512	2.74696	-3.63456	1.31311	-2.90794	0.114623	1.31311	0.11838	0.416351	1.31311	0.372457	0.0596408	0.0365063	0.849991	0.721055	0.938547	0.956255	1	1	2.03013	2.48804	-0.550166	-3.05198	2.35636	-1.19654	0.0265068	2.03013	1.85497	2.33085	0.738713	2.07177	0.2487	0.370861	2.03013	1.78993	3.04929	1.06371	2.27713	0.358678	0.278147
Bacteria	Bacillota_A	Clostridia	Oscillospirales	Ruminococcaceae	Ruminiclostridium_E	5.64836	0.165398	36.3436	-0.970602	0.233909	-4.41416	-0.255727	0.233909	-1.16759	-0.0931299	0.233909	-0.406977	2.47651e-09	0.00919657	0.389626	0.658156	5.66887e-07	0.622896	1	1	5.41284	5.53369	4.70314	-0.856879	0.46627	-1.72152	0.0333467	5.41284	5.43549	5.38605	-0.00323059	0.58347	-0.00411601	0.496689	5.41284	5.34227	5.52858	0.255788	0.548454	0.422127	0.313334
Bacteria	Bacillota_A	Clostridia	Lachnospirales	Lachnospiraceae	Otoolea	3.88227	0.323409	12.8124	-1.21098	0.457369	-2.78866	0.891617	0.457369	2.08948	0.498439	0.457369	1.16315	6.21422e-06	0.0518115	0.119425	0.343408	0.0012573	0.92749	0.981502	1	4.13119	4.35427	2.74788	-1.57912	0.919298	-1.79312	0.0265068	4.13119	3.82946	4.74008	0.947456	0.839864	1.05175	0.0666731	4.13119	3.91667	4.35863	0.537553	0.971777	0.51268	0.293334
Bacteria	Bacteroidota	Bacteroidia	Bacteroidales	Marinifilaceae	Odoribacter	1.30849	0.915199	1.66646	-2.36241	1.29429	-1.83885	0.543964	1.29429	0.500191	1.36407	1.29429	1.25218	0.210118	0.156918	0.661999	0.31802	0.99675	1	1	1	1.67986	1.99634	-0.35895	-2.30995	2.47942	-0.958934	0.0927197	1.67986	1.5168	1.92215	0.53041	1.55052	0.268562	0.384106	1.67986	1.32207	2.68948	1.41855	1.62533	0.721961	0.12667
Bacteria	Bacteroidota	Bacteroidia	Bacteroidales	Barnesiellaceae	Barnesiella	4.10788	0.266527	16.8358	-0.802109	0.376925	-2.24509	0.158874	0.376925	0.488883	0.548585	0.376925	1.61242	1.67855e-06	0.102958	0.662639	0.233596	0.000343508	0.984104	0.997179	0.984982	4.16859	4.30792	3.46838	-0.981995	0.740504	-1.31567	0.0529883	4.16859	4.0932	4.26178	0.171931	0.726071	0.203254	0.373334	4.16859	4.01669	4.65032	0.675628	0.645325	0.930337	0.10667
Bacteria	Bacillota_A	Clostridia	Lachnospirales	Lachnospiraceae	Alitiscatomonas	4.74481	0.405417	12.07	-2.26595	0.573347	-4.05412	-0.57066	0.573347	-1.02066	-0.139099	0.573347	-0.249175	5.14849e-06	0.00650998	0.377587	0.774301	0.00104908	0.740203	1	1	4.32409	4.61927	2.64615	-2.06611	1.05415	-1.8944	0.0200226	4.32409	4.43236	3.93746	0.0672642	1.68023	0.0476354	0.476821	4.32409	3.93091	4.58782	0.792802	1.18648	0.574029	0.306668
Bacteria	Bacillota_A	Clostridia	Oscillospirales	Ruminococcaceae	Ruminococcus_C	3.77766	0.25988	16.2095	-1.23256	0.367526	-3.6334	2.28704	0.367526	6.9285	1.16322	0.367526	3.52555	2.50613e-06	0.0276185	0.00100465	0.0290092	0.000513096	0.82148	0.179701	0.831385	4.49738	4.93591	2.64844	-2.22854	1.20711	-1.77595	0.00673328	4.49738	3.84282	6.05559	2.24133	1.05668	1.88824	0.000467664	4.49738	3.84282	4.93591	0.858656	2.00533	0.415629	0.406667
Bacteria	Bacillota_A	Clostridia	Oscillospirales	Acutalibacteraceae	CAG-488	-3.78836	1.81441	-2.27011	0.146493	2.56596	0.104277	0.118689	2.56596	0.103306	1.35652	2.56596	0.608583	0.139857	0.706734	0.722456	0.604792	0.966707	1	1	1	-2.64097	-2.56618	-2.84714	-0.246929	4.64336	-0.0349604	0.48	-2.64097	-2.57383	-2.89189	-0.201657	4.5423	-0.0705834	0.466667	-2.64097	-2.94454	-1.64565	0.861158	3.92441	0.219197	0.360001
Bacteria	Bacillota_I	Bacilli_A	Erysipelotrichales	Coprobacillaceae	Faecalibacillus	-1.54451	1.47671	-1.02865	3.53581	2.08838	1.82571	2.73342	2.08838	1.41141	-0.94681	2.08838	-0.445489	0.413422	0.154304	0.263809	0.643585	1	0.997463	1	1	0.612041	-0.2396	2.01999	2.65062	2.68986	0.88821	0.140003	0.612041	0.229712	1.84642	1.41336	3.09605	0.335006	0.313334	0.612041	1.26255	-1.68349	-2.78028	3.73494	-0.695251	0.160002
Bacteria	Bacillota_A	Clostridia	Lachnospirales	Lachnospiraceae	Eubacterium_F	5.05522	0.191268	27.5768	-0.949642	0.270494	-3.65463	1.32565	0.270494	5.1142	0.57445	0.270494	2.22251	1.23567e-08	0.0172001	0.0025474	0.104102	2.77026e-06	0.832437	0.397152	0.995046	5.37161	5.65933	4.1351	-1.63574	0.800857	-2.06161	0.00668869	5.37161	5.02197	6.39233	1.41129	0.691581	1.78473	0.00673328	5.37161	5.03563	5.63396	0.522443	1.07348	0.418411	0.353334
Bacteria	Bacillota_A	Clostridia	Lachnospirales	Lachnospiraceae	Gallintestinimicrobium	2.87561	0.603904	4.95544	1.46095	0.854049	1.77967	-0.652245	0.854049	-0.763566	-0.101841	0.854049	-0.0919961	0.00250073	0.14212	0.494276	0.835432	0.359733	1	1	1	3.13586	2.76979	4.36832	1.63815	1.12028	1.49208	0.0466761	3.13586	3.41049	2.51595	-1.02732	1.71997	-0.568906	0.251657	3.13586	3.23317	2.79972	-0.494848	1.79884	-0.237012	0.373334
Bacteria	Bacillota_A	Clostridia	TANB77	CAG-508	CAG-245	5.24977	0.323395	16.8784	-1.21254	0.45735	-2.75357	-1.56532	0.45735	-3.54384	0.00318981	0.45735	0.017868	4.78184e-07	0.0421543	0.0141969	0.875715	0.000101175	0.969184	0.866898	1	4.73838	5.04887	3.99501	-0.971907	0.899816	-0.757646	0.172188	4.73838	5.05061	3.9502	-1.06284	1.24068	-0.88432	0.153336	4.73838	4.32805	5.24548	0.812913	0.850818	0.78376	0.173335
Bacteria	Bacillota_A	Clostridia	Lachnospirales	Lachnospiraceae	Coprococcus_A	1.96086	0.377852	5.77764	1.24074	0.534363	2.51552	0.930655	0.534363	1.86905	0.894177	0.534363	1.85938	0.00384093	0.0782675	0.177484	0.21129	0.337399	0.953678	0.977052	0.98965	2.90327	2.75342	3.19204	0.50337	0.744816	0.475016	0.258279	2.90327	2.88773	2.92734	0.166223	0.875425	0.119929	0.433334	2.90327	2.86629	2.97401	0.112338	0.960287	0.108334	0.450331
Bacteria	Bacillota_A	Clostridia	Lachnospirales	Anaerotignaceae	Anaerotignum	3.75319	0.679862	5.85154	-2.81721	0.96147	-3.09341	-0.919155	0.96147	-1.01484	-3.22227	0.96147	-3.449	0.00178075	0.0324378	0.376906	0.0138776	0.186774	0.921058	1	0.904602	2.16056	2.8727	1.01853	-1.8302	1.68058	-0.948838	0.193335	2.16056	1.73778	2.60431	1.28175	1.9733	0.517732	0.326667	2.16056	2.61779	0.340924	-1.88618	2.37105	-0.766195	0.165565
Bacteria	Pseudomonadota	Gammaproteobacteria	Burkholderiales	Burkholderiaceae	Sutterella	5.32543	0.215021	25.8908	-1.63573	0.304086	-5.59928	0.383479	0.304086	1.33313	1.27733	0.304086	4.41574	2.04499e-08	0.00146272	0.295585	0.00631304	4.52442e-06	0.289765	1	0.635931	5.51208	5.7901	3.68528	-2.10872	0.809222	-2.5251	0.000467664	5.51208	5.33221	5.75983	0.324708	1.35395	0.171622	0.4	5.51208	5.25626	6.66727	1.46477	1.03956	1.42719	0.00673328
Bacteria	Bacillota_A	Clostridia	Lachnospirales	Lachnospiraceae	Hominisplanchenecus	1.77006	0.499612	3.92561	-0.505098	0.706558	-0.751019	1.51415	0.706558	2.33146	1.64404	0.706558	2.51552	0.0218817	0.535027	0.0967838	0.0761647	0.695528	1	0.970255	0.953703	2.71362	3.05779	1.50437	-1.45628	1.43459	-0.939305	0.113337	2.71362	2.26998	3.31181	1.08178	1.11367	0.760954	0.233335	2.71362	2.25829	3.46063	1.10137	1.28556	0.804037	0.166669
Bacteria	Bacillota_A	Clostridia	TANB77	CAG-508	CAG-269	5.2309	0.235524	23.6638	-0.280506	0.333081	-0.896853	-1.97605	0.333081	-6.28431	-0.729142	0.333081	-2.3234	1.05235e-07	0.462176	0.000940501	0.0875168	2.24859e-05	1	0.186618	0.980176	4.7118	4.48873	4.96315	0.450174	0.895125	0.419446	0.278147	4.7118	4.89227	3.3163	-1.62689	0.735563	-2.06214	0.00668869	4.7118	4.85279	4.49927	-0.304771	0.866675	-0.240433	0.346667
Bacteria	Bacillota_A	Clostridia	Lachnospirales	Lachnospiraceae	Hominiventricola	2.97258	0.316337	9.89751	-0.0378262	0.447368	-0.0835497	0.784011	0.447368	1.80752	1.13374	0.447368	2.67644	4.06997e-05	0.773895	0.17011	0.0614392	0.00787178	1	0.990721	0.961451	3.38629	3.58866	2.97108	-0.68014	0.851213	-0.644292	0.220002	3.38629	3.2183	3.74685	0.564976	0.831935	0.508491	0.280001	3.38629	3.22532	4.19688	0.863171	0.916986	0.857749	0.158943
Bacteria	Bacillota_A	Clostridia	Oscillospirales	Acutalibacteraceae	CAG-177	-4.06892	1.7616	-2.49493	0.184728	2.49128	0.0435758	0.170254	2.49128	0.134701	1.3873	2.49128	0.64046	0.109682	0.763043	0.712404	0.590324	0.957445	0.999888	0.991412	0.990547	-2.96274	-2.82982	-3.31228	-0.736311	4.01124	-0.158395	0.437086	-2.96274	-2.90743	-3.10048	-0.241264	4.31966	-0.0610405	0.476821	-2.96274	-3.24369	-2.16917	1.05471	4.11878	0.216322	0.38
Bacteria	Bacillota_A	Clostridia	Oscillospirales	Butyricicoccaceae	Agathobaculum	3.92412	0.915239	5.75584	-4.91819	1.29434	-4.52371	0.675933	1.29434	0.713	-0.251329	1.29434	-0.234353	0.0153915	0.00839837	0.540806	0.812232	0.412346	0.591185	1	1	3.78304	4.04889	0.215835	-3.98969	1.9048	-2.2062	0.000467664	3.78304	3.47737	4.61066	1.22768	1.71997	0.821297	0.0733391	3.78304	3.89899	3.61699	-0.0143441	2.45341	-0.0110265	0.486667
Bacteria	Bacillota_A	Clostridia	Christensenellales	CAG-138	PeH17	-3.7067	1.65666	-2.35176	0.0388118	2.34288	0.0039401	-0.178045	2.34288	-0.0949028	1.64947	2.34288	0.748724	0.107192	0.723294	0.716936	0.5275	0.967303	0.996784	1	0.999822	-2.71292	-2.56381	-2.98758	-0.440592	4.12776	-0.086078	0.46	-2.71292	-2.48603	-3.3181	-1.20812	4.04694	-0.236096	0.377484	-2.71292	-3.10076	-1.31067	1.34918	3.88657	0.283298	0.337749
Bacteria	Bacillota_A	Clostridia	Lachnospirales	Lachnospiraceae	Enterocloster	2.32393	0.38003	6.47846	0.227186	0.537444	0.474623	1.26832	0.537444	2.47552	1.35869	0.537444	2.6549	0.00120152	0.644846	0.0743852	0.0559978	0.136654	1	0.973972	0.94971	3.10827	3.31246	2.5929	-0.521077	1.18373	-0.384172	0.331127	3.10827	2.92956	3.46885	0.818461	1.17468	0.596715	0.264902	3.10827	2.84747	3.70739	0.863374	0.907108	0.92093	0.160002
Bacteria	Actinomycetota	Coriobacteriia	Coriobacteriales	Eggerthellaceae	Ellagibacter	-3.84423	1.69562	-2.54342	0.15867	2.39797	0.167985	0.212272	2.39797	0.198473	1.23524	2.39797	0.638003	0.115966	0.733576	0.682076	0.595827	0.939624	0.991097	0.990234	0.990024	-2.76215	-2.684	-3.02971	-0.339122	4.23606	-0.078003	0.450331	-2.76215	-2.7087	-2.93075	0.0152701	4.01545	0.00477466	0.496689	-2.76215	-3.02569	-1.96847	0.860607	4.33043	0.147626	0.38
Bacteria	Bacillota_A	Clostridia	Lachnospirales	Lachnospiraceae	Roseburia_C	-3.49951	1.67937	-2.31627	-0.552816	2.37499	-0.208867	0.20225	2.37499	0.154647	1.00832	2.37499	0.497162	0.146249	0.665247	0.712286	0.63276	0.930192	1	1	1	-2.62434	-2.40681	-3.21562	-0.622695	4.21275	-0.106956	0.433334	-2.62434	-2.64279	-2.52687	0.290642	3.94773	0.0746689	0.483444	-2.62434	-2.98259	-1.92751	0.991511	3.81056	0.242272	0.353334
Bacteria	Bacillota_A	Clostridia	TANB77	CAG-508	CAG-492	4.8793	0.248568	20.5908	-0.776553	0.351528	-2.32533	-0.0514439	0.351528	-0.138633	-0.407134	0.351528	-1.20473	1.1239e-07	0.0857666	0.780703	0.349248	2.43688e-05	0.981062	1	1	4.56512	4.70074	4.14273	-0.668434	0.639618	-0.992682	0.139076	4.56512	4.47685	4.8216	0.326413	0.675233	0.493593	0.326667	4.56512	4.60013	4.50905	-0.119493	0.675266	-0.199776	0.413334
Bacteria	Bacillota_A	Clostridia	Oscillospirales	Acutalibacteraceae	Hominenteromicrobium	-1.08642	1.71275	-0.643651	-1.99611	2.42219	-0.87284	-1.23384	2.42219	-0.530982	-0.560667	2.42219	-0.211391	0.582053	0.482151	0.623921	0.756179	1	0.997319	1	1	-1.38494	-1.07759	-2.37097	-1.03541	4.05873	-0.241779	0.38	-1.38494	-1.35624	-1.51794	-0.483883	3.73435	-0.10211	0.446667	-1.38494	-1.51272	-1.07516	0.27124	3.79311	0.0595633	0.48
Bacteria	Bacillota_A	Clostridia	Lachnospirales	Lachnospiraceae	Eubacterium_I	2.47057	0.55062	4.81467	-1.21379	0.778694	-1.68278	0.401489	0.778694	0.550683	-1.00831	0.778694	-1.34924	0.00477931	0.21182	0.617619	0.304694	0.496081	0.987005	1	1	2.06684	2.43599	1.31676	-1.14777	1.30744	-0.764071	0.198677	2.06684	1.79712	3.025	1.16658	1.29467	0.76849	0.193335	2.06684	2.26141	1.7654	-0.759029	1.54343	-0.384617	0.331127
Bacteria	Bacillota_A	Clostridia	Lachnospirales	Lachnospiraceae	Brotaphodocola	2.23529	0.972929	2.6509	-2.88919	1.37593	-2.1843	0.344784	1.37593	0.298156	0.197232	1.37593	0.155608	0.0703684	0.0903141	0.77145	0.836892	0.92831	0.997531	1	1	2.11457	2.65663	0.315577	-2.38892	1.93104	-1.21175	0.0600072	2.11457	1.74989	2.61006	0.909213	1.72247	0.382602	0.326667	2.11457	1.94545	2.5665	0.610358	1.96253	0.322284	0.357616
Bacteria	Actinomycetota	Coriobacteriia	Coriobacteriales	Eggerthellaceae	Senegalimassilia	1.79271	0.440643	4.37433	3.72054	0.623164	6.42536	0.101491	0.623164	0.234254	0.21424	0.623164	0.403294	0.0095376	0.00101471	0.729123	0.665566	0.566391	0.184584	1	1	2.31801	1.97398	5.51795	3.56918	0.829324	4.24542	0.000467664	2.31801	2.37973	2.15189	-0.686816	2.60176	-0.285985	0.357616	2.31801	2.42673	2.08027	-0.476539	2.2388	-0.244605	0.390729
Bacteria	Bacillota_A	Clostridia	Oscillospirales	CAG-272	CAG-272	-2.97347	1.81016	-1.67496	-0.550522	2.55996	-0.266479	0.682443	2.55996	0.23644	-0.838514	2.55996	-0.409265	0.237192	0.694857	0.700507	0.643764	0.998949	1	1	1	-2.40381	-2.28749	-2.87381	-0.514691	4.3616	-0.136475	0.423841	-2.40381	-2.74086	-1.46991	1.0567	3.82574	0.234808	0.390729	-2.40381	-2.16768	-3.06421	-1.1685	4.52625	-0.228121	0.386667
Bacteria	Bacillota	Bacilli	Lactobacillales	Streptococcaceae	Streptococcus	0.819624	0.533463	1.64866	3.19446	0.754431	4.62026	1.11229	0.754431	1.68648	0.8104	0.754431	1.19922	0.263601	0.008235	0.265067	0.387074	0.97251	0.591517	0.972834	0.991315	1.98939	1.46588	4.03019	2.51715	1.06645	2.22034	0.00668869	1.98939	1.82957	2.4195	-0.256328	2.30222	-0.138516	0.456954	1.98939	2.43974	1.68985	-0.619241	1.75836	-0.310403	0.357616
Bacteria	Bacillota_A	Clostridia	Oscillospirales	Oscillospiraceae	Limivicinus	-4.1861	1.84191	-2.38262	1.85829	2.60485	0.798344	1.45168	2.60485	0.629424	0.331517	2.60485	0.128412	0.0970057	0.519111	0.584795	0.726277	0.970348	1	1	1	-2.55808	-2.84776	-1.68083	1.60453	4.69098	0.283047	0.340001	-2.55808	-2.84776	-1.76005	1.02724	4.61963	0.159037	0.42	-2.55808	-2.34319	-3.23152	-0.553874	4.41388	-0.0940529	0.42
Bacteria	Bacillota_A	Clostridia	Oscillospirales	Ruminococcaceae	Ruminococcus_F	-3.93597	1.80056	-2.25401	0.203097	2.54637	0.0230965	0.354773	2.54637	0.119504	1.34654	2.54637	0.536603	0.116332	0.732705	0.71663	0.590198	0.976184	1	1	1	-2.67228	-2.56228	-2.91965	-0.274974	4.02341	-0.0471434	0.463576	-2.67228	-2.64211	-2.74155	-0.136356	4.05805	-0.0201622	0.476821	-2.67228	-2.91832	-1.96605	0.944177	3.87352	0.214814	0.4
Bacteria	Bacillota_A	Clostridia	Lachnospirales	Lachnospiraceae	Lachnospiraceae	2.35204	0.308658	8.07296	0.391851	0.436508	0.974047	2.05588	0.436508	4.97751	0.665695	0.436508	1.63009	0.000220968	0.459891	0.00450241	0.25155	0.0412993	1	0.458308	0.983901	3.01805	3.12514	2.73796	-0.463602	1.27217	-0.291684	0.353334	3.01805	2.72249	4.43446	1.67436	0.805841	1.96744	0.0133673	3.01805	2.92601	3.07958	-0.0153316	1.08206	-0.00851074	0.490066
Bacteria	Bacillota_A	Clostridia	Lachnospirales	Lachnospiraceae	Ruminococcus_B	-3.75062	1.69652	-2.35374	0.267914	2.39924	0.114047	0.256428	2.39924	0.141257	1.19649	2.39924	0.593282	0.128405	0.712422	0.728482	0.584205	0.955007	1	1	1	-2.55619	-2.44815	-2.95632	-0.545221	4.36327	-0.097283	0.46	-2.55619	-2.5201	-2.76877	-0.538546	4.03013	-0.0996068	0.44	-2.55619	-2.91625	-1.78156	0.924682	4.07021	0.209803	0.386667
Bacteria	Actinomycetota	Coriobacteriia	Coriobacteriales	Eggerthellaceae	Slackia	1.7513	1.25744	1.57692	3.68054	1.7783	2.3738	-1.61234	1.7783	-0.981414	-3.53311	1.7783	-1.99771	0.201616	0.0875389	0.413399	0.113485	0.999599	0.96262	1	0.998399	1.67855	1.07063	5.4336	4.49738	1.8015	3.1601	0.000467664	1.67855	2.0832	0.265867	-1.79394	3.73685	-0.497912	0.271524	1.67855	2.04752	-1.30307	-4.04071	4.43334	-0.831942	0.200002
Bacteria	Bacillota_A	Clostridia	Oscillospirales	Oscillospiraceae	Vermiculatibacterium	0.764046	2.04088	0.445624	3.81126	2.88624	1.38323	0.286586	2.88624	0.1245	0.0477983	2.88624	0.0509571	0.660659	0.228412	0.820249	0.841494	1	1	1	1	3.19142	2.66247	4.56414	1.93727	2.23077	1.15694	0.00668869	3.19142	3.31511	2.99467	-0.77936	5.19143	-0.139847	0.373334	3.19142	3.35469	2.69878	-0.876912	5.14223	-0.209941	0.344371
Bacteria	Pseudomonadota	Alphaproteobacteria	RF32	CAG-239	Scatacola_A	4.62234	0.22649	21.7425	-1.53324	0.320305	-5.10203	1.62879	0.320305	5.40852	1.00455	0.320305	3.356	1.16801e-07	0.00596256	0.00197972	0.0258657	2.51822e-05	0.474976	0.379297	0.858204	5.19893	5.59109	3.12633	-2.4295	0.935316	-2.55225	0.000467664	5.19893	4.58664	6.31079	1.50432	1.21952	1.22708	0.0133673	5.19893	4.58664	5.60345	0.868483	1.25029	0.628058	0.317882
Bacteria	Bacillota_I	Bacilli_A	RF39	UBA660	Onthocola_B	1.75818	0.829305	2.47622	0.276084	1.17281	0.282757	-2.80266	1.17281	-2.5129	0.417959	1.17281	0.410029	0.0888926	0.75746	0.0715572	0.694848	0.961363	1	0.975176	1	1.66976	1.40446	2.05767	0.649723	1.54077	0.318259	0.317882	1.66976	2.01904	-0.542979	-2.51996	1.9658	-1.17182	0.0596098	1.66976	1.46047	2.16266	0.843166	1.70988	0.393743	0.286668
Bacteria	Actinomycetota	Coriobacteriia	Coriobacteriales	Eggerthellaceae	Anaerotardibacter	2.11929	0.423437	5.34427	2.96614	0.59883	5.22415	1.53672	0.59883	2.71148	0.171104	0.59883	0.339862	0.00375898	0.00226546	0.0534793	0.708931	0.333135	0.366621	0.952416	0.997734	3.13436	2.78357	5.08121	2.37896	0.89919	2.51832	0.000467664	3.13436	2.83241	3.69827	0.754276	1.42038	0.381327	0.360001	3.13436	3.69827	2.5648	-1.40639	1.79271	-0.706019	0.226668
Bacteria	Bacteroidota	Bacteroidia	Bacteroidales	UBA932	Cryptobacteroides	-3.84072	1.83751	-2.22851	0.0177942	2.59863	0.0179817	0.576994	2.59863	0.288798	2.00847	2.59863	0.890229	0.131435	0.769546	0.697073	0.497227	0.967249	0.993978	0.991385	0.988569	-2.6485	-2.44744	-3.21265	-0.606479	4.17379	-0.108087	0.443709	-2.6485	-2.71883	-2.46692	0.335261	4.57703	0.0452811	0.473333	-2.6485	-2.91841	-1.3804	1.76107	4.40772	0.308693	0.353334
Bacteria	Bacillota_A	Clostridia	Lachnospirales	Lachnospiraceae	Butyribacter	4.45075	0.440952	10.4568	-2.24935	0.623601	-3.6974	0.604435	0.623601	1.00301	0.17844	0.623601	0.298587	2.03638e-05	0.00942866	0.37469	0.764194	0.00399294	0.854299	1	1	4.65854	4.89673	2.20692	-2.55446	1.08709	-2.22879	0.00668869	4.65854	3.91283	5.0492	0.923382	1.44054	0.561427	0.225167	4.65854	4.53347	4.97866	0.356759	1.60888	0.21869	0.337749
Bacteria	Bacillota_A	Clostridia	Oscillospirales	Ruminococcaceae	Negativibacillus	2.92272	0.43668	7.06114	-0.230636	0.617559	-0.374343	0.113882	0.617559	0.18607	0.444118	0.617559	0.775011	0.000384179	0.693744	0.787976	0.511336	0.0716048	1	1	1	3.04164	3.12436	2.61152	-0.399726	1.11824	-0.316451	0.384106	3.04164	3.03677	3.05123	0.00429247	0.973096	0.00485749	0.493333	3.04164	2.91704	3.66299	0.626741	1.01359	0.49576	0.311259
Bacteria	Bacillota_A	Clostridia	Lachnospirales	Lachnospiraceae	Limivivens	0.918307	0.4704	2.13318	0.344023	0.665246	0.567443	1.75493	0.665246	2.79815	1.01361	0.665246	1.60327	0.182917	0.594529	0.0571209	0.26081	0.938515	0.991374	0.933413	0.983815	1.83179	2.00605	1.40229	-0.624329	1.42467	-0.4043	0.300001	1.83179	1.50453	2.66482	1.15766	0.957709	1.08032	0.0866715	1.83179	1.73194	2.02391	0.123379	1.36451	0.067289	0.470199
Bacteria	Pseudomonadota	Alphaproteobacteria	RF32	CAG-239	Scatocola	1.61163	0.964816	1.96544	-3.07972	1.36446	-2.3821	1.81987	1.36446	1.54997	0.906051	1.36446	0.776992	0.154547	0.0874665	0.215996	0.510018	0.988467	0.977195	1	1	1.89175	2.40774	-0.684113	-3.21863	2.39348	-1.29185	0.0265068	1.89175	1.31321	3.2421	2.09377	2.00936	0.931601	0.10667	1.89175	1.70411	2.20583	0.986842	2.77835	0.283997	0.366667
Bacteria	Bacillota_A	Clostridia	Oscillospirales	Ruminococcaceae	Ruthenibacterium	0.404244	1.51072	0.315596	-4.60466	2.13648	-2.34592	-3.8689	2.13648	-2.00124	-2.21545	2.13648	-1.10462	0.737163	0.128968	0.176514	0.385516	1	0.956144	0.971255	1	-1.4711	-0.957535	-3.41397	-2.5239	4.14106	-0.549439	0.251657	-1.4711	-1.10821	-2.74205	-1.6475	4.09892	-0.314445	0.353334	-1.4711	-1.66011	-1.20577	0.177344	3.52686	0.0399377	0.483444
Bacteria	Bacillota_A	Clostridia	Lachnospirales	Lachnospiraceae	UBA4285	1.5437	0.432891	3.85384	2.09654	0.6122	3.65538	0.240877	0.6122	0.424504	0.378977	0.6122	0.617813	0.0252304	0.0199868	0.661082	0.568882	0.695921	0.797655	1	1	2.16085	1.79783	3.6885	1.89911	0.841917	2.31785	0.0133673	2.16085	2.28141	1.93584	-0.588517	1.52036	-0.386802	0.344371	2.16085	2.26798	1.96229	-0.386999	1.34242	-0.272331	0.4
Bacteria	Bacillota_A	Clostridia	Monoglobales	Monoglobaceae	Monoglobus	3.10122	1.05759	3.55246	2.23929	1.49566	1.82039	-0.622841	1.49566	-0.510168	-4.94704	1.49566	-3.60986	0.035836	0.175773	0.649888	0.013211	0.752501	0.984404	1	0.877117	2.71969	2.39603	5.43061	3.0651	1.44361	2.21114	0.000467664	2.71969	3.00971	2.49011	-0.504879	2.636	-0.120557	0.413334	2.71969	3.16072	-1.41886	-4.82225	3.26402	-1.38845	0.0133673
Bacteria	Bacillota_A	Clostridia	Peptostreptococcales	Peptostreptococcaceae	Terrisporobacter	-0.995317	0.981985	-0.809361	2.68317	1.38874	2.06775	3.60832	1.38874	2.85261	2.65399	1.38874	2.0173	0.477465	0.109921	0.0376538	0.11108	1	0.999498	0.951684	0.992442	1.81444	1.65862	2.16641	0.370481	2.13234	0.148096	0.423841	1.81444	1.30553	2.62555	1.44559	1.52841	0.838476	0.133336	1.81444	1.85939	1.75527	0.0209951	1.71716	0.00248404	0.493333
Bacteria	Bacillota_A	Clostridia	Oscillospirales	Acutalibacteraceae	Clostridium_A	-0.933894	1.62279	-0.514807	2.19736	2.29497	0.972006	-0.539009	2.29497	-0.289599	-1.22523	2.29497	-0.562093	0.62716	0.401836	0.735207	0.595726	1	1	1	1	-0.0959587	-0.731329	1.50453	2.24115	2.75845	0.734905	0.172188	-0.0959587	0.373981	-0.880496	-1.03999	3.33553	-0.24537	0.364239	-0.0959587	0.202603	-1.80093	-1.49393	3.79209	-0.334091	0.353334
Bacteria	Cyanobacteriota	Vampirovibrionia	Gastranaerophilales	Gastranaerophilaceae	UBA6984	-3.80993	1.72431	-2.32229	0.18909	2.43854	0.0768084	0.133728	2.43854	0.0404404	1.4116	2.43854	0.605082	0.117753	0.759606	0.758029	0.576956	0.95364	1	0.993443	1	-2.73269	-2.64293	-2.91022	-0.69905	4.0989	-0.131285	0.44	-2.73269	-2.65736	-2.97595	-0.440869	4.37959	-0.0875846	0.456954	-2.73269	-2.96825	-1.63976	1.53257	4.2819	0.327378	0.333334
Bacteria	Bacillota_A	Clostridia	Oscillospirales	Acutalibacteraceae	Acutalibacteraceae	0.483854	1.10491	0.52311	0.874432	1.56258	0.644573	-0.555468	1.56258	-0.203463	-0.15432	1.56258	-0.108115	0.638818	0.580563	0.741097	0.806854	1	1	1	1	0.899028	0.730307	1.66496	1.01795	1.86749	0.399054	0.304637	0.899028	0.83174	1.18078	-0.117469	2.68063	-0.0281742	0.48	0.899028	1.04535	0.602603	-0.549998	1.84296	-0.252506	0.357616
Bacteria	Actinomycetota	Actinomycetes	Actinomycetales	Actinomycetaceae	Pauljensenia	-0.235416	1.23526	-0.201474	3.33744	1.74692	2.23248	-2.34956	1.74692	-1.46369	-3.36453	1.74692	-2.13888	0.776495	0.114223	0.320573	0.182003	1	0.965082	0.999667	0.950512	-0.575733	-1.51773	3.17768	4.50345	2.22751	2.02456	0.000467664	-0.575733	0.147903	-2.00579	-2.5402	4.41778	-0.456741	0.278147	-0.575733	0.337008	-3.00946	-3.52849	3.84606	-0.846592	0.17881
Bacteria	Bacillota_A	Clostridia	Oscillospirales	Ruminococcaceae	Avimicrobium	3.11068	0.954471	3.99089	0.103549	1.34983	0.0888934	-1.03292	1.34983	-0.959256	-2.93192	1.34983	-2.34833	0.0280369	0.881664	0.432074	0.0660998	0.657252	1	1	0.984271	2.54385	2.19702	3.24121	0.871163	1.10489	0.643457	0.198677	2.54385	2.85556	2.09406	-0.730939	1.22844	-0.324122	0.313334	2.54385	2.91649	1.4502	-1.68247	2.05443	-0.731936	0.125831
Bacteria	Bacillota_A	Clostridia	Peptostreptococcales	Anaerovoracaceae	Lentihominibacter	1.33619	1.1498	1.33944	3.6727	1.62606	2.5743	-0.703175	1.62606	-0.287984	-0.0311092	1.62606	-0.035573	0.290283	0.0702465	0.72434	0.870294	1	0.968735	1	1	1.97531	1.46635	4.96234	3.55341	1.30311	2.48286	0.000467664	1.97531	1.97906	1.94414	-1.17794	3.95712	-0.218252	0.377484	1.97531	2.2861	1.25392	-1.28953	2.77553	-0.456258	0.291392
Bacteria	Bacillota_A	Clostridia	Oscillospirales	Ruminococcaceae	Angelakisella	-1.33506	1.91235	-0.582971	5.32188	2.70447	2.01435	0.153256	2.70447	-0.0143746	-1.23112	2.70447	-0.584051	0.59448	0.0972853	0.821832	0.593922	1	1	1	1	-0.100764	-1.3334	3.95144	5.15234	3.74046	1.36727	0.0662316	-0.100764	0.284049	-0.618667	-2.12281	4.81298	-0.432989	0.350994	-0.100764	1.16259	-2.0635	-3.94201	4.67448	-0.766021	0.231789
Bacteria	Cyanobacteriota	Vampirovibrionia	Gastranaerophilales	Gastranaerophilaceae	CAG-196	3.31631	0.333301	10.3881	-0.949495	0.471359	-2.10591	0.996797	0.471359	2.19719	0.359585	0.471359	0.810253	2.42306e-05	0.153291	0.0997039	0.502319	0.00476233	0.984893	0.986139	1	3.45151	3.74566	2.39401	-1.38144	0.905266	-1.44248	0.0529883	3.45151	3.18085	4.43422	1.17373	1.0296	1.13427	0.113337	3.45151	3.30354	3.7136	0.425342	1.12727	0.398363	0.346667
Bacteria	Bacillota_C	Negativicutes	Veillonellales	Dialisteraceae	Allisonella	2.3715	0.574845	4.30453	-1.12082	0.812954	-1.37812	0.942795	0.812954	1.22401	-0.0815928	0.812954	-0.087741	0.00639916	0.269308	0.312995	0.818396	0.562141	1	1	1	2.54484	2.74115	1.11973	-1.51269	1.81227	-0.682746	0.238412	2.54484	2.21257	3.36855	1.2118	1.14226	1.032	0.0800053	2.54484	2.70488	2.30536	-0.265298	1.29622	-0.179354	0.413334
Bacteria	Bacillota_A	Clostridia	Oscillospirales	Oscillospiraceae	Flavonifractor	0.97417	1.25576	0.93052	-3.74946	1.77591	-2.36802	-1.81289	1.77591	-1.05832	-0.858754	1.77591	-0.568978	0.447108	0.10648	0.396045	0.619177	1	0.971668	0.996338	1	0.0765093	0.51948	-2.2447	-2.50727	2.89425	-0.653994	0.213335	0.0765093	0.122743	-0.0188333	-0.344956	3.18802	-0.0649418	0.466667	0.0765093	-0.0564913	0.384308	0.627037	2.82491	0.152513	0.417219
Bacteria	Bacillota_A	Clostridia	Lachnospirales	Lachnospiraceae	Hominifimenecus	1.94918	0.643352	3.34506	-1.16594	0.909837	-1.39426	-0.853427	0.909837	-0.965917	0.33303	0.909837	0.410339	0.0324321	0.294833	0.429753	0.690009	0.810365	0.996086	1	1	1.7894	2.02487	0.861729	-1.02357	1.39468	-0.639941	0.271524	1.7894	1.8398	1.59472	-0.439748	1.73713	-0.249204	0.373334	1.7894	1.51005	2.37729	0.770514	1.29987	0.526698	0.258279
Bacteria	Bacillota_A	Clostridia	Lachnospirales	Lachnospiraceae	Laedolimicola	-1.43631	1.96535	-0.743267	-0.58273	2.77943	-0.210185	-1.27096	2.77943	-0.48493	-0.987406	2.77943	-0.314014	0.521968	0.75049	0.640659	0.694512	1	1	1	1	-1.26221	-1.28555	-1.17747	-0.0669482	4.57979	-0.0120989	0.483444	-1.26221	-1.05092	-1.90179	-0.520636	4.13722	-0.130614	0.453334	-1.26221	-1.14356	-1.5747	0.135205	4.83936	0.0399405	0.486667
Bacteria	Bacillota_A	Clostridia	Lachnospirales	Lachnospiraceae	Schaedlerella	-2.94711	1.60401	-1.96319	3.49145	2.26841	1.66479	1.80383	2.26841	0.940677	0.20291	2.26841	0.11516	0.19103	0.231582	0.497407	0.710371	0.970919	0.99824	1	1	-0.787257	-1.45926	0.727398	2.31958	2.70954	0.682896	0.133336	-0.787257	-0.923512	-0.353374	0.347152	3.5252	0.094659	0.443709	-0.787257	-0.454421	-1.93307	-1.59414	3.85244	-0.332292	0.284769
Bacteria	Bacillota	Bacilli	Lactobacillales	Enterococcaceae	Enterococcus_B	0.54312	1.41009	0.462527	-0.895998	1.99417	-0.403917	-1.04164	1.99417	-0.517033	0.40454	1.99417	0.205454	0.646544	0.675512	0.622735	0.801383	1	1	1	1	0.628427	0.604712	0.745824	-0.196937	3.01514	-0.0683352	0.473333	0.628427	0.744902	0.327642	-0.6243	2.85027	-0.24786	0.370861	0.628427	0.365121	1.06192	0.543414	2.26684	0.168671	0.38
Bacteria	Bacillota_A	Clostridia	Peptostreptococcales	Peptostreptococcaceae	Intestinibacter	-3.88672	1.48309	-2.78829	1.60152	2.09741	0.883175	4.02264	2.09741	2.07022	0.342819	2.09741	0.12364	0.0888029	0.518904	0.167136	0.704392	0.921232	0.979287	0.958647	0.993757	-1.7064	-1.7534	-1.6671	0.096691	4.27188	0.0122474	0.493333	-1.7064	-2.61547	0.384327	2.84396	2.98121	0.838519	0.120003	-1.7064	-1.14596	-3.04433	-1.59293	4.13633	-0.367708	0.331127
Bacteria	Bacillota_A	Clostridia	Oscillospirales	Oscillospiraceae	Pseudoflavonifractor_A	-0.320367	1.58401	-0.22137	-1.97763	2.24013	-0.924486	-1.07492	2.24013	-0.45857	-3.33213	2.24013	-1.57642	0.771621	0.472765	0.673718	0.244912	1	1	1	0.99861	-1.18441	-1.07865	-1.71923	-0.316555	3.61644	-0.114306	0.44	-1.18441	-1.40588	-0.438223	0.747891	3.55659	0.171138	0.406667	-1.18441	-0.625432	-2.81241	-2.0496	3.55258	-0.505797	0.233335
Bacteria	Pseudomonadota	Gammaproteobacteria	Burkholderiales	Burkholderiaceae	Oxalobacter	0.807624	1.687	0.535805	-4.4266	2.38577	-1.93578	-3.60122	2.38577	-1.58834	-2.84312	2.38577	-1.20215	0.625598	0.146749	0.236007	0.317283	1	0.990401	1	1	-1.14712	-0.278602	-2.71505	-2.45999	4.54621	-0.541727	0.278147	-1.14712	-0.642044	-1.97399	-1.39214	4.2061	-0.274166	0.360001	-1.14712	-1.11847	-1.43619	0.237789	5.21032	0.0215959	0.483444
Bacteria	Bacteroidota	Bacteroidia	Bacteroidales	Marinifilaceae	Butyricimonas	2.54327	0.584547	4.76418	-1.72409	0.826675	-2.16864	-0.933632	0.826675	-1.22579	0.447263	0.826675	0.607733	0.00574353	0.105584	0.347894	0.598702	0.471511	0.97816	0.99671	1	2.16972	2.4605	1.33001	-1.2814	1.59778	-0.758961	0.173335	2.16972	2.43156	1.66851	-0.616956	1.27141	-0.418958	0.293334	2.16972	1.8734	3.01287	1.06107	1.08038	0.821637	0.133336
Bacteria	Bacillota_I	Bacilli_A	Erysipelotrichales	Coprobacillaceae	Thomasclavelia	-2.90353	1.7451	-1.74168	0.152294	2.46794	0.0470989	-0.616712	2.46794	-0.339758	-0.760006	2.46794	-0.351067	0.203003	0.766657	0.690263	0.662902	0.995622	1	0.993353	1	-2.52922	-2.71699	-1.90616	0.599504	3.88805	0.130552	0.426667	-2.52922	-2.43521	-3.10184	-0.652091	4.34646	-0.147162	0.44	-2.52922	-2.37123	-2.90068	-0.644338	4.14971	-0.131472	0.423841
Bacteria	Bacteroidota	Bacteroidia	Bacteroidales	Rikenellaceae	Alistipes_A	0.403362	1.04626	0.444266	-1.42298	1.47964	-0.820957	0.416515	1.47964	0.338742	0.932253	1.47964	0.795967	0.666862	0.457693	0.717945	0.539743	0.999406	1	1	0.990229	0.790887	0.919912	-0.384262	-1.09002	2.83261	-0.392862	0.317882	0.790887	0.725472	0.89191	0.069022	1.69913	0.0257867	0.476821	0.790887	0.563055	1.5362	1.04882	1.66315	0.545282	0.258279
Bacteria	Bacillota_A	Clostridia	TANB77	CAG-508	CAG-508	0.215985	0.77051	0.335878	0.629483	1.08967	0.63202	-0.0649235	1.08967	-0.0695183	-0.348942	1.08967	-0.321358	0.673764	0.581866	0.800125	0.676152	1	1	1	1	0.49821	0.330534	1.06387	0.648741	1.69919	0.358756	0.326667	0.49821	0.531975	0.360826	-0.247704	2.03851	-0.0990516	0.456954	0.49821	0.621143	0.109775	-0.584316	2.03934	-0.231659	0.393334
Bacteria	Bacillota_A	Clostridia	Oscillospirales	Oscillospiraceae	Lawsonibacter	3.11566	0.521104	6.48296	-1.74142	0.736952	-2.48959	-0.651275	0.736952	-0.941079	-1.29355	0.736952	-1.88722	0.00120014	0.069403	0.438251	0.153084	0.157754	0.970459	0.997905	0.991772	2.27683	2.55493	1.68643	-0.975834	1.41803	-0.675724	0.220002	2.27683	2.24781	2.36295	0.264463	1.47192	0.203838	0.413334	2.27683	2.48494	1.85482	-0.585035	1.32184	-0.430376	0.293334
Bacteria	Bacillota_A	Clostridia	Oscillospirales	CAG-272	CAG-448	-3.66876	1.68238	-2.32155	-0.296898	2.37925	-0.0931776	0.29903	2.37925	0.118807	1.15876	2.37925	0.513264	0.115353	0.741906	0.71496	0.622511	0.965637	1	0.997353	1	-2.77335	-2.66663	-3.16328	-0.501775	4.52035	-0.0854792	0.450331	-2.77335	-2.76988	-2.78013	-0.246052	3.85841	-0.0570937	0.466667	-2.77335	-3.03161	-1.91254	1.30021	3.88328	0.294521	0.360001
Bacteria	Bacillota_A	Clostridia	Lachnospirales	Lachnospiraceae	Blautia	-1.97736	1.84702	-1.04518	-2.03535	2.61208	-0.855862	-1.49298	2.61208	-0.654923	-1.65403	2.61208	-0.744549	0.405949	0.49814	0.573713	0.550289	1	1	1	1	-2.73742	-2.56231	-3.28175	-0.856807	4.41238	-0.193278	0.413334	-2.73742	-2.66329	-2.87612	-0.442429	4.63265	-0.0751609	0.443709	-2.73742	-2.64266	-3.16848	-1.1404	4.4951	-0.212024	0.417219
Bacteria	Bacillota_A	Clostridia	Oscillospirales	UBA644	HGM12619	-3.79365	1.61634	-2.50914	1.07623	2.28585	0.511166	0.314743	2.28585	0.155897	0.312182	2.28585	0.141696	0.117047	0.577143	0.694215	0.706287	0.941495	1	0.997008	0.995999	-2.76383	-3.08652	-1.92964	0.844189	3.77504	0.219564	0.38	-2.76383	-2.75827	-2.77199	0.131834	3.78505	0.0305518	0.476821	-2.76383	-2.63386	-3.13745	-0.471816	3.81157	-0.0855565	0.450331
Bacteria	Bacillota_A	Clostridia	TANB77	CAG-508	CAG-273	0.883632	1.46974	0.703096	0.831221	2.07853	0.448828	-2.79877	2.07853	-1.35737	-1.94796	2.07853	-0.929716	0.54217	0.679315	0.265416	0.430936	1	1	1	1	0.90686	0.317689	1.75413	1.39739	2.35821	0.582782	0.166669	0.90686	1.18135	-1.35514	-1.96245	3.48729	-0.493981	0.293334	0.90686	1.1378	-0.298737	-0.851212	3.46566	-0.208502	0.344371
Bacteria	Verrucomicrobiota	Lentisphaeria	Victivallales	Victivallaceae	Victivallis	-2.8755	1.55471	-1.96996	-0.684039	2.19869	-0.396886	2.71156	2.19869	1.32576	-0.786003	2.19869	-0.4215	0.178844	0.658401	0.326543	0.630577	0.983515	0.993548	0.995048	0.990693	-1.85632	-1.50659	-2.89562	-1.39576	3.80647	-0.275269	0.366667	-1.85632	-2.59939	0.124523	2.46143	2.78982	0.818788	0.12667	-1.85632	-1.58081	-2.7663	-1.09065	3.58779	-0.26632	0.386667
Bacteria	Bacillota_A	Clostridia	Lachnospirales	Lachnospiraceae	Lachnoclostridium_B	-2.06847	1.50464	-1.37767	6.45078	2.12788	3.3874	2.505	2.12788	1.22377	-0.698445	2.12788	-0.419434	0.312745	0.0299347	0.334348	0.652277	1	0.874859	1	0.994592	0.431119	-0.571209	4.39653	4.80897	2.38638	2.24498	0.000467664	0.431119	0.062787	0.683162	-0.504532	4.27521	-0.0959406	0.470199	0.431119	1.19487	-2.23452	-3.67154	4.11541	-0.79116	0.198677
Bacteria	Bacillota_A	Clostridia	Peptostreptococcales	Anaerovoracaceae	CAG-238	-3.77979	1.83048	-2.19501	0.0213669	2.58869	0.0208682	0.294441	2.58869	0.0993188	1.86892	2.58869	0.821267	0.135675	0.752014	0.726598	0.5074	0.971676	1	1	0.993124	-2.73503	-2.5904	-3.1187	-0.753369	4.34087	-0.159872	0.417219	-2.73503	-2.68974	-2.83135	-0.435836	4.42107	-0.101059	0.476821	-2.73503	-3.06483	-1.24402	1.7687	4.75664	0.341248	0.317882
Bacteria	Bacillota_A	Clostridia	Oscillospirales	Oscillospiraceae	Oscillibacter	3.49915	0.584869	6.16653	-1.8325	0.827129	-2.26799	-1.00436	0.827129	-1.22281	-1.14525	0.827129	-1.41123	0.000576583	0.0766575	0.300162	0.236624	0.106115	0.999832	1	1	2.40024	2.81681	1.73853	-1.16774	1.33824	-0.806552	0.213335	2.40024	2.31563	2.679	0.185354	1.80204	0.0963711	0.456954	2.40024	2.40346	2.38959	-0.167903	1.7167	-0.0911324	0.453334
Bacteria	Bacillota_A	Clostridia	Christensenellales	UBA1242	Caccovivens	-3.99792	1.7558	-2.39626	0.543863	2.48307	0.197233	0.512875	2.48307	0.201422	1.49546	2.48307	0.633139	0.10939	0.685931	0.709302	0.547834	0.972979	0.99831	1	1	-2.62208	-2.55049	-2.77664	0.0706709	4.26696	0.00823277	0.493333	-2.62208	-2.58866	-2.67486	-0.106168	4.10306	-0.0196066	0.48	-2.62208	-2.84142	-1.57524	1.13965	4.44723	0.226157	0.38
Bacteria	Bacillota	Bacilli	MOL361	Turicibacteraceae	Turicibacter	-4.0541	1.85243	-2.37361	3.03805	2.61973	1.31289	2.88112	2.61973	1.24307	0.222207	2.61973	0.0969514	0.140444	0.372529	0.380302	0.712374	0.938147	0.986121	0.988342	0.994645	-1.65309	-2.32495	-0.137544	1.84836	3.94282	0.331671	0.311259	-1.65309	-2.20568	-0.390993	1.70231	4.20248	0.358493	0.324504	-1.65309	-1.17694	-3.07861	-1.98646	4.39673	-0.395289	0.313334
Bacteria	Bacillota_A	Clostridia	Peptostreptococcales	Anaerovoracaceae	Anaerovoracaceae	0.57565	0.922397	0.706295	-0.405241	1.30447	-0.288484	0.69069	1.30447	0.571796	0.727664	1.30447	0.655054	0.550544	0.711206	0.611586	0.585816	1	1	1	1	1.08194	1.2597	-0.00839936	-1.00604	2.3876	-0.380413	0.377484	1.08194	0.840127	1.45792	0.315023	1.96125	0.163505	0.423841	1.08194	0.827469	1.99171	0.960307	2.08571	0.370237	0.320001
Bacteria	Verrucomicrobiota	Lentisphaeria	Victivallales	UBA1829	UBA1829	-3.91585	1.72152	-2.42476	0.372778	2.4346	0.172714	0.441851	2.4346	0.203152	2.29105	2.4346	1.09401	0.118629	0.719974	0.704691	0.431777	0.940176	1	1	1	-2.64507	-2.58382	-2.80138	-0.915698	4.32889	-0.146699	0.417219	-2.64507	-2.55781	-2.98395	-0.543351	4.06812	-0.0948593	0.443709	-2.64507	-3.03053	-1.17188	2.2691	4.3544	0.433099	0.286668
Archaea	Thermoplasmatota	Thermoplasmata	Methanomassiliicoccales	Methanomethylophilaceae	UBA71	-3.56211	1.81599	-2.13332	-0.377061	2.5682	-0.153517	-0.40768	2.5682	-0.134569	0.845399	2.5682	0.32726	0.154502	0.732478	0.744169	0.659783	0.95601	1	1	1	-2.81135	-2.70558	-3.2323	-0.697693	4.28883	-0.109147	0.426667	-2.81135	-2.72136	-3.13527	-0.308283	4.09892	-0.0697203	0.46	-2.81135	-3.08624	-1.76633	1.2512	4.15508	0.238584	0.384106
Bacteria	Bacillota	Bacilli	Lactobacillales	Lactobacillaceae	Weissella	-3.88116	1.9655	-2.05899	1.62363	2.77963	0.616648	0.196075	2.77963	0.0742327	0.187634	2.77963	0.0503525	0.149074	0.575175	0.754621	0.738161	0.984437	1	1	0.994	-2.73143	-3.00998	-1.65563	1.65912	4.53232	0.320676	0.353334	-2.73143	-2.70996	-2.83404	-0.618121	4.49574	-0.134607	0.446667	-2.73143	-2.68954	-3.02064	0.210136	4.81906	0.0506002	0.476821
Bacteria	Desulfobacterota	Desulfovibrionia	Desulfovibrionales	Desulfovibrionaceae	Desulfovibrionaceae	2.79051	0.46365	6.70721	-2.26498	0.6557	-3.69285	-0.830081	0.6557	-1.40135	0.0861831	0.6557	0.148609	0.00127988	0.01702	0.315249	0.799618	0.187348	0.793275	0.992534	1	2.38961	2.61722	0.661353	-1.90647	1.4029	-1.40254	0.0860975	2.38961	2.55455	1.96228	-0.432214	1.17507	-0.247697	0.366667	2.38961	2.06391	2.88125	0.854282	1.0852	0.594104	0.193335
Bacteria	Bacillota_A	Clostridia	Oscillospirales	Oscillospiraceae	Oscillospiraceae	-1.06637	1.99054	-0.513541	0.260146	2.81504	0.0908319	0.0958096	2.81504	0.0246615	-0.334477	2.81504	-0.125324	0.638856	0.814606	0.845632	0.795569	1	1	1	1	-0.43741	-0.69187	-0.0297976	0.202365	3.93735	0.0306216	0.490066	-0.43741	-0.4338	-0.511156	-0.160298	3.95121	-0.0274166	0.473333	-0.43741	-0.221085	-1.6338	-0.603496	4.65027	-0.111643	0.450331
Bacteria	Actinomycetota	Coriobacteriia	Coriobacteriales	Eggerthellaceae	Adlercreutzia	0.205228	0.627478	0.424192	2.11988	0.887388	2.5496	1.15831	0.887388	1.36957	0.175728	0.887388	0.240233	0.661358	0.0760678	0.313747	0.700192	0.995523	0.941495	0.996417	0.995628	1.11979	0.822741	2.51953	1.60611	1.44454	1.02668	0.140003	1.11979	1.01659	1.48911	0.262222	1.58652	0.138158	0.410596	1.11979	1.36489	0.587314	-0.954305	1.6523	-0.479429	0.298014
Bacteria	Bacillota_A	Clostridia	Lachnospirales	Lachnospiraceae	Hungatella	-3.6873	1.94848	-2.07168	0.888999	2.75557	0.378781	0.92213	2.75557	0.407897	2.10981	2.75557	0.942565	0.161558	0.641564	0.672991	0.483834	0.966345	1	1	0.996633	-2.18405	-2.24751	-2.06903	-0.152973	4.35395	-0.0555267	0.486667	-2.18405	-2.1988	-2.10744	-0.434949	4.35489	-0.0926898	0.463576	-2.18405	-2.48406	-1.18393	1.40986	4.70304	0.241485	0.346667
Bacteria	Bacillota_A	Clostridia	Lachnospirales	Lachnospiraceae	Eubacterium_G	0.815573	1.00957	0.944183	-1.5994	1.42775	-1.05618	1.12239	1.42775	0.908754	0.0463349	1.42775	0.0621393	0.452998	0.385127	0.449555	0.844287	1	1	1	1	1.19034	1.32899	-0.323451	-1.56239	2.82032	-0.465492	0.320001	1.19034	0.761277	1.96092	1.25133	1.49013	0.705003	0.211922	1.19034	1.30717	0.934664	-0.0548248	1.97866	-0.034174	0.493333
Bacteria	Bacteroidota	Bacteroidia	Bacteroidales	Muribaculaceae	UBA7173	2.72761	0.519578	5.60943	-0.592123	0.734795	-0.834882	-1.56964	0.734795	-2.22356	0.483127	0.734795	0.678561	0.00208253	0.478624	0.10659	0.543079	0.278917	1	0.995402	1	2.61706	2.68315	2.38963	-0.282972	1.72512	-0.141287	0.413334	2.61706	2.87413	1.29469	-1.54815	1.35508	-0.997645	0.0927197	2.61706	2.27518	3.25899	0.851712	1.01909	0.694083	0.145698
Bacteria	Bacillota_I	Bacilli_A	Erysipelotrichales	Erysipelotrichaceae	Holdemania	-2.78321	1.60021	-1.85243	1.08678	2.26304	0.512397	0.0311899	2.26304	0.0337709	1.86933	2.26304	0.9144	0.205809	0.623463	0.737215	0.468904	0.972293	1	1	1	-1.32068	-1.44742	-1.00142	0.318443	3.66774	0.0797347	0.450331	-1.32068	-1.12194	-1.91449	-0.653497	3.80369	-0.13827	0.4	-1.32068	-1.69792	-0.230777	1.08971	3.4089	0.328211	0.311259
Bacteria	Bacillota_A	Clostridia	Oscillospirales	Ruminococcaceae	Ruminococcaceae	-2.25361	1.56503	-1.41047	3.72691	2.21329	1.74845	1.81744	2.21329	0.8384	1.15978	2.21329	0.523871	0.29241	0.161789	0.510578	0.612628	1	1	1	1	0.165916	-0.540553	1.64398	1.93196	2.40899	0.820313	0.146669	0.165916	0.126642	0.247472	0.0870927	3.6025	0.0236312	0.490066	0.165916	0.558153	-0.561854	-1.02457	3.24906	-0.223052	0.38
Bacteria	Bacillota_A	Clostridia	Oscillospirales	Butyricicoccaceae	Pseudobutyricicoccus	0.523951	1.03078	0.586211	-4.35265	1.45774	-3.21582	-0.564271	1.45774	-0.397346	0.25994	1.45774	0.216073	0.597527	0.049088	0.67385	0.763382	1	0.873056	1	1	0.0716047	0.617544	-3.10934	-3.73593	3.02004	-1.28318	0.0733391	0.0716047	0.0704979	0.0817515	0.535343	2.74459	0.15333	0.42	0.0716047	-0.374417	1.01112	1.37974	2.43034	0.525793	0.284769
Bacteria	Actinomycetota	Coriobacteriia	Coriobacteriales	UMGS124	UMGS124	-2.06267	1.62861	-1.26544	4.50352	2.30321	2.1007	-1.49881	2.30321	-0.789836	-0.464327	2.30321	-0.237987	0.328054	0.11344	0.527742	0.703381	1	0.993882	1	1	-1.09885	-1.89751	3.48386	4.95891	3.49898	1.45527	0.0600072	-1.09885	-0.482568	-3.09224	-2.83224	4.42822	-0.576403	0.245034	-1.09885	-0.845746	-1.57838	-1.25141	4.82876	-0.237508	0.403974
Bacteria	Bacillota_I	Bacilli_A	RF39	UBA660	CAG-302	-0.108514	1.03987	-0.0845492	-0.652222	1.47059	-0.512445	-1.3783	1.47059	-0.881302	-0.129508	1.47059	-0.118108	0.78751	0.641351	0.469618	0.76176	1	1	1	1	-0.281903	-0.162703	-0.601709	-0.420082	2.11102	-0.130789	0.433334	-0.281903	-0.174232	-0.729877	-0.498963	2.87562	-0.149552	0.423841	-0.281903	-0.341456	-0.0990083	0.399848	2.28161	0.157127	0.413334
Bacteria	Bacillota_A	Clostridia	Oscillospirales	Oscillospiraceae	Pseudoscilispira	-0.163933	1.63214	-0.100402	-2.82272	2.3082	-1.25685	-2.35328	2.3082	-1.02882	-0.949742	2.3082	-0.40884	0.824727	0.325529	0.436541	0.680388	1	1	1	1	-1.07316	-0.68588	-2.21897	-1.58166	3.59105	-0.365345	0.306668	-1.07316	-0.763521	-1.64382	-0.861874	3.60855	-0.155547	0.406667	-1.07316	-1.26445	-0.437072	0.846347	3.46979	0.189732	0.413334
Bacteria	Actinomycetota	Coriobacteriia	Coriobacteriales	QAMH01	QAMH01	-3.7311	1.07212	-3.87524	6.57484	1.5162	4.98139	5.55319	1.5162	4.17522	2.24775	1.5162	1.77419	0.0467063	0.0108678	0.021014	0.312925	0.726701	0.511086	0.691884	0.939772	0.777475	-0.551265	2.86165	3.27524	2.69994	1.08146	0.0533415	0.777475	-0.517669	1.92578	2.28356	3.04636	0.598275	0.298014	0.777475	1.80495	-0.843409	-2.50376	3.9663	-0.55605	0.231789
Bacteria	Bacillota_A	Clostridia	Lachnospirales	CAG-274	CAG-274	1.87821	0.591991	3.35475	-0.622547	0.837202	-0.764387	0.579756	0.837202	0.701105	0.727109	0.837202	0.917205	0.0286403	0.523074	0.537174	0.444054	0.833396	1	1	1	2.19789	2.43683	1.43274	-1.07442	1.50521	-0.61502	0.226668	2.19789	1.9815	2.48624	0.432539	1.2674	0.322005	0.366667	2.19789	2.05645	2.9802	0.937917	1.56099	0.564602	0.258279
Bacteria	Bacillota_A	Clostridia	Oscillospirales	Acutalibacteraceae	Avimonas	-0.85579	1.72032	-0.44988	-0.354901	2.43289	-0.164726	-1.77769	2.43289	-0.793012	-2.83166	2.43289	-1.31194	0.672307	0.779447	0.521909	0.372117	1	1	1	0.990202	-1.33647	-1.66711	-0.393571	0.925084	4.11159	0.186376	0.4	-1.33647	-1.03202	-1.96927	-0.726896	4.01557	-0.176025	0.430464	-1.33647	-0.694497	-3.09721	-1.88529	4.15601	-0.406776	0.311259
Bacteria	Bacillota	Bacilli	Staphylococcales	Gemellaceae	Gemella	-1.62696	1.52816	-1.16646	2.25058	2.16114	1.19216	-2.08615	2.16114	-1.03009	-1.13381	2.16114	-0.557981	0.386743	0.354342	0.488994	0.588374	0.997715	0.996341	0.971243	0.993226	-1.2189	-1.81259	1.08099	2.61607	2.87757	0.89202	0.145698	-1.2189	-0.690739	-2.88556	-2.04792	4.09713	-0.417553	0.273334	-1.2189	-0.941267	-2.16998	-0.943732	3.86505	-0.221588	0.390729
Bacteria	Actinomycetota	Coriobacteriia	Coriobacteriales	Atopobiaceae	Paratractidigestivibacter	-3.8432	1.75171	-2.39399	-0.11475	2.47729	-0.0471495	0.311511	2.47729	0.182525	0.93559	2.47729	0.490797	0.117389	0.729792	0.683888	0.622753	0.958569	0.991475	1	0.991856	-2.89551	-2.7303	-3.28246	-0.0989311	4.57692	-0.0189918	0.483444	-2.89551	-2.79426	-3.11204	0.0729732	4.18804	0.017727	0.493333	-2.89551	-3.18904	-2.02612	0.811124	4.27222	0.154813	0.377484
Bacteria	Bacillota_A	Clostridia	Christensenellales	Aristaeellaceae	Aristaeellaceae	-3.92753	1.91289	-2.19813	1.23181	2.70524	0.533348	0.244811	2.70524	0.107819	1.72801	2.70524	0.760797	0.138502	0.608831	0.733845	0.561141	0.945868	1	1	1	-2.47419	-2.67445	-1.91734	0.205277	4.10512	0.0310029	0.476821	-2.47419	-2.31943	-2.93371	-0.346199	4.38957	-0.0564659	0.48	-2.47419	-2.76042	-1.57974	1.73168	4.72407	0.26052	0.390729
Bacteria	Bacillota_I	Bacilli_A	Erysipelotrichales	Erysipelotrichaceae	Clostridium_AQ	-0.320465	1.75885	-0.117352	-2.45484	2.48739	-1.08546	-2.23598	2.48739	-1.03152	-2.55752	2.48739	-1.13486	0.805756	0.39351	0.424859	0.397756	1	1	1	1	-1.55743	-1.3171	-2.33272	-0.855596	4.27746	-0.181446	0.390729	-1.55743	-1.42195	-1.8968	-0.904155	4.27327	-0.194368	0.413334	-1.55743	-1.42491	-2.1912	-0.958814	4.34595	-0.18224	0.373334
Bacteria	Bacillota_A	Clostridia	Christensenellales	Christensenellaceae	Guopingia	-1.89172	1.67733	-1.1869	0.509199	2.3721	0.268027	-1.61526	2.3721	-0.707534	-2.09791	2.3721	-0.923082	0.353453	0.715239	0.546497	0.457158	1	1	1	1	-1.92936	-2.31759	-0.692406	1.48709	3.53317	0.338594	0.320001	-1.92936	-1.59893	-2.55771	-0.95777	3.98996	-0.214135	0.373334	-1.92936	-1.56863	-3.03907	-1.36837	3.94376	-0.272224	0.340001
Bacteria	Bacillota_A	Clostridia	Clostridia	Clostridia	Clostridia	-1.80432	1.78958	-1.03983	0.26527	2.53084	0.137295	-0.699509	2.53084	-0.257157	-0.281601	2.53084	-0.0857923	0.42024	0.755608	0.718889	0.781312	1	1	1	1	-1.16627	-1.40174	-0.807532	0.482072	3.64795	0.110815	0.417219	-1.16627	-1.0655	-2.02912	-0.458094	4.32801	-0.0866611	0.456954	-1.16627	-1.14555	-1.21473	-0.175526	4.01757	-0.0340294	0.483444
Bacteria	Bacillota_A	Clostridia	Christensenellales	Aristaeellaceae	Aristaeella	-2.44888	1.43779	-1.7574	3.91554	2.03335	2.06676	0.0354217	2.03335	0.0633917	2.8721	2.03335	1.48683	0.212473	0.124956	0.732752	0.261488	0.996127	0.991353	1	1	0.202142	-0.487357	1.56919	2.17438	2.63616	0.79494	0.0866715	0.202142	0.59298	-1.45695	-1.78344	3.87883	-0.430267	0.284769	0.202142	-0.101378	0.587195	0.664271	3.07302	0.208244	0.4
Bacteria	Actinomycetota	Coriobacteriia	Coriobacteriales	Eggerthellaceae	Eggerthellaceae	-1.384	1.8031	-0.803549	0.202781	2.54997	0.120419	-1.24405	2.54997	-0.476936	-2.25577	2.54997	-0.916315	0.516802	0.807411	0.610265	0.480219	1	1	1	1	-1.40843	-1.68713	-0.492261	1.46448	3.86302	0.345639	0.360001	-1.40843	-1.35659	-1.687	-0.438777	4.52436	-0.0924095	0.456954	-1.40843	-0.928007	-2.85134	-1.80567	4.21911	-0.394284	0.293334
Bacteria	Bacillota_A	Clostridia	Christensenellales	Borkfalkiaceae	Scatosoma	-2.23393	1.69532	-1.32119	-1.79568	2.39755	-0.844639	1.8708	2.39755	0.759383	-0.144609	2.39755	-0.0655012	0.303759	0.518274	0.513419	0.789833	1	0.991728	1	1	-1.41373	-0.784349	-3.2632	-2.34829	3.91212	-0.513618	0.264902	-1.41373	-2.08793	-0.208546	2.1091	3.15782	0.520669	0.251657	-1.41373	-1.39913	-1.45778	0.0762008	4.04368	0.0168683	0.486667
Bacteria	Bacillota_A	Clostridia	Lachnospirales	Anaerotignaceae	Anaerotignaceae	0.730194	1.89383	0.433952	-2.34289	2.67828	-0.876231	-2.50382	2.67828	-0.931379	-2.81613	2.67828	-1.09653	0.684878	0.455859	0.429469	0.353198	1	1	1	1	-0.514606	-0.254195	-0.823199	-0.906788	4.26916	-0.185849	0.373334	-0.514606	-0.319532	-1.33377	-0.405146	4.74637	-0.0780569	0.443709	-0.514606	-0.23815	-1.38453	-1.08184	4.91801	-0.246177	0.340001
Bacteria	Bacillota_A	Clostridia	Lachnospirales	Lachnospiraceae	Mediterraneibacter_A	-0.651674	1.65284	-0.451581	-2.13147	2.33747	-0.925216	-1.86574	2.33747	-0.767192	-3.10319	2.33747	-1.39981	0.683539	0.447974	0.52115	0.321568	1	1	1	0.992776	-1.69061	-1.49425	-2.04724	-0.183746	3.8517	-0.0459434	0.46	-1.69061	-1.69628	-1.61944	0.0649366	4.13561	0.0117254	0.490066	-1.69061	-1.24125	-2.70582	-2.08257	3.83765	-0.426693	0.280001
Bacteria	Bacillota_A	Clostridia	Lachnospirales	Anaerotignaceae	Fimicola	-1.18591	1.80781	-0.582705	-0.716097	2.55664	-0.358574	0.51766	2.55664	0.162565	0.973194	2.55664	0.369487	0.611403	0.689783	0.787462	0.69468	1	1	1	1	-0.0886952	0.345615	-1.32628	-1.41441	3.84619	-0.303802	0.326667	-0.0886952	-0.24579	0.219749	0.178559	3.23874	0.0393335	0.483444	-0.0886952	-0.435349	0.845019	0.856025	3.28751	0.197808	0.360001
Bacteria	Actinomycetota	Actinomycetes	Actinomycetales	Micrococcaceae	Rothia	-3.81735	1.62093	-2.50734	0.935623	2.29234	0.455142	0.522503	2.29234	0.206938	0.591802	2.29234	0.297147	0.118166	0.645681	0.703598	0.689954	0.927628	0.991778	1	0.99106	-2.75845	-2.89763	-2.34081	0.587441	3.58979	0.088208	0.44	-2.75845	-2.73179	-2.89763	-0.132457	3.77603	-0.0239565	0.486667	-2.75845	-2.78726	-2.69062	0.131154	3.71981	0.0323625	0.486667
Bacteria	Bacillota_A	Clostridia	Lachnospirales	Lachnospiraceae	Lientehia	-2.33312	1.48247	-1.72196	3.79467	2.09654	2.04888	-0.158585	2.09654	-0.102083	1.38405	2.09654	0.834049	0.23673	0.146874	0.745625	0.513338	0.986788	0.983911	1	0.995809	-0.26656	-1.23433	1.54194	2.52597	2.4697	1.0211	0.0993418	-0.26656	0.342552	-1.99289	-2.11513	3.51309	-0.485378	0.293334	-0.26656	-0.541553	0.193588	0.348816	3.64789	0.0645837	0.466667
Bacteria	Bacillota_A	Clostridia	Oscillospirales	Ruminococcaceae	Pygmaiobacter	-2.01806	1.88526	-1.0368	-0.34286	2.66615	-0.146574	-0.458359	2.66615	-0.244534	-1.70616	2.66615	-0.704299	0.403397	0.74881	0.743288	0.556807	1	1	0.998012	0.996683	-2.09458	-2.25599	-1.68599	0.412666	4.2644	0.0786399	0.453334	-2.09458	-2.2095	-1.99153	0.124244	4.3068	0.0284556	0.473333	-2.09458	-1.84613	-2.80409	-1.13382	4.0998	-0.265172	0.386667
Bacteria	Bacillota_A	Clostridia	Oscillospirales	Ruminococcaceae	Merdimmobilis	-1.07779	1.60032	-0.581717	1.17103	2.2632	0.472972	-1.23977	2.2632	-0.636438	-2.2806	2.2632	-1.1941	0.596999	0.648656	0.561397	0.408762	1	1	1	0.990659	-0.974879	-1.7212	0.244735	2.0051	2.85251	0.62504	0.258279	-0.974879	-0.780338	-1.66053	-0.674947	3.7425	-0.156793	0.417219	-0.974879	-0.371427	-2.64155	-2.30997	3.76644	-0.473178	0.258279
Bacteria	Bacteroidota	Bacteroidia	Bacteroidales	Coprobacteraceae	Coprobacter	-3.65468	1.76768	-2.24612	1.10317	2.49987	0.581967	1.80239	2.49987	0.878116	2.91036	2.49987	1.31421	0.148363	0.647142	0.537355	0.375495	0.938682	0.993628	0.981554	0.984302	-1.65341	-1.6342	-1.72908	-0.340073	4.42571	-0.0759552	0.453334	-1.65341	-1.74139	-1.40324	0.696763	4.0054	0.142413	0.450331	-1.65341	-2.17954	-0.336205	1.85936	4.04284	0.409504	0.298014
Bacteria	Bacillota_A	Clostridia	Tissierellales	Peptoniphilaceae	Parvimonas	-3.92816	1.54025	-2.71102	3.0324	2.17824	1.43553	0.44748	2.17824	0.183306	0.531552	2.17824	0.236114	0.0939035	0.310711	0.699418	0.659192	0.907038	0.99649	1	1	-2.19928	-3.00631	-0.680097	2.04236	3.14305	0.616769	0.226668	-2.19928	-2.00571	-2.82464	-0.989484	4.1033	-0.183378	0.4	-2.19928	-1.99249	-2.8593	-0.488715	4.0388	-0.101765	0.433334
Bacteria	Bacillota_A	Clostridia	Lachnospirales	Lachnospiraceae	Eisenbergiella	-1.27419	2.02029	-0.568721	-2.43857	2.85713	-0.948757	-2.1541	2.85713	-0.835991	-0.890901	2.85713	-0.365129	0.607464	0.457625	0.510356	0.670306	1	1	0.994023	1	-2.1429	-1.79635	-2.84691	-1.26211	4.47519	-0.242579	0.38	-2.1429	-1.91446	-2.62535	-0.846157	4.77081	-0.1492	0.42	-2.1429	-2.44276	-1.46863	0.568009	4.21034	0.127052	0.403974
Bacteria	Pseudomonadota	Gammaproteobacteria	Pseudomonadales	Pseudomonadaceae	Pseudomonas	-1.61407	1.93687	-0.743145	-2.17455	2.73915	-0.919261	-1.72958	2.73915	-0.777705	-2.22134	2.73915	-0.968954	0.527379	0.478133	0.544775	0.485524	1	1	1	0.990132	-2.68481	-2.50722	-3.13725	-0.879545	4.19365	-0.195403	0.413334	-2.68481	-2.69538	-2.64696	-0.197041	4.68161	-0.0253501	0.476821	-2.68481	-2.51605	-3.26572	-0.834376	4.54418	-0.151602	0.417219
Bacteria	Bacillota	Bacilli	Lactobacillales	Streptococcaceae	Lactococcus	-3.66785	1.96312	-2.01214	2.45019	2.77628	1.00572	1.0753	2.77628	0.454587	1.30775	2.77628	0.600339	0.158862	0.434718	0.64306	0.578656	0.977889	1	1	1	-1.81958	-2.22578	-0.371136	1.80653	4.02745	0.388399	0.300001	-1.81958	-1.84609	-1.74077	0.0159779	4.2163	0.00305456	0.5	-1.81958	-1.87079	-1.62145	0.32074	4.4754	0.0570417	0.453334
Bacteria	Bacillota_B	Dehalobacteriia	Dehalobacteriia	Dehalobacteriia	Dehalobacteriia	-0.829224	1.94567	-0.382526	-1.66202	2.7516	-0.660256	-0.303641	2.7516	-0.122608	-1.4059	2.7516	-0.51031	0.702403	0.567929	0.806037	0.638306	1	1	1	1	-0.517784	-0.262898	-1.72862	-0.98736	4.28336	-0.187764	0.370861	-0.517784	-0.740512	-0.309543	0.0316003	4.22428	0.00833153	0.493333	-0.517784	-0.430132	-1.35964	-0.169523	4.82643	-0.0245532	0.486667
Bacteria	Bacillota_A	Clostridia	Christensenellales	QALW01	Neochristensenella	1.26309	1.39446	1.02745	-2.92994	1.97206	-1.57227	-2.17878	1.97206	-1.17697	-1.70921	1.97206	-0.885491	0.391595	0.211761	0.340502	0.449097	1	1	1	1	0.224651	0.68538	-0.944017	-1.45741	2.94136	-0.440188	0.253335	0.224651	0.392855	-0.386116	-0.679244	2.90754	-0.165908	0.393334	0.224651	0.120122	0.505675	-0.0026349	3.10631	0.00138368	0.5
Bacteria	Bacillota	Bacilli	Staphylococcales	Staphylococcaceae	Staphylococcus	-0.93699	2.1925	-0.344511	-2.85244	3.10067	-1.03601	-2.73295	3.10067	-0.977482	-2.45003	3.10067	-0.883944	0.697756	0.435988	0.445325	0.487113	1	1	1	1	-2.62843	-2.48148	-3.31801	-0.777493	4.65752	-0.18294	0.410596	-2.62843	-2.5532	-2.92201	-0.66921	4.87636	-0.101285	0.426667	-2.62843	-2.63848	-2.60288	-0.436283	4.84085	-0.0701227	0.466667
Bacteria	Bacillota_A	Clostridia	Lachnospirales	Lachnospiraceae	Scatomonas	-3.8751	1.7952	-2.29361	3.17965	2.5388	1.36069	0.254851	2.5388	0.0668795	0.1549	2.5388	0.0989752	0.117258	0.310742	0.746779	0.734671	0.962494	1	1	1	-2.44277	-3.00477	0.108889	2.60093	3.74622	0.598519	0.185432	-2.44277	-2.04494	-2.86905	-0.683742	4.34688	-0.175107	0.403974	-2.44277	-2.12744	-3.07448	-0.926945	4.26845	-0.190225	0.384106
Bacteria	Bacteroidota	Bacteroidia	Bacteroidales	Marinifilaceae	Gabonibacter	-3.90375	1.73991	-2.42467	1.42183	2.46061	0.684528	1.26236	2.46061	0.571859	2.68358	2.46061	1.22311	0.111924	0.561935	0.583172	0.3849	0.93856	1	1	0.995431	-1.92791	-1.96906	-1.7385	0.195545	4.10184	0.0389829	0.483444	-1.92791	-1.88763	-1.99964	-0.108277	3.85067	-0.01359	0.493333	-1.92791	-2.41262	-0.603759	1.64467	3.7624	0.389612	0.333334
Bacteria	Bacillota_A	Clostridia	Christensenellales	UBA1750	Spyradocola	1.5707	1.45949	1.19897	-5.01461	2.06403	-2.60668	-2.60793	2.06403	-1.32433	-2.70299	2.06403	-1.34138	0.310398	0.068335	0.278259	0.266892	1	0.946316	1	1	-0.253821	0.634777	-2.89777	-2.91071	3.50262	-0.731659	0.166669	-0.253821	-0.20947	-0.333537	-0.56174	4.31741	-0.0986809	0.443709	-0.253821	-0.0615957	-0.437739	-0.459267	4.14626	-0.0986392	0.430464
Bacteria	Bacillota_A	Clostridia	Oscillospirales	Ruminococcaceae	Youxingia	-2.46001	1.92774	-1.28734	1.70608	2.72624	0.628852	0.171739	2.72624	0.0790099	-1.17981	2.72624	-0.478672	0.318681	0.589225	0.786812	0.64354	1	1	1	0.99435	-1.46933	-2.12065	-0.0624431	1.8234	3.81406	0.444584	0.291392	-1.46933	-1.42915	-1.5751	0.139329	4.41981	0.0272821	0.490066	-1.46933	-0.979679	-3.00001	-1.97215	4.52568	-0.439256	0.286668
Bacteria	Bacillota_A	Clostridia	Oscillospirales	Acutalibacteraceae	Acutalibacter	-0.501506	1.67283	-0.341614	-0.243883	2.36574	-0.039934	-1.25812	2.36574	-0.466724	0.438001	2.36574	0.264791	0.735918	0.829842	0.630494	0.757193	1	1	1	1	-0.0338948	-0.150721	0.227206	-0.0468565	3.1893	-0.0103359	0.493333	-0.0338948	0.190016	-1.02198	-0.789848	3.91497	-0.208249	0.364239	-0.0338948	-0.288313	1.18759	1.16871	3.79979	0.249373	0.350994
Bacteria	Bacillota_A	Clostridia	Christensenellales	Christensenellaceae	QANA01	0.040556	1.74593	0.0509322	-1.06509	2.46912	-0.427165	-0.277851	2.46912	-0.0799907	-1.72911	2.46912	-0.642145	0.868658	0.686494	0.831794	0.573886	1	1	1	1	0.0892256	0.312812	-0.290808	-0.617534	3.55565	-0.154367	0.417219	0.0892256	-0.162144	1.0303	0.641097	3.5685	0.170326	0.386667	0.0892256	0.334491	-0.997456	-0.819751	3.99971	-0.172354	0.42
Bacteria	Bacillota_A	Clostridia	Oscillospirales	Ruminococcaceae	Anaerotruncus	-1.48592	1.6031	-0.909534	1.40157	2.26713	0.609429	-2.34963	2.26713	-1.15789	-1.33391	2.26713	-0.66489	0.455197	0.579636	0.426016	0.559192	1	1	0.985359	1	-1.2072	-1.90966	0.101007	1.93192	2.9836	0.507695	0.226668	-1.2072	-0.607812	-3.20498	-2.16022	3.75015	-0.490858	0.264902	-1.2072	-0.835821	-1.93491	-1.15309	3.97703	-0.239685	0.357616
Bacteria	Bacillota_A	Clostridia	Lachnospirales	Lachnospiraceae	Faecalimonas	-3.73308	1.78239	-2.21881	1.29982	2.52067	0.567117	1.66849	2.52067	0.738911	0.928921	2.52067	0.423325	0.135185	0.597642	0.531382	0.662053	0.953949	1	1	1	-2.30331	-2.3954	-1.97281	0.434611	4.24504	0.0905516	0.450331	-2.30331	-2.53259	-1.36042	1.17147	4.23015	0.228597	0.390729	-2.30331	-2.31502	-2.16639	0.345522	3.97825	0.0845586	0.466667
Bacteria	Pseudomonadota	Gammaproteobacteria	Enterobacterales	Pasteurellaceae	Pasteurellaceae	-4.04559	1.6803	-2.55607	0.363383	2.3763	0.156261	3.12957	2.3763	1.41927	0.320005	2.3763	0.148413	0.0990275	0.708254	0.319259	0.719229	0.927231	0.999583	0.985974	0.992191	-2.54944	-2.30508	-3.1937	-1.04363	4.29745	-0.191519	0.417219	-2.54944	-3.22411	-0.467405	2.74237	3.57036	0.710184	0.225167	-2.54944	-2.38879	-2.83498	-0.724131	4.16924	-0.108331	0.413334
Bacteria	Bacillota_A	Clostridia	Oscillospirales	Ruminococcaceae	Bittarella	-1.13317	1.69557	-0.632587	-1.33284	2.3979	-0.635434	-2.47373	2.3979	-1.15052	-2.37108	2.3979	-1.11925	0.571224	0.593154	0.419162	0.404281	1	1	0.980239	1	-1.96477	-2.04156	-1.86347	-0.036155	3.84933	-0.00457152	0.493333	-1.96477	-1.64986	-2.9227	-0.864621	4.09035	-0.141569	0.44	-1.96477	-1.62319	-2.93276	-1.40898	3.95608	-0.31038	0.364239
Bacteria	Bacillota_B	Bacillota_B	Bacillota_B	Bacillota_B	Bacillota_B	-4.32683	1.7512	-2.56983	0.637412	2.47657	0.146447	0.736258	2.47657	0.299031	1.74482	2.47657	0.659418	0.0855938	0.665501	0.677704	0.553531	0.935893	0.987584	1	1	-2.7381	-2.65391	-3.04324	-0.659435	4.10971	-0.153597	0.430464	-2.7381	-2.76789	-2.64675	-0.184283	4.15935	-0.0544569	0.473333	-2.7381	-3.11025	-1.99729	0.907748	4.0434	0.203091	0.357616
Bacteria	Actinomycetota	Coriobacteriia	Coriobacteriales	Eggerthellaceae	Gordonibacter	-3.41301	1.63545	-2.15208	4.37734	2.31287	2.01389	0.803479	2.31287	0.347948	-0.146449	2.31287	-0.139407	0.134748	0.138491	0.665791	0.715429	0.986186	0.987095	1	1	-1.54505	-2.4273	1.46569	3.55318	3.31856	1.0427	0.0728535	-1.54505	-1.43516	-1.80033	-0.934334	4.49489	-0.188604	0.403974	-1.54505	-1.06228	-3.03048	-1.85144	3.8503	-0.414934	0.320001
Bacteria	Actinomycetota	Actinomycetes	Actinomycetales	Actinomycetaceae	Actinomyces	-3.7659	1.55503	-2.70936	4.52643	2.19914	2.34232	0.340631	2.19914	0.146119	-0.0469336	2.19914	0.0134527	0.105269	0.122354	0.700705	0.737494	0.881389	0.932116	0.992476	0.994029	-1.98735	-2.87064	0.88021	3.58644	2.48569	1.24677	0.0400111	-1.98735	-1.53469	-2.76708	-1.46616	4.17396	-0.294368	0.344371	-1.98735	-1.58479	-2.85532	-1.36993	4.2602	-0.331847	0.357616
Bacteria	Bacteria	Bacteria	Bacteria	Bacteria	Bacteria	-2.12941	1.58514	-1.29273	-0.658904	2.24172	-0.412201	2.23441	2.24172	0.970824	1.43837	2.24172	0.61209	0.332018	0.659608	0.42953	0.580913	1	0.991714	1	1	-0.619725	-0.147068	-2.1131	-1.85256	3.84625	-0.428611	0.306668	-0.619725	-1.34899	0.274334	1.474	2.99337	0.384992	0.300001	-0.619725	-0.815805	-0.143897	0.660077	3.60673	0.187605	0.410596
Bacteria	Bacillota_A	Clostridia	Acetivibrionales	DSM-27016	Ruminiclostridium	-3.77936	1.68028	-2.41352	-0.0499409	2.37627	0.00330263	0.0767712	2.37627	0.0444685	0.999984	2.37627	0.478922	0.13127	0.740522	0.722316	0.60858	0.935082	0.994534	1	1	-2.9248	-2.75377	-3.19881	-0.386532	4.69769	-0.0672732	0.446667	-2.9248	-2.78743	-3.11205	-0.188204	4.07669	-0.0351782	0.486667	-2.9248	-3.17032	-2.15079	1.00219	4.06094	0.179802	0.390729
Bacteria	Pseudomonadota	Gammaproteobacteria	Enterobacterales	Pasteurellaceae	Haemophilus_A	-3.77066	1.86252	-2.25538	-0.0440347	2.634	0.0117926	1.49519	2.634	0.660915	2.05464	2.634	0.916375	0.150353	0.73843	0.567286	0.488691	0.948547	0.992508	1	0.990578	-2.00348	-1.76392	-2.72247	-0.840164	4.1042	-0.173227	0.417219	-2.00348	-2.19684	-1.43878	0.709638	4.32604	0.128681	0.433334	-2.00348	-2.38276	-0.948612	1.30673	4.04633	0.224768	0.357616
Bacteria	Bacillota_A	Clostridia	Oscillospirales	Acutalibacteraceae	Anaeromassilibacillus	-1.3954	1.80631	-0.788906	-2.38664	2.55451	-1.0034	0.501129	2.55451	0.210133	-0.829307	2.55451	-0.301962	0.517395	0.44185	0.746639	0.715541	1	1	1	1	-1.34268	-0.716684	-2.98496	-2.11624	4.28576	-0.425833	0.278147	-1.34268	-1.6411	-0.215265	1.30937	4.03473	0.268823	0.340001	-1.34268	-1.35427	-1.33099	-0.143186	4.69254	-0.0343956	0.470199
Bacteria	Bacillota_A	Clostridia	Lachnospirales	Lachnospiraceae	Dorea_D	-0.837513	1.58776	-0.46326	-1.0548	2.24544	-0.546184	-1.55526	2.24544	-0.854712	0.0218866	2.24544	0.00483263	0.647203	0.622648	0.52901	0.811637	1	1	0.990366	1	-0.768097	-0.554741	-1.3565	-0.584622	3.35029	-0.157826	0.4	-0.768097	-0.44341	-1.60601	-1.19022	3.27922	-0.345624	0.313334	-0.768097	-1.0891	0.124561	0.937399	3.21142	0.26615	0.337749
Bacteria	Bacillota_A	Clostridia	Oscillospirales	Ruminococcaceae	Harryflintia	-0.0844606	1.56014	-0.0533284	-0.493908	2.20637	-0.16368	-2.67405	2.20637	-1.27149	-3.44493	2.20637	-1.67419	0.867156	0.787029	0.339766	0.23228	1	1	1	0.984232	-0.998136	-1.31739	0.303882	1.33063	3.92625	0.269028	0.317882	-0.998136	-0.713138	-1.98408	-1.10486	3.85736	-0.236055	0.366667	-0.998136	-0.416898	-2.91577	-2.62554	3.79173	-0.672048	0.231789
Bacteria	Bacillota	Bacilli	Lactobacillales	Lactobacillaceae	Leuconostoc	-4.08179	1.77718	-2.48419	0.498001	2.51331	0.217392	1.61939	2.51331	0.700397	0.429489	2.51331	0.138059	0.117946	0.697116	0.543365	0.697608	0.942525	1	1	1	-2.72925	-2.72193	-2.74991	-0.0565659	4.01753	-0.0163922	0.490066	-2.72925	-3.04849	-1.72332	1.13472	4.2313	0.235665	0.373334	-2.72925	-2.62871	-3.08496	-0.502355	4.59243	-0.0565409	0.470199
Bacteria	Bacillota_A	Clostridia	Oscillospirales	Oscillospiraceae	Pseudoflavonifractor	-2.70902	1.72917	-1.62558	-1.02364	2.44542	-0.481971	-0.728746	2.44542	-0.372535	0.0527249	2.44542	-0.00389807	0.242125	0.618418	0.667104	0.788697	1	1	0.998553	1	-2.34916	-2.17429	-2.94483	-0.765953	4.11776	-0.176069	0.42	-2.34916	-2.23649	-2.73146	-0.637774	4.29607	-0.0905531	0.443709	-2.34916	-2.51215	-1.79733	0.488963	3.80853	0.105915	0.453334
Bacteria	Bacillota_A	Clostridia	Peptostreptococcales	Anaerovoracaceae	Emergencia	-1.93532	1.76864	-1.03067	-0.720206	2.50123	-0.382739	0.924594	2.50123	0.362226	1.24569	2.50123	0.455635	0.418361	0.661514	0.66992	0.658574	1	1	1	1	-0.917638	-0.383737	-1.71262	-1.56396	3.8492	-0.366267	0.317882	-0.917638	-1.14811	-0.109168	0.298895	3.68523	0.0823332	0.453334	-0.917638	-1.157	0.0329883	0.822758	3.58144	0.188712	0.406667
Bacteria	Bacillota_A	Clostridia	Oscillospirales	Ruminococcaceae	Zongyangia	-4.07446	1.84451	-2.37449	0.307946	2.60853	0.134166	0.549661	2.60853	0.23981	1.63375	2.60853	0.677743	0.125163	0.699978	0.682595	0.571459	0.946718	1	1	1	-2.7128	-2.64534	-2.95409	-0.173804	4.60669	-0.0210603	0.476821	-2.7128	-2.74507	-2.62355	0.0621638	4.53271	0.0120903	0.486667	-2.7128	-2.93461	-2.05851	1.04713	3.94799	0.218141	0.366667
Bacteria	Bacillota_A	Clostridia	Oscillospirales	Ruminococcaceae	Fumia	-1.66046	1.69336	-1.04876	-1.06272	2.39477	-0.459844	-2.02938	2.39477	-0.885797	-1.79882	2.39477	-0.787624	0.396062	0.627969	0.496913	0.552817	1	1	1	1	-2.23434	-2.34844	-1.71237	0.236372	3.93841	0.057707	0.473333	-2.23434	-1.85275	-2.93275	-1.13007	4.39294	-0.222803	0.377484	-2.23434	-1.91652	-2.8094	-1.05416	4.16279	-0.190759	0.403974
Bacteria	Bacillota_A	Clostridia	Oscillospirales	Oscillospiraceae	Intestinimonas	-2.67388	1.83731	-1.49616	-1.34243	2.59835	-0.619035	-0.78249	2.59835	-0.335285	-1.22681	2.59835	-0.558702	0.257476	0.604061	0.683671	0.605804	1	0.996129	1	1	-2.81494	-2.63266	-3.41621	-0.805914	4.32475	-0.143287	0.430464	-2.81494	-2.88318	-2.74303	0.0723113	4.14518	0.0148885	0.496689	-2.81494	-2.73283	-3.1262	-0.515746	4.31142	-0.121214	0.426667
Bacteria	Bacillota_A	Clostridia	Peptostreptococcales	Anaerovoracaceae	Fimisoma	-3.07172	1.84996	-1.76716	-0.395612	2.61624	-0.131806	1.25582	2.61624	0.576492	-0.589297	2.61624	-0.228944	0.225648	0.725087	0.610323	0.715431	0.982268	1	1	1	-2.54728	-2.33269	-2.93445	-0.624271	4.34701	-0.104789	0.437086	-2.54728	-2.80721	-1.22322	1.65469	4.64805	0.351249	0.311259	-2.54728	-2.4185	-2.80205	-1.05471	4.32274	-0.196684	0.417219
Bacteria	Bacillota_A	Clostridia	Oscillospirales	Acutalibacteraceae	Hydrogeniiclostridium	-4.04446	1.81027	-2.32258	2.03889	2.5601	0.851195	0.414035	2.5601	0.205632	0.396609	2.5601	0.161845	0.113394	0.513765	0.707892	0.705391	0.955761	0.9974	1	1	-2.76176	-2.98532	-1.39947	2.14617	4.20872	0.420522	0.324504	-2.76176	-2.64086	-2.95194	-0.0478359	4.38938	-0.0169421	0.490066	-2.76176	-2.77609	-2.64718	-0.410218	4.82186	-0.0677936	0.463576
Bacteria	Bacillota_A	Clostridia	Christensenellales	Aristaeellaceae	UBA11524	-2.44544	1.67673	-1.44561	0.0567202	2.37126	-0.0254035	-1.18658	2.37126	-0.613895	3.06499	2.37126	1.32611	0.279733	0.759936	0.582853	0.283413	0.994945	1	1	0.998098	-1.11487	-0.928711	-1.51865	-0.541489	4.53422	-0.119933	0.413334	-1.11487	-0.428765	-3.00611	-2.57853	3.95447	-0.492879	0.264902	-1.11487	-2.17858	0.741254	2.94439	2.89797	1.00677	0.132453
Bacteria	Bacillota_A	Clostridia	Christensenellales	Borkfalkiaceae	HGM11416	-4.11092	1.77038	-2.44682	0.166377	2.5037	-0.0904063	0.639909	2.5037	0.182434	1.52592	2.5037	0.629033	0.119701	0.726236	0.670391	0.580804	0.931127	0.990017	0.999911	1	-2.76917	-2.56839	-3.21274	-0.213128	4.44527	-0.0298827	0.470199	-2.76917	-2.76917	-2.76079	-0.00483054	4.60083	-0.000797936	0.496689	-2.76917	-3.07606	-2.06597	0.80807	4.18328	0.187557	0.403974
Bacteria	Bacillota_A	Clostridia	Oscillospirales	Ruminococcaceae	Massilioclostridium	-3.63498	1.78919	-2.14927	-0.295253	2.53029	-0.0921175	-0.0927418	2.53029	-0.0753552	1.13869	2.53029	0.506772	0.160886	0.71321	0.720682	0.590129	0.97202	0.999351	1	1	-2.67206	-2.56582	-2.97331	-0.651771	4.45181	-0.110796	0.423841	-2.67206	-2.5464	-3.0382	-0.472824	3.87401	-0.0778165	0.463576	-2.67206	-2.9597	-1.58533	1.12638	4.18879	0.229691	0.364239
Bacteria	Bacillota	Bacilli	Lactobacillales	Streptococcaceae	Lactococcus_A	-3.78757	1.81729	-2.2419	1.04433	2.57003	0.411125	-0.0965185	2.57003	-0.0300655	-0.0199802	2.57003	0.0461455	0.133619	0.64472	0.753779	0.766951	0.965148	1	1	1	-2.81813	-3.12734	-2.08758	1.05968	4.17216	0.184817	0.403974	-2.81813	-2.71443	-3.30421	-0.410291	4.39458	-0.0818662	0.476821	-2.81813	-2.89103	-2.70908	0.267518	4.08899	0.0743911	0.46
Bacteria	Bacillota	Bacilli	Bacillales	Bacillaceae	Bacillus	-1.4156	2.06707	-0.594152	-2.27036	2.92327	-0.878127	-2.13731	2.92327	-0.867178	-1.94217	2.92327	-0.791964	0.599667	0.503423	0.497436	0.539104	1	1	1	1	-2.59337	-2.47376	-2.88688	-0.614551	4.86926	-0.10419	0.446667	-2.59337	-2.50348	-2.82962	-0.543828	4.68664	-0.0836041	0.443709	-2.59337	-2.54772	-2.82429	-0.432395	4.82953	-0.0806599	0.446667
Bacteria	Bacillota_A	Clostridia	Lachnospirales	Bianqueaceae	Bianquea	-1.71321	1.36584	-1.20565	2.03456	1.93159	1.06329	2.84029	1.93159	1.54184	-2.03525	1.93159	-1.19962	0.335855	0.400536	0.217756	0.386935	1	1	0.996956	0.99336	-0.131404	-0.524092	0.546712	1.16381	3.10015	0.291512	0.326667	-0.131404	-0.854166	1.16688	2.32613	2.75862	0.808592	0.172188	-0.131404	0.501381	-2.90472	-3.34751	3.32835	-0.89189	0.120003
Bacteria	Bacillota	Bacilli	Lactobacillales	Lactobacillaceae	Limosilactobacillus	-0.83239	2.21109	-0.340949	-2.99603	3.12695	-1.00442	-3.07919	3.12695	-1.01076	-3.07309	3.12695	-1.04123	0.709383	0.446536	0.412405	0.423894	1	1	1	1	-2.7069	-2.57105	-2.98646	-0.634613	5.21562	-0.112922	0.44	-2.7069	-2.5845	-3.17054	-0.7412	5.4339	-0.121268	0.430464	-2.7069	-2.5845	-3.19477	-1.14113	5.33291	-0.203462	0.410596
Bacteria	Bacteroidota	Bacteroidia	Bacteroidales	P3	Pullibacteroides	-1.34947	1.69932	-0.808701	-2.69709	2.40321	-1.24964	-2.33763	2.40321	-1.09296	-0.527253	2.40321	-0.257638	0.489744	0.365037	0.449424	0.739044	1	1	0.987649	1	-1.99534	-1.60552	-3.16014	-1.95617	4.05042	-0.421994	0.293334	-1.99534	-1.64632	-2.99409	-1.45487	4.48056	-0.31994	0.317882	-1.99534	-2.32167	-1.05567	0.873073	4.18367	0.187061	0.423841
Bacteria	Bacillota_C	Negativicutes	Veillonellales	Megasphaeraceae	Anaeroglobus	-3.51239	1.70536	-2.2019	0.0383653	2.41174	0.0880994	0.00366446	2.41174	0.00247087	1.3149	2.41174	0.641221	0.137449	0.733449	0.768425	0.588772	0.979636	1	1	1	-2.58283	-2.53618	-2.68073	-0.119325	3.80782	-0.0236753	0.490066	-2.58283	-2.47721	-3.06442	-0.545587	4.18836	-0.140642	0.433334	-2.58283	-2.83391	-1.43057	1.2186	4.02381	0.269206	0.38
Bacteria	Bacillota_I	Bacilli_A	Erysipelotrichales	Coprobacillaceae	Allocoprobacillus	-3.70961	1.85182	-2.09386	1.54685	2.61888	0.653106	0.272667	2.61888	0.102428	-0.00640908	2.61888	0.0112724	0.177154	0.588097	0.734924	0.756956	0.959412	0.996706	1	1	-2.62222	-2.88259	-2.05767	1.11875	4.69732	0.217346	0.413334	-2.62222	-2.58484	-2.79749	-0.503403	4.18993	-0.129179	0.430464	-2.62222	-2.54349	-2.94823	-0.87344	4.50644	-0.163507	0.38
Bacteria	Bacillota_A	Clostridia	Oscillospirales	Butyricicoccaceae	Butyricicoccus	-3.7494	1.9331	-2.03218	-0.246816	2.73381	-0.148107	1.02876	2.73381	0.426283	0.987225	2.73381	0.407717	0.142353	0.747064	0.638824	0.654246	0.983389	1	0.999974	0.991133	-2.49396	-2.22009	-3.20863	-0.82908	4.43652	-0.161252	0.410596	-2.49396	-2.68382	-1.8102	0.951757	4.83719	0.137075	0.397351	-2.49396	-2.69933	-1.9586	0.683586	4.51011	0.12121	0.417219
Bacteria	Bacillota_A	Clostridia	Christensenellales	Christensenellaceae	Christensenella	-1.3679	1.85558	-0.770906	-2.73603	2.62419	-1.12065	-1.71748	2.62419	-0.639092	-2.62282	2.62419	-1.11616	0.513353	0.40461	0.58869	0.408429	1	0.997205	1	1	-2.34004	-1.92908	-3.35875	-1.20652	4.47654	-0.193115	0.364239	-2.34004	-2.44996	-2.03781	0.299873	4.68624	0.0738249	0.48	-2.34004	-1.86515	-3.34082	-1.20291	4.52139	-0.245773	0.360001
Bacteria	Bacillota_A	Clostridia	Peptostreptococcales	Anaerovoracaceae	Eubacterium_B	-3.89947	1.8346	-2.31392	1.39188	2.59452	0.58655	-0.178028	2.59452	-0.0654387	0.159881	2.59452	0.0694078	0.124257	0.600124	0.736731	0.749689	0.959453	1	0.997768	1	-2.7483	-3.10048	-1.70796	1.19302	3.62991	0.298424	0.357616	-2.7483	-2.70998	-2.95791	-0.403585	4.28907	-0.125775	0.466667	-2.7483	-2.62642	-3.10985	-0.52351	4.26707	-0.0893962	0.44
Bacteria	Bacillota	Bacilli	Lactobacillales	Lactobacillaceae	Latilactobacillus	-3.95566	1.71298	-2.51251	0.360265	2.42252	0.193736	1.44092	2.42252	0.656307	0.486291	2.42252	0.192638	0.103157	0.701191	0.573286	0.676223	0.918531	0.99824	1	0.992545	-2.71676	-2.70825	-2.76287	-0.0738079	3.90681	-0.0157738	0.483444	-2.71676	-2.9931	-1.76312	1.01264	3.84811	0.219216	0.364239	-2.71676	-2.6554	-2.82133	-0.32523	4.16594	-0.0909585	0.473333
Bacteria	Bacillota_A	Clostridia	Oscillospirales	Ruminococcaceae	Neobittarella	-2.82656	1.68852	-1.81834	-0.735944	2.38792	-0.313634	-0.714208	2.38792	-0.406875	-0.711573	2.38792	-0.276076	0.214187	0.679239	0.678379	0.66021	0.977908	1	0.990696	1	-2.68687	-2.61808	-2.86472	-0.24367	3.75374	-0.0472309	0.470199	-2.68687	-2.60747	-2.88024	-0.474129	3.90521	-0.0982424	0.476821	-2.68687	-2.65125	-2.79474	-0.166168	3.71486	-0.0323943	0.476821
Bacteria	Bacillota_A	Clostridia	Tissierellales	Peptoniphilaceae	Anaerococcus	-2.52945	1.6751	-1.63026	-0.381521	2.36895	-0.168074	-1.24216	2.36895	-0.520333	-0.946194	2.36895	-0.440165	0.259422	0.727316	0.622582	0.640929	0.990225	1	1	1	-2.52746	-2.62912	-2.04328	0.29601	3.85826	0.0718639	0.456954	-2.52746	-2.34503	-3.09353	-0.375323	4.12685	-0.090368	0.446667	-2.52746	-2.39009	-2.92049	-0.879116	4.09994	-0.191904	0.44
Bacteria	Actinomycetota	Coriobacteriia	Coriobacteriales	Eggerthellaceae	Raoultibacter	-3.93922	1.81349	-2.38004	1.72497	2.56466	0.778453	0.693787	2.56466	0.291911	0.00907019	2.56466	0.0241624	0.125745	0.582325	0.676557	0.722534	0.924151	0.987077	0.999313	1	-2.56737	-2.94085	-1.50255	1.39375	4.28428	0.288719	0.337749	-2.56737	-2.57822	-2.53382	-0.171851	4.33227	-0.0394082	0.486667	-2.56737	-2.36592	-3.10635	-0.415421	4.36119	-0.0972789	0.453334
Bacteria	Bacillota_A	Clostridia	Lachnospirales	Lachnospiraceae	Diplocloster	-3.25263	1.78646	-1.87996	-0.453463	2.52643	-0.299628	0.627396	2.52643	0.156526	-0.77515	2.52643	-0.434863	0.174264	0.676559	0.690151	0.635683	0.99071	1	0.998076	0.990058	-2.63843	-2.48363	-3.24321	-0.172628	3.80026	-0.022202	0.476821	-2.63843	-2.96764	-1.80452	0.907772	4.05308	0.250306	0.390729	-2.63843	-2.38307	-3.46687	-1.10825	4.34343	-0.239301	0.384106
Bacteria	Bacillota_A	Clostridia	Lachnospirales	Lachnospiraceae	Ventrisoma	-3.71509	1.69086	-2.38109	1.76196	2.39123	0.834092	0.226987	2.39123	0.0965866	0.668073	2.39123	0.376805	0.131679	0.538001	0.760757	0.656599	0.943708	0.990135	0.990118	0.990085	-2.35101	-2.75371	-1.35094	1.23735	3.81113	0.285886	0.326667	-2.35101	-2.15491	-2.83884	-0.285508	3.95898	-0.0477609	0.463576	-2.35101	-2.40338	-2.20024	0.104887	4.17305	0.0110396	0.486667
Bacteria	Bacillota	Bacilli	Lactobacillales	Listeriaceae	Listeria	-1.16379	1.97852	-0.563108	-2.74685	2.79805	-1.0375	-2.16441	2.79805	-0.83579	-2.27528	2.79805	-0.866774	0.622291	0.417215	0.483109	0.497135	1	1	1	1	-2.52807	-2.34727	-3.16241	-1.0932	4.89983	-0.176551	0.403974	-2.52807	-2.42352	-2.7265	-0.543801	4.27162	-0.0779004	0.446667	-2.52807	-2.44643	-2.67768	-1.08527	4.67332	-0.193689	0.403974
Bacteria	Bacillota_A	Clostridia	Lachnospirales	Lachnospiraceae	Oribacterium	-2.81926	1.6051	-1.81842	0.0477506	2.26996	0.00851987	-0.455267	2.26996	-0.255076	-0.653995	2.26996	-0.382272	0.198671	0.75252	0.673839	0.672041	0.991782	1	1	0.990111	-2.47729	-2.69933	-1.97396	0.403654	3.98769	0.0958532	0.44	-2.47729	-2.38604	-2.76204	-0.226192	4.27211	-0.0488401	0.470199	-2.47729	-2.28602	-3.0722	-0.680827	4.04409	-0.155483	0.413334
Bacteria	Bacillota_A	Clostridia	Lachnospirales	Lachnospiraceae	Pullilachnospira_A	-3.65337	1.79082	-2.16789	1.02825	2.53261	0.46015	0.196514	2.53261	0.0890097	-0.108322	2.53261	-0.085118	0.147645	0.642119	0.768195	0.70254	0.977887	1	1	1	-2.682	-2.85429	-1.73851	1.00672	4.48909	0.213926	0.393334	-2.682	-2.65137	-2.80156	-0.180095	3.8906	-0.035131	0.470199	-2.682	-2.64173	-2.84643	-0.610904	4.33939	-0.134363	0.42
Bacteria	Pseudomonadota	Gammaproteobacteria	Burkholderiales	Burkholderiaceae	Turicimonas	-2.78929	1.65913	-1.77695	-0.764915	2.34637	-0.369485	-0.748703	2.34637	-0.348023	-1.00579	2.34637	-0.452102	0.205184	0.645811	0.658356	0.622152	0.977367	1	1	1	-2.7924	-2.78409	-2.8139	-0.275664	4.08332	-0.0488437	0.466667	-2.7924	-2.76365	-2.90321	-0.177992	4.08957	-0.0449154	0.476821	-2.7924	-2.69425	-3.138	-0.412606	4.20818	-0.0935877	0.453334
Bacteria	Bacillota_A	Clostridia	Lachnospirales	Lachnospiraceae	Massilistercora	-3.63842	1.65629	-2.44613	0.027271	2.34235	0.0401194	0.893629	2.34235	0.504531	0.265748	2.34235	0.190104	0.112722	0.729551	0.621434	0.718202	0.937569	0.999392	1	0.994004	-2.70538	-2.56255	-3.02525	-0.167918	4.0658	-0.0445229	0.466667	-2.70538	-2.95089	-1.91398	0.757823	3.85031	0.155235	0.397351	-2.70538	-2.67693	-2.77089	-0.280265	3.7879	-0.0423116	0.48
Bacteria	Bacillota_I	Bacilli_A	Erysipelotrichales	Erysipelotrichaceae	Massilicoli	-4.02089	1.87311	-2.27497	-0.0166844	2.64898	-0.00903451	1.60313	2.64898	0.681894	0.389856	2.64898	0.180047	0.112937	0.773819	0.5704	0.724193	0.962765	1	0.994378	0.996238	-2.76106	-2.57357	-3.38534	-0.514613	4.36989	-0.100699	0.433334	-2.76106	-3.27086	-1.4571	1.55004	4.4836	0.308398	0.350994	-2.76106	-2.72641	-2.87843	-0.348556	4.31667	-0.0612547	0.463576
Bacteria	Bacillota_A	Clostridia	Lachnospirales	Lachnospiraceae	Marvinbryantia	-3.92021	1.82305	-2.28864	0.155602	2.57818	0.0564189	0.601181	2.57818	0.218637	1.64117	2.57818	0.741366	0.126407	0.73262	0.723995	0.546965	0.947328	1	1	1	-2.76993	-2.67202	-3.04055	-0.445242	4.40426	-0.105956	0.450331	-2.76993	-2.79101	-2.63141	0.254445	4.28926	0.0481999	0.48	-2.76993	-2.97917	-1.76704	1.32268	4.52627	0.300708	0.333334
Bacteria	Bacillota_A	Clostridia	Lachnospirales	Lachnospiraceae	Cuneatibacter	-3.96401	1.74485	-2.53959	1.12593	2.46759	0.58295	1.06543	2.46759	0.607891	0.203968	2.46759	0.120804	0.111996	0.623806	0.610888	0.70604	0.913428	0.987048	0.977944	0.993738	-2.63951	-2.83875	-2.1187	0.33425	4.03502	0.0549413	0.473333	-2.63951	-2.88743	-1.91574	0.991673	4.00022	0.186522	0.413334	-2.63951	-2.52848	-2.9903	-0.38154	4.34385	-0.054996	0.456954
Bacteria	Bacillota_A	Clostridia	Oscillospirales	Ruminococcaceae	Fournierella	-1.58809	1.78657	-0.882028	-0.594387	2.5266	-0.251801	-2.09657	2.5266	-0.957398	-0.965255	2.5266	-0.441467	0.470532	0.724303	0.479829	0.658269	1	1	1	1	-1.82109	-1.82897	-1.79542	0.171754	4.52897	0.027979	0.466667	-1.82109	-1.36218	-3.00597	-1.5675	4.20959	-0.360946	0.377484	-1.82109	-1.81185	-1.85132	0.146926	4.04356	0.0422402	0.473333
Bacteria	Bacillota_A	Clostridia	Lachnospirales	Lachnospiraceae	Sellimonas	-3.75776	1.75418	-2.43273	-0.0793635	2.48078	0.0746561	0.254495	2.48078	0.228366	0.841766	2.48078	0.432908	0.150404	0.744121	0.688399	0.666033	0.915606	0.998305	0.989794	0.992665	-2.75282	-2.6758	-2.91797	-0.268792	4.37744	-0.0343487	0.470199	-2.75282	-2.7149	-2.80232	-0.00280424	4.27938	-0.00418373	0.5	-2.75282	-2.87166	-2.19023	0.73127	3.92251	0.17302	0.390729
Bacteria	Pseudomonadota	Gammaproteobacteria	Enterobacterales	Enterobacteriaceae	Morganella	-1.65051	1.83019	-0.8526	-2.26263	2.58828	-0.98301	-1.8042	2.58828	-0.776464	-2.07095	2.58828	-0.939658	0.480323	0.460495	0.538564	0.510693	1	0.991795	1	0.990386	-2.73798	-2.5162	-3.15097	-0.614103	4.39477	-0.108127	0.426667	-2.73798	-2.73798	-2.74446	-0.294484	4.47039	-0.0772825	0.470199	-2.73798	-2.55907	-3.19217	-1.24209	4.55523	-0.240275	0.384106
Bacteria	Bacillota_A	Clostridia	Christensenellales	Borkfalkiaceae	Borkfalkia	-1.726	1.81381	-0.977823	-2.17245	2.56511	-0.867736	-1.79781	2.56511	-0.749859	-1.65017	2.56511	-0.668591	0.436387	0.497126	0.528735	0.581647	1	0.998612	1	1	-2.50538	-2.34989	-3.00022	-0.757081	4.55852	-0.155059	0.4	-2.50538	-2.41853	-2.76446	-0.642009	4.32921	-0.123031	0.433334	-2.50538	-2.46608	-2.63287	-0.0253264	4.2549	-0.00244153	0.5
Bacteria	Bacillota_A	Clostridia	Oscillospirales	Ruminococcaceae	Soleaferrea	-3.7093	1.75423	-2.29213	0.0572479	2.48086	0.0409105	0.170391	2.48086	0.120771	0.917484	2.48086	0.483892	0.144785	0.751031	0.735	0.625329	0.938501	1	1	1	-2.83332	-2.82783	-2.85985	-0.156953	4.08656	-0.0263548	0.473333	-2.83332	-2.71499	-3.0627	-0.477494	3.77606	-0.115484	0.446667	-2.83332	-3.06148	-2.107	1.22745	4.50772	0.193852	0.377484
Bacteria	Bacillota_A	Clostridia	Oscillospirales	Oscillospirales	Oscillospirales	-2.98043	1.83145	-1.74312	0.320845	2.59006	0.199563	-0.679052	2.59006	-0.254002	0.345334	2.59006	0.145442	0.233157	0.712825	0.665988	0.741887	0.984521	1	1	1	-2.19345	-2.30771	-1.69533	0.64875	4.08771	0.110246	0.430464	-2.19345	-1.92381	-3.00918	-0.975345	4.21623	-0.217139	0.393334	-2.19345	-2.32489	-1.74448	0.370748	4.11718	0.0664312	0.450331
Bacteria	Bacteroidota	Bacteroidia	Bacteroidales	Muribaculaceae	Lepagella	-4.03378	1.86298	-2.33406	0.634202	2.63464	0.254787	0.564335	2.63464	0.177216	1.60147	2.63464	0.724273	0.122807	0.692017	0.706114	0.549834	0.960961	1	0.996771	1	-2.69885	-2.58567	-2.79454	-0.246782	4.15645	-0.0592196	0.473333	-2.69885	-2.60776	-2.83876	-0.159959	4.22795	-0.0486832	0.483444	-2.69885	-2.98847	-1.3439	1.27452	4.36303	0.257313	0.360001
Bacteria	Bacillota	Bacilli	Lactobacillales	Lactobacillaceae	Fructobacillus	-2.93449	1.75062	-1.80379	0.595383	2.47575	0.330376	-0.430108	2.47575	-0.142018	-0.570093	2.47575	-0.2559	0.213174	0.668649	0.720733	0.692012	1	1	1	1	-2.33345	-2.61746	-1.65241	1.15936	4.29417	0.218386	0.38	-2.33345	-2.19438	-2.72144	-0.279131	4.34518	-0.0492894	0.456954	-2.33345	-2.0835	-2.87367	-0.624996	4.16168	-0.121298	0.437086
Bacteria	Bacillota_A	Clostridia	Peptostreptococcales	Peptostreptococcaceae	Peptostreptococcaceae	-3.79845	1.76765	-2.31197	-0.2479	2.49983	-0.148802	0.315355	2.49983	0.101539	0.991191	2.49983	0.467615	0.12204	0.710118	0.734535	0.627204	0.950738	0.996288	1	0.995663	-2.76069	-2.61666	-3.03812	-0.632101	4.25481	-0.138649	0.44	-2.76069	-2.69218	-3.00694	-0.0455346	4.68153	-0.00558334	0.493333	-2.76069	-2.99708	-1.94944	1.14451	3.99648	0.209222	0.384106
Bacteria	Bacillota	Bacilli	Lactobacillales	Aerococcaceae	Granulicatella	-3.54157	1.75543	-2.22186	-0.438697	2.48256	-0.157071	0.81082	2.48256	0.388126	-0.102907	2.48256	-0.0673204	0.140522	0.702716	0.643685	0.731696	0.94455	1	1	1	-2.79427	-2.65384	-3.47288	-0.380172	4.22493	-0.058908	0.473333	-2.79427	-3.10265	-1.9009	0.816925	4.16862	0.184171	0.403974	-2.79427	-2.72188	-3.00367	-0.526815	4.10705	-0.0993387	0.430464
Bacteria	Bacteroidota	Bacteroidia	Bacteroidales	Muribaculaceae	Paramuribaculum	-2.94857	1.76175	-1.72775	-0.932662	2.49149	-0.478959	-0.857862	2.49149	-0.448743	-0.655678	2.49149	-0.318838	0.190269	0.631456	0.656759	0.685426	1	0.998055	0.991448	1	-2.84468	-2.68617	-3.17619	-0.362302	4.34239	-0.0882499	0.456954	-2.84468	-2.6608	-3.32265	-0.262686	4.08471	-0.0407214	0.48	-2.84468	-2.86038	-2.76608	0.00718114	4.03804	-0.00307067	0.5
Bacteria	Bacillota_A	Clostridia	Lachnospirales	Lachnospiraceae	Muricomes	-4.08224	1.8022	-2.58521	0.193891	2.5487	0.123742	0.464907	2.5487	0.191445	1.24772	2.5487	0.62239	0.120867	0.722493	0.681825	0.589034	0.901759	0.990992	1	0.984672	-2.81097	-2.72341	-2.97515	-0.229611	4.29948	-0.0349671	0.476821	-2.81097	-2.81898	-2.80357	-0.358095	4.03475	-0.0724259	0.453334	-2.81097	-3.035	-2.07001	0.981349	4.1757	0.266501	0.377484
Bacteria	Bacillota_A	Clostridia	Lachnospirales	Lachnospiraceae	Roseburia_B	-2.83887	1.79145	-1.72615	-0.880265	2.53349	-0.385021	-0.948536	2.53349	-0.334267	-0.736	2.53349	-0.33129	0.226648	0.660584	0.685565	0.704055	0.990059	1	1	0.992005	-2.77448	-2.70988	-3.00253	-0.689564	4.24481	-0.162931	0.406667	-2.77448	-2.67021	-2.91627	-0.367101	4.04151	-0.0846412	0.466667	-2.77448	-2.67572	-2.9252	-0.393839	4.13914	-0.0926401	0.417219
Bacteria	Bacillota_A	Clostridia	Christensenellales	Christensenellales	Christensenellales	-4.5141	1.81062	-2.69376	1.24957	2.5606	0.450191	2.34878	2.5606	1.04452	0.876977	2.5606	0.30623	0.0901589	0.612841	0.443856	0.637706	0.912456	0.995747	0.996659	1	-2.72244	-2.68314	-2.7604	-0.240792	3.88072	-0.0503213	0.453334	-2.72244	-3.04207	-1.35589	1.43817	4.04279	0.31262	0.344371	-2.72244	-2.59531	-2.9523	-0.381073	4.00047	-0.0935172	0.466667
Bacteria	Bacillota	Bacilli	Lactobacillales	Lactobacillales	Lactobacillales	-2.12423	1.77447	-1.27896	-1.57043	2.50948	-0.710202	-1.2898	2.50948	-0.538891	-1.83548	2.50948	-0.811691	0.324969	0.558013	0.619102	0.534061	0.999759	1	0.997498	0.994979	-2.61352	-2.41824	-3.02116	-0.907711	3.97997	-0.176712	0.4	-2.61352	-2.64662	-2.51565	0.162751	4.09109	0.0322222	0.476821	-2.61352	-2.41453	-3.17049	-0.88224	4.1766	-0.218785	0.406667
Bacteria	Actinomycetota	Coriobacteriia	Coriobacteriales	Atopobiaceae	Olsenella_F	-4.04778	1.72787	-2.5287	0.0733236	2.44357	0.0902647	1.5217	2.44357	0.702952	0.354747	2.44357	0.166822	0.120335	0.740901	0.567682	0.695928	0.932572	0.99085	0.992283	0.997924	-2.85762	-2.75002	-3.39551	-0.666576	4.6621	-0.0942099	0.430464	-2.85762	-3.33054	-2.10108	1.08907	3.99989	0.294413	0.331127	-2.85762	-2.81552	-3.13576	0.00793721	4.16397	0.00370081	0.5

## Sheet: species
Domain	Phylum	Class	Order	Family	Genus	Species	Intercept..Est	Intercept..SE	Intercept..t.val	dnakitBTm.Est	dnakitBTm.SE	dnakitBTm.t.val	dnakitPF.Est	dnakitPF.SE	dnakitPF.t.val	dnakitZM.Est	dnakitZM.SE	dnakitZM.t.val	X.Intercept..pval	dnakitBTm.pval	dnakitPF.pval	dnakitZM.pval	X.Intercept..pval.padj	dnakitBTm.pval.padj	dnakitPF.pval.padj	dnakitZM.pval.padj	dnakitBTm.rab.all	dnakitBTm.rab.win.0	dnakitBTm.rab.win.1	dnakitBTm.diff.btw	dnakitBTm.diff.win	dnakitBTm.effect	dnakitBTm.overlap	dnakitPF.rab.all	dnakitPF.rab.win.0	dnakitPF.rab.win.1	dnakitPF.diff.btw	dnakitPF.diff.win	dnakitPF.effect	dnakitPF.overlap	dnakitZM.rab.all	dnakitZM.rab.win.0	dnakitZM.rab.win.1	dnakitZM.diff.btw	dnakitZM.diff.win	dnakitZM.effect	dnakitZM.overlap
Bacteria	Bacteroidota	Bacteroidia	Bacteroidales	Bacteroidaceae	Prevotella	Prevotella copri_E	-2.06388	1.58951	-1.31826	-0.163063	2.24791	-0.0464017	0.203402	2.24791	0.0745701	4.06568	2.24791	1.92994	0.335736	0.76355	0.759451	0.151481	1	1	1	1	-0.514223	-0.135985	-1.52726	-1.40433	4.1905	-0.2382	0.370861	-0.514223	-0.20778	-1.23179	-1.10068	4.12841	-0.231911	0.4	-0.514223	-1.37614	1.59165	3.7755	3.35472	0.985351	0.0666731
Bacteria	Bacillota_A	Clostridia	Oscillospirales	Ruminococcaceae	Faecalibacterium	Faecalibacterium prausnitzii_D	8.9511	0.155048	58.9166	1.10042	0.219271	5.12815	0.634397	0.219271	2.95402	0.375574	0.219271	1.75004	1.48616e-11	0.00168419	0.029189	0.171311	5.63824e-09	0.483633	0.987197	1	9.51132	9.36504	10.0822	0.702658	0.413345	1.65381	0.0266835	9.51132	9.43544	9.6049	0.177192	0.574682	0.243485	0.4	9.51132	9.60095	9.43267	-0.181939	0.647365	-0.262901	0.38
Bacteria	Bacteroidota	Bacteroidia	Bacteroidales	Bacteroidaceae	Phocaeicola	Phocaeicola sp959599425	9.26197	0.110831	87.3395	-1.77526	0.156738	-11.8459	-0.202295	0.156738	-1.36148	0.00662704	0.156738	0.0363737	1.13698e-12	8.08577e-06	0.306113	0.78997	4.35408e-10	0.00309131	1	1	9.12409	9.21957	7.47589	-1.7129	0.271425	-6.33446	0.000467664	9.12409	9.15264	9.06873	-0.055305	0.481063	-0.0507194	0.470199	9.12409	9.03732	9.29204	0.286353	0.613525	0.402005	0.264902
Bacteria	Bacillota_C	Negativicutes	Veillonellales	Dialisteraceae	Dialister	Dialister hominis	-3.1311	1.8743	-1.71263	0.392485	2.65066	0.142714	-0.247648	2.65066	-0.103097	2.40549	2.65066	0.977606	0.231217	0.715034	0.732464	0.455258	1	1	1	1	-2.15201	-2.04324	-2.55253	-0.132109	4.4389	-0.0286693	0.473333	-2.15201	-1.93171	-2.73066	-1.5946	4.70903	-0.31278	0.350994	-2.15201	-2.58942	-0.821215	2.29443	4.84133	0.424656	0.326667
Bacteria	Bacillota_A	Clostridia	Oscillospirales	Oscillospiraceae	Vescimonas	Vescimonas sp000435555	7.53645	0.233522	33.1064	0.0724629	0.330249	0.218516	-2.71625	0.330249	-8.43053	-0.677819	0.330249	-2.1076	1.80774e-09	0.795524	6.21831e-05	0.0960387	6.54351e-07	1	0.0237393	1	7.09896	6.8744	7.56458	0.880781	1.04799	0.766742	0.160002	7.09896	7.29706	4.77079	-2.53342	0.680191	-3.87755	0.000467664	7.09896	7.27505	6.88689	-0.391375	0.910534	-0.255422	0.386667
Bacteria	Bacillota_A	Clostridia	Lachnospirales	Lachnospiraceae	Agathobacter	Agathobacter rectalis	8.48594	0.216393	39.81	-1.32119	0.306026	-4.37922	0.101072	0.306026	0.338741	-0.7611	0.306026	-2.52144	2.78874e-10	0.00343538	0.733912	0.0480294	1.03843e-07	0.751858	1	0.994101	8.08135	8.36254	7.17253	-1.19422	0.573042	-1.99183	0.0533415	8.08135	7.80649	8.57896	0.877887	0.787162	0.967445	0.173335	8.08135	8.32626	7.80649	-0.50999	0.865124	-0.502986	0.306668
Bacteria	Bacteroidota	Bacteroidia	Bacteroidales	Bacteroidaceae	Alloprevotella	Alloprevotella timonensis	10.0739	0.14597	71.4443	-1.25552	0.206433	-6.30218	-0.840162	0.206433	-4.22531	0.320781	0.206433	1.59872	4.22334e-12	0.000577825	0.00654365	0.198647	1.60967e-09	0.203746	0.76982	1	9.6511	10.0527	8.897	-1.07299	0.721646	-1.37261	0.0600072	9.6511	10.0527	9.23881	-0.823687	0.594512	-0.726858	0.300001	9.6511	9.26585	10.4168	1.07436	0.666732	1.52979	0.0400111
Bacteria	Bacillota_A	Clostridia	Oscillospirales	Acutalibacteraceae	Ruminococcus_E	Ruminococcus_E bromii_B	5.6053	0.226943	25.3739	2.46143	0.320946	7.86653	1.77169	0.320946	5.65778	0.576051	0.320946	1.84558	1.59074e-08	9.93776e-05	0.000919719	0.145795	5.56313e-06	0.0374682	0.307935	1	6.90214	6.35654	8.06948	1.72123	0.762106	1.92466	0.00673328	6.90214	6.35654	7.37791	1.09903	0.9892	0.718958	0.366667	6.90214	7.37791	6.34625	-1.13706	1.13001	-0.718619	0.298014
Bacteria	Bacteroidota	Bacteroidia	Bacteroidales	Bacteroidaceae	Prevotella	Prevotella hominis	-1.69545	1.79602	-0.911674	-1.12338	2.53995	-0.492273	-1.56636	2.53995	-0.682918	-0.270508	2.53995	-0.143339	0.472737	0.637213	0.563935	0.754097	1	1	1	1	-1.85917	-1.69228	-2.22313	-0.799411	4.32767	-0.173059	0.426667	-1.85917	-1.68734	-2.5498	-0.760686	3.97308	-0.176614	0.430464	-1.85917	-2.12342	-1.39085	0.124554	3.81867	0.0271038	0.493333
Bacteria	Bacillota_A	Clostridia	Oscillospirales	Acutalibacteraceae	Fimenecus	Fimenecus sp000432435	8.17641	0.252972	33.8872	-1.02818	0.357757	-3.00411	-3.03402	0.357757	-8.89892	-4.04933	0.357757	-11.835	2.57255e-09	0.0281181	6.95021e-05	7.92791e-06	9.22119e-07	0.969082	0.0264829	0.00304085	6.17543	5.19332	7.13044	1.97489	1.8703	0.715125	0.331127	6.17543	7.13044	5.17834	-1.9055	1.1502	-0.805999	0.324504	6.17543	7.13044	4.1371	-2.88049	1.44625	-1.6337	0.01989
Bacteria	Verrucomicrobiota	Verrucomicrobiae	Verrucomicrobiales	Akkermansiaceae	Akkermansia	Akkermansia muciniphila_A	-3.17045	1.76209	-1.91158	0.329999	2.49197	0.157939	-0.320899	2.49197	-0.124912	3.68261	2.49197	1.62867	0.223537	0.698422	0.704621	0.263935	0.971614	0.996351	0.999618	0.983028	-1.67627	-1.56224	-2.11844	-0.803117	4.75064	-0.155121	0.417219	-1.67627	-1.38719	-2.64432	-1.54386	4.57321	-0.311082	0.353334	-1.67627	-2.44702	1.70204	3.64078	3.92646	0.752775	0.185432
Bacteria	Bacillota_C	Negativicutes	Acidaminococcales	Acidaminococcaceae	Phascolarctobacterium	Phascolarctobacterium faecium	8.66133	0.25534	34.4099	-0.603984	0.361105	-1.69905	-2.02087	0.361105	-5.67391	-1.22099	0.361105	-3.42979	8.63604e-10	0.149464	0.000673345	0.0120742	3.17587e-07	1	0.252454	0.97657	7.90314	7.49361	8.04444	0.609387	0.905986	0.545042	0.364239	7.90314	8.07497	6.60657	-1.40474	0.708209	-1.79631	0.0400111	7.90314	8.02743	7.49361	-0.441424	1.17386	-0.399801	0.337749
Bacteria	Bacillota_I	Bacilli_A	Erysipelotrichales	Coprobacillaceae	Catenibacterium	Catenibacterium faecis	7.37559	0.28153	26.4877	2.15006	0.398143	5.45814	1.60001	0.398143	4.05991	0.553527	0.398143	1.41049	6.46792e-09	0.000808683	0.00461299	0.221973	2.30938e-06	0.293779	0.894993	1	8.6656	8.12957	9.50844	1.40724	0.921345	1.4205	0.0133673	8.6656	8.12957	8.97482	0.809291	1.09358	0.564536	0.313334	8.6656	8.96678	8.12758	-0.797374	1.2066	-0.625749	0.251657
Bacteria	Bacteroidota	Bacteroidia	Bacteroidales	Bacteroidaceae	Prevotella	Prevotella	9.82533	0.132623	76.9366	-1.10917	0.187557	-6.14746	-1.27397	0.187557	-7.04259	0.430044	0.187557	2.3733	2.87853e-12	0.000768429	0.000282848	0.0800587	1.09874e-09	0.245042	0.107	0.987365	9.41435	9.82719	8.68658	-1.13065	0.665137	-1.05118	0.200002	9.41435	9.82719	8.61071	-1.18448	0.653201	-1.34251	0.120003	9.41435	8.78571	10.2654	1.38864	0.560813	1.84287	0.0133673
Bacteria	Actinomycetota	Actinomycetes	Actinomycetales	Bifidobacteriaceae	Bifidobacterium	Bifidobacterium adolescentis	7.26483	0.213825	34.5465	2.57258	0.302394	8.65412	1.94203	0.302394	6.52884	1.48217	0.302394	4.98166	9.81201e-10	4.22947e-05	0.000298895	0.00166589	3.59237e-07	0.0160888	0.112186	0.513586	9.07436	8.89103	9.74967	1.22667	0.827579	1.48968	0.00668869	9.07436	8.90952	9.18871	0.449081	1.30873	0.385175	0.357616	9.07436	9.18871	8.90952	-0.354486	1.10916	-0.245148	0.393334
Bacteria	Bacteroidota	Bacteroidia	Bacteroidales	Bacteroidaceae	Bacteroides	Bacteroides sp902362375	7.35592	0.180095	42.0379	-0.826792	0.254693	-3.3416	-0.0516701	0.254693	-0.212985	0.263398	0.254693	1.06451	2.70703e-10	0.021361	0.768335	0.389682	1.00358e-07	0.940222	1	1	7.32649	7.44742	6.54971	-0.9056	0.441621	-1.96496	0.0200226	7.32649	7.32743	7.32467	0.0236259	0.598249	0.0254794	0.483444	7.32649	7.1179	7.567	0.470281	0.563893	0.700083	0.173335
Bacteria	Bacillota_A	Clostridia	Lachnospirales	Lachnospiraceae	Blautia_A	Blautia_A sp003471165	5.42423	0.251612	22.0701	2.55073	0.355832	7.31895	2.11541	0.355832	6.07614	1.74357	0.355832	4.99181	4.11141e-08	0.00014781	0.000532612	0.00166459	1.41967e-05	0.0555756	0.198278	0.525235	7.43397	7.11454	7.87409	0.976906	1.01861	0.953545	0.0662316	7.43397	7.14647	7.53718	0.34227	1.24915	0.314386	0.377484	7.43397	7.5128	7.14647	-0.15089	1.232	-0.105815	0.456954
Bacteria	Actinomycetota	Coriobacteriia	Coriobacteriales	Coriobacteriaceae	Collinsella	Collinsella sp003466125	5.94104	0.36888	16.3155	3.839	0.521674	7.45798	1.51232	0.521674	2.93712	-0.0166085	0.521674	-0.0233034	3.06817e-07	0.000103962	0.0238281	0.884443	0.000102479	0.0392796	0.990597	1	7.17395	6.35362	9.76016	3.44975	0.976849	3.55943	0.000467664	7.17395	6.35362	7.45607	1.06639	1.5517	0.401037	0.353334	7.17395	7.45607	6.12281	-1.43379	2.20555	-0.706619	0.200002
Bacteria	Bacillota_A	Clostridia	Oscillospirales	Ruminococcaceae	Hominimerdicola	Hominimerdicola aceti	-2.15811	1.60537	-1.34879	1.01995	2.27033	0.431086	3.32122	2.27033	1.52965	2.06255	2.27033	0.995707	0.317797	0.61614	0.22774	0.446006	0.996018	1	1	1	0.128577	0.571838	-0.622424	-1.19525	3.05056	-0.248715	0.353334	0.128577	-0.504521	1.4184	1.72122	2.88607	0.488761	0.271524	0.128577	-0.168921	1.43694	0.950491	3.66937	0.22979	0.370861
Bacteria	Bacillota_A	Clostridia	Oscillospirales	Acutalibacteraceae	CAG-217	CAG-217 sp000436335	2.77927	1.10413	2.95132	4.40141	1.56148	3.28376	-1.10908	1.56148	-0.817799	-2.73641	1.56148	-1.77357	0.0572111	0.0395283	0.482214	0.144497	0.934565	0.91982	1	1	2.78689	2.03645	7.29958	5.06738	1.72356	3.20364	0.000467664	2.78689	3.20609	1.72428	-1.51832	3.53875	-0.415568	0.298014	2.78689	3.21725	0.770151	-3.26779	3.97814	-0.804777	0.192055
Bacteria	Bacillota_A	Clostridia	Oscillospirales	Ruminococcaceae	Gemmiger	Gemmiger qucibialis	6.70811	0.343168	20.0827	-2.59175	0.485312	-5.4696	-1.94736	0.485312	-4.12751	-1.95633	0.485312	-4.14251	8.75631e-08	0.00104141	0.00583483	0.00557211	2.98121e-05	0.352783	0.812177	0.812334	4.7649	5.14437	4.22203	-1.17067	1.23017	-0.888367	0.139076	4.7649	4.83459	4.70992	-0.345795	1.25473	-0.231736	0.430464	4.7649	4.81677	4.67985	-0.124464	1.36193	-0.102002	0.453334
Bacteria	Bacteroidota	Bacteroidia	Bacteroidales	Bacteroidaceae	Bacteroides	Bacteroides uniformis	6.30165	0.193942	33.813	-1.12664	0.274275	-4.28363	-0.114044	0.274275	-0.424187	0.352455	0.274275	1.3444	2.18882e-09	0.00744169	0.67318	0.292338	7.90137e-07	0.741807	1	1	6.18446	6.31242	5.17287	-1.14547	0.494243	-2.23824	0.000467664	6.18446	6.18645	6.17642	0.0710947	0.758746	0.0727295	0.463576	6.18446	6.08835	6.7356	0.762256	0.788351	0.951261	0.139076
Bacteria	Bacillota_A	Clostridia	Lachnospirales	Lachnospiraceae	Blautia_A	Blautia_A fusiformis	3.74116	0.355733	11.1751	2.43825	0.503082	5.0948	2.73598	0.503082	5.72226	2.21293	0.503082	4.61977	2.19113e-05	0.00227306	0.00115929	0.0037471	0.00680333	0.519418	0.352161	0.681361	5.99657	5.93143	6.06231	0.364057	1.16376	0.325834	0.337749	5.99657	5.78468	6.48908	0.789461	1.02991	0.937691	0.125831	5.99657	6.04485	5.94571	0.0425723	1.12256	0.0297643	0.48
Bacteria	Bacillota_A	Clostridia	Lachnospirales	Lachnospiraceae	Mediterraneibacter	Mediterraneibacter faecis	5.38893	0.275442	20.0071	-0.0735865	0.389534	-0.185568	1.50771	0.389534	3.95874	0.538917	0.389534	1.41094	9.54179e-08	0.774173	0.00730263	0.252776	3.22864e-05	1	0.860741	1	5.7808	6.02237	5.29187	-0.795604	0.990956	-0.866258	0.213335	5.7808	5.54231	6.92025	1.34215	0.606503	2.15867	0.0132787	5.7808	5.72454	5.97578	0.00839103	1.03733	0.00594833	0.496689
Bacteria	Bacteroidota	Bacteroidia	Bacteroidales	Bacteroidaceae	Bacteroides	Bacteroides stercoris	6.31532	0.238971	27.3575	-1.47631	0.337956	-4.51868	-0.116314	0.337956	-0.356015	0.133934	0.337956	0.397443	9.8491e-09	0.00400709	0.718103	0.682663	3.46153e-06	0.704899	1	1	6.2018	6.34812	4.93257	-1.37539	0.585696	-2.45246	0.000467664	6.2018	6.18931	6.23501	0.168243	0.930378	0.170865	0.417219	6.2018	6.02034	6.44734	0.421978	0.74044	0.568945	0.225167
Bacteria	Bacillota_C	Negativicutes	Veillonellales	Dialisteraceae	Dialister	Dialister invisus	4.76385	1.20243	4.61589	-6.16384	1.70049	-3.89348	-4.69904	1.70049	-3.19049	-3.18548	1.70049	-2.18509	0.0113694	0.00949387	0.0439261	0.115787	0.602942	0.847995	0.915687	0.974194	1.48042	1.80462	-0.963455	-3.0006	4.16718	-0.672152	0.258279	1.48042	1.98902	0.2152	-2.0839	3.3656	-0.490135	0.258279	1.48042	1.29632	1.65137	0.214493	3.34534	0.0611517	0.473333
Bacteria	Bacillota_A	Clostridia	Lachnospirales	Lachnospiraceae	Fusicatenibacter	Fusicatenibacter saccharivorans	5.52678	0.209447	27.0047	0.439761	0.296203	1.53632	2.44363	0.296203	8.44936	2.19128	0.296203	7.58021	8.48406e-09	0.238073	6.29297e-05	0.000140657	3.00358e-06	1	0.0238675	0.0538323	6.81203	7.57602	5.97224	-1.55925	0.809166	-1.00397	0.278147	6.81203	6.01617	7.9551	1.78812	0.876689	1.35588	0.120003	6.81203	6.01617	7.65076	1.42052	1.08472	0.795113	0.278147
Bacteria	Bacillota_A	Clostridia	Oscillospirales	Ruminococcaceae	Gemmiger	Gemmiger formicilis	6.08625	0.210543	29.7867	2.1194	0.297752	7.34637	1.0322	0.297752	3.58279	0.537124	0.297752	1.8599	4.24869e-09	0.000208076	0.013878	0.142097	1.51969e-06	0.0773031	0.89643	1	6.97242	6.75949	8.12321	1.57675	0.637223	2.45198	0.000467664	6.97242	6.79652	7.12344	0.303423	0.900519	0.250083	0.406667	6.97242	7.12344	6.79652	-0.517416	1.01421	-0.495897	0.304637
Bacteria	Bacteroidota	Bacteroidia	Bacteroidales	Tannerellaceae	Parabacteroides	Parabacteroides merdae	6.43901	0.153865	45.2501	-1.34294	0.217598	-6.62856	-0.727272	0.217598	-3.56312	0.335486	0.217598	1.69833	5.21188e-10	0.000837529	0.0254101	0.233808	1.8992e-07	0.225464	0.86412	0.990414	6.09237	6.41115	5.09213	-1.23916	0.634752	-1.9289	0.0265068	6.09237	6.41115	5.71503	-0.669179	0.613649	-0.670575	0.313334	6.09237	5.7289	6.76785	1.06617	0.659466	1.40064	0.0529883
Bacteria	Bacillota_A	Clostridia	Oscillospirales	Oscillospiraceae	Hominicoprocola	Hominicoprocola fusiformis	5.01777	0.330964	15.6467	-1.01929	0.468054	-2.24673	-0.319667	0.468054	-0.715162	-0.561819	0.468054	-1.24161	7.48478e-07	0.0792889	0.539459	0.294382	0.000245205	1	1	1	4.57141	4.69286	3.90894	-0.837345	0.854187	-0.864866	0.225167	4.57141	4.48526	4.70294	0.172862	0.75618	0.189596	0.433334	4.57141	4.61097	4.50697	-0.0811954	0.801645	-0.106593	0.463576
Bacteria	Bacillota_A	Clostridia	Lachnospirales	Lachnospiraceae	Roseburia	Roseburia inulinivorans	4.17963	0.512161	8.36267	-1.05288	0.724305	-1.47058	0.333627	0.724305	0.474851	0.156238	0.724305	0.223275	6.5435e-05	0.215703	0.654191	0.801256	0.0201086	1	1	1	4.21767	4.42543	3.02154	-1.17941	1.39097	-0.927719	0.153336	4.21767	4.11878	4.77296	0.596326	1.21595	0.482757	0.313334	4.21767	4.12231	4.63508	0.394302	1.32212	0.247942	0.350994
Bacteria	Bacillota_A	Clostridia	Lachnospirales	Lachnospiraceae	Acetatifactor	Acetatifactor intestinalis	5.56038	0.33589	17.0556	-0.954126	0.475021	-2.06538	-0.405629	0.475021	-0.878682	-0.295803	0.475021	-0.632085	3.32039e-07	0.0984278	0.450116	0.568787	0.000110308	0.998171	1	1	5.18978	5.39397	4.76199	-0.686436	0.803118	-0.758871	0.158943	5.18978	5.22239	5.09799	0.040372	0.82271	0.0454615	0.486667	5.18978	5.12343	5.38289	0.259146	0.953796	0.251962	0.390729
Bacteria	Bacillota_A	Clostridia	Lachnospirales	Lachnospiraceae	Lachnospira	Lachnospira eligens_A	7.66293	0.155229	52.1863	-2.11026	0.219527	-10.1258	-1.68998	0.219527	-8.10714	-1.66835	0.219527	-8.03991	9.32349e-11	2.7358e-05	0.000137544	0.000189445	3.48634e-08	0.0104137	0.0522081	0.0642757	6.01566	6.16912	5.56482	-0.807048	1.15178	-0.998883	0.0860975	6.01566	6.0669	5.97817	-0.165076	0.88948	-0.162467	0.397351	6.01566	6.01876	6.01172	-0.128207	0.957726	-0.125007	0.437086
Bacteria	Bacillota_A	Clostridia	Oscillospirales	Ruminococcaceae	Faecalibacterium	Faecalibacterium hattorii	5.54646	0.308203	18.4187	1.1335	0.435864	2.65548	-0.112489	0.435864	-0.272139	-0.785028	0.435864	-1.82238	1.54567e-07	0.03946	0.767973	0.138474	5.19463e-05	1	1	1	5.43416	5.25776	6.70396	1.48901	0.657341	2.25458	0.0466761	5.43416	5.4285	5.44372	-0.143472	1.02233	-0.114662	0.470199	5.43416	5.70074	4.8012	-1.07106	0.999459	-1.09352	0.120003
Bacteria	Bacteroidota	Bacteroidia	Bacteroidales	Bacteroidaceae	Phocaeicola	Phocaeicola massiliensis	5.18574	0.621866	9.27393	-3.34692	0.879451	-4.11002	0.0357443	0.879451	0.033559	0.127751	0.879451	0.164605	0.000142331	0.00767349	0.910426	0.846609	0.0427744	0.800446	1	1	5.09444	5.23703	2.73581	-2.55239	1.34251	-2.03436	0.000467664	5.09444	4.98932	5.22868	0.326486	1.0366	0.262757	0.304637	5.09444	5.0235	5.40746	0.492394	1.46239	0.356642	0.278147
Bacteria	Bacillota_A	Clostridia	Lachnospirales	Lachnospiraceae	Dorea_A	Dorea_A longicatena	5.70454	0.214816	27.4677	-0.845165	0.303796	-2.87404	1.43049	0.303796	4.86979	0.812329	0.303796	2.76702	8.63736e-09	0.0442737	0.00271993	0.0472069	3.05535e-06	0.966835	0.570676	0.975576	5.98253	6.52138	4.87151	-1.67439	0.820521	-1.80226	0.00673328	5.98253	5.70279	7.12873	1.40955	0.851868	1.62296	0.0666731	5.98253	5.70943	6.52282	0.784109	1.19819	0.569634	0.313334
Bacteria	Bacteroidota	Bacteroidia	Bacteroidales	Rikenellaceae	Alistipes	Alistipes putredinis	6.10734	0.256163	24.6827	-0.805593	0.36227	-2.29331	-1.65227	0.36227	-4.70204	0.51	0.36227	1.46695	2.53309e-08	0.0768126	0.00309452	0.225766	8.73239e-06	0.994432	0.621239	1	5.81061	6.11574	5.20944	-0.635528	1.13274	-0.450232	0.337749	5.81061	6.13675	4.49138	-1.59065	0.83608	-1.82551	0.046367	5.81061	5.24801	6.59991	1.3835	0.872857	1.48395	0.0266835
Bacteria	Bacillota_A	Clostridia	Lachnospirales	Lachnospiraceae	Anaerostipes	Anaerostipes hadrus	5.44781	0.225577	24.7646	1.74813	0.319014	5.61413	1.76546	0.319014	5.67088	0.871127	0.319014	2.79411	2.19644e-08	0.00101092	0.000936441	0.0399325	7.62839e-06	0.315735	0.306399	0.9884	6.81828	6.3329	7.18096	0.801553	0.766718	0.852869	0.17881	6.81828	6.3329	7.18933	0.887184	0.860992	0.932498	0.17881	6.81828	6.99923	6.32826	-0.46767	1.02322	-0.422643	0.344371
Bacteria	Bacteroidota	Bacteroidia	Bacteroidales	Bacteroidaceae	Phocaeicola	Phocaeicola coprocola	8.81424	0.166241	54.2799	-1.13642	0.235101	-4.94986	-0.368953	0.235101	-1.6159	0.125496	0.235101	0.536548	3.0716e-11	0.00212644	0.189587	0.623575	1.16115e-08	0.533309	1	1	8.54296	8.71062	7.67097	-1.05904	0.446859	-2.31608	0.000467664	8.54296	8.64137	8.44004	-0.205061	0.573387	-0.220172	0.433334	8.54296	8.41349	9.00865	0.577713	0.628408	0.753621	0.139076
Bacteria	Bacteroidota	Bacteroidia	Bacteroidales	Bacteroidaceae	Prevotella	Prevotella sp000434975	-3.18342	1.78579	-1.94733	0.0826293	2.52549	0.109446	0.264707	2.52549	0.173037	1.37917	2.52549	0.663829	0.215146	0.728766	0.717751	0.586709	0.959754	0.991373	1	0.990811	-2.05131	-1.94261	-2.4055	-0.85377	4.20239	-0.161516	0.397351	-2.05131	-1.95506	-2.46965	-0.463495	4.33853	-0.109009	0.456954	-2.05131	-2.40229	-1.2063	1.09786	3.88073	0.23833	0.397351
Bacteria	Bacillota_A	Clostridia	Lachnospirales	Lachnospiraceae	Coprococcus	Coprococcus aceti	7.4226	0.136264	57.9119	-1.07328	0.192707	-5.87092	2.26852	0.192707	12.5236	0.90061	0.192707	4.98398	4.3945e-11	0.00127538	7.47352e-06	0.00400537	1.65175e-08	0.350026	0.00286107	0.575819	7.90789	8.30846	6.3821	-1.95918	0.898231	-2.27223	0.000467664	7.90789	7.45807	9.68758	2.25778	0.810562	2.88883	0.000467664	7.90789	7.45807	8.30846	0.901995	1.27219	0.551716	0.350994
Bacteria	Bacillota_I	Bacilli_A	Erysipelotrichales	Erysipelotrichaceae	Holdemanella	Holdemanella sp900556915	-3.34332	1.7992	-2.0302	0.415468	2.54445	0.206	0.236179	2.54445	0.127741	2.13121	2.54445	1.01425	0.181843	0.695931	0.721515	0.482372	0.970223	1	1	1	-1.98659	-1.94299	-2.16351	-0.848683	4.30047	-0.130871	0.413334	-1.98659	-1.85169	-2.51612	-0.607563	4.5599	-0.112987	0.437086	-1.98659	-2.4032	-0.559828	1.80996	4.26469	0.387007	0.300001
Bacteria	Bacillota_A	Clostridia	Oscillospirales	Acutalibacteraceae	Ruminococcus_E	Ruminococcus_E sp934476515	6.19655	0.156739	41.4963	2.72659	0.221663	12.8961	1.97755	0.221663	9.34513	0.592593	0.221663	2.7725	4.91264e-10	4.54432e-06	4.64602e-05	0.0552124	1.80948e-07	0.00174165	0.0176341	0.969326	7.50611	6.806	8.90082	2.16373	0.905253	1.95181	0.000467664	7.50611	6.806	8.17718	1.37017	0.924215	0.703838	0.340001	7.50611	8.17718	6.77803	-1.40552	1.18127	-0.79786	0.306668
Bacteria	Pseudomonadota	Gammaproteobacteria	Enterobacterales	Succinivibrionaceae	Succinivibrio	Succinivibrio sp000431835	-2.28893	1.77376	-1.47204	-0.811459	2.50847	-0.274879	0.404483	2.50847	0.285468	-0.886932	2.50847	-0.315481	0.328309	0.692435	0.707459	0.658092	0.994675	1	1	1	-1.96984	-1.79208	-2.38577	-0.748845	3.95716	-0.190134	0.423841	-1.96984	-2.19198	-1.19188	1.21875	3.68852	0.257712	0.370861	-1.96984	-1.82109	-2.37324	-0.842713	4.03075	-0.155046	0.437086
Bacteria	Bacillota_A	Clostridia	Lachnospirales	Lachnospiraceae	Bariatricus	Bariatricus comes	5.90939	0.196683	31.0844	0.207388	0.278151	0.772392	0.621809	0.278151	2.32084	0.223746	0.278151	0.840373	3.48335e-09	0.514577	0.0877978	0.505818	1.24689e-06	1	0.976721	0.995212	6.20564	6.27538	6.13536	-0.10564	0.451405	-0.24429	0.406667	6.20564	6.09149	6.52313	0.450952	0.422817	1.01714	0.140003	6.20564	6.2247	6.15055	-0.055829	0.570599	-0.0939587	0.466667
Bacteria	Bacillota_A	Clostridia	Oscillospirales	Oscillospiraceae	CAG-103	CAG-103 sp000432375	3.70516	1.227	3.40001	-1.99605	1.73525	-1.26969	-3.91199	1.73525	-2.36864	-1.74203	1.73525	-1.09997	0.0299252	0.287438	0.0648011	0.336362	0.846307	1	0.996302	1	2.51525	2.6442	1.95749	-0.144725	2.73423	-0.0571298	0.450331	2.51525	2.98144	1.00996	-2.02149	3.06379	-0.670337	0.153336	2.51525	2.30292	2.67004	-0.12248	2.77079	-0.0418523	0.483444
Bacteria	Bacteroidota	Bacteroidia	Bacteroidales	Bacteroidaceae	Bacteroides	Bacteroides caccae	-0.477904	1.83035	-0.220664	-2.89115	2.58851	-1.15666	-0.279294	2.58851	-0.123428	1.12627	2.58851	0.468149	0.778063	0.375643	0.80912	0.65296	1	1	1	1	-0.358888	0.211116	-2.56287	-2.99542	4.78414	-0.658759	0.192055	-0.358888	-0.460195	-0.156612	0.188847	3.76882	0.0352045	0.48	-0.358888	-0.673951	1.09069	2.29314	4.44002	0.496089	0.317882
Bacteria	Bacillota_A	Clostridia	Peptostreptococcales	Peptostreptococcaceae	Romboutsia_E	Romboutsia_E sp900066495	1.85551	0.399884	5.48173	3.51863	0.565522	6.86446	3.42476	0.565522	6.68504	1.79002	0.565522	3.42145	0.0198148	0.000723162	0.000822535	0.0236578	0.475632	0.219912	0.245354	0.881007	4.57544	3.65491	5.43341	1.70988	1.68145	0.952739	0.139076	4.57544	3.65491	5.29338	1.58147	1.70701	0.757459	0.186669	4.57544	5.10847	3.64977	-1.28004	1.34338	-0.517951	0.313334
Bacteria	Bacillota_C	Negativicutes	Veillonellales	Megasphaeraceae	Megasphaera	Megasphaera sp001546855	9.38923	0.251373	37.8236	-3.54058	0.355495	-10.0842	-1.26443	0.355495	-3.59847	-1.78806	0.355495	-5.08778	3.92801e-10	1.15713e-05	0.0090418	0.00130694	1.45746e-07	0.00442404	0.968163	0.449812	7.87842	8.08078	5.87058	-2.37407	0.829301	-2.87555	0.000467664	7.87842	7.71716	8.0444	0.371201	1.46321	0.234423	0.397351	7.87842	8.0444	7.71716	-0.592753	1.85276	-0.292534	0.364239
Bacteria	Pseudomonadota	Gammaproteobacteria	Enterobacterales	Enterobacteriaceae	Escherichia	Escherichia marmotae	-0.157471	2.04626	0.00564438	-1.85237	2.89384	-0.705257	-3.09278	2.89384	-1.12435	-0.280336	2.89384	-0.141325	0.829059	0.555256	0.401982	0.786379	1	1	1	1	-1.26891	-1.1339	-1.42729	-0.322619	4.51324	-0.0583961	0.463576	-1.26891	-0.695323	-2.22078	-1.90392	4.77621	-0.381843	0.304637	-1.26891	-1.56306	0.00122708	1.56457	4.45886	0.344837	0.317882
Bacteria	Bacillota_C	Negativicutes	Veillonellales	Megasphaeraceae	Megasphaera	Megasphaera elsdenii	-3.08466	1.85232	-1.77999	-0.279009	2.61958	-0.0373671	0.174282	2.61958	0.0741173	1.13314	2.61958	0.498021	0.216672	0.751433	0.740834	0.627496	0.986748	1	1	1	-1.94599	-1.90603	-2.10068	-0.299427	4.35363	-0.0903506	0.450331	-1.94599	-1.856	-2.2324	-0.319237	4.25058	-0.0688351	0.470199	-1.94599	-2.17969	-1.2934	0.894594	4.05305	0.22847	0.357616
Bacteria	Bacillota_A	Clostridia	Lachnospirales	Lachnospiraceae	Blautia_A	Blautia_A obeum	4.91758	0.289839	17.25	3.27751	0.409894	8.12033	2.51083	0.409894	6.22004	1.34122	0.409894	3.32795	2.29438e-07	6.1841e-05	0.000390196	0.0159847	7.67187e-05	0.0234389	0.145753	0.975844	7.06511	6.51335	8.19556	1.59558	1.07303	1.54655	0.000467664	7.06511	6.51335	7.37748	1.01745	1.54666	0.633087	0.326667	7.06511	7.37748	6.51335	-0.944844	1.47129	-0.513948	0.306668
Archaea	Methanobacteriota	Methanobacteria	Methanobacteriales	Methanobacteriaceae	Methanobrevibacter_A	Methanobrevibacter_A smithii	-2.86759	1.64151	-1.83746	0.113481	2.32144	0.0379774	-0.348578	2.32144	-0.125989	0.658981	2.32144	0.30497	0.208807	0.762885	0.731171	0.680602	0.995196	1	1	1	-2.11147	-2.10547	-2.13643	-0.01586	3.73613	-0.00229275	0.5	-2.11147	-1.94624	-2.58259	-0.714947	4.31435	-0.136848	0.42	-2.11147	-2.32329	-1.42187	0.596459	4.23849	0.135969	0.417219
Bacteria	Bacillota_A	Clostridia	Oscillospirales	Oscillospiraceae	Vescimonas	Vescimonas coprocola	-2.32223	1.8162	-1.32975	-0.50756	2.56849	-0.256192	-0.697451	2.56849	-0.276067	-0.742324	2.56849	-0.292193	0.358445	0.656244	0.668711	0.671371	0.995286	1	1	1	-2.03888	-2.00323	-2.0962	-0.261295	3.8718	-0.0584074	0.470199	-2.03888	-2.00758	-2.17672	-0.14723	4.23907	-0.0217734	0.473333	-2.03888	-2.00617	-2.26992	-0.3137	4.1978	-0.0514624	0.476821
Bacteria	Bacteroidota	Bacteroidia	Bacteroidales	Rikenellaceae	Alistipes	Alistipes shahii	4.79092	0.251269	20.0388	-0.73908	0.355347	-2.17199	-1.00142	0.355347	-2.9742	1.11681	0.355347	3.28562	1.76787e-07	0.117965	0.0485498	0.0236371	5.88375e-05	0.987065	0.948048	0.923895	4.45071	4.84512	4.06619	-0.719037	1.08278	-0.607647	0.291392	4.45071	4.86603	3.80175	-1.1701	0.969669	-1.02837	0.145698	4.45071	4.18341	6.04529	1.77174	0.777039	2.17423	0.000467664
Bacteria	Bacillota_A	Clostridia	Oscillospirales	Oscillospiraceae	Dysosmobacter	Dysosmobacter segnis	5.52282	0.234888	24.6548	-1.5931	0.332182	-5.05211	-1.44049	0.332182	-4.53278	0.0651998	0.332182	0.212096	3.38479e-08	0.00321265	0.0052224	0.762411	1.15399e-05	0.567127	0.713604	1	4.88611	5.34614	3.93819	-1.32229	0.801093	-1.46573	0.146669	4.88611	5.34614	4.08196	-0.982297	1.00776	-0.93072	0.220002	4.88611	4.28472	5.54615	1.09009	0.948008	1.01096	0.185432
Bacteria	Bacillota_A	Clostridia	Lachnospirales	Lachnospiraceae	Lachnospira	Lachnospira pectinoschiza_A	6.998	0.365898	19.7701	-2.49679	0.517458	-4.98028	-0.670268	0.517458	-1.33705	-1.71847	0.517458	-3.41235	1.19225e-07	0.00201914	0.245428	0.0134962	4.0121e-05	0.552145	1	0.962555	6.04608	6.36837	4.51146	-1.88122	0.8991	-2.06819	0.100004	6.04608	5.75992	6.36542	0.575041	1.09053	0.565302	0.393334	6.04608	6.35573	5.75992	-0.708669	1.73535	-0.409982	0.286668
Bacteria	Bacillota_A	Clostridia	TANB77	CAG-508	UMGS1994	UMGS1994 sp947368535	4.36862	0.494659	9.39567	-0.739478	0.699554	-1.12806	-2.17663	0.699554	-3.24044	-1.43954	0.699554	-2.18223	7.97338e-05	0.341851	0.0220298	0.104061	0.024061	1	0.957034	0.995948	3.44138	3.24898	3.6606	0.322534	1.27104	0.185268	0.4	3.44138	3.71049	2.53265	-1.39617	1.55674	-0.859529	0.140003	3.44138	3.57833	2.98928	-0.646716	1.31359	-0.34792	0.346667
Bacteria	Bacillota_A	Clostridia	Lachnospirales	Lachnospiraceae	Anaerobutyricum	Anaerobutyricum hallii	2.97433	0.346319	8.87105	2.93936	0.489769	6.16474	2.30935	0.489769	4.83951	1.9075	0.489769	4.00547	7.96935e-05	0.00056867	0.00256701	0.00862526	0.0241847	0.193405	0.59071	0.823393	5.0708	4.74738	5.99458	1.19842	1.18528	0.915799	0.0927197	5.0708	4.88116	5.19791	0.432788	1.34859	0.343301	0.370861	5.0708	5.14029	4.90209	-0.134122	1.58937	-0.0564015	0.470199
Bacteria	Bacillota_A	Clostridia	Lachnospirales	Lachnospiraceae	Dorea	Dorea formicigenerans	3.66765	0.396577	9.7503	-0.435491	0.560845	-0.811441	1.55909	0.560845	2.89366	0.881416	0.560845	1.62897	4.85587e-05	0.503121	0.0359228	0.195449	0.0148851	1	0.968995	1	4.26392	4.63178	3.3129	-1.27958	1.20674	-0.983608	0.158943	4.26392	3.95369	5.23129	1.23427	0.77173	1.44204	0.0333467	4.26392	4.07256	4.60715	0.383402	1.26261	0.244458	0.364239
Bacteria	Desulfobacterota	Desulfovibrionia	Desulfovibrionales	Desulfovibrionaceae	Mailhella	Mailhella sp900553065	-3.31548	1.78012	-1.9833	0.343405	2.51747	0.131612	0.246165	2.51747	0.0693086	1.66712	2.51747	0.757253	0.205928	0.745896	0.734808	0.555673	0.972692	0.986071	1	0.994011	-2.0887	-1.99537	-2.39159	-0.688852	4.43522	-0.158824	0.410596	-2.0887	-1.97526	-2.34947	-0.480718	4.33037	-0.080769	0.456954	-2.0887	-2.41899	-0.907041	1.96856	4.06666	0.391202	0.320001
Bacteria	Pseudomonadota	Gammaproteobacteria	Enterobacterales	Enterobacteriaceae	Enterobacter	Enterobacter	0.218745	2.10669	0.219645	-3.15022	2.97931	-1.20235	-3.10765	2.97931	-1.16062	-1.91546	2.97931	-0.690874	0.740805	0.3597	0.372494	0.538467	1	0.992447	1	1	-1.37307	-1.0688	-2.132	-1.45809	4.72428	-0.362403	0.337749	-1.37307	-1.01805	-2.39217	-1.59217	4.28916	-0.251756	0.390729	-1.37307	-1.52844	-0.727516	0.416335	4.96315	0.08774	0.456954
Bacteria	Bacillota_A	Clostridia	Christensenellales	Aristaeellaceae	Ventricola	Ventricola sp900542395	4.85922	0.299458	16.5259	0.937097	0.423497	2.25312	0.96182	0.423497	2.30442	0.596655	0.423497	1.43718	3.45654e-07	0.076033	0.0731221	0.241531	0.000115032	1	1	1	5.5273	5.44169	5.83457	0.388042	0.885995	0.469871	0.280001	5.5273	5.35241	5.7386	0.471528	0.799027	0.656587	0.260001	5.5273	5.51286	5.56839	-0.0206798	0.893652	-0.01956	0.48
Bacteria	Bacillota_A	Clostridia	Lachnospirales	Lachnospiraceae	Blautia_A	Blautia_A faecis	3.39286	0.34566	10.3808	1.00503	0.488838	2.10115	1.64708	0.488838	3.47267	0.519827	0.488838	1.06082	5.6645e-05	0.105383	0.0145338	0.390733	0.0170628	1	0.93313	1	4.28533	4.18486	4.44086	0.259065	0.974819	0.286936	0.393334	4.28533	4.02384	5.04345	1.07138	0.678192	1.52859	0.0533415	4.28533	4.4945	3.90716	-0.558571	0.905102	-0.501729	0.273334
Bacteria	Bacteroidota	Bacteroidia	Bacteroidales	Bacteroidaceae	Bacteroides	Bacteroides faecis	5.07151	0.210481	25.7337	-1.26771	0.297664	-4.56237	-0.64195	0.297664	-2.36066	-0.0557359	0.297664	-0.236891	2.66535e-08	0.00887654	0.120281	0.726975	9.1916e-06	0.693201	0.955578	1	4.6712	4.89196	3.82482	-1.12545	0.59493	-1.73827	0.0529883	4.6712	4.82971	4.41864	-0.244398	0.821731	-0.283138	0.386667	4.6712	4.42395	5.04946	0.62112	0.819003	0.710234	0.245034
Bacteria	Bacillota_A	Clostridia	UBA1381	UBA1381	Hominilimicola	Hominilimicola fabiformis	4.76511	0.65386	7.85227	2.06786	0.924698	2.41431	0.171553	0.924698	0.208485	-1.85558	0.924698	-2.06018	0.000345132	0.0681546	0.825568	0.0874465	0.0941252	0.996737	1	1	4.87192	4.69318	6.8462	2.12022	0.628264	3.79236	0.000467664	4.87192	4.80284	4.94926	0.0597642	1.92968	0.0280219	0.476821	4.87192	5.05342	3.90953	-2.17567	2.20397	-1.08694	0.0265068
Bacteria	Bacillota_A	Clostridia	Lachnospirales	Lachnospiraceae	Anthropogastromicrobium	Anthropogastromicrobium aceti	2.96513	0.38599	8.13297	0.847277	0.545872	1.61341	3.30798	0.545872	6.3332	2.84774	0.545872	5.45966	0.000172449	0.209396	0.000589903	0.00159069	0.0518324	1	0.20866	0.414991	5.06966	5.69504	3.98326	-1.58783	1.68897	-0.733861	0.280001	5.06966	4.04748	6.22026	2.11733	1.40075	1.33325	0.0800053	5.06966	4.04748	5.75086	1.7111	1.77598	0.832901	0.273334
Bacteria	Bacillota_A	Clostridia	Lachnospirales	Lachnospiraceae	Butyrivibrio_A	Butyrivibrio_A crossotus	-3.1621	1.75419	-1.88772	0.111124	2.4808	0.0382386	0.138513	2.4808	0.0365293	0.962424	2.4808	0.467409	0.200478	0.749595	0.738911	0.613135	0.981172	1	1	1	-2.10834	-2.04649	-2.5825	-0.277617	4.07968	-0.0692219	0.476821	-2.10834	-2.06223	-2.30751	-0.278605	4.19362	-0.0536875	0.46	-2.10834	-2.34106	-1.38911	1.14942	3.73347	0.262603	0.353334
Bacteria	Bacillota_A	Clostridia	Oscillospirales	Oscillospiraceae	Hominicoprocola	Hominicoprocola sp900317525	-3.30923	1.88172	-1.82857	0.311635	2.66116	0.0708853	0.0512379	2.66116	-0.00274653	1.80505	2.66116	0.763622	0.24462	0.7129	0.72253	0.560181	0.985544	1	1	1	-2.09173	-1.98982	-2.39931	-0.387216	4.47583	-0.057306	0.470199	-2.09173	-1.95773	-2.5132	-0.0624109	4.54659	-0.0125689	0.483444	-2.09173	-2.43413	-0.856133	1.82794	4.73108	0.340841	0.313334
Bacteria	Bacillota_A	Clostridia	Oscillospirales	Oscillospiraceae	CAG-170	CAG-170 sp000432135	3.48929	0.388697	9.61577	1.8171	0.5497	3.54437	-1.44735	0.5497	-2.77486	-0.759056	0.5497	-1.45753	6.4467e-05	0.0204244	0.0597603	0.276922	0.0196839	0.876586	0.945843	1	3.19379	2.77291	5.28844	2.61385	1.02407	2.45911	0.000467664	3.19379	3.72975	2.09475	-1.83262	1.54533	-1.09856	0.0993418	3.19379	3.68451	2.76784	-0.869604	1.68575	-0.502349	0.311259
Bacteria	Bacteroidota	Bacteroidia	Bacteroidales	Muribaculaceae	Sodaliphilus	Sodaliphilus sp004557565	-3.23988	1.80123	-1.89039	0.244401	2.54732	0.0765558	0.177371	2.54732	0.0749072	1.88975	2.54732	0.855955	0.192238	0.747451	0.755755	0.490153	0.9985	1	1	1	-2.16451	-2.14083	-2.35147	-0.538868	4.37982	-0.103171	0.44	-2.16451	-2.06855	-2.50213	-0.539386	4.09396	-0.11719	0.453334	-2.16451	-2.42364	-0.892111	2.08455	4.52567	0.391359	0.331127
Bacteria	Bacteroidota	Bacteroidia	Bacteroidales	Tannerellaceae	Parabacteroides	Parabacteroides distasonis	5.53874	0.313011	18.4092	-1.38363	0.442665	-3.21688	-0.0629936	0.442665	-0.137059	0.278607	0.442665	0.6487	2.58875e-07	0.019613	0.814129	0.562337	8.60434e-05	0.955913	1	1	5.43824	5.61959	3.97906	-1.58014	0.826379	-1.67502	0.046367	5.43824	5.45333	5.38387	0.0909973	0.896203	0.102876	0.466667	5.43824	5.26951	5.80376	0.540566	0.804066	0.611372	0.180002
Bacteria	Bacillota_A	Clostridia	Clostridiales	Clostridiaceae	Clostridium	Clostridium lentum	4.48776	0.262894	17.9827	-0.642508	0.371789	-1.81796	0.501016	0.371789	1.39496	-0.228929	0.371789	-0.642604	4.26118e-07	0.188475	0.274929	0.562934	0.000140526	0.99756	1	1	4.4665	4.67303	3.84259	-0.714448	0.737152	-1.01312	0.140003	4.4665	4.22312	4.97337	0.789414	0.55002	1.33863	0.12667	4.4665	4.55616	4.2338	-0.231242	0.851862	-0.242526	0.397351
Bacteria	Bacteroidota	Bacteroidia	Bacteroidales	Tannerellaceae	Parabacteroides	Parabacteroides faecis	-0.573076	1.7136	-0.29941	-2.36915	2.42339	-1.02195	-0.969983	2.42339	-0.412411	-2.59586	2.42339	-1.18118	0.733592	0.448156	0.665582	0.397793	1	1	1	1	-1.38844	-1.11287	-2.18698	-0.954061	4.05257	-0.218896	0.393334	-1.38844	-1.69444	-0.694165	0.967604	4.11245	0.231035	0.386667	-1.38844	-1.00468	-2.70327	-1.53848	4.32249	-0.315703	0.306668
Bacteria	Bacillota_C	Negativicutes	Veillonellales	Veillonellaceae	Veillonella	Veillonella nakazawae	3.08981	0.603158	5.38405	-0.575348	0.852995	-0.659164	-0.314757	0.852995	-0.374308	-0.233169	0.852995	-0.244912	0.00187361	0.552196	0.708418	0.747055	0.383013	1	1	1	2.97771	3.06061	2.71158	-0.343195	1.30343	-0.292398	0.370861	2.97771	3.00867	2.8506	-0.0853918	1.30541	-0.0546696	0.466667	2.97771	2.92816	3.24657	0.294446	1.40665	0.161085	0.410596
Bacteria	Bacteroidota	Bacteroidia	Bacteroidales	Bacteroidaceae	Bacteroides	Bacteroides fragilis	-0.26244	2.08182	-0.038225	-2.73	2.94414	-1.00502	-2.62318	2.94414	-0.969949	-2.99272	2.94414	-1.0861	0.817044	0.417806	0.457131	0.412479	1	1	1	1	-2.12688	-2.01855	-2.41197	-0.149803	4.79342	-0.0320635	0.48	-2.12688	-2.04759	-2.35033	-0.36549	5.06676	-0.0760056	0.473333	-2.12688	-1.99103	-2.60211	-0.629814	4.582	-0.147081	0.42
Bacteria	Pseudomonadota	Gammaproteobacteria	Enterobacterales	Pasteurellaceae	Haemophilus_D	Haemophilus_D parainfluenzae	3.01835	0.370401	8.94017	0.00490789	0.523826	-0.0293349	0.817384	0.523826	1.6176	0.858329	0.523826	1.74353	0.000297314	0.800745	0.218848	0.201932	0.0667653	1	1	0.995911	3.53106	3.6793	3.02944	-0.592165	0.884571	-0.654792	0.211922	3.53106	3.39202	3.84703	0.432496	0.905307	0.429631	0.278147	3.53106	3.38532	3.9106	0.480189	0.913504	0.477883	0.264902
Bacteria	Bacillota_A	Clostridia	Oscillospirales	Oscillospiraceae	Faecousia	Faecousia sp000434635	-3.38659	1.84875	-2.02983	0.561772	2.61453	0.280114	0.126413	2.61453	0.1638	1.82177	2.61453	0.855434	0.187734	0.682515	0.685833	0.515152	0.982973	1	1	1	-2.11576	-2.083	-2.27492	-0.570482	4.37595	-0.085187	0.437086	-2.11576	-2.05189	-2.46031	-0.340876	4.51598	-0.069516	0.450331	-2.11576	-2.47476	-0.751528	1.58447	4.21975	0.284983	0.331127
Bacteria	Bacillota	Bacilli	Lactobacillales	Streptococcaceae	Streptococcus	Streptococcus thermophilus	-0.507579	1.40219	-0.230575	3.47498	1.983	1.87964	1.85838	1.983	0.964889	0.370125	1.983	0.229408	0.725519	0.137846	0.421227	0.717781	1	1	1	1	1.68962	1.17322	3.03785	1.87696	1.83099	0.956154	0.0800053	1.68962	1.85218	1.47247	-0.300999	2.19817	-0.0817403	0.450331	1.68962	1.8698	1.22254	-0.975819	3.65741	-0.211116	0.377484
Bacteria	Bacillota_C	Negativicutes	Acidaminococcales	Acidaminococcaceae	Acidaminococcus	Acidaminococcus intestini	6.30349	0.348552	18.437	-2.54441	0.492926	-5.26547	-0.341438	0.492926	-0.708628	-0.723837	0.492926	-1.49336	1.43719e-07	0.00133427	0.524925	0.205111	4.84889e-05	0.426972	1	1	5.7784	6.09599	3.77596	-2.20414	0.743949	-2.91397	0.00668869	5.7784	5.5868	6.05192	0.680765	1.04664	0.609929	0.344371	5.7784	5.84856	5.6226	-0.0867944	1.54235	-0.0405313	0.476821
Bacteria	Pseudomonadota	Gammaproteobacteria	Burkholderiales	Burkholderiaceae	Parasutterella	Parasutterella excrementihominis	3.55359	0.359423	10.5302	-0.901459	0.508301	-1.82563	0.111337	0.508301	0.23232	0.646649	0.508301	1.355	3.03561e-05	0.174085	0.733232	0.285341	0.00939206	1	1	1	3.64244	3.79271	2.5938	-1.15054	1.04721	-1.02941	0.12667	3.64244	3.61065	3.69086	0.0857394	0.93989	0.0888208	0.453334	3.64244	3.47771	4.27386	0.803414	0.881808	0.916114	0.113337
Bacteria	Bacillota_A	Clostridia	Lachnospirales	Lachnospiraceae	Oliverpabstia	Oliverpabstia intestinalis	4.26597	0.196541	23.2969	1.5355	0.27795	5.91839	1.32707	0.27795	5.14896	0.382405	0.27795	1.5054	8.25526e-08	0.00146529	0.00421414	0.294164	2.78088e-05	0.368641	0.564445	0.99157	5.12291	4.72478	5.78359	1.03603	0.654851	1.32039	0.100004	5.12291	4.72969	5.63291	0.817125	0.813723	0.809585	0.220002	5.12291	5.51723	4.66826	-0.726746	0.837309	-0.720043	0.286668
Bacteria	Desulfobacterota	Desulfovibrionia	Desulfovibrionales	Desulfovibrionaceae	Bilophila	Bilophila wadsworthia	3.07837	0.885238	4.33557	-3.92361	1.25192	-3.51126	0.025222	1.25192	0.0454223	0.424621	1.25192	0.467824	0.0253696	0.0195578	0.870409	0.676873	0.615969	0.893339	1	1	2.91596	3.19882	0.0271645	-3.25077	2.07554	-1.71158	0.0133673	2.91596	2.74628	3.1171	0.544252	1.88631	0.231577	0.340001	2.91596	2.66872	3.497	1.17818	1.85966	0.541738	0.238412
Bacteria	Bacteroidota	Bacteroidia	Bacteroidales	Bacteroidaceae	Bacteroides	Bacteroides cellulosilyticus	2.90286	0.593999	5.20601	-1.32892	0.840042	-1.59595	0.797986	0.840042	1.00313	0.827032	0.840042	1.04272	0.00331272	0.20579	0.399528	0.378653	0.4308	1	1	1	3.24886	3.49141	1.47578	-1.9561	1.6845	-0.96472	0.133336	3.24886	3.00572	3.68805	0.764447	1.30295	0.536094	0.260001	3.24886	3.08841	3.90346	0.855202	1.25804	0.541951	0.213335
Bacteria	Bacillota_A	Clostridia	Oscillospirales	Ruminococcaceae	Ruminiclostridium_E	Ruminiclostridium_E siraeum	5.04347	0.280887	18.6602	0.291403	0.397235	0.73493	0.0167624	0.397235	0.0264046	-0.0946158	0.397235	-0.265344	2.2207e-07	0.522495	0.841767	0.728835	7.4124e-05	1	1	1	5.1556	5.06843	5.34874	0.336242	0.548604	0.615053	0.233335	5.1556	5.20406	5.07639	-0.0802253	0.562206	-0.090963	0.473333	5.1556	5.21661	4.9489	-0.203805	0.564199	-0.345929	0.373334
Bacteria	Bacillota_A	Clostridia	Lachnospirales	Lachnospiraceae	Otoolea	Otoolea fessa	4.6961	0.513797	9.75262	-1.46356	0.726618	-2.06972	0.379545	0.726618	0.563177	0.200002	0.726618	0.298735	7.78981e-05	0.0904336	0.606054	0.766007	0.0234205	1	1	1	4.71498	4.88312	3.8977	-1.19443	1.22601	-0.882899	0.0800053	4.71498	4.55487	5.11107	0.501078	0.792017	0.548864	0.198677	4.71498	4.65004	4.86393	0.257661	0.878101	0.207988	0.38
Bacteria	Bacteroidota	Bacteroidia	Bacteroidales	Marinifilaceae	Odoribacter	Odoribacter splanchnicus	2.90417	0.545005	5.69699	-1.74351	0.770754	-2.35763	0.0431457	0.770754	0.0364117	-0.25158	0.770754	-0.33764	0.00194411	0.092867	0.828781	0.720143	0.36591	0.959892	1	1	2.66709	2.94106	1.29252	-1.53022	1.34927	-1.14808	0.0927197	2.66709	2.51415	2.94038	0.459581	1.19287	0.388116	0.340001	2.66709	2.60878	2.95613	0.358952	1.67149	0.216271	0.406667
Bacteria	Bacteroidota	Bacteroidia	Bacteroidales	Barnesiellaceae	Barnesiella	Barnesiella intestinihominis	4.79509	0.313214	15.759	-1.05658	0.442951	-2.44416	-0.187573	0.442951	-0.429691	0.332999	0.442951	0.784884	5.95791e-07	0.0655669	0.669809	0.508001	0.000196103	0.998639	1	1	4.60606	4.84325	3.73493	-1.10605	0.724147	-1.36046	0.0733391	4.60606	4.58231	4.65203	-0.0507213	0.878466	-0.05085	0.486667	4.60606	4.49419	5.41135	0.756423	1.06513	0.724285	0.220002
Bacteria	Bacillota_A	Clostridia	Lachnospirales	Lachnospiraceae	Alitiscatomonas	Alitiscatomonas sp900066535	5.37483	0.412256	13.9096	-2.91895	0.583018	-5.29876	-0.493564	0.583018	-0.91702	-0.181462	0.583018	-0.349842	4.17362e-06	0.00197983	0.42804	0.737819	0.00132927	0.475645	1	1	5.01815	5.22933	2.58154	-2.61452	1.09649	-2.20471	0.00668869	5.01815	4.98155	5.07732	0.0897818	1.54851	0.0609322	0.456954	5.01815	4.90391	5.18288	0.471662	1.29245	0.360703	0.337749
Bacteria	Bacillota_A	Clostridia	Oscillospirales	Ruminococcaceae	Ruminococcus_C	Ruminococcus_C sp000433635	4.2505	0.287516	15.8204	-0.857632	0.40661	-2.28378	2.34042	0.40661	6.09209	1.15751	0.40661	3.00711	1.95802e-06	0.129417	0.000912272	0.0356737	0.000627314	0.963351	0.270781	0.956964	5.04445	5.40624	3.39273	-2.26963	1.20144	-1.6996	0.0466761	5.04445	4.46848	6.59334	2.11226	0.935282	1.96995	0.000467664	5.04445	4.46848	5.40493	0.987663	1.57811	0.546532	0.320001
Bacteria	Bacillota_I	Bacilli_A	Erysipelotrichales	Coprobacillaceae	Faecalibacillus	Faecalibacillus faecis	-0.906929	1.26446	-0.614553	2.95066	1.78822	1.78025	2.9521	1.78822	1.78214	-0.461913	1.78822	-0.233779	0.554162	0.174754	0.168192	0.698619	1	0.993305	0.991883	1	1.37134	0.826997	2.11894	1.03418	2.15427	0.446807	0.231789	1.37134	0.82434	2.10385	1.50628	2.37606	0.485361	0.240001	1.37134	1.6816	-0.747939	-2.02102	3.3507	-0.560266	0.251657
Bacteria	Bacillota_A	Clostridia	Lachnospirales	Lachnospiraceae	Eubacterium_F	Eubacterium_F sp003491505	5.58717	0.173961	33.5899	-0.706493	0.246019	-2.98641	1.24638	0.246019	5.32221	0.576422	0.246019	2.44113	2.62878e-09	0.0515665	0.00267201	0.0844731	9.43065e-07	0.95645	0.430437	0.989556	5.90928	6.15945	4.90359	-1.35665	0.652414	-2.0006	0.0132787	5.90928	5.60425	6.80222	1.31015	0.702909	1.86446	0.01989	5.90928	5.61301	6.16219	0.587886	0.953554	0.536642	0.353334
Bacteria	Bacillota_A	Clostridia	Lachnospirales	Lachnospiraceae	Gallintestinimicrobium	Gallintestinimicrobium propionicum	3.63022	0.455125	8.30906	1.35946	0.643644	2.19979	-0.513092	0.643644	-0.81795	-0.5438	0.643644	-0.870831	0.000103095	0.0894931	0.47442	0.471357	0.0313101	1	1	1	3.75455	3.33586	4.96968	1.66078	0.981835	1.58177	0.01989	3.75455	4.06791	3.18149	-0.930083	1.37692	-0.575496	0.266668	3.75455	3.92132	2.93252	-0.832558	1.45404	-0.548375	0.271524
Bacteria	Bacillota_A	Clostridia	TANB77	CAG-508	CAG-245	CAG-245 sp000435175	5.76938	0.287514	20.9513	-1.10754	0.406607	-2.82361	-1.77004	0.406607	-4.5157	-0.105432	0.406607	-0.268765	1.00648e-07	0.0356397	0.00423288	0.762665	3.39031e-05	0.980344	0.696889	1	5.27005	5.51444	4.79781	-0.639724	1.07379	-0.541401	0.273334	5.27005	5.5238	4.03763	-1.43416	0.956096	-1.48509	0.0728535	5.27005	4.893	5.66446	0.796955	0.929323	0.723205	0.180002
Bacteria	Bacillota_A	Clostridia	Lachnospirales	Lachnospiraceae	Coprococcus_A	Coprococcus_A catus_A	2.88806	0.535771	6.0448	1.05715	0.757695	1.51339	0.0949382	0.757695	0.0783982	-0.305514	0.757695	-0.401076	0.00198841	0.223629	0.805737	0.684922	0.343915	0.991912	1	0.992676	3.27347	2.97499	3.93657	0.897079	0.948053	0.988037	0.105964	3.27347	3.3978	2.99305	-0.382767	1.04332	-0.246625	0.364239	3.27347	3.32505	3.12697	-0.474874	1.35618	-0.293576	0.360001
Bacteria	Bacillota_A	Clostridia	Lachnospirales	Anaerotignaceae	Anaerotignum	Anaerotignum faecicola	3.98829	0.622723	6.75636	-2.45498	0.880663	-2.9153	-0.72279	0.880663	-0.849374	-2.4474	0.880663	-2.90265	0.000553281	0.0341831	0.448721	0.0374979	0.130412	0.971839	1	0.973959	2.74192	3.34882	1.66617	-1.54733	1.6293	-0.861225	0.206668	2.74192	2.35677	3.43263	0.722687	1.8287	0.383887	0.337749	2.74192	3.23756	1.53422	-1.30654	2.06674	-0.620347	0.2053
Bacteria	Pseudomonadota	Gammaproteobacteria	Burkholderiales	Burkholderiaceae	Sutterella	Sutterella wadsworthensis	5.86534	0.227453	26.8658	-1.62287	0.321667	-5.26517	0.658662	0.321667	2.11516	1.24589	0.321667	4.01257	1.47617e-08	0.00218872	0.091022	0.00726525	5.14596e-06	0.467017	1	0.829755	6.14664	6.66663	4.23525	-2.35379	0.71007	-3.14265	0.000467664	6.14664	5.84353	6.68063	0.575339	1.25188	0.384238	0.353334	6.14664	5.79728	7.11681	1.27947	1.03359	1.28023	0.0331259
Bacteria	Bacillota_A	Clostridia	Oscillospirales	Ruminococcaceae	Ruminococcus_C	Ruminococcus_C callidus	-3.48486	1.72355	-2.08648	0.461282	2.43747	0.188774	1.67966	2.43747	0.731637	2.31714	2.43747	0.985856	0.180981	0.693519	0.546604	0.458328	0.991503	1	1	1	-1.6403	-1.38239	-2.30186	-0.664271	4.64469	-0.100328	0.417219	-1.6403	-1.81703	-1.16458	0.637416	4.48727	0.12509	0.433334	-1.6403	-2.10387	-0.730421	1.1683	3.83676	0.251823	0.350994
Bacteria	Bacillota_A	Clostridia	Lachnospirales	Lachnospiraceae	Hominisplanchenecus	Hominisplanchenecus faecis	2.17923	0.330619	7.35281	0.55772	0.467566	1.35049	1.86978	0.467566	4.36168	1.87404	0.467566	4.39971	0.00107307	0.364785	0.0109387	0.0122801	0.22049	0.975839	0.746351	0.719366	3.48833	3.83971	2.81343	-0.906239	1.17901	-0.613257	0.284769	3.48833	2.99111	4.06313	1.04476	0.958711	0.836729	0.193335	3.48833	2.99803	4.08268	1.07558	1.08613	0.952113	0.17881
Bacteria	Bacillota_A	Clostridia	TANB77	CAG-508	CAG-269	CAG-269 sp003525075	5.96452	0.368022	17.5109	-0.344207	0.520462	-0.710868	-2.93871	0.520462	-5.98817	-0.747552	0.520462	-1.54599	2.11032e-06	0.523325	0.000991927	0.203881	0.000670422	1	0.271584	1	5.44561	5.24572	5.6241	0.3885	1.11352	0.400276	0.340001	5.44561	5.63713	3.0819	-2.46542	1.0249	-2.26594	0.000467664	5.44561	5.59753	5.24572	-0.250134	1.18446	-0.159112	0.386667
Bacteria	Bacillota_A	Clostridia	Lachnospirales	Lachnospiraceae	Hominiventricola	Hominiventricola sp003480725	3.60196	0.366612	10.2782	-0.234694	0.518467	-0.468743	0.674324	0.518467	1.34502	1.11708	0.518467	2.24383	2.71291e-05	0.626545	0.280242	0.0842145	0.00834256	1	1	0.990139	3.86641	4.04169	3.37457	-0.676947	0.976455	-0.764302	0.172188	3.86641	3.73555	4.17789	0.481444	1.11044	0.445671	0.300001	3.86641	3.73907	4.97097	1.22111	1.04386	0.965123	0.192055
Bacteria	Bacillota_A	Clostridia	Oscillospirales	Acutalibacteraceae	CAG-177	CAG-177 sp000431775	-3.17099	1.76756	-1.88678	0.0239078	2.49971	-0.0214889	0.0991576	2.49971	0.0308832	0.880052	2.49971	0.419857	0.216627	0.763039	0.730016	0.608283	0.994648	1	1	1	-2.2356	-2.16257	-2.43802	-0.0470186	4.19066	-0.0136935	0.493333	-2.2356	-2.18106	-2.6615	-0.144114	4.25405	-0.0144036	0.490066	-2.2356	-2.44917	-1.58249	0.593329	3.98644	0.111066	0.433334
Bacteria	Bacillota_A	Clostridia	Oscillospirales	Butyricicoccaceae	Agathobaculum	Agathobaculum butyriciproducens	4.21044	0.779295	7.64891	-6.20186	1.10209	-7.23162	0.846513	1.10209	1.09115	-0.104798	1.10209	-0.120105	0.00790897	0.00230539	0.398127	0.849785	0.332191	0.316149	0.999944	1	4.16103	4.43025	-1.38224	-5.82622	2.08369	-2.66589	0.000467664	4.16103	3.87206	5.07765	1.35599	2.35759	0.896169	0.046367	4.16103	4.21069	4.09977	-0.0187469	1.70421	-0.0044883	0.496689
Bacteria	Bacillota_A	Clostridia	Christensenellales	CAG-138	PeH17	PeH17 sp000435055	-3.08833	1.81415	-1.81727	-0.260802	2.5656	-0.040575	0.210288	2.5656	0.0952896	1.24936	2.5656	0.539785	0.230533	0.714559	0.743605	0.634349	0.969534	1	0.997906	1	-2.10104	-1.95538	-2.58975	-0.5651	4.5418	-0.105872	0.443709	-2.10104	-2.03882	-2.29285	-0.0132268	4.7391	-0.000660283	0.5	-2.10104	-2.34837	-1.13485	1.28499	4.33541	0.267681	0.38
Bacteria	Bacillota_A	Clostridia	Lachnospirales	Lachnospiraceae	Enterocloster	Enterocloster sp000431375	2.58997	0.395625	7.03972	0.653172	0.559498	1.23361	0.91118	0.559498	1.77089	1.0033	0.559498	1.91146	0.000527419	0.347079	0.211768	0.167114	0.136021	0.999174	0.99008	0.990678	3.26488	3.27263	3.25524	0.0537941	1.00081	0.0514954	0.493333	3.26488	3.18081	3.73997	0.447844	1.07063	0.418141	0.331127	3.26488	3.13599	3.57564	0.4896	1.01241	0.398303	0.357616
Bacteria	Actinomycetota	Coriobacteriia	Coriobacteriales	Eggerthellaceae	Ellagibacter	Ellagibacter isourolithinifaciens	-3.15822	1.73076	-1.98129	0.12457	2.44767	0.0918909	0.332776	2.44767	0.184163	1.41471	2.44767	0.723336	0.210289	0.729313	0.731042	0.554336	0.957131	1	1	0.993293	-2.2038	-2.03583	-2.36976	-0.821016	4.247	-0.151592	0.413334	-2.2038	-2.16737	-2.24631	-0.193796	4.30266	-0.045407	0.48	-2.2038	-2.51626	-0.619286	1.68486	3.96753	0.355591	0.337749
Bacteria	Bacillota_A	Clostridia	Lachnospirales	Lachnospiraceae	Roseburia_C	Roseburia_C amylophila	-3.06113	1.63256	-1.96437	0.946122	2.30879	0.4185	-0.408263	2.30879	-0.244356	2.01871	2.30879	0.924116	0.169395	0.641349	0.722827	0.453224	1	1	0.99407	1	-1.72941	-1.80467	-1.45381	0.32046	3.9543	0.0741921	0.453334	-1.72941	-1.45316	-2.67281	-1.0095	4.01748	-0.254252	0.360001	-1.72941	-2.26207	-0.494898	1.29604	3.48182	0.406588	0.313334
Bacteria	Bacillota_A	Clostridia	Lachnospirales	Lachnospiraceae	Lachnospira	Lachnospira sp000437735	-3.22419	1.70626	-2.0273	0.0233507	2.41302	-0.0884841	1.98904	2.41302	0.915461	-0.110455	2.41302	-0.104478	0.193442	0.711608	0.481527	0.714919	0.974085	0.987098	1	1	-1.94831	-1.84203	-2.4002	-0.825963	4.20966	-0.124812	0.417219	-1.94831	-2.60521	-0.542727	1.93808	3.78805	0.415139	0.278147	-1.94831	-1.72199	-2.7543	-0.725377	4.45679	-0.179403	0.413334
Bacteria	Bacteroidota	Bacteroidia	Bacteroidales	Bacteroidaceae	Bacteroides	Bacteroides intestinalis	5.69592	0.230155	25.9222	-1.28076	0.325489	-4.12228	0.00165426	0.325489	0.04024	0.0741955	0.325489	0.259269	1.754e-08	0.00927028	0.831913	0.740364	6.12348e-06	0.783192	1	1	5.61726	5.75232	4.42156	-1.3324	0.530615	-2.37015	0.00673328	5.61726	5.57585	5.8433	0.285088	1.03979	0.287671	0.317882	5.61726	5.50802	5.77373	0.348496	0.836312	0.38825	0.293334
Bacteria	Bacillota_A	Clostridia	TANB77	CAG-508	CAG-492	CAG-492 sp000434335	5.65404	0.317589	18.449	-0.806601	0.449138	-1.83935	-0.0451854	0.449138	-0.110376	-0.462523	0.449138	-1.06666	2.41635e-07	0.137379	0.83387	0.376349	8.04635e-05	1	1	1	5.41167	5.49204	5.1271	-0.469755	0.903671	-0.584391	0.240001	5.41167	5.35987	5.51212	0.327999	0.65409	0.419647	0.324504	5.41167	5.48775	5.24776	-0.277977	0.615213	-0.360521	0.324504
Bacteria	Bacillota_A	Clostridia	Oscillospirales	Acutalibacteraceae	Hominenteromicrobium	Hominenteromicrobium mulieris	-0.338649	1.81935	-0.13322	-1.51183	2.57296	-0.629276	-0.838953	2.57296	-0.344527	-1.37684	2.57296	-0.541069	0.803198	0.579752	0.707877	0.606827	1	1	1	1	-0.582566	-0.290895	-1.1634	-0.958775	4.07208	-0.193679	0.406667	-0.582566	-0.574116	-0.636392	-0.0193636	4.27314	-0.00179259	0.5	-0.582566	-0.521481	-0.909705	-0.700037	4.35984	-0.126332	0.433334
Bacteria	Bacillota_A	Clostridia	Lachnospirales	Lachnospiraceae	Eubacterium_I	Eubacterium_I ramulus	2.63229	1.07176	2.95004	-2.58011	1.5157	-1.74679	0.39738	1.5157	0.301508	-0.381763	1.5157	-0.301986	0.0629946	0.145834	0.757616	0.750263	0.910967	1	1	1	2.4693	2.69483	1.41446	-1.61767	2.26121	-0.631767	0.160002	2.4693	2.16366	3.05735	0.820386	1.24213	0.519674	0.233335	2.4693	2.502	2.36218	-0.27017	1.46725	-0.082004	0.430464
Bacteria	Bacillota_A	Clostridia	Lachnospirales	Lachnospiraceae	Mediterraneibacter	Mediterraneibacter torques	-3.43037	1.71854	-2.16629	0.613908	2.43039	0.250153	1.07908	2.43039	0.570176	0.520278	2.43039	0.209953	0.160235	0.671163	0.621688	0.71948	0.969774	0.994428	0.987327	1	-2.30316	-2.30316	-2.30746	-0.0741801	4.07468	-0.0222461	0.483444	-2.30316	-2.54364	-1.40533	0.946077	3.5593	0.218629	0.406667	-2.30316	-2.29419	-2.36124	0.0529993	4.02988	0.0136495	0.496689
Bacteria	Bacillota_A	Clostridia	Lachnospirales	Lachnospiraceae	CAG-194	CAG-194 sp018917935	-3.17966	1.65112	-1.96895	0.970318	2.33504	0.422502	0.362212	2.33504	0.0976008	0.212195	2.33504	0.0460701	0.198051	0.618457	0.725164	0.688669	0.974268	1	1	1	-2.1512	-2.34446	-1.71031	0.238569	3.62623	0.0664308	0.46	-2.1512	-2.10361	-2.41524	-0.083329	3.8186	-0.0140311	0.493333	-2.1512	-2.14571	-2.15769	-0.108741	4.03948	-0.0436831	0.490066
Bacteria	Bacillota_A	Clostridia	Oscillospirales	Oscillospiraceae	CAG-170	CAG-170 sp900549635	2.44353	0.72842	3.6985	-0.225605	1.03014	-0.222133	-1.09144	1.03014	-1.07474	-1.77736	1.03014	-1.86357	0.0218109	0.776112	0.37247	0.171222	0.798993	1	1	1	1.88635	1.71835	2.23968	0.664536	1.70887	0.391236	0.350994	1.88635	1.90508	1.76676	-0.420828	2.01185	-0.168663	0.403974	1.88635	2.24547	0.787108	-1.35593	1.59115	-0.841782	0.186669
Bacteria	Bacillota_A	Clostridia	Lachnospirales	Lachnospiraceae	Brotaphodocola	Brotaphodocola sp003478505	3.4418	1.01658	3.82339	-2.4734	1.43767	-1.7492	-0.599221	1.43767	-0.455369	-0.811372	1.43767	-0.628076	0.0189021	0.133792	0.668129	0.571399	0.784971	1	1	1	2.75237	2.88723	2.40982	-1.17926	2.44262	-0.413489	0.245034	2.75237	2.76732	2.70132	0.11665	1.80764	0.0425413	0.470199	2.75237	2.77932	2.70831	-0.22213	1.52204	-0.132749	0.443709
Bacteria	Bacillota_A	Clostridia	Oscillospirales	Ruminococcaceae	Ruminiclostridium_E	Ruminiclostridium_E	5.19582	0.300369	18.5302	-2.72452	0.424785	-6.78787	-1.15929	0.424785	-2.9535	0.124603	0.424785	0.292022	6.34221e-07	0.0004579	0.0469764	0.73637	0.000206018	0.166703	0.938276	1	4.55769	4.92393	2.55801	-2.20041	0.991228	-2.19062	0.000467664	4.55769	4.92303	4.05949	-0.84513	1.24387	-0.403792	0.337749	4.55769	4.05949	5.33371	1.22074	1.1412	1.00724	0.145698
Bacteria	Bacteroidota	Bacteroidia	Bacteroidales	Rikenellaceae	Alistipes	Alistipes communis	2.73717	0.874243	3.86828	-0.549572	1.23637	-0.551181	-3.40885	1.23637	-3.02299	1.73895	1.23637	1.70511	0.0335628	0.631652	0.0342164	0.192524	0.763399	1	0.968674	0.990053	2.49164	2.71673	2.26555	-0.501892	2.1305	-0.167875	0.423841	2.49164	3.08593	0.214755	-3.12569	2.47726	-1.1993	0.0466761	2.49164	2.02875	4.49761	2.49758	1.33543	1.91147	0.0132787
Bacteria	Bacillota_A	Clostridia	Lachnospirales	Lachnospiraceae	Roseburia	Roseburia hominis	0.376923	1.65317	0.39093	0.739424	2.33793	0.269455	0.952673	2.33793	0.359397	0.364008	2.33793	0.169479	0.671159	0.750406	0.714759	0.769944	1	1	1	1	1.68293	1.87569	1.38854	-0.23635	2.65263	-0.065643	0.450331	1.68293	1.7455	1.55896	0.0805348	2.71094	0.0198798	0.490066	1.68293	1.61266	2.085	0.361625	3.56925	0.0749474	0.433334
Bacteria	Bacillota_A	Clostridia	Oscillospirales	Oscillospiraceae	Dysosmobacter	Dysosmobacter welbionis	4.23356	0.33251	13.4644	-0.855876	0.47024	-1.93098	-1.9537	0.47024	-4.40964	-1.18843	0.47024	-2.66296	5.43813e-06	0.165895	0.00923139	0.0666265	0.00170783	0.993991	0.694544	0.968099	3.22587	3.13821	3.39173	0.186516	1.20749	0.185404	0.453334	3.22587	3.55977	2.35565	-1.25611	1.0235	-1.25997	0.0728535	3.22587	3.3748	3.10036	-0.388342	1.10529	-0.284718	0.386667
Bacteria	Bacillota_A	Clostridia	Lachnospirales	Lachnospiraceae	Enterocloster	Enterocloster sp900541315	-0.190662	0.967152	0.120449	1.05086	1.36776	0.704645	2.06581	1.36776	1.53616	1.88449	1.36776	1.38181	0.74586	0.534105	0.219127	0.277597	1	1	1	1	1.49681	1.56725	1.041	-0.317245	1.97938	-0.167841	0.423841	1.49681	1.27065	1.9257	0.623398	1.59551	0.326619	0.324504	1.49681	1.31429	1.72281	0.385822	1.54988	0.188897	0.377484
Bacteria	Actinomycetota	Coriobacteriia	Coriobacteriales	Eggerthellaceae	Senegalimassilia	Senegalimassilia anaerobia	2.64494	0.499197	5.66247	3.40664	0.705971	5.16189	-0.661426	0.705971	-0.923026	-0.989921	0.705971	-1.48613	0.0020522	0.00346483	0.443409	0.279293	0.347916	0.51021	1	0.995582	2.61987	2.22213	6.14782	3.84962	0.975934	3.83994	0.000467664	2.61987	2.75069	2.10253	-1.38522	2.85646	-0.615902	0.300001	2.61987	3.02115	1.69766	-1.48569	1.93099	-0.819194	0.180002
Bacteria	Bacillota_A	Clostridia	Oscillospirales	CAG-272	CAG-272	CAG-272	-1.89095	1.8695	-0.997616	-1.34998	2.64388	-0.619973	-1.14919	2.64388	-0.44991	-0.967357	2.64388	-0.445205	0.423914	0.585691	0.638407	0.669704	1	0.990623	1	0.998872	-2.01198	-1.86521	-2.71553	-0.770659	4.44141	-0.15324	0.423841	-2.01198	-1.98286	-2.14885	-0.182429	4.14401	-0.0352726	0.48	-2.01198	-1.93334	-2.31616	-0.182991	4.63286	-0.0236945	0.490066
Bacteria	Bacillota	Bacilli	Lactobacillales	Streptococcaceae	Streptococcus	Streptococcus parasanguinis	-0.293536	1.06605	0.0821746	3.88155	1.50763	2.77123	1.75351	1.50763	1.10467	2.19634	1.50763	1.46514	0.748373	0.0400436	0.35525	0.242392	1	0.974151	1	1	2.04118	1.5486	3.60706	2.12585	1.38818	1.45335	0.0400111	2.04118	2.35966	1.58433	-0.774726	2.08975	-0.26206	0.366667	2.04118	1.95388	2.27573	0.139336	2.3227	0.0727167	0.476821
Bacteria	Bacillota_A	Clostridia	Lachnospirales	Lachnospiraceae	Coprococcus	Coprococcus ammoniilyticus	1.87568	0.423132	4.83805	0.021213	0.598399	0.0513614	3.30891	0.598399	5.88164	1.43574	0.598399	2.51729	0.0125553	0.7515	0.00156388	0.0922581	0.560788	1	0.341094	0.988054	2.82365	3.35987	2.08403	-1.64494	1.76683	-0.838485	0.17881	2.82365	2.35731	5.16086	2.75065	1.03138	2.71147	0.000467664	2.82365	2.43256	3.35674	0.88971	1.7297	0.348801	0.353334
Bacteria	Bacillota_A	Clostridia	Lachnospirales	Lachnospiraceae	Lachnospiraceae	Lachnospiraceae	2.01501	0.379335	5.66667	1.64142	0.536461	3.19463	2.91654	0.536461	5.6721	1.46421	0.536461	2.83866	0.00441001	0.0333209	0.00127283	0.0563724	0.368561	0.909319	0.357093	0.959071	3.53227	3.47474	3.58453	0.221506	1.46909	0.167816	0.44	3.53227	3.17267	4.91631	1.77761	0.987584	1.71765	0.00673328	3.53227	3.61078	3.44252	-0.231332	1.51636	-0.139221	0.44
Bacteria	Bacillota_A	Clostridia	Lachnospirales	Lachnospiraceae	Ruminococcus_B	Ruminococcus_B gnavus	-2.18955	1.78652	-1.27525	-0.932617	2.52652	-0.421376	-0.804466	2.52652	-0.420537	-0.00577465	2.52652	0.00145112	0.347803	0.663815	0.676597	0.77036	1	1	0.999376	1	-1.93444	-1.79418	-2.26143	-0.200749	4.34804	-0.0450059	0.473333	-1.93444	-1.73096	-2.39014	-0.539323	3.96151	-0.108629	0.44	-1.93444	-2.18545	-1.2436	1.02782	4.37157	0.164454	0.406667
Bacteria	Actinomycetota	Coriobacteriia	Coriobacteriales	Eggerthellaceae	Slackia	Slackia isoflavoniconvertens	2.28991	1.27363	2.04196	3.59507	1.80119	2.26588	-1.32302	1.80119	-0.849333	-3.60636	1.80119	-1.99059	0.124504	0.0958125	0.474722	0.100749	0.987652	0.992428	1	1	2.25308	1.39561	5.89123	4.55986	1.98125	2.41575	0.000467664	2.25308	2.84348	1.07687	-1.91208	3.20516	-0.411777	0.280001	2.25308	2.58089	-1.19749	-3.70038	4.4136	-0.937729	0.180002
Bacteria	Bacillota_A	Clostridia	Oscillospirales	Oscillospiraceae	Vermiculatibacterium	Vermiculatibacterium agrestimuris	1.27136	2.08741	0.725681	4.06451	2.95205	1.43648	0.439182	2.95205	0.157643	0.182027	2.95205	0.0809757	0.524543	0.212779	0.806251	0.81904	1	1	1	1	3.76703	3.35416	5.39977	2.10369	2.9433	0.969957	0.0333467	3.76703	3.85784	3.67573	-0.368361	4.89165	-0.0818602	0.406667	3.76703	3.91946	3.41796	-0.940505	4.96394	-0.175876	0.344371
Bacteria	Bacillota_A	Clostridia	Clostridiales	Clostridiaceae	Clostridium	Clostridium saudiense	-2.93699	1.75361	-1.80487	0.989257	2.47998	0.529349	1.15639	2.47998	0.481054	0.53573	2.47998	0.30071	0.219678	0.598687	0.645087	0.679557	0.990843	1	1	1	-1.53399	-1.69885	-0.962079	0.87556	4.06841	0.199787	0.390729	-1.53399	-1.65999	-1.21945	0.206623	4.00754	0.0414668	0.486667	-1.53399	-1.55064	-1.50385	-0.160217	4.12218	-0.0352705	0.470199
Bacteria	Pseudomonadota	Alphaproteobacteria	RF32	CAG-239	Scatacola_A	Scatacola_A faecigallinarum	5.08546	0.331028	15.7393	-1.18896	0.468145	-2.59355	1.51308	0.468145	3.29771	0.946305	0.468145	2.0515	5.62328e-07	0.0526932	0.0156102	0.0965363	0.000185806	0.998585	0.968714	1	5.5883	5.84239	3.90243	-2.05181	1.05456	-1.85198	0.0265068	5.5883	5.19923	6.73982	1.56571	1.14513	1.32565	0.0600072	5.5883	5.22842	5.84335	0.794351	1.23362	0.520861	0.304637
Bacteria	Bacillota_A	Clostridia	Lachnospirales	Lachnospiraceae	Blautia_A	Blautia_A intestinalis	1.02973	0.543993	2.17346	2.26646	0.769322	3.24635	1.49216	0.769322	2.1965	-0.159032	0.769322	-0.164548	0.185574	0.0353015	0.15695	0.708458	0.949848	0.878616	0.960865	1	2.01531	1.514	3.28068	1.75477	1.42468	1.22886	0.0733391	2.01531	1.64417	2.68675	0.938122	1.63115	0.540712	0.286668	2.01531	2.52293	1.11551	-1.42071	1.69115	-0.715493	0.211922
Bacteria	Bacillota_I	Bacilli_A	RF39	UBA660	Onthocola_B	Onthocola_B sp000437355	3.02581	0.494959	6.82225	-0.287991	0.699978	-0.449912	-2.91734	0.699978	-4.54032	-0.35198	0.699978	-0.530395	0.00148041	0.661499	0.008715	0.617435	0.225463	1	0.693183	1	2.58502	2.46114	2.8119	0.4462	1.40137	0.315896	0.360001	2.58502	2.86294	0.311909	-2.53302	1.36466	-1.6509	0.01989	2.58502	2.5206	2.70122	0.328555	1.42739	0.163625	0.413334
Bacteria	Actinomycetota	Coriobacteriia	Coriobacteriales	Eggerthellaceae	Anaerotardibacter	Anaerotardibacter	2.98166	0.407399	7.84725	2.53389	0.576149	4.65767	0.96241	0.576149	1.7635	-0.469638	0.576149	-0.814103	0.000362516	0.00486992	0.179382	0.491952	0.097023	0.626271	0.995378	1	3.71208	3.30551	5.50879	2.20509	0.907587	2.35297	0.000467664	3.71208	3.36173	3.94099	0.497462	1.49986	0.308958	0.4	3.71208	3.94819	2.38569	-1.60408	1.74153	-0.88208	0.198677
Bacteria	Bacillota_A	Clostridia	Oscillospirales	Butyricicoccaceae	Agathobaculum	Agathobaculum hominis	-0.479973	1.66972	-0.239691	-0.316111	2.36134	-0.144885	-1.73017	2.36134	-0.795962	-0.720928	2.36134	-0.355652	0.743808	0.780083	0.515978	0.694361	1	1	1	1	-0.504859	-0.701023	-0.00672464	0.351083	3.2821	0.0726335	0.473333	-0.504859	-0.256957	-1.53353	-1.29702	3.69726	-0.306192	0.333334	-0.504859	-0.478824	-0.630973	0.225046	3.33464	0.0659052	0.466667
Bacteria	Bacteroidota	Bacteroidia	Bacteroidales	UBA932	Cryptobacteroides	Cryptobacteroides sp000435075	-3.09701	1.92082	-1.66625	-0.0524021	2.71644	0.00788726	-0.0697588	2.71644	-0.0392154	1.97929	2.71644	0.796403	0.23222	0.752388	0.743811	0.53175	1	1	1	1	-2.19381	-2.15412	-2.33936	-0.320721	4.405	-0.056867	0.470199	-2.19381	-2.11746	-2.56857	-0.645499	4.39658	-0.10408	0.446667	-2.19381	-2.42539	-0.719252	2.08267	4.9689	0.392555	0.344371
Bacteria	Bacillota_A	Clostridia	Lachnospirales	Lachnospiraceae	Butyribacter	Butyribacter sp003529475	4.90564	0.383383	13.6645	-2.61108	0.542186	-5.07162	0.431101	0.542186	0.855676	0.110745	0.542186	0.211535	4.4107e-06	0.00242215	0.465424	0.786646	0.0014039	0.529438	1	1	4.98544	5.17889	2.20184	-2.82645	1.06609	-2.60576	0.000467664	4.98544	4.61178	5.34551	0.769607	1.29708	0.49954	0.198677	4.98544	4.92399	5.09168	0.178657	1.45002	0.135509	0.403974
Bacteria	Bacillota_A	Clostridia	Oscillospirales	Ruminococcaceae	Negativibacillus	Negativibacillus massiliensis	3.0458	0.433985	7.39836	0.10651	0.613748	0.14723	0.231532	0.613748	0.378256	0.879058	0.613748	1.47108	0.000367732	0.788189	0.680482	0.229953	0.106951	1	1	1	3.37856	3.44754	3.17686	-0.252623	0.993761	-0.287017	0.373334	3.37856	3.4058	3.31089	-0.0767211	0.935101	-0.117077	0.453334	3.37856	3.25432	3.67194	0.706597	0.999092	0.628271	0.240001
Bacteria	Bacillota_A	Clostridia	Lachnospirales	Lachnospiraceae	Enterocloster	Enterocloster sp001517625	-0.909782	1.51222	-0.569778	0.964072	2.1386	0.442683	0.496085	2.1386	0.265921	0.427382	2.1386	0.245519	0.604572	0.650364	0.698828	0.737172	1	1	1	1	0.15726	0.049054	0.265436	0.0649779	2.9538	0.0171486	0.490066	0.15726	-0.0485214	0.566288	0.476848	3.09727	0.0861113	0.453334	0.15726	0.179554	-0.074203	0.27637	3.50316	0.0739106	0.446667
Bacteria	Bacillota_A	Clostridia	Oscillospirales	Oscillospiraceae	Dysosmobacter	Dysosmobacter	-3.29076	1.90652	-1.80953	0.076539	2.69623	0.0351641	1.54617	2.69623	0.624105	1.85781	2.69623	0.797661	0.215022	0.751521	0.587485	0.522076	0.983384	0.997407	0.991926	0.990991	-1.88915	-1.64285	-2.51373	-1.16997	4.79799	-0.214805	0.370861	-1.88915	-2.08054	-1.10197	0.760124	4.51598	0.144696	0.430464	-1.88915	-2.13497	-0.724668	1.28906	4.68236	0.24738	0.366667
Bacteria	Bacillota_A	Clostridia	Lachnospirales	Lachnospiraceae	Limivivens	Limivivens sp900066135	1.97693	0.421721	5.17177	0.0717641	0.596404	0.116938	0.900462	0.596404	1.57618	0.978772	0.596404	1.69341	0.0114135	0.752085	0.230232	0.201456	0.497212	1	1	1	2.57633	2.76927	2.09593	-0.532743	1.12619	-0.468796	0.258279	2.57633	2.39533	2.91999	0.54005	1.00706	0.515656	0.298014	2.57633	2.38633	3.028	0.508376	1.06735	0.491056	0.253335
Bacteria	Pseudomonadota	Alphaproteobacteria	RF32	CAG-239	Scatocola	Scatocola faecipullorum	3.05695	0.971562	3.95419	-3.2997	1.374	-2.61745	1.07679	1.374	0.968341	-0.215664	1.374	-0.211109	0.0359516	0.0497324	0.410779	0.808745	0.701287	0.978442	1	1	2.93714	3.22506	0.720519	-2.72746	2.31986	-1.04993	0.0466761	2.93714	2.65591	4.26156	1.6441	1.70618	0.865263	0.113337	2.93714	2.94059	2.92792	-0.0645672	2.01051	-0.0299929	0.476821
Bacteria	Bacillota_A	Clostridia	Oscillospirales	Ruminococcaceae	Ruthenibacterium	Ruthenibacterium lactatiformans	1.53476	1.46841	1.14859	-3.08672	2.07664	-1.55531	-4.57974	2.07664	-2.2964	-2.20614	2.07664	-1.09658	0.331982	0.215615	0.101203	0.370155	1	1	0.981609	1	-0.263354	0.0199493	-0.843527	-0.697536	4.07183	-0.143928	0.437086	-0.263354	0.391373	-2.25518	-2.6999	3.58002	-0.661882	0.246668	-0.263354	-0.396585	0.109651	0.18341	3.95964	0.0404569	0.483444
Bacteria	Bacteroidota	Bacteroidia	Bacteroidales	Marinifilaceae	Butyricimonas	Butyricimonas	1.6631	1.09242	1.65751	-2.17537	1.54491	-1.38702	-0.486869	1.54491	-0.312282	-0.0605239	1.54491	-0.016579	0.188469	0.268211	0.726681	0.868705	1	1	1	1	1.32862	1.69047	0.106915	-1.5786	2.41118	-0.57677	0.246668	1.32862	1.3144	1.36943	0.111694	2.41802	0.0493808	0.48	1.32862	1.1633	1.80903	0.614311	2.41231	0.229273	0.393334
Bacteria	Bacillota_A	Clostridia	Lachnospirales	Lachnospiraceae	UBA4285	UBA4285 sp902775895	1.88238	0.408908	4.94373	2.30278	0.578283	4.2491	0.623091	0.578283	1.12765	0.674223	0.578283	1.26374	0.00765182	0.00908852	0.413785	0.370637	0.540335	0.757457	0.986652	0.980976	2.69546	2.35483	4.23129	1.74415	0.811039	2.20344	0.01989	2.69546	2.80734	2.55093	-0.440036	1.51461	-0.237381	0.423841	2.69546	2.73186	2.57088	-0.286048	1.54298	-0.192766	0.426667
Bacteria	Bacillota_A	Clostridia	Monoglobales	Monoglobaceae	Monoglobus	Monoglobus pectinilyticus	3.661	1.038	4.43327	2.53001	1.46795	2.21968	0.213245	1.46795	0.222541	-3.69639	1.46795	-2.8044	0.0230634	0.137101	0.82394	0.0406348	0.634803	0.971674	1	0.97756	3.8545	3.52941	6.19251	2.77237	1.14889	2.50555	0.000467664	3.8545	3.78436	3.88815	0.0763014	2.71552	0.0174805	0.493333	3.8545	4.11865	1.06076	-3.80759	2.91191	-1.25619	0.01989
Archaea	Methanobacteriota	Methanobacteria	Methanobacteriales	Methanobacteriaceae	Methanosphaera	Methanosphaera stadtmanae	-3.08826	1.83872	-1.782	0.414067	2.60035	0.204089	0.0219188	2.60035	0.0171681	1.59496	2.60035	0.738935	0.208594	0.701747	0.761133	0.541501	0.991642	1	1	1	-1.88575	-1.8964	-1.85609	-0.215526	4.17223	-0.0399059	0.476821	-1.88575	-1.77857	-2.32167	-0.739073	3.99589	-0.170622	0.413334	-1.88575	-2.12993	-0.688236	1.94269	4.56297	0.386792	0.333334
Bacteria	Bacillota_A	Clostridia	Peptostreptococcales	Peptostreptococcaceae	Terrisporobacter	Terrisporobacter othiniensis	-1.18197	0.983552	-1.036	3.6712	1.39095	2.86997	3.91567	1.39095	3.07202	2.45123	1.39095	1.87139	0.410003	0.0450541	0.0333364	0.171293	1	0.944868	0.934575	1	1.98057	1.48693	2.56579	1.15346	1.85147	0.547564	0.200002	1.98057	1.51806	2.83283	1.3441	1.75378	0.524041	0.173335	1.98057	2.15283	1.62807	-0.559425	2.36863	-0.130872	0.406667
Bacteria	Bacillota_A	Clostridia	Oscillospirales	Acutalibacteraceae	Clostridium_A	Clostridium_A leptum	-0.171842	1.72289	-0.0481732	1.46259	2.43654	0.606539	-2.92132	2.43654	-1.3011	-1.17991	2.43654	-0.493505	0.817341	0.588823	0.365706	0.621332	1	1	0.994058	1	-0.143212	-1.08742	1.46732	2.69187	3.18278	0.685864	0.218545	-0.143212	0.63231	-2.21232	-3.00191	3.99128	-0.664704	0.218545	-0.143212	0.0280049	-1.05756	-0.577358	4.77459	-0.0855147	0.443709
Bacteria	Bacteroidota	Bacteroidia	Bacteroidales	Bacteroidaceae	Prevotella	Prevotella pectinovora	-3.16074	1.76102	-1.93702	-0.229515	2.49046	-0.100826	0.210497	2.49046	0.11439	1.90447	2.49046	0.915608	0.214199	0.721483	0.735538	0.503932	0.965833	0.990724	1	0.997492	-2.15954	-2.01187	-2.58233	-0.867959	4.4422	-0.183196	0.417219	-2.15954	-2.00645	-2.44055	-0.865901	4.21491	-0.180139	0.426667	-2.15954	-2.51919	-0.698647	1.70758	4.15107	0.362146	0.313334
Bacteria	Bacillota_A	Clostridia	Oscillospirales	Acutalibacteraceae	Acutalibacteraceae	Acutalibacteraceae	0.965855	1.27535	0.891231	1.72745	1.80362	1.13245	-1.24988	1.80362	-0.681147	-1.48786	1.80362	-0.785076	0.459724	0.350954	0.550463	0.511544	1	1	1	1	1.28483	0.627118	2.7403	2.29055	1.68569	1.1089	0.100004	1.28483	1.52425	0.512565	-1.36044	2.92528	-0.34129	0.311259	1.28483	1.58806	0.32539	-1.44319	2.79445	-0.380273	0.266668
Bacteria	Actinomycetota	Actinomycetes	Actinomycetales	Actinomycetaceae	Pauljensenia	Pauljensenia sp000185285	0.537796	1.25466	0.550147	3.27306	1.77436	2.1813	-2.7054	1.77436	-1.62774	-3.47914	1.77436	-2.13785	0.619161	0.120314	0.243834	0.170109	1	0.984506	0.988387	0.971065	0.124947	-0.865985	3.82229	4.90863	2.42023	2.08314	0.000467664	0.124947	0.892627	-1.38534	-2.70346	4.4463	-0.51241	0.280001	0.124947	0.974687	-2.03184	-2.92589	4.26054	-0.631508	0.193335
Bacteria	Bacillota_A	Clostridia	Oscillospirales	Ruminococcaceae	Avimicrobium	Avimicrobium caecorum	3.87224	0.473341	8.61464	-0.200505	0.669405	-0.329533	-1.37276	0.669405	-2.14832	-1.61676	0.669405	-2.51601	0.000107191	0.724304	0.104208	0.0695746	0.0324636	1	1	0.97753	3.13458	2.82013	3.65266	0.834767	1.16921	0.575239	0.291392	3.13458	3.46524	2.57	-1.00288	1.28562	-0.760601	0.218545	3.13458	3.3956	2.25592	-1.12947	1.40024	-0.696901	0.220002
Bacteria	Bacteroidota	Bacteroidia	Bacteroidales	Bacteroidaceae	Bacteroides	Bacteroides nordii	0.764837	1.58875	0.573243	-3.58392	2.24683	-1.76371	-1.1652	2.24683	-0.457253	-1.1448	2.24683	-0.48909	0.610092	0.231626	0.646284	0.638114	1	0.990337	1	1	0.130506	0.746031	-2.06033	-2.64268	3.68429	-0.696692	0.160002	0.130506	-0.170888	0.73428	0.565615	3.47285	0.116409	0.417219	0.130506	0.0416375	0.473012	0.248711	3.80158	0.0449877	0.473333
Bacteria	Bacillota_A	Clostridia	Peptostreptococcales	Anaerovoracaceae	Lentihominibacter	Lentihominibacter faecis	-0.284362	1.384	-0.100321	5.42619	1.95727	3.20517	-0.234502	1.95727	-0.0859915	-0.603334	1.95727	-0.286686	0.774232	0.0402988	0.779495	0.71797	1	0.916163	1	1	0.849265	0.123712	5.26018	5.14181	1.74231	2.96359	0.000467664	0.849265	1.07829	0.0923539	-1.57967	4.42836	-0.351949	0.370861	0.849265	1.35061	-0.0821848	-2.22779	4.50079	-0.422577	0.264902
Bacteria	Bacillota_A	Clostridia	Oscillospirales	Ruminococcaceae	Angelakisella	Angelakisella massiliensis	-0.609718	1.84655	-0.234255	5.26537	2.61141	2.08288	0.0196158	2.61141	-0.0371145	-1.17787	2.61141	-0.494021	0.737752	0.0897619	0.810548	0.638988	1	1	1	1	0.527792	-0.53366	4.61977	5.26388	3.04267	1.77598	0.01989	0.527792	1.07868	-0.0383288	-2.05806	5.42893	-0.328974	0.406667	0.527792	1.40964	-0.949715	-3.24398	5.09335	-0.57365	0.304637
Bacteria	Bacteroidota	Bacteroidia	Bacteroidales	Rikenellaceae	Alistipes_A	Alistipes_A ihumii	-0.911995	1.49644	-0.459184	0.73	2.11629	0.253306	0.723179	2.11629	0.318123	0.591811	2.11629	0.20558	0.625158	0.717308	0.694533	0.709383	1	1	1	1	0.276419	0.385296	0.0386198	-0.320033	2.69558	-0.107133	0.453334	0.276419	0.171681	0.538728	0.297208	2.6693	0.0591913	0.450331	0.276419	0.247333	0.383014	0.37599	2.76055	0.115462	0.450331
Bacteria	Cyanobacteriota	Vampirovibrionia	Gastranaerophilales	Gastranaerophilaceae	CAG-196	CAG-196 sp002102975	4.41348	0.382876	11.9626	-1.53018	0.541469	-2.94736	0.457372	0.541469	0.878709	-0.597593	0.541469	-1.14791	6.86971e-06	0.0395663	0.4478	0.352275	0.00218427	0.961264	1	1	4.00285	4.37324	2.87251	-1.47633	0.996305	-1.39169	0.0662316	4.00285	3.71683	4.99848	1.22386	1.20486	0.948919	0.140003	4.00285	4.18255	3.81961	-0.472178	1.31408	-0.328753	0.366667
Bacteria	Bacillota_C	Negativicutes	Veillonellales	Dialisteraceae	Allisonella	Allisonella histaminiformans	2.76205	0.541281	5.52225	-0.726686	0.765487	-0.953828	0.923543	0.765487	1.30359	0.00471636	0.765487	0.00321433	0.00295556	0.425881	0.295419	0.836643	0.389234	1	1	1	3.02748	3.13798	2.06485	-0.918775	1.49009	-0.594299	0.317882	3.02748	2.69758	3.71776	1.00487	1.00984	0.925856	0.165565	3.02748	3.07795	2.90159	-0.166349	1.40224	-0.113302	0.443709
Bacteria	Bacillota_A	Clostridia	Oscillospirales	Oscillospiraceae	Lawsonibacter	Lawsonibacter faecis	1.95806	1.55098	1.45775	-2.50342	2.19341	-1.21315	-2.65473	2.19341	-1.34143	-3.9593	2.19341	-1.90336	0.241484	0.314133	0.288607	0.151223	1	1	1	1	0.57915	0.695875	0.495526	-0.469602	3.58468	-0.118621	0.42	0.57915	0.951614	-0.149184	-0.756361	3.09948	-0.188621	0.386667	0.57915	0.920025	-0.948938	-1.89094	4.58745	-0.407745	0.284769
Bacteria	Bacillota_A	Clostridia	Oscillospirales	Oscillospiraceae	Flavonifractor	Flavonifractor plautii	1.12721	1.3218	1.04688	-4.02118	1.8693	-2.28732	-1.8174	1.8693	-1.04371	0.0021475	1.8693	-0.0357987	0.416803	0.128466	0.399655	0.849311	1	0.988758	1	1	0.336693	0.861698	-2.07064	-3.01746	3.24371	-0.760872	0.145698	0.336693	0.442456	-0.164319	-0.369948	3.319	-0.108253	0.42	0.336693	-0.215194	1.24208	1.34796	2.68352	0.406526	0.284769
Bacteria	Bacillota_A	Clostridia	Lachnospirales	Lachnospiraceae	Hominifimenecus	Hominifimenecus microfluidus	2.35334	1.08912	2.32702	-2.43042	1.54025	-1.5609	-0.511595	1.54025	-0.355576	-0.611032	1.54025	-0.42102	0.078655	0.193796	0.724476	0.69206	0.995906	1	1	1	1.91	2.09111	0.150759	-1.86093	3.04016	-0.558122	0.300001	1.91	1.94503	1.8627	0.154556	2.01052	0.0584324	0.450331	1.91	2.00723	1.68134	-0.0142957	2.01068	-0.00651578	0.490066
Bacteria	Bacillota_A	Clostridia	Lachnospirales	Lachnospiraceae	Laedolimicola	Laedolimicola ammoniilytica	1.57207	1.7755	0.977648	-2.02492	2.51094	-0.847648	-3.34095	2.51094	-1.36737	-3.34178	2.51094	-1.36945	0.400406	0.465951	0.265536	0.271732	1	1	1	1	0.508702	0.461349	0.582974	-0.389312	3.95169	-0.0736086	0.46	0.508702	0.827626	-1.27041	-1.38722	4.37612	-0.27241	0.353334	0.508702	0.786411	-1.06094	-1.22455	4.36708	-0.226854	0.360001
Bacteria	Bacillota_A	Clostridia	Lachnospirales	Lachnospiraceae	Schaedlerella	Schaedlerella hominis	-2.0355	1.9232	-1.03211	0.00417448	2.71982	-0.0266655	0.751745	2.71982	0.290027	1.05802	2.71982	0.363278	0.411341	0.795577	0.690211	0.672029	1	1	1	1	-1.00331	-0.818604	-1.32937	-0.423725	4.11376	-0.0891503	0.46	-1.00331	-1.02783	-0.893201	0.689849	4.43088	0.131438	0.413334	-1.00331	-1.1886	-0.536316	0.536325	3.67649	0.0897587	0.450331
Bacteria	Bacillota_I	Bacilli_A	RF39	UBA660	CAG-533	CAG-533 sp000434495	-2.06928	1.74622	-1.19712	-1.25485	2.46952	-0.597008	-0.874796	2.46952	-0.402299	-0.959881	2.46952	-0.474831	0.384557	0.589307	0.644657	0.640388	1	0.999763	1	1	-2.04731	-1.87442	-2.61416	-0.568038	4.09156	-0.110208	0.443709	-2.04731	-2.01013	-2.09617	0.0840169	4.29	0.024515	0.486667	-2.04731	-1.94908	-2.30745	-0.458701	4.16108	-0.0640953	0.48
Bacteria	Bacillota	Bacilli	Lactobacillales	Enterococcaceae	Enterococcus_B	Enterococcus_B	0.415366	1.74388	0.327009	-2.08091	2.46621	-0.879631	-1.22908	2.46621	-0.522302	1.53572	2.46621	0.62109	0.715486	0.466071	0.62334	0.576321	1	1	1	1	0.621551	1.0771	-1.05899	-2.12032	3.95311	-0.461262	0.260001	0.621551	1.08419	-0.0989652	-1.12288	3.70955	-0.226374	0.373334	0.621551	-0.153818	1.96642	2.13604	2.78681	0.680683	0.200002
Bacteria	Bacillota_A	Clostridia	Peptostreptococcales	Peptostreptococcaceae	Intestinibacter	Intestinibacter bartlettii	-3.43244	1.82599	-1.97542	1.71421	2.58235	0.738197	3.04893	2.58235	1.30483	0.995712	2.58235	0.465344	0.188453	0.539424	0.354546	0.651214	0.982994	1	1	1	-1.24908	-1.2756	-1.06273	0.732234	4.25646	0.121446	0.42	-1.24908	-1.77733	0.578692	1.97154	3.99126	0.401667	0.258279	-1.24908	-1.06273	-1.53264	-0.594672	4.3562	-0.121206	0.450331
Bacteria	Bacillota_A	Clostridia	Oscillospirales	Oscillospiraceae	Pseudoflavonifractor_A	Pseudoflavonifractor_A	-1.88716	1.88188	-1.01223	1.30592	2.66138	0.525136	1.28477	2.66138	0.536578	-0.428298	2.66138	-0.156796	0.423035	0.589745	0.619814	0.774612	1	1	1	1	-0.450901	-0.768897	0.275606	0.793657	3.99119	0.185885	0.38	-0.450901	-0.763871	0.537692	1.09187	3.70521	0.2265	0.360001	-0.450901	-0.0558958	-1.53392	-1.10677	3.77685	-0.181491	0.346667
Bacteria	Pseudomonadota	Gammaproteobacteria	Burkholderiales	Burkholderiaceae	Oxalobacter	Oxalobacter aliiformigenes	1.30053	1.54259	0.97546	-3.55741	2.18155	-1.73251	-4.37471	2.18155	-2.17626	-2.08593	2.18155	-0.999628	0.418571	0.198249	0.133773	0.410947	1	0.996459	0.969555	1	-0.477099	-0.118143	-1.38557	-1.27482	4.24523	-0.275138	0.346667	-0.477099	0.0779896	-2.38755	-2.32378	4.15503	-0.504689	0.251657	-0.477099	-0.610547	-0.0724966	0.471913	4.00126	0.119424	0.437086
Bacteria	Bacteroidota	Bacteroidia	Bacteroidales	Marinifilaceae	Butyricimonas	Butyricimonas virosa	1.58584	0.603343	2.82009	0.134819	0.853256	0.159261	0.645228	0.853256	0.821901	0.189591	0.853256	0.214451	0.0744071	0.742402	0.510186	0.726991	0.926422	1	1	1	1.88732	1.94446	1.7438	-0.227499	1.38877	-0.158353	0.426667	1.88732	1.75309	2.71507	0.80687	1.51434	0.431245	0.313334	1.88732	1.92474	1.85396	-0.160928	1.36551	-0.0891536	0.470199
Bacteria	Bacillota_A	Clostridia	Lachnospirales	Anaerotignaceae	Anaerotignum	Anaerotignum sp001304995	-1.14188	1.80532	-0.587878	-1.65459	2.55311	-0.753183	-0.380701	2.55311	-0.170922	-2.12776	2.55311	-0.910684	0.600803	0.550664	0.725514	0.478066	1	0.98894	1	0.997519	-1.45447	-1.22649	-2.09018	-0.842872	4.15944	-0.18078	0.413334	-1.45447	-1.65507	-0.735787	0.865037	4.44599	0.159019	0.417219	-1.45447	-1.08195	-2.53062	-1.18137	4.08499	-0.235704	0.360001
Bacteria	Bacillota_I	Bacilli_A	Erysipelotrichales	Coprobacillaceae	Thomasclavelia	Thomasclavelia ramosa	-2.465	1.8243	-1.3379	-0.68689	2.57995	-0.356439	-0.86316	2.57995	-0.437432	-0.600999	2.57995	-0.406472	0.329834	0.659237	0.681544	0.660553	0.999033	1	1	0.99435	-2.20544	-2.06441	-2.47404	-0.179435	4.02453	-0.0282245	0.483444	-2.20544	-2.1158	-2.40111	-0.130174	4.461	-0.0282647	0.486667	-2.20544	-2.09376	-2.43589	-0.108773	4.23818	-0.0209304	0.486667
Bacteria	Bacteroidota	Bacteroidia	Bacteroidales	Rikenellaceae	Alistipes_A	Alistipes_A hominis	-3.09201	1.90163	-1.70544	1.35153	2.68931	0.594612	2.1576	2.68931	0.895662	3.77292	2.68931	1.47296	0.226373	0.611322	0.485299	0.255428	0.993558	1	1	1	-0.640155	-0.536874	-0.905802	-0.424632	4.71502	-0.0967032	0.456954	-0.640155	-0.553589	-0.853191	0.364909	4.91568	0.0673953	0.466667	-0.640155	-1.53539	0.886995	2.10951	3.48568	0.602369	0.251657
Bacteria	Bacillota_A	Clostridia	Lachnospirales	Lachnospiraceae	Blautia_A	Blautia_A	-0.280754	0.795393	-0.131879	3.48996	1.12486	3.40681	3.26928	1.12486	3.18157	2.0598	1.12486	1.94272	0.677752	0.0245011	0.0395295	0.175842	1	0.886356	0.912071	0.990419	2.41038	1.93142	3.20468	1.23862	1.37324	0.784956	0.153336	2.41038	2.08356	3.0903	0.964159	1.69577	0.459558	0.266668	2.41038	2.76531	2.01179	-0.725184	1.84042	-0.265954	0.353334
Bacteria	Bacillota_A	Clostridia	Peptostreptococcales	Anaerovoracaceae	Lentihominibacter	Lentihominibacter butyrica	1.49474	0.560064	3.02086	2.59886	0.79205	3.52531	0.21825	0.79205	0.270782	-0.341231	0.79205	-0.482158	0.0742035	0.0203873	0.688174	0.629793	0.842811	0.875105	1	1	1.97429	1.55287	4.11343	2.55734	1.11939	2.11283	0.0132787	1.97429	2.03605	1.778	-0.253484	2.03403	-0.112432	0.44	1.97429	2.36676	1.26824	-1.23065	1.83942	-0.638377	0.260001
Bacteria	Bacillota_A	Clostridia	TANB77	CAG-508	CAG-508	CAG-508	1.39117	1.0955	1.43423	-1.85903	1.54927	-1.15864	-0.637285	1.54927	-0.448404	-0.489902	1.54927	-0.332768	0.272183	0.339142	0.655453	0.727549	1	1	1	1	1.09092	1.22665	0.198034	-0.942435	2.55223	-0.292113	0.360001	1.09092	1.15542	0.929779	-0.0983215	2.20341	-0.0236814	0.476821	1.09092	1.08407	1.13018	0.134606	2.00271	0.0334226	0.463576
Bacteria	Bacillota_A	Clostridia	Oscillospirales	Oscillospiraceae	Lawsonibacter	Lawsonibacter asaccharolyticus	2.3969	1.40688	1.88502	-1.12562	1.98963	-0.599625	-2.17558	1.98963	-1.12829	-2.73625	1.98963	-1.39691	0.139338	0.592674	0.340724	0.233975	0.999451	1	1	1	1.644	1.62897	1.68879	-0.147807	2.67427	-0.057384	0.466667	1.644	1.84197	1.1087	-1.02969	3.11323	-0.292904	0.306668	1.644	1.77734	-0.0655687	-1.71691	3.30253	-0.378458	0.331127
Bacteria	Bacillota_A	Clostridia	Oscillospirales	CAG-272	CAG-448	CAG-448 sp003150135	-3.26667	1.66095	-1.98316	0.510665	2.34894	0.155439	0.427717	2.34894	0.111055	1.09974	2.34894	0.445527	0.190051	0.698731	0.71488	0.626815	0.98468	0.993014	0.998391	0.994096	-2.0599	-2.0599	-2.04031	-0.190605	3.90817	-0.0381802	0.490066	-2.0599	-2.00251	-2.12253	-0.0506031	3.81545	-0.0115928	0.490066	-2.0599	-2.24978	-1.50192	0.753614	3.99375	0.21884	0.426667
Bacteria	Bacteroidota	Bacteroidia	Bacteroidales	Rikenellaceae	Alistipes_A	Alistipes_A indistinctus	-0.527658	1.50164	-0.286287	-2.41574	2.12364	-1.24831	-2.55025	2.12364	-1.31057	-0.0965601	2.12364	-0.0942155	0.713969	0.370825	0.352282	0.775954	1	0.992728	0.991537	1	-0.965923	-0.525894	-2.32838	-1.58788	3.77754	-0.319984	0.304637	-0.965923	-0.433127	-2.52614	-1.78619	3.61349	-0.424741	0.298014	-0.965923	-1.54024	-0.00765109	1.07296	3.47202	0.28129	0.320001
Bacteria	Bacillota_A	Clostridia	Lachnospirales	Lachnospiraceae	Blautia	Blautia celeris	-1.38784	1.79675	-0.707526	-1.64066	2.54099	-0.733919	-1.33121	2.54099	-0.594183	-1.5099	2.54099	-0.727517	0.546313	0.5516	0.609048	0.565134	1	1	1	0.998196	-1.95083	-1.78588	-2.37693	-0.355737	4.81871	-0.0601018	0.473333	-1.95083	-1.93885	-2.01075	-0.448679	4.10989	-0.103409	0.456954	-1.95083	-1.75784	-2.29073	-0.636527	4.24585	-0.0940726	0.450331
Bacteria	Bacillota_A	Clostridia	Oscillospirales	Butyricicoccaceae	Pseudobutyricicoccus	Pseudobutyricicoccus	-3.33735	1.78919	-1.98584	0.074313	2.53029	0.0437349	0.372353	2.53029	0.193001	1.1441	2.53029	0.482548	0.208073	0.743809	0.709179	0.647104	0.960073	0.988321	0.989962	0.991784	-2.12081	-2.01831	-2.53033	-0.757156	4.65666	-0.169193	0.42	-2.12081	-2.1491	-2.05532	-0.00577002	4.48823	-0.00016672	0.5	-2.12081	-2.39573	-1.59452	0.822599	4.05502	0.178483	0.390729
Bacteria	Bacillota_A	Clostridia	Oscillospirales	UBA644	HGM12619	HGM12619 sp015067305	-3.42901	1.75465	-2.03471	1.4771	2.48145	0.643913	0.445202	2.48145	0.166482	0.457444	2.48145	0.201838	0.173375	0.572408	0.69946	0.722303	0.975681	1	1	1	-2.27847	-2.54999	-1.09747	1.46158	4.13348	0.3351	0.38	-2.27847	-2.18288	-2.57652	-0.0293791	3.98826	-0.00850438	0.496689	-2.27847	-2.27083	-2.31652	-0.292357	4.38759	-0.0605028	0.456954
Bacteria	Bacillota_A	Clostridia	TANB77	CAG-508	CAG-273	CAG-273 sp000435755	1.10599	1.58504	0.773783	0.883085	2.24159	0.430639	-2.30209	2.24159	-1.01408	-2.59176	2.24159	-1.14355	0.497856	0.690874	0.401275	0.341066	1	1	1	1	1.12807	0.532077	2.04272	1.7932	2.56944	0.534857	0.200002	1.12807	1.31131	-0.789414	-1.50549	3.68947	-0.294416	0.366667	1.12807	1.32375	-0.957625	-1.8284	4.13209	-0.348191	0.333334
Bacteria	Verrucomicrobiota	Lentisphaeria	Victivallales	Victivallaceae	Victivallis	Victivallis lenta	-2.25381	1.64581	-1.42494	-1.14586	2.32752	-0.547364	2.70866	2.32752	1.23246	-1.12263	2.32752	-0.547561	0.313226	0.603811	0.338099	0.607889	1	0.996723	1	0.990773	-1.3713	-0.967874	-2.68222	-1.60196	4.54346	-0.306535	0.346667	-1.3713	-2.39738	0.723102	2.81897	3.18372	0.953515	0.133336	-1.3713	-0.914116	-2.73004	-1.36413	4.24567	-0.24413	0.360001
Bacteria	Bacillota_A	Clostridia	Lachnospirales	Lachnospiraceae	Lachnoclostridium_B	Lachnoclostridium_B ammoniilytica	0.373663	1.31134	0.466481	4.52367	1.85451	2.59002	0.363672	1.85451	0.123473	-3.5638	1.85451	-2.12258	0.648808	0.0495281	0.790057	0.192574	1	0.996375	1	0.945297	0.771218	-0.244613	4.91543	5.39827	2.5575	2.08888	0.000467664	0.771218	0.645857	0.850509	-1.15258	4.30314	-0.208233	0.417219	0.771218	2.13592	-2.6215	-5.20254	4.51348	-0.989424	0.0927197
Bacteria	Bacillota	Bacilli	Lactobacillales	Streptococcaceae	Lactococcus	Lactococcus formosensis	-3.12913	1.80181	-1.86532	0.950215	2.54815	0.437167	-0.183174	2.54815	-0.0495207	-0.00382853	2.54815	0.0130523	0.219423	0.653078	0.733836	0.745645	0.968938	0.992266	1	0.996803	-2.25165	-2.45279	-1.47148	0.859121	3.87787	0.18218	0.403974	-2.25165	-2.13318	-2.59581	-0.338824	4.31729	-0.0745163	0.446667	-2.25165	-2.17192	-2.3829	-0.378449	4.37016	-0.0820941	0.463576
Bacteria	Bacillota_A	Clostridia	Oscillospirales	Oscillospiraceae	Dysosmobacter	Dysosmobacter faecalis_A	3.57597	1.52725	2.70703	-3.66443	2.15985	-1.84429	-3.12295	2.15985	-1.54657	-4.9735	2.15985	-2.54811	0.0623397	0.149147	0.19901	0.074314	0.932768	1	1	0.978338	1.42177	1.80938	0.791785	-1.03818	3.91125	-0.220185	0.386667	1.42177	1.30522	1.73468	-0.431162	4.02191	-0.0961721	0.453334	1.42177	2.13387	-0.674699	-2.85203	3.29672	-0.73161	0.145698
Bacteria	Bacillota_A	Clostridia	Peptostreptococcales	Anaerovoracaceae	CAG-238	CAG-238 sp900542245	-3.29199	1.84119	-1.8676	0.301981	2.60384	0.115075	0.239506	2.60384	0.0758438	1.74895	2.60384	0.78096	0.185647	0.730292	0.748687	0.535059	0.999212	1	1	1	-2.08229	-1.98861	-2.20703	-0.206062	4.30777	-0.0300803	0.483444	-2.08229	-1.97729	-2.19451	-0.237042	4.13946	-0.0544081	0.466667	-2.08229	-2.33827	-0.830239	1.39493	4.60847	0.368768	0.324504
Bacteria	Bacillota_A	Clostridia	Lachnospirales	Lachnospiraceae	Blautia_A	Blautia_A acetigignens	-3.36998	1.85685	-1.84957	0.472035	2.62598	0.174232	1.17053	2.62598	0.458092	1.69209	2.62598	0.725341	0.187411	0.740209	0.637387	0.524316	0.993934	1	1	1	-1.90498	-1.77372	-2.35204	-0.190859	4.19252	-0.0310737	0.483444	-1.90498	-2.02467	-1.48855	0.548197	4.45393	0.132224	0.443709	-1.90498	-2.17749	-1.1482	1.59498	4.42007	0.31381	0.346667
Bacteria	Bacillota_A	Clostridia	Oscillospirales	Oscillospiraceae	Lawsonibacter	Lawsonibacter sp900066825	-1.8718	1.48366	-1.23572	-0.274069	2.09821	-0.17032	2.78463	2.09821	1.40849	1.03167	2.09821	0.470228	0.374157	0.692134	0.288239	0.619371	0.998833	1	0.995676	1	-0.16657	0.152113	-1.30867	-1.29067	3.45703	-0.322137	0.313334	-0.16657	-0.835171	1.00255	1.88119	2.67835	0.608669	0.218545	-0.16657	-0.162545	-0.206697	0.124505	3.32698	0.0306196	0.483444
Bacteria	Bacillota_A	Clostridia	Oscillospirales	Oscillospiraceae	Oscillibacter	Oscillibacter ruminantium	4.02616	0.756066	5.4296	-1.31995	1.06924	-1.25506	-1.00625	1.06924	-0.953597	-1.03946	1.06924	-0.979582	0.000990953	0.271956	0.39547	0.384508	0.276718	1	1	1	3.15394	3.23811	3.04648	-0.473366	1.82094	-0.269174	0.397351	3.15394	3.25836	2.78317	-0.281074	1.86684	-0.146225	0.433334	3.15394	3.24985	2.8644	-0.289127	2.03912	-0.11139	0.433334
Bacteria	Bacillota	Bacilli	MOL361	Turicibacteraceae	Turicibacter	Turicibacter bilis	-3.04794	1.68477	-1.89356	2.92329	2.38263	1.31984	1.33667	2.38263	0.615893	-0.1602	2.38263	-0.0457264	0.194286	0.337977	0.616884	0.722734	0.979058	0.992959	0.997641	0.994666	-1.43512	-2.07334	0.559414	2.22171	3.52416	0.590814	0.225167	-1.43512	-1.51514	-1.04755	0.401675	4.25859	0.0621004	0.466667	-1.43512	-1.04607	-2.5274	-1.45905	4.02372	-0.323047	0.333334
Bacteria	Bacillota_A	Clostridia	Peptostreptococcales	Anaerovoracaceae	Anaerovoracaceae	Anaerovoracaceae	1.21268	1.15132	1.25694	0.34451	1.62821	0.237673	0.0278907	1.62821	0.0314159	-0.376874	1.62821	-0.0152259	0.330514	0.775533	0.862548	0.791491	0.998699	1	1	1	1.57595	1.55657	1.66615	-0.00545403	1.77033	-0.00315214	0.496689	1.57595	1.69243	1.30613	-0.401117	1.65318	-0.190607	0.410596	1.57595	1.43712	2.41486	0.571296	2.71985	0.165305	0.390729
Bacteria	Verrucomicrobiota	Lentisphaeria	Victivallales	UBA1829	UBA1829	UBA1829 sp900549045	-2.67708	1.89976	-1.51202	-0.29798	2.68666	-0.116143	-0.416806	2.68666	-0.127063	1.45425	2.68666	0.657367	0.279747	0.762221	0.746624	0.581302	0.992997	1	1	1	-1.89427	-1.81858	-2.16384	-0.725262	4.27338	-0.149614	0.417219	-1.89427	-1.79347	-2.19296	-0.216804	4.4556	-0.0539888	0.466667	-1.89427	-2.21193	-0.528326	2.1582	4.87743	0.407843	0.306668
Bacteria	Bacillota_A	Clostridia	Lachnospirales	Lachnospiraceae	Blautia_A	Blautia_A ammoniilytica	-2.47834	1.68389	-1.50193	3.61373	2.38138	1.62319	2.53446	2.38138	1.20353	0.260027	2.38138	0.0989885	0.311862	0.231376	0.402559	0.721903	0.995342	0.9919	0.997987	1	0.0656717	-0.767905	1.32042	2.1255	2.9622	0.646747	0.218545	0.0656717	-0.312356	1.28053	0.909661	3.75526	0.211645	0.340001	0.0656717	0.621425	-1.58815	-1.77449	3.86677	-0.368591	0.291392
Bacteria	Bacillota	Bacilli	Lactobacillales	Lactobacillaceae	Weissella	Weissella cibaria	-3.28352	1.77811	-2.05451	1.14708	2.51463	0.565296	-0.209651	2.51463	-0.023585	0.202332	2.51463	0.13692	0.203221	0.593044	0.707509	0.698757	0.971436	1	1	1	-2.28493	-2.63571	-1.3294	0.897193	4.08042	0.180796	0.366667	-2.28493	-2.08046	-2.7493	-0.53139	3.95764	-0.142559	0.42	-2.28493	-2.20163	-2.53278	0.147731	4.1192	0.0242799	0.483444
Bacteria	Desulfobacterota	Desulfovibrionia	Desulfovibrionales	Desulfovibrionaceae	Desulfovibrionaceae	Desulfovibrionaceae	3.07354	0.42241	8.13777	-1.40016	0.597378	-2.49727	-0.0983777	0.597378	-0.20627	0.196345	0.597378	0.341404	0.000583295	0.0910961	0.751989	0.715579	0.131351	0.962565	1	1	2.95614	3.13967	1.91068	-1.30411	1.21039	-1.00396	0.0927197	2.95614	2.91237	3.01892	0.0609213	0.993239	0.0570433	0.476821	2.95614	2.78625	3.27915	0.438831	0.956377	0.385847	0.273334
Bacteria	Bacillota_A	Clostridia	Oscillospirales	Oscillospiraceae	Oscillospiraceae	Oscillospiraceae	0.729282	1.17447	0.715571	0.187666	1.66096	0.144932	-1.04817	1.66096	-0.569221	0.572292	1.66096	0.406437	0.551334	0.791434	0.593003	0.676474	1	1	1	1	1.1429	1.09544	1.2612	0.115524	2.2043	0.0702304	0.463576	1.1429	1.37849	0.493572	-0.949014	2.46367	-0.334571	0.350994	1.1429	0.94942	1.94402	0.784383	2.51086	0.235204	0.364239
Bacteria	Actinomycetota	Coriobacteriia	Coriobacteriales	Eggerthellaceae	Adlercreutzia	Adlercreutzia equolifaciens	0.683928	0.787896	0.983436	1.99048	1.11425	1.81884	1.11809	1.11425	1.01344	0.916405	1.11425	0.849259	0.454354	0.146878	0.415377	0.47484	1	1	1	1	2.00522	1.58917	2.75694	1.10918	1.55271	0.597477	0.238412	2.00522	2.06412	1.91632	0.00580023	1.75188	0.00264949	0.5	2.00522	2.06412	1.62798	-0.271957	2.38205	-0.109266	0.44
Bacteria	Bacillota_A	Clostridia	Oscillospirales	Oscillospiraceae	Lawsonibacter	Lawsonibacter aceti	1.17825	1.74997	0.752096	-2.36239	2.47483	-0.955636	-3.59628	2.47483	-1.51779	-2.63947	2.47483	-1.1015	0.515596	0.418864	0.23073	0.366186	1	1	1	1	-0.301284	-0.244421	-0.583273	-0.223205	4.00524	-0.0351796	0.473333	-0.301284	0.110592	-1.65899	-2.11431	4.27701	-0.456636	0.286668	-0.301284	-0.1789	-0.603446	-0.964889	4.09079	-0.207086	0.406667
Bacteria	Bacillota	Bacilli	Lactobacillales	Lactobacillaceae	Ligilactobacillus	Ligilactobacillus ruminis	-3.31315	1.71201	-1.99637	1.32483	2.42115	0.553306	0.276807	2.42115	0.0279451	0.146499	2.42115	0.0706749	0.198552	0.600384	0.696026	0.723898	0.984156	1	0.99248	1	-2.19085	-2.38238	-1.42062	1.31438	4.02344	0.270327	0.377484	-2.19085	-2.0955	-2.54443	-0.434781	4.14825	-0.0695707	0.446667	-2.19085	-2.14861	-2.29875	-0.401974	4.24924	-0.0925273	0.46
Bacteria	Bacillota_A	Clostridia	Lachnospirales	Lachnospiraceae	Enterocloster	Enterocloster bolteae	-2.29183	1.86381	-1.26097	0.519157	2.63583	0.260524	-0.473094	2.63583	-0.217198	0.608749	2.63583	0.257176	0.357139	0.680601	0.68696	0.717254	1	1	1	1	-1.35367	-1.39163	-1.08339	0.489098	4.81132	0.0753303	0.443709	-1.35367	-1.0652	-2.1455	-0.810985	4.08063	-0.161861	0.386667	-1.35367	-1.50998	-0.64111	0.486857	4.35045	0.100646	0.433334
Bacteria	Bacillota_I	Bacilli_A	Erysipelotrichales	Coprobacillaceae	Thomasclavelia	Thomasclavelia spiroformis	-2.28871	1.76664	-1.34512	-0.737061	2.49841	-0.352311	-0.704532	2.49841	-0.324665	-0.931968	2.49841	-0.439958	0.332001	0.67784	0.658826	0.656897	1	1	1	1	-2.18253	-2.10168	-2.39799	-0.207523	4.23115	-0.0439717	0.466667	-2.18253	-2.1309	-2.40016	-0.707429	3.88439	-0.177217	0.426667	-2.18253	-2.15153	-2.3424	-0.517147	4.17821	-0.0875352	0.446667
Bacteria	Bacillota_A	Clostridia	Lachnospirales	Lachnospiraceae	Hungatella	Hungatella effluvii	-2.83483	1.7713	-1.6946	0.935798	2.50499	0.469648	1.04578	2.50499	0.493287	3.38855	2.50499	1.51147	0.244989	0.662598	0.641621	0.276696	0.984901	1	1	0.994476	-1.03108	-0.945513	-1.32745	0.0308686	4.6153	0.00611243	0.493333	-1.03108	-1.0036	-1.12453	-0.263119	4.6412	-0.0648682	0.470199	-1.03108	-1.65113	0.972172	2.48304	3.98065	0.542479	0.213335
Bacteria	Bacillota_A	Clostridia	Oscillospirales	Oscillospiraceae	Dysosmobacter	Dysosmobacter faecalis	0.116762	1.86725	0.150436	-2.11625	2.64069	-0.858799	-0.466713	2.64069	-0.211527	0.384873	2.64069	0.16927	0.793222	0.470799	0.772048	0.791252	1	1	1	1	0.387993	1.21763	-1.33682	-2.68963	3.75839	-0.533595	0.258279	0.387993	0.476558	0.273872	-0.023796	3.84941	-0.00476993	0.496689	0.387993	-0.0373511	2.03685	1.33896	4.10111	0.305411	0.333334
Bacteria	Bacillota_A	Clostridia	Lachnospirales	Lachnospiraceae	Eubacterium_G	Eubacterium_G sp000435815	0.611656	0.682666	0.999329	1.3792	0.965435	1.47416	1.75517	0.965435	1.88584	0.883931	0.965435	1.00954	0.443092	0.285712	0.162921	0.449529	1	1	1	1	1.72634	1.53132	2.018	0.275354	1.60953	0.172521	0.437086	1.72634	1.42182	2.45147	1.00531	1.46091	0.641595	0.260001	1.72634	1.82662	1.37173	-0.236518	2.00917	-0.104511	0.446667
Bacteria	Bacteroidota	Bacteroidia	Bacteroidales	Muribaculaceae	UBA7173	UBA7173 sp001689685	3.50677	1.10928	3.7355	-1.17446	1.56875	-0.868424	-2.95194	1.56875	-1.96709	0.490886	1.56875	0.361836	0.0292597	0.455922	0.103924	0.732285	0.744453	1	1	1	3.14149	3.37538	2.73129	-0.647034	1.62558	-0.279471	0.313334	3.14149	3.43989	2.05031	-1.45337	2.88929	-0.472486	0.165565	3.14149	2.80637	4.08055	1.18576	1.2142	0.7888	0.105964
Bacteria	Bacillota_I	Bacilli_A	Erysipelotrichales	Erysipelotrichaceae	Holdemania	Holdemania filiformis	-0.798392	1.63676	-0.460762	0.190728	2.31473	0.159168	-2.11894	2.31473	-1.06356	0.176664	2.31473	0.103695	0.668378	0.754437	0.441047	0.797834	1	1	0.994691	1	-0.393596	-0.708787	0.399464	0.919814	3.79273	0.240044	0.370861	-0.393596	0.0952993	-2.24578	-2.37102	3.98014	-0.513943	0.245034	-0.393596	-0.588092	-0.0509645	0.608895	3.65382	0.117234	0.42
Bacteria	Bacillota_A	Clostridia	Lachnospirales	Lachnospiraceae	Faecalimonas	Faecalimonas phoceensis	-3.37294	1.72568	-2.08876	1.37945	2.44048	0.647256	0.450395	2.44048	0.225066	0.219887	2.44048	0.158134	0.177086	0.579539	0.710119	0.715489	0.954977	0.984553	1	0.99018	-2.06831	-2.28162	-1.47441	1.37576	4.27058	0.315621	0.373334	-2.06831	-2.06831	-2.08043	-0.143652	4.11468	-0.0292195	0.486667	-2.06831	-2.05045	-2.10121	-0.57295	4.548	-0.0972024	0.446667
Bacteria	Bacillota_A	Clostridia	Oscillospirales	Ruminococcaceae	Ruminococcaceae	Ruminococcaceae	0.868834	0.795298	1.28103	1.08277	1.12472	1.08021	0.785402	1.12472	0.763703	-1.96219	1.12472	-1.76723	0.351144	0.397817	0.523757	0.241293	0.995337	1	1	0.992169	1.18196	0.850802	2.05854	1.28927	1.75079	0.711231	0.218545	1.18196	0.906843	1.81119	0.614811	1.78368	0.256725	0.337749	1.18196	1.62175	-0.594049	-2.21268	2.12682	-0.889538	0.105964
Bacteria	Bacillota_A	Clostridia	Oscillospirales	Butyricicoccaceae	Pseudobutyricicoccus	Pseudobutyricicoccus sp003477405	0.962147	0.723918	1.51176	0.0821796	1.02377	0.118586	-0.0559043	1.02377	-0.0389181	0.455792	1.02377	0.494471	0.309206	0.734846	0.774043	0.637787	0.981969	1	1	1	1.2766	1.26313	1.28268	-0.178485	1.70091	-0.0707921	0.453334	1.2766	1.32868	1.13714	-0.187376	1.69735	-0.0915423	0.446667	1.2766	1.19203	1.65308	0.430409	1.71111	0.246598	0.384106
Bacteria	Actinomycetota	Coriobacteriia	Coriobacteriales	UMGS124	UMGS124	UMGS124	-2.99207	1.64425	-1.91161	6.19039	2.32532	2.88814	0.0152034	2.32532	0.0195411	1.5994	2.32532	0.751834	0.199046	0.0525814	0.74217	0.533619	0.98184	0.940434	1	1	-0.802366	-1.74446	3.81229	5.07752	3.69321	1.27424	0.0600072	-0.802366	-0.102191	-2.31432	-2.44868	4.68376	-0.412952	0.271524	-0.802366	-0.856052	-0.567303	0.110328	4.54035	0.015456	0.496689
Bacteria	Bacillota_I	Bacilli_A	RF39	UBA660	CAG-302	CAG-302 sp000431795	1.51449	1.52559	1.18978	-2.32258	2.15751	-1.16656	-2.91111	2.15751	-1.42902	-2.15401	2.15751	-1.11426	0.343588	0.358028	0.260067	0.373077	0.993214	1	1	1	0.481481	0.706388	0.0584619	-0.531006	3.45872	-0.127121	0.430464	0.481481	0.671142	-0.933833	-1.07217	4.09564	-0.263715	0.344371	0.481481	0.620618	0.170409	-0.458445	3.17242	-0.106235	0.426667
Bacteria	Bacillota_A	Clostridia	Oscillospirales	Oscillospiraceae	Pseudoscilispira	Pseudoscilispira sp018369915	-0.196414	1.42311	0.0769238	1.44349	2.01258	0.664339	0.24309	2.01258	0.0160645	-1.64774	2.01258	-1.00449	0.770297	0.555443	0.811496	0.460834	1	1	1	0.995484	0.506541	-0.0635964	1.39487	1.45223	2.33358	0.530704	0.273334	0.506541	0.635429	0.176778	-0.413578	2.3443	-0.0856176	0.446667	0.506541	0.959874	-1.13616	-2.07203	2.99627	-0.663353	0.206668
Bacteria	Bacillota	Bacilli	Lactobacillales	Streptococcaceae	Streptococcus	Streptococcus	-3.13061	1.79433	-1.88594	1.80107	2.53757	0.878974	0.36911	2.53757	0.186082	0.082183	2.53757	0.0722741	0.219486	0.491617	0.702868	0.758451	0.97984	0.991206	1	1	-1.9153	-2.29368	-0.589365	1.63674	4.27915	0.313213	0.317882	-1.9153	-1.80394	-2.21718	-0.123362	4.54889	-0.0191901	0.483444	-1.9153	-1.80811	-2.22409	-0.31209	4.34887	-0.0490865	0.473333
Bacteria	Bacillota_A	Clostridia	Oscillospirales	Acutalibacteraceae	Ruminococcus_E	Ruminococcus_E intestinalis	-3.43848	1.75519	-2.07318	2.52814	2.48222	1.09706	0.207846	2.48222	0.12328	0.208748	2.48222	0.0642312	0.174105	0.408847	0.723954	0.696619	0.979399	1	1	1	-2.01043	-2.51703	-0.351668	1.97232	4.29075	0.436077	0.245034	-2.01043	-1.77484	-2.45019	-0.425791	4.37544	-0.0878467	0.437086	-2.01043	-1.81012	-2.60371	-0.87719	4.22389	-0.194696	0.426667
Bacteria	Actinomycetota	Coriobacteriia	Coriobacteriales	QAMH01	QAMH01	QAMH01 sp900544245	-3.3144	1.22037	-2.84574	6.73683	1.72587	4.32648	5.37278	1.72587	3.40383	3.50268	1.72587	2.28234	0.0939956	0.0102325	0.0310046	0.177682	0.922463	0.719571	0.877128	0.964412	1.79144	0.712639	3.45067	2.62667	2.61405	1.03067	0.046367	1.79144	0.813762	2.04704	0.862918	3.3086	0.225443	0.433334	1.79144	2.0303	0.628907	-0.857494	4.62879	-0.162437	0.403974
Bacteria	Bacillota_A	Clostridia	Lachnospirales	CAG-274	CAG-274	CAG-274 sp000432155	2.15889	0.629285	3.69816	-0.137284	0.889944	-0.197317	0.664291	0.889944	0.757891	0.758578	0.889944	0.844185	0.0237464	0.755609	0.503013	0.46108	0.804409	1	1	1	2.67904	2.88293	2.08263	-0.694917	1.29393	-0.388102	0.293334	2.67904	2.5774	3.0827	0.4622	1.46537	0.273579	0.38	2.67904	2.52534	2.91622	0.438417	1.12848	0.294562	0.397351
Bacteria	Bacillota_A	Clostridia	Oscillospirales	Acutalibacteraceae	Avimonas	Avimonas sp012839705	0.116685	1.82389	0.183324	-0.120618	2.57937	-0.069694	-3.35111	2.57937	-1.44553	-2.4029	2.57937	-1.02586	0.770545	0.815403	0.307442	0.407591	1	1	0.992659	1	-0.700277	-1.263	1.01824	1.51816	4.18307	0.315533	0.320001	-0.700277	0.263491	-2.61686	-2.80501	4.56297	-0.638539	0.240001	-0.700277	-0.0967578	-1.60701	-1.65225	4.6371	-0.306941	0.350994
Bacteria	Bacillota	Bacilli	Staphylococcales	Gemellaceae	Gemella	Gemella morbillorum	-1.49507	1.81656	-0.775881	1.1758	2.569	0.464466	-1.49941	2.569	-0.712505	-1.71876	2.569	-0.721482	0.526993	0.638896	0.556654	0.545597	1	1	0.995251	1	-1.35929	-2.04147	0.540944	2.20208	3.63946	0.514152	0.251657	-1.35929	-0.830838	-2.32604	-1.45457	4.23004	-0.290771	0.337749	-1.35929	-0.937997	-2.47591	-1.31587	4.51423	-0.324548	0.373334
Bacteria	Bacillota_A	Clostridia	Christensenellales	Aristaeellaceae	Aristaeellaceae	Aristaeellaceae	-3.34031	1.86554	-1.91697	0.0545482	2.63828	0.0380319	1.06538	2.63828	0.442948	1.18584	2.63828	0.521621	0.222807	0.723444	0.63754	0.604132	0.976708	1	1	1	-2.03912	-1.81792	-2.54456	-0.703596	4.42626	-0.154476	0.403974	-2.03912	-2.16505	-1.62693	0.661467	4.55893	0.164965	0.417219	-2.03912	-2.26562	-1.49682	0.694367	4.27544	0.153144	0.423841
Bacteria	Bacillota_I	Bacilli_A	Erysipelotrichales	Erysipelotrichaceae	Clostridium_AQ	Clostridium_AQ innocuum	-1.36365	1.91503	-0.672357	-1.95013	2.70826	-0.785984	-1.81414	2.70826	-0.817873	-0.792338	2.70826	-0.324812	0.567602	0.522506	0.541245	0.693675	1	1	0.985344	1	-1.75261	-1.51293	-2.62479	-0.884408	4.52059	-0.213792	0.42	-1.75261	-1.53527	-2.34153	-1.01777	4.51222	-0.189221	0.4	-1.75261	-2.01666	-1.34685	0.0118214	4.08743	0.00162457	0.5
Bacteria	Bacillota_A	Clostridia	Christensenellales	Christensenellaceae	Guopingia	Guopingia tenuis	-0.949703	1.7881	-0.499163	-0.9525	2.52876	-0.394431	-2.26788	2.52876	-1.03816	-2.32511	2.52876	-1.03074	0.64018	0.671826	0.462626	0.427372	1	1	0.997026	0.99821	-1.63363	-1.77624	-1.12879	0.605513	4.52807	0.10248	0.423841	-1.63363	-1.27085	-2.47814	-1.07325	4.29489	-0.230361	0.386667	-1.63363	-1.27335	-2.63887	-1.25015	4.25665	-0.294102	0.406667
Bacteria	Bacillota_A	Clostridia	Clostridia	Clostridia	Clostridia	Clostridia	-1.41269	1.71519	-0.834357	-1.67636	2.42564	-0.803653	-0.0187292	2.42564	0.0415288	-0.46877	2.42564	-0.213159	0.493714	0.533576	0.789397	0.728194	1	0.998914	1	1	-1.18846	-0.799656	-2.54326	-1.64341	3.97018	-0.385477	0.340001	-1.18846	-1.38004	-0.657029	0.629828	3.9925	0.15309	0.410596	-1.18846	-1.17507	-1.26224	-0.0330993	3.86328	-0.00455628	0.493333
Bacteria	Bacillota_A	Clostridia	Christensenellales	Aristaeellaceae	Aristaeella	Aristaeella	-1.4578	1.6666	-0.884926	2.6788	2.35693	1.23448	1.43761	2.35693	0.703332	-0.800089	2.35693	-0.31831	0.4741	0.317753	0.537329	0.678521	1	1	1	1	0.271674	-0.49546	1.33833	1.61179	2.78508	0.469164	0.245034	0.271674	0.0789593	0.769774	0.75025	3.91762	0.179651	0.403974	0.271674	0.737137	-1.35141	-2.17266	3.57234	-0.42794	0.273334
Bacteria	Actinomycetota	Coriobacteriia	Coriobacteriales	Eggerthellaceae	Eggerthellaceae	Eggerthellaceae	-1.32848	1.41563	-0.960357	3.06207	2.002	1.68688	-0.737884	2.002	-0.384927	-1.56112	2.002	-0.872255	0.500471	0.218093	0.620901	0.50323	0.986183	0.982295	1	0.99189	-0.488596	-1.37728	1.78576	3.097	2.40178	1.35114	0.0400111	-0.488596	-0.0764583	-1.43487	-0.960117	3.98679	-0.229473	0.346667	-0.488596	0.216561	-2.27688	-2.87227	4.07552	-0.623506	0.246668
Bacteria	Bacillota_A	Clostridia	Christensenellales	Borkfalkiaceae	Scatosoma	Scatosoma sp900542935	-3.2183	1.55557	-2.20335	0.213983	2.1999	0.0796827	3.82051	2.1999	1.87365	1.42126	2.1999	0.769126	0.170081	0.690723	0.200633	0.542667	0.969311	1	0.986799	0.995658	-1.18074	-0.741356	-2.34149	-1.70951	4.20741	-0.361697	0.293334	-1.18074	-2.10172	0.853309	2.90639	2.94114	0.865167	0.139076	-1.18074	-1.16643	-1.26132	-0.0555767	4.24004	-0.00643613	0.496689
Bacteria	Bacillota_A	Clostridia	Lachnospirales	Anaerotignaceae	Anaerotignaceae	Anaerotignaceae	1.00233	1.95133	0.565671	-2.582	2.7596	-0.945634	-1.95975	2.7596	-0.708444	-2.67443	2.7596	-0.972126	0.608762	0.424999	0.533632	0.412054	1	1	1	1	-0.0302359	0.239411	-0.79804	-0.791498	4.49326	-0.144849	0.410596	-0.0302359	0.182109	-1.29939	-0.0868072	5.12198	-0.0162349	0.490066	-0.0302359	0.216176	-0.946904	-0.675449	4.40021	-0.158921	0.426667
Bacteria	Bacillota_A	Clostridia	Lachnospirales	Lachnospiraceae	Mediterraneibacter_A	Mediterraneibacter_A butyricigenes	-1.24791	1.7216	-0.734307	-0.796148	2.43472	-0.299013	0.53972	2.43472	0.259572	-2.10765	2.43472	-0.933119	0.542782	0.685622	0.715212	0.473457	1	1	1	0.999532	-1.08896	-1.03816	-1.32434	-0.0715842	4.21025	-0.0148725	0.486667	-1.08896	-1.43533	-0.154024	1.22109	3.30851	0.298437	0.350994	-1.08896	-0.565385	-2.76713	-1.70266	4.004	-0.431352	0.266668
Bacteria	Bacillota_A	Clostridia	Lachnospirales	Lachnospiraceae	Butyribacter	Butyribacter intestini	-3.00527	1.81456	-1.75337	-0.159428	2.56617	-0.0863452	0.878269	2.56617	0.375696	-0.358322	2.56617	-0.157261	0.223003	0.723502	0.651276	0.730137	0.997484	1	1	1	-2.14649	-2.01373	-2.43163	-0.606294	4.02999	-0.134466	0.417219	-2.14649	-2.55829	-1.12211	0.786577	4.33706	0.185905	0.393334	-2.14649	-2.01847	-2.747	-0.378776	4.00094	-0.0837943	0.443709
Bacteria	Bacillota_A	Clostridia	Oscillospirales	Oscillospiraceae	Dysosmobacter	Dysosmobacter sp000436875	-2.15079	1.79263	-1.21637	-0.792604	2.53517	-0.412317	1.30782	2.53517	0.551658	0.771971	2.53517	0.378131	0.386541	0.646881	0.612643	0.651301	1	1	1	1	-1.20991	-0.680134	-2.16972	-1.31504	4.00447	-0.26631	0.337749	-1.20991	-1.63017	-0.175628	1.02789	3.87215	0.2456	0.373334	-1.20991	-1.24956	-0.781048	0.480006	4.53756	0.104189	0.437086
Bacteria	Bacillota_A	Clostridia	Lachnospirales	Anaerotignaceae	Fimicola	Fimicola cottocaccae	0.739822	1.53325	0.53524	-1.10301	2.16835	-0.510154	-1.49433	2.16835	-0.673998	-2.58664	2.16835	-1.25763	0.615307	0.634713	0.541213	0.312316	1	1	1	1	0.295933	0.228761	0.388374	0.159294	3.4306	0.0413589	0.46	0.295933	0.326434	0.157488	0.121357	3.49154	0.0253579	0.473333	0.295933	0.600187	-1.33728	-1.6536	3.66894	-0.323702	0.333334
Bacteria	Bacillota_A	Clostridia	Lachnospirales	Lachnospiraceae	Blautia_A	Blautia_A caecimuris	-3.31464	1.76179	-1.93165	2.06515	2.49154	0.828661	0.179675	2.49154	-0.00172527	0.124119	2.49154	-0.0571324	0.184219	0.507138	0.731223	0.743476	0.989711	1	1	0.992063	-1.9467	-2.47365	-0.634843	1.91511	3.98878	0.495715	0.251657	-1.9467	-1.76632	-2.43349	-0.262202	4.47115	-0.0596059	0.473333	-1.9467	-1.75966	-2.6532	-0.626447	4.45925	-0.112077	0.463576
Bacteria	Actinomycetota	Actinomycetes	Actinomycetales	Micrococcaceae	Rothia	Rothia sp001808955	-3.23944	1.82478	-1.89557	1.63227	2.58063	0.714221	0.118006	2.58063	0.0423412	-0.321044	2.58063	-0.128353	0.213017	0.556371	0.749554	0.721219	0.966819	0.995751	1	1	-2.14536	-2.47333	-0.812442	1.45239	4.37592	0.280234	0.333334	-2.14536	-2.04851	-2.40514	-0.371646	4.2284	-0.0751818	0.453334	-2.14536	-1.93051	-2.65337	-0.43698	4.52472	-0.0894356	0.453334
Bacteria	Actinomycetota	Coriobacteriia	Coriobacteriales	Atopobiaceae	Tractidigestivibacter	Tractidigestivibacter sp000752675	-2.16376	1.71323	-1.32659	-1.01605	2.42287	-0.441834	-0.925995	2.42287	-0.411368	-0.888804	2.42287	-0.388135	0.341039	0.641936	0.640384	0.649261	1	1	1	1	-2.19693	-2.09641	-2.35933	-0.579831	4.35936	-0.114459	0.44	-2.19693	-2.07403	-2.3601	-0.121759	3.93801	-0.0286574	0.473333	-2.19693	-2.14896	-2.32461	-0.637729	4.15988	-0.159894	0.426667
Bacteria	Bacillota_A	Clostridia	Lachnospirales	Lachnospiraceae	Lientehia	Lientehia	-2.0788	1.67186	-1.22983	3.82807	2.36437	1.69802	-0.978276	2.36437	-0.433081	1.85288	2.36437	0.823744	0.344734	0.187207	0.633452	0.497785	1	1	1	1	-0.197594	-1.09649	2.34324	2.97822	3.17178	0.920712	0.146669	-0.197594	0.600073	-2.29968	-2.80041	4.25633	-0.584973	0.2053	-0.197594	-0.554399	0.839546	0.710842	4.47053	0.213029	0.403974
Bacteria	Bacillota_A	Clostridia	Lachnospirales	Lachnospiraceae	Enterocloster	Enterocloster aldenensis	-3.46487	1.61688	-2.27443	1.59643	2.28662	0.770247	0.71344	2.28662	0.240963	0.375437	2.28662	0.198478	0.149293	0.532052	0.683834	0.685999	0.961628	0.992466	1	1	-2.19377	-2.49143	-1.10331	1.05395	3.76124	0.191197	0.386667	-2.19377	-2.15383	-2.28372	-0.0297083	3.84116	-0.0063353	0.493333	-2.19377	-2.13638	-2.39886	-0.317165	4.16212	-0.0665987	0.46
Bacteria	Bacillota_A	Clostridia	Oscillospirales	Ruminococcaceae	Pygmaiobacter	Pygmaiobacter hominis	0.200794	1.81067	0.188115	-2.1076	2.56068	-0.913626	-1.52874	2.56068	-0.643727	-2.39233	2.56068	-1.0096	0.770746	0.478863	0.576549	0.445893	1	1	1	1	-0.619525	-0.487183	-1.08354	-1.2606	3.94567	-0.263082	0.364239	-0.619525	-0.710529	-0.510716	0.0109228	3.847	0.00483512	0.496689	-0.619525	-0.376437	-1.50529	-1.0243	4.00774	-0.268405	0.370861
Bacteria	Bacillota_A	Clostridia	Oscillospirales	Ruminococcaceae	Merdimmobilis	Merdimmobilis hominis	-1.50013	1.7448	-0.835539	3.06682	2.46751	1.28552	-0.432829	2.46751	-0.137351	-1.40037	2.46751	-0.625697	0.496798	0.29366	0.761508	0.591492	1	1	1	1	-0.607654	-1.58371	2.07152	3.66023	3.34385	0.921342	0.153336	-0.607654	-0.412962	-1.06166	-0.815356	4.5669	-0.139795	0.417219	-0.607654	0.136286	-2.21564	-2.76105	4.23912	-0.570771	0.233335
Bacteria	Bacillota_A	Clostridia	Lachnospirales	Lachnospiraceae	Enterocloster	Enterocloster asparagiformis	-3.43339	1.997	-1.80245	1.81174	2.82418	0.693776	0.232462	2.82418	0.0764142	2.49234	2.82418	1.03008	0.204081	0.553437	0.754545	0.418403	1	1	1	1	-1.72115	-2.03359	-0.845268	0.671741	4.24288	0.129569	0.4	-1.72115	-1.36521	-2.57162	-0.917307	4.98137	-0.180199	0.423841	-1.72115	-2.21323	-0.644485	2.12861	4.58847	0.404314	0.320001
Bacteria	Bacteroidota	Bacteroidia	Bacteroidales	Coprobacteraceae	Coprobacter	Coprobacter secundus	-3.07743	1.59548	-2.03614	0.109194	2.25635	0.0276597	2.34122	2.25635	1.18091	4.10302	2.25635	1.95131	0.174712	0.746532	0.396078	0.160647	0.971024	0.993906	0.996523	0.979415	-0.72858	-0.171928	-2.31897	-1.98833	4.5111	-0.35951	0.284769	-0.72858	-1.04517	0.0649021	1.08658	4.4433	0.217043	0.386667	-0.72858	-1.58698	1.3798	3.08758	3.21799	0.84273	0.166669
Bacteria	Bacillota_A	Clostridia	Tissierellales	Peptoniphilaceae	Parvimonas	Parvimonas micra	-3.33916	1.62959	-2.24827	2.32334	2.30458	1.17251	0.217612	2.30458	0.0526059	0.184972	2.30458	0.142026	0.173347	0.413991	0.702737	0.702188	0.958625	0.989425	1	0.99127	-1.95309	-2.5183	-0.410535	2.10987	3.61524	0.464225	0.238412	-1.95309	-1.76884	-2.46856	-0.967048	4.49299	-0.145192	0.4	-1.95309	-1.80144	-2.35887	-0.438756	4.1257	-0.094064	0.466667
Bacteria	Bacillota_A	Clostridia	Lachnospirales	Lachnospiraceae	Eisenbergiella	Eisenbergiella tayi	-0.654841	2.09868	-0.214342	-2.3886	2.96798	-0.916293	-2.28045	2.96798	-0.859215	-1.17352	2.96798	-0.458608	0.737702	0.486953	0.495843	0.634304	1	1	1	1	-1.61163	-1.33927	-2.47734	-1.10811	4.6139	-0.202725	0.393334	-1.61163	-1.42672	-2.17808	-1.16935	4.5701	-0.2022	0.386667	-1.61163	-1.92363	-1.00103	0.800587	4.88632	0.148414	0.413334
Bacteria	Pseudomonadota	Gammaproteobacteria	Pseudomonadales	Pseudomonadaceae	Pseudomonas	Pseudomonas paraeruginosa	-1.46099	2.00598	-0.643133	-1.82334	2.83688	-0.765053	-1.41956	2.83688	-0.619742	-1.53533	2.83688	-0.638185	0.580397	0.539747	0.586423	0.585205	1	0.995984	1	1	-2.08697	-1.96772	-2.2715	-0.874592	4.59594	-0.134661	0.42	-2.08697	-2.00921	-2.28687	-0.439251	4.40913	-0.0911415	0.46	-2.08697	-2.03928	-2.30116	0.0509364	4.64816	0.00922771	0.496689
Bacteria	Bacillota	Bacilli	Lactobacillales	Streptococcaceae	Lactococcus	Lactococcus lactis	-3.52897	1.89057	-2.01617	1.86142	2.67367	0.809441	0.0679781	2.67367	0.0840191	1.56137	2.67367	0.668705	0.203003	0.548992	0.737289	0.596346	0.970855	0.981247	1	0.985284	-1.77865	-2.18715	-0.970469	1.11778	4.26049	0.211154	0.38	-1.77865	-1.5448	-2.58886	-1.02702	5.12215	-0.15818	0.423841	-1.77865	-2.04702	-1.27965	0.714019	4.16018	0.137648	0.430464
Bacteria	Bacillota_B	Dehalobacteriia	Dehalobacteriia	Dehalobacteriia	Dehalobacteriia	Dehalobacteriia	-0.376006	1.47392	-0.131808	-1.85015	2.08444	-1.05437	1.33621	2.08444	0.670897	-0.0558014	2.08444	-0.0388721	0.739756	0.445445	0.550882	0.794189	1	0.990204	1	1	0.29555	0.718904	-1.39994	-1.89046	3.27659	-0.514199	0.206668	0.29555	-0.106742	1.07609	1.2963	2.58879	0.383249	0.258279	0.29555	0.306423	0.277238	-0.133239	2.89376	-0.0394934	0.48
Bacteria	Bacillota_A	Clostridia	Christensenellales	QALW01	Neochristensenella	Neochristensenella gallicola	1.83248	0.97146	2.20056	-1.24341	1.37385	-1.0028	-2.15775	1.37385	-1.6288	-0.579517	1.37385	-0.478879	0.121019	0.431986	0.217261	0.66418	0.977152	1	0.994161	1	1.24596	1.3891	0.677013	-0.401624	2.06905	-0.17195	0.410596	1.24596	1.45005	0.553743	-0.957241	2.22663	-0.404695	0.317882	1.24596	1.17752	1.37073	0.238114	1.67084	0.100268	0.426667
Bacteria	Bacillota_A	Clostridia	Christensenellales	Aristaeellaceae	UBA11524	UBA11524 sp900769075	-3.61733	1.85467	-2.0603	0.563657	2.62289	0.252271	0.0289051	2.62289	0.013187	1.8336	2.62289	0.725842	0.177594	0.684856	0.739165	0.554712	0.965538	1	1	0.999382	-2.2047	-2.2047	-2.22844	0.119331	4.44507	0.0181501	0.48	-2.2047	-2.04559	-2.81863	-0.668619	4.69075	-0.132044	0.413334	-2.2047	-2.5869	-1.18652	1.69998	4.19182	0.337744	0.331127
Bacteria	Bacillota	Bacilli	Staphylococcales	Staphylococcaceae	Staphylococcus	Staphylococcus	-0.000126169	2.03477	0.114325	-3.39096	2.8776	-1.30524	-3.18497	2.8776	-1.25711	-3.01215	2.8776	-1.14747	0.773453	0.346695	0.367666	0.389393	1	1	0.990054	0.998534	-2.10764	-1.93927	-2.61021	-1.18017	5.24551	-0.217722	0.384106	-2.10764	-1.9261	-2.57577	-0.738744	4.73033	-0.140337	0.433334	-2.10764	-2.05271	-2.3088	-0.358174	5.06379	-0.0714147	0.450331
Bacteria	Verrucomicrobiota	Lentisphaeria	Victivallales	Victivallaceae	Victivallis	Victivallis vadensis	-2.29104	1.6849	-1.46328	-0.467427	2.38281	-0.15101	0.30477	2.38281	0.17627	-0.913321	2.38281	-0.331712	0.318272	0.729949	0.72248	0.655228	1	1	1	0.9986	-1.84503	-1.73106	-2.26498	-0.60662	4.07276	-0.134876	0.44	-1.84503	-2.05774	-1.38591	0.918714	3.76936	0.161089	0.403974	-1.84503	-1.67643	-2.53265	-0.863977	3.91495	-0.164927	0.4
Bacteria	Bacillota_A	Clostridia	Lachnospirales	Lachnospiraceae	Scatomonas	Scatomonas hejianensis	-1.98762	1.7921	-1.06774	1.58705	2.53442	0.629233	-1.17574	2.53442	-0.617991	-1.57538	2.53442	-0.740374	0.40173	0.557996	0.592935	0.54741	1	1	0.995004	1	-1.51464	-2.19471	0.331064	2.22685	4.07186	0.478865	0.240001	-1.51464	-1.00584	-2.79187	-1.0718	4.21142	-0.256322	0.350994	-1.51464	-0.908408	-2.68319	-1.51435	4.50136	-0.279284	0.364239
Bacteria	Bacteroidota	Bacteroidia	Bacteroidales	Marinifilaceae	Gabonibacter	Gabonibacter massiliensis	-3.47064	1.62559	-2.29575	2.54285	2.29894	1.22278	2.26083	2.29894	1.08749	1.45353	2.29894	0.708377	0.160877	0.384992	0.429248	0.550547	0.955824	0.997844	1	1	-1.22433	-1.42423	-0.583417	0.847856	3.21849	0.265346	0.397351	-1.22433	-1.43619	-0.435234	1.00885	3.78314	0.235252	0.366667	-1.22433	-1.16032	-1.24885	0.142957	3.61713	0.043545	0.486667
Bacteria	Bacillota_A	Clostridia	Christensenellales	UBA1750	Spyradocola	Spyradocola merdavium	1.98365	1.21998	1.93062	-4.97201	1.72531	-3.24524	-2.79556	1.72531	-1.79224	-1.47151	1.72531	-0.965419	0.163248	0.0541488	0.179979	0.438642	0.976016	0.883495	0.997583	1	0.373478	1.0073	-2.30297	-3.36877	3.789	-0.759502	0.145698	0.373478	0.638859	-0.0107496	-1.14769	3.6256	-0.242835	0.373334	0.373478	0.234876	0.638859	0.694471	3.21354	0.163944	0.403974
Bacteria	Bacillota_A	Clostridia	Oscillospirales	Ruminococcaceae	Youxingia	Youxingia wuxianensis	-1.53866	1.81864	-0.837969	1.25265	2.57194	0.530916	-0.746818	2.57194	-0.344951	-1.4518	2.57194	-0.643073	0.498961	0.620198	0.663986	0.564542	1	1	1	1	-1.25218	-1.63691	0.196952	1.99172	4.04063	0.466579	0.278147	-1.25218	-1.10737	-1.56746	-0.750428	4.32492	-0.16356	0.433334	-1.25218	-0.799684	-2.30292	-1.74325	3.88051	-0.410884	0.331127
Bacteria	Bacillota_A	Clostridia	Oscillospirales	Acutalibacteraceae	Acutalibacter	Acutalibacter stercoravium	-0.15803	1.81903	-0.0346458	-2.56138	2.57249	-1.04565	-1.39657	2.57249	-0.542016	0.566294	2.57249	0.24675	0.842086	0.39299	0.610845	0.739703	1	1	1	1	-0.288027	0.5638	-2.06727	-2.39785	3.93159	-0.528039	0.226668	-0.288027	-0.195121	-0.726976	-0.564934	4.74071	-0.0936218	0.450331	-0.288027	-0.818884	1.60986	1.5299	4.17411	0.319833	0.293334
Bacteria	Bacillota_A	Clostridia	Christensenellales	Christensenellaceae	QANA01	QANA01 sp910588425	-0.128025	1.52015	0.0658801	-1.74999	2.14982	-1.01148	1.77891	2.14982	0.880498	-0.072094	2.14982	0.00602829	0.778384	0.472892	0.453689	0.806234	1	0.986684	1	1	0.76978	1.25989	-1.47447	-2.33803	3.31973	-0.594455	0.211922	0.76978	0.124445	1.73824	1.6495	2.71361	0.530263	0.213335	0.76978	0.703206	0.907811	0.280648	3.67889	0.0435602	0.463576
Bacteria	Bacillota_A	Clostridia	Lachnospirales	Lachnospiraceae	Otoolea	Otoolea symbiosa	-2.97211	1.70121	-1.88479	1.01665	2.40588	0.488081	0.0400989	2.40588	0.0376701	1.56188	2.40588	0.788739	0.204913	0.647459	0.778318	0.548646	0.978017	0.991061	0.993182	0.991718	-1.71337	-1.86547	-1.33744	0.153742	3.78405	0.0391161	0.48	-1.71337	-1.45545	-2.33181	-0.432833	3.97696	-0.0918746	0.446667	-1.71337	-2.02064	-0.493073	1.3961	3.834	0.314337	0.344371
Bacteria	Bacillota_A	Clostridia	Oscillospirales	Ruminococcaceae	Anaerotruncus	Anaerotruncus rubiinfantis	-0.740105	1.48165	-0.431812	1.29519	2.09537	0.620722	-2.18053	2.09537	-1.14308	-2.40827	2.09537	-1.28658	0.655345	0.585055	0.41318	0.36368	1	1	1	1	-0.835855	-1.54069	0.747441	2.45405	2.55648	0.815477	0.172188	-0.835855	-0.315123	-2.08462	-2.04952	3.89167	-0.464873	0.284769	-0.835855	-0.315121	-2.57547	-2.12274	3.78954	-0.499896	0.298014
Bacteria	Bacillota_A	Clostridia	Lachnospirales	Lachnospiraceae	Faecalimonas	Faecalimonas umbilicata	-3.04407	1.87812	-1.66255	2.72573	2.65606	1.07981	-0.122852	2.65606	-0.0762553	1.38901	2.65606	0.587961	0.244736	0.417709	0.759822	0.58861	0.995132	1	1	1	-1.45185	-2.08384	0.198317	2.13344	4.19891	0.462479	0.253335	-1.45185	-1.11996	-2.65225	-1.67297	4.26903	-0.330639	0.346667	-1.45185	-1.56037	-1.03634	0.814906	5.00495	0.133559	0.437086
Bacteria	Bacteroidota	Bacteroidia	Bacteroidales	Bacteroidaceae	Bacteroides	Bacteroides	0.754979	1.52154	0.539521	-2.39518	2.15178	-1.14566	-0.140673	2.15178	-0.0695095	-1.73508	2.15178	-0.751594	0.62037	0.368864	0.847281	0.505147	1	1	1	1	0.336376	0.618315	-0.991402	-1.41464	3.51067	-0.394954	0.317882	0.336376	0.00954011	0.70465	0.913625	2.77264	0.243598	0.4	0.336376	0.484361	-0.880505	-0.80486	4.11713	-0.120518	0.44
Bacteria	Pseudomonadota	Gammaproteobacteria	Enterobacterales	Pasteurellaceae	Pasteurellaceae	Pasteurellaceae	-3.39474	1.72337	-2.09925	0.28474	2.43721	0.177562	2.22479	2.43721	0.997998	0.307197	2.43721	0.216527	0.170128	0.704149	0.440841	0.707783	0.975299	1	1	1	-1.87987	-1.73056	-2.32776	-0.213011	4.26287	-0.0464555	0.466667	-1.87987	-2.40721	-0.58377	1.87195	3.78191	0.434343	0.278147	-1.87987	-1.79019	-2.15	-0.494551	4.28399	-0.103505	0.430464
Bacteria	Bacillota_A	Clostridia	Oscillospirales	Ruminococcaceae	Bittarella	Bittarella massiliensis	-0.321136	1.45059	-0.17814	-2.69382	2.05144	-1.44056	-2.55542	2.05144	-1.42024	-2.7171	2.05144	-1.42939	0.755336	0.332068	0.344552	0.345497	1	0.990417	0.980239	0.991403	-1.69029	-1.49578	-2.52647	-0.829792	4.05108	-0.222809	0.413334	-1.69029	-1.42204	-2.57441	-0.81921	3.39703	-0.241897	0.403974	-1.69029	-1.532	-2.28729	-0.907326	4.18673	-0.200609	0.393334
Bacteria	Bacillota_A	Clostridia	Oscillospirales	Oscillospiraceae	Dysosmobacter	Dysosmobacter sp900115635	-0.894096	1.66223	-0.524156	-2.06471	2.35075	-0.961569	-2.0777	2.35075	-0.926858	-2.21667	2.35075	-1.00278	0.641023	0.464582	0.474044	0.457883	1	1	1	1	-1.6011	-1.44629	-2.18618	-0.888091	4.57081	-0.190066	0.393334	-1.6011	-1.46501	-2.08191	-0.74817	3.94706	-0.180158	0.42	-1.6011	-1.48974	-2.29673	-0.680773	4.18362	-0.180637	0.4
Bacteria	Bacillota_A	Clostridia	Lachnospirales	Lachnospiraceae	Anaerostipes	Anaerostipes caccae	-3.10181	1.7038	-1.91156	0.152307	2.40954	0.0374357	1.18581	2.40954	0.561469	-0.159171	2.40954	-0.0930442	0.205129	0.728973	0.587805	0.732054	0.985674	1	1	1	-2.14596	-2.08937	-2.28474	-0.188884	3.99541	-0.0460011	0.473333	-2.14596	-2.53957	-1.103	1.30787	4.00751	0.251808	0.353334	-2.14596	-1.99361	-2.69449	-0.717421	4.11547	-0.15595	0.397351
Bacteria	Bacillota_B	Bacillota_B	Bacillota_B	Bacillota_B	Bacillota_B	Bacillota_B	-3.16966	1.77689	-1.99337	0.137556	2.5129	0.0269717	-0.165756	2.5129	0.0282218	1.28099	2.5129	0.680627	0.197772	0.753692	0.743483	0.581309	0.970065	1	0.996255	0.990893	-2.28304	-2.09558	-2.67096	-0.280985	4.19181	-0.0745119	0.48	-2.28304	-2.01538	-2.67252	-1.11206	4.19985	-0.226049	0.413334	-2.28304	-2.69254	-0.908938	1.2952	4.03756	0.291767	0.377484
Bacteria	Actinomycetota	Coriobacteriia	Coriobacteriales	Eggerthellaceae	Gordonibacter	Gordonibacter pamelaeae	-2.26086	1.66606	-1.39874	2.01914	2.35616	0.929046	-0.851183	2.35616	-0.419391	-0.996033	2.35616	-0.398202	0.301506	0.460752	0.640324	0.652902	0.992945	1	1	0.991678	-1.66821	-2.41867	0.41753	2.39697	4.0049	0.590015	0.233335	-1.66821	-1.36392	-2.56062	-1.24405	4.34547	-0.275182	0.370861	-1.66821	-1.28294	-2.72002	-1.45464	4.41538	-0.293205	0.370861
Bacteria	Actinomycetota	Actinomycetes	Actinomycetales	Actinomycetaceae	Actinomyces	Actinomyces oris	-3.23064	1.88373	-1.81138	2.15104	2.664	0.949488	1.32558	2.664	0.581193	0.468458	2.664	0.225568	0.218897	0.488331	0.592792	0.701628	0.991307	1	1	1	-1.78085	-2.02904	-0.803435	1.79101	4.74099	0.332334	0.357616	-1.78085	-1.9641	-1.04362	0.523105	4.83553	0.118636	0.470199	-1.78085	-1.66002	-2.06348	-0.61673	4.26346	-0.0807139	0.430464
Bacteria	Bacteria	Bacteria	Bacteria	Bacteria	Bacteria	Bacteria	-1.53502	1.14228	-1.09956	2.36704	1.61543	1.3994	2.20209	1.61543	1.25122	3.50681	1.61543	2.19586	0.395142	0.27362	0.33209	0.086577	1	1	1	1	1.1311	1.18546	1.00799	-0.173431	2.28939	-0.0602258	0.450331	1.1311	1.25904	0.871187	-0.16933	2.16923	-0.0586672	0.483444	1.1311	0.670368	2.05242	1.4425	1.88676	0.722914	0.160002
Bacteria	Bacillota_A	Clostridia	Acetivibrionales	DSM-27016	Ruminiclostridium	Ruminiclostridium	-3.02281	1.79431	-1.83037	0.124372	2.53754	0.108058	-0.0315443	2.53754	0.0450227	1.51204	2.53754	0.704517	0.237728	0.740431	0.749496	0.593447	0.962929	1	1	1	-1.99372	-1.85921	-2.28198	-0.437118	4.18285	-0.0894735	0.450331	-1.99372	-1.84633	-2.30066	-0.705174	4.17448	-0.170125	0.437086	-1.99372	-2.27025	-0.931477	1.5353	4.12848	0.250132	0.353334
Bacteria	Bacillota_A	Clostridia	Oscillospirales	Ruminococcaceae	Faecalibacterium	Faecalibacterium prausnitzii_E	-2.40955	2.00964	-1.20106	2.98666	2.84205	1.07099	1.67331	2.84205	0.666661	-0.926552	2.84205	-0.367524	0.362519	0.377917	0.566843	0.661533	1	1	1	1	-1.07539	-1.8063	0.833672	2.54643	3.5478	0.670204	0.245034	-1.07539	-1.10093	-0.958133	1.37741	5.50273	0.199401	0.426667	-1.07539	-0.470885	-2.76394	-2.63334	4.36311	-0.51137	0.286668
Bacteria	Pseudomonadota	Gammaproteobacteria	Enterobacterales	Pasteurellaceae	Haemophilus_A	Haemophilus_A parahaemolyticus	-1.35029	1.55744	-0.815172	-1.82224	2.20255	-0.926867	0.369516	2.20255	0.157486	-0.686224	2.20255	-0.425354	0.500172	0.499359	0.742578	0.654257	1	1	1	0.999552	-1.18824	-0.759724	-2.42614	-1.64192	3.74779	-0.386703	0.280001	-1.18824	-1.50035	-0.274232	0.964629	3.35231	0.223951	0.373334	-1.18824	-1.09049	-1.44387	-0.18336	3.84701	-0.0346757	0.486667
Bacteria	Bacillota_A	Clostridia	Oscillospirales	Acutalibacteraceae	Anaeromassilibacillus	Anaeromassilibacillus stercoravium	-0.819763	1.53714	-0.547477	-2.00493	2.17385	-1.03719	-0.00405356	2.17385	0.0754385	-1.1471	2.17385	-0.568499	0.636561	0.463815	0.778128	0.592372	1	0.992346	1	1	-0.975425	-0.598944	-2.29411	-1.62618	3.34754	-0.41919	0.324504	-0.975425	-1.27077	-0.198245	0.742902	3.49861	0.202456	0.397351	-0.975425	-0.863553	-1.29504	-0.433972	3.62961	-0.10819	0.443709
Bacteria	Bacillota_A	Clostridia	Oscillospirales	Oscillospiraceae	Lawsonibacter	Lawsonibacter	-1.50998	1.94477	-0.726177	-1.07201	2.75032	-0.485697	-0.786292	2.75032	-0.322723	-1.89066	2.75032	-0.719596	0.550422	0.628121	0.689287	0.539394	1	1	1	1	-1.74023	-1.72167	-1.83679	-0.220474	4.27496	-0.0514488	0.476821	-1.74023	-1.86577	-1.50698	-0.00781283	5.0493	-0.000892554	0.5	-1.74023	-1.51712	-2.59097	-1.02147	4.14137	-0.215066	0.390729
Bacteria	Bacillota_A	Clostridia	Lachnospirales	Lachnospiraceae	Dorea_D	Dorea_D hominis	-0.804287	1.4503	-0.486812	-1.90947	2.05103	-1.13452	-2.51787	2.05103	-1.30985	1.43872	2.05103	0.693658	0.613325	0.437811	0.373853	0.538998	1	0.982506	0.996425	1	-0.786119	-0.311358	-2.21949	-1.65056	3.61777	-0.384394	0.298014	-0.786119	-0.288347	-2.58805	-2.15897	3.64233	-0.481183	0.298014	-0.786119	-1.6566	0.859989	2.47839	2.84949	0.723269	0.186669
Bacteria	Bacillota_A	Clostridia	Oscillospirales	Ruminococcaceae	Harryflintia	Harryflintia acetispora	0.962641	1.35148	0.830964	-0.712224	1.91129	-0.407744	-3.13404	1.91129	-1.74441	-4.28723	1.91129	-2.54491	0.478645	0.694017	0.196856	0.116291	1	1	0.990646	0.94371	-0.246867	-0.608441	0.410943	1.12954	2.97397	0.333392	0.313334	-0.246867	0.0917551	-1.6251	-1.32871	3.56256	-0.343164	0.313334	-0.246867	0.318994	-2.78943	-2.85086	3.69282	-0.678855	0.200002
Bacteria	Bacillota	Bacilli	Lactobacillales	Lactobacillaceae	Leuconostoc	Leuconostoc mesenteroides	-2.8472	1.64733	-1.85123	0.0969331	2.32968	0.0531008	0.854825	2.32968	0.414898	-0.0259118	2.32968	-0.0150719	0.213752	0.755117	0.642134	0.7424	0.982144	1	1	1	-1.99325	-1.95271	-2.09677	-0.0921094	3.82742	-0.0172498	0.493333	-1.99325	-2.22634	-1.32138	0.982094	3.62889	0.19698	0.417219	-1.99325	-1.93029	-2.30528	-0.0174292	3.89043	-0.00820079	0.496689
Bacteria	Bacillota_A	Clostridia	Oscillospirales	Ruminococcaceae	Anaerotruncus	Anaerotruncus colihominis	-3.39902	1.73278	-2.10944	1.39758	2.45051	0.676088	1.22747	2.45051	0.587094	1.28203	2.45051	0.621612	0.170135	0.559299	0.611299	0.593593	0.971015	1	1	1	-1.6932	-1.81618	-1.27413	0.387807	4.18099	0.0854042	0.453334	-1.6932	-1.79752	-1.43639	0.416998	3.62007	0.092864	0.466667	-1.6932	-1.84665	-1.28103	0.702213	4.11493	0.131442	0.430464
Bacteria	Bacillota_A	Clostridia	Oscillospirales	Oscillospiraceae	Pseudoflavonifractor	Pseudoflavonifractor faecis	-3.00365	1.80974	-1.75591	-0.194129	2.55936	-0.0592761	-0.0484839	2.55936	0.0134395	1.04218	2.55936	0.484498	0.22667	0.719909	0.772893	0.626806	0.995147	1	1	1	-2.27083	-2.18849	-2.50078	-0.408446	4.41959	-0.0775777	0.450331	-2.27083	-2.1661	-2.45304	-0.43779	4.01982	-0.0920151	0.453334	-2.27083	-2.45675	-1.15447	1.37618	4.27124	0.260565	0.366667
Bacteria	Bacillota_A	Clostridia	Peptostreptococcales	Anaerovoracaceae	Emergencia	Emergencia timonensis	-1.27458	1.79727	-0.628027	-0.369858	2.54172	-0.198865	-2.07627	2.54172	-0.943283	0.838456	2.54172	0.302493	0.575572	0.753658	0.470054	0.698523	1	1	1	1	-0.946878	-0.985852	-0.885212	-0.0832014	4.62549	-0.022854	0.486667	-0.946878	-0.286285	-2.47103	-1.93307	4.19273	-0.452592	0.286668	-0.946878	-1.39964	0.331	1.66396	3.68262	0.357405	0.317882
Bacteria	Actinomycetota	Actinomycetes	Actinomycetales	Actinomycetaceae	Actinomyces	Actinomyces vulturis	-2.92027	1.69679	-1.77604	2.27123	2.39962	1.00838	-0.334748	2.39962	-0.17607	-0.213372	2.39962	-0.124343	0.218401	0.445901	0.700669	0.737097	0.990928	1	0.999635	1	-1.91178	-2.36897	0.103033	2.55994	3.91479	0.5525	0.240001	-1.91178	-1.73457	-2.37107	-1.06637	4.33842	-0.177001	0.417219	-1.91178	-1.67741	-2.3647	-0.704741	4.43017	-0.146098	0.430464
Bacteria	Bacillota_A	Clostridia	Oscillospirales	Ruminococcaceae	Zongyangia	Zongyangia hominis	-3.17298	1.8215	-1.83867	0.0326142	2.57599	-0.00691297	1.24481	2.57599	0.550992	1.07493	2.57599	0.490853	0.202814	0.766088	0.587522	0.630755	0.992324	1	1	1	-1.98549	-1.74004	-2.67819	-1.10539	4.29561	-0.193187	0.413334	-1.98549	-2.16273	-1.34744	0.595492	3.83665	0.140079	0.42	-1.98549	-2.1549	-1.40478	0.741291	4.03435	0.146902	0.417219
Bacteria	Bacteroidota	Bacteroidia	Bacteroidales	Rikenellaceae	Alistipes	Alistipes provencensis	-1.68067	1.52758	-1.14544	0.916725	2.16032	0.465393	-0.41598	2.16032	-0.155972	3.71543	2.16032	1.87337	0.394596	0.647367	0.729126	0.170802	1	1	1	0.986208	0.0794122	0.265266	-0.120765	-0.396184	3.69231	-0.100885	0.453334	0.0794122	0.557236	-1.27322	-1.60163	3.73963	-0.393231	0.291392	0.0794122	-0.814804	2.11285	2.9404	2.45635	1.03038	0.0596098
Bacteria	Bacillota_A	Clostridia	Oscillospirales	Ruminococcaceae	Fumia	Fumia xinanensis	-1.7269	1.90857	-0.871176	-0.0467264	2.69913	-0.0386377	-1.12386	2.69913	-0.458821	-1.18038	2.69913	-0.478841	0.479348	0.779849	0.650608	0.627947	1	1	1	1	-1.60864	-1.77553	-0.931985	0.729886	4.08912	0.132073	0.433334	-1.60864	-1.45497	-1.89476	-0.573001	4.57059	-0.0638706	0.46	-1.60864	-1.31728	-2.27193	-0.737719	3.99997	-0.142111	0.437086
Bacteria	Bacillota_A	Clostridia	Oscillospirales	Oscillospiraceae	Intestinimonas	Intestinimonas butyriciproducens	-0.903205	1.69226	-0.491542	-2.32393	2.39321	-1.10141	-2.38543	2.39321	-1.15505	-2.0517	2.39321	-0.959785	0.634271	0.428343	0.441767	0.474721	1	0.993824	0.985842	1	-1.97611	-1.7703	-2.63901	-0.601481	4.2192	-0.145287	0.406667	-1.97611	-1.6785	-2.74519	-1.39424	4.38658	-0.299426	0.346667	-1.97611	-1.88066	-2.21786	-0.30483	4.15838	-0.0625965	0.46
Bacteria	Bacillota_A	Clostridia	Peptostreptococcales	Anaerovoracaceae	Fimisoma	Fimisoma sp910588185	-3.07761	1.95852	-1.60958	-0.0173214	2.76977	-0.0491934	1.56835	2.76977	0.611152	0.764704	2.76977	0.29788	0.2493	0.746307	0.582699	0.683295	1	1	1	1	-1.80518	-1.56157	-2.31268	-0.467081	4.09089	-0.0994453	0.456954	-1.80518	-2.01146	-0.931053	1.47205	4.34713	0.312878	0.370861	-1.80518	-1.92366	-1.37712	0.146528	4.42691	0.032629	0.486667
Bacteria	Bacillota_A	Clostridia	Oscillospirales	Oscillospiraceae	Vescimonas	Vescimonas	0.0828205	1.84558	0.142251	-3.29565	2.61004	-1.41135	-2.98066	2.61004	-1.27346	-3.53636	2.61004	-1.46809	0.78746	0.322192	0.36921	0.29623	1	0.990929	0.99057	1	-1.90927	-1.6511	-2.67559	-1.29737	4.92412	-0.276149	0.373334	-1.90927	-1.70946	-2.20508	-0.660766	4.71735	-0.140378	0.443709	-1.90927	-1.65276	-2.57717	-1.13537	4.79217	-0.194456	0.406667
Bacteria	Bacillota_A	Clostridia	Lachnospirales	Lachnospiraceae	Mediterraneibacter	Mediterraneibacter faecipullorum	-3.3819	1.83411	-1.99836	1.89218	2.59383	0.890131	0.211904	2.59383	0.0873458	0.183363	2.59383	0.084906	0.198077	0.512514	0.712897	0.744156	0.968439	1	1	1	-2.3021	-2.64764	-0.949098	2.22669	4.37957	0.408147	0.317882	-2.3021	-2.20008	-2.55882	-0.569629	4.73507	-0.0998554	0.446667	-2.3021	-2.2677	-2.45541	-0.144036	4.61359	-0.0267226	0.48
Bacteria	Bacillota_A	Clostridia	Christensenellales	Aristaeellaceae	UBA11524	UBA11524 sp000437595	-3.42589	1.95722	-1.85854	1.36969	2.76793	0.572981	0.24636	2.76793	0.110074	1.81851	2.76793	0.749149	0.204491	0.605929	0.754835	0.541891	0.992274	1	1	1	-2.04024	-2.1737	-1.4336	0.563712	4.75932	0.113565	0.453334	-2.04024	-1.89494	-2.52098	-0.30335	4.66656	-0.063444	0.473333	-2.04024	-2.2746	-1.06769	1.3917	4.89163	0.290435	0.333334
Bacteria	Bacteroidota	Bacteroidia	Bacteroidales	Bacteroidaceae	Prevotella	Prevotella sp900544495	-3.32942	1.91968	-1.80892	0.384023	2.71484	0.111102	0.28017	2.71484	0.138617	1.72663	2.71484	0.710608	0.220478	0.702804	0.729991	0.55485	0.988792	1	1	1	-2.13463	-2.07687	-2.33037	-0.199824	4.4247	-0.0379116	0.486667	-2.13463	-2.14418	-2.09228	-0.141501	4.17766	-0.024798	0.490066	-2.13463	-2.36805	-1.12759	1.47771	4.74695	0.305069	0.337749
Bacteria	Bacillota_A	Clostridia	Christensenellales	Borkfalkiaceae	HGM11416	HGM11416 sp900768525	-3.08348	1.64194	-1.94859	0.00160592	2.32205	-0.0261644	0.0151895	2.32205	-0.0154828	1.09854	2.32205	0.472424	0.187938	0.75231	0.741106	0.630104	0.991302	1	1	1	-2.1025	-2.04139	-2.67661	-0.798878	3.70254	-0.212297	0.417219	-2.1025	-2.0472	-2.35225	-0.293642	4.07257	-0.061459	0.443709	-2.1025	-2.47363	-1.30381	0.949405	3.99483	0.206582	0.384106
Bacteria	Bacillota_A	Clostridia	Lachnospirales	Lachnospiraceae	Agathobacter	Agathobacter faecis	-1.90391	1.7889	-1.0843	-1.55512	2.52989	-0.657324	-1.09544	2.52989	-0.466517	0.240937	2.52989	0.109481	0.402637	0.580057	0.640487	0.77024	1	1	1	1	-1.76812	-1.54498	-2.61067	-0.971793	4.46512	-0.22071	0.377484	-1.76812	-1.61117	-2.28107	-0.43316	3.99097	-0.0784271	0.443709	-1.76812	-2.04882	-0.784085	0.898919	4.19101	0.145331	0.397351
Bacteria	Bacillota_A	Clostridia	Lachnospirales	Lachnospiraceae	Blautia_A	Blautia_A wexlerae	-3.02394	1.7442	-1.81362	-0.309449	2.46668	-0.0886169	0.996594	2.46668	0.422251	0.820301	2.46668	0.36168	0.227866	0.739291	0.63457	0.663134	0.984847	1	1	1	-1.98542	-1.82684	-2.44651	-0.784364	3.99783	-0.186483	0.42	-1.98542	-2.13802	-1.41139	0.685632	3.9878	0.14931	0.417219	-1.98542	-2.1012	-1.75916	0.394482	4.08451	0.0917455	0.450331
Bacteria	Bacillota_A	Clostridia	Oscillospirales	Ruminococcaceae	Massilioclostridium	Massilioclostridium facile	-1.91732	1.84683	-0.974518	-1.29141	2.61181	-0.633947	-1.05521	2.61181	-0.526361	-0.562478	2.61181	-0.317978	0.454645	0.600318	0.605667	0.673691	1	1	1	1	-1.94642	-1.63901	-2.73992	-0.309639	4.51505	-0.0695382	0.473333	-1.94642	-1.7487	-2.31499	-0.72685	4.15736	-0.144277	0.413334	-1.94642	-1.98091	-1.67846	0.236382	4.33572	0.0437203	0.476821
Bacteria	Bacillota	Bacilli	Lactobacillales	Streptococcaceae	Streptococcus	Streptococcus sanguinis	-3.35203	1.75274	-2.08975	1.23582	2.47875	0.588929	0.0727913	2.47875	0.0627092	0.264626	2.47875	0.172545	0.174694	0.595759	0.735228	0.686407	0.973537	1	1	1	-2.21415	-2.47024	-1.51646	0.594767	4.23639	0.128495	0.426667	-2.21415	-2.07837	-2.5997	-0.454128	4.15504	-0.0697324	0.46	-2.21415	-2.23758	-2.19166	-0.428841	4.56326	-0.0775068	0.443709
Bacteria	Bacillota	Bacilli	Bacillales	Bacillaceae	Bacillus	Bacillus halotolerans	-0.563288	2.17073	-0.18697	-2.26793	3.06988	-0.824951	-2.30027	3.06988	-0.811418	-2.62083	3.06988	-0.962913	0.765299	0.514777	0.508855	0.450016	1	1	1	1	-2.09157	-2.0469	-2.17291	-0.266799	4.8383	-0.0584513	0.446667	-2.09157	-2.11174	-2.01899	-0.303275	4.76859	-0.0831743	0.463576	-2.09157	-1.81794	-2.6282	-0.79119	4.58029	-0.162582	0.430464
Bacteria	Bacillota_A	Clostridia	Lachnospirales	Bianqueaceae	Bianquea	Bianquea renquensis	-2.21297	1.30477	-1.77021	3.03185	1.84523	1.84059	3.21926	1.84523	1.91565	-0.741354	1.84523	-0.496701	0.251939	0.215213	0.194589	0.592548	0.975404	0.965666	0.960179	0.988722	-0.0506052	-0.622015	1.07697	1.37135	2.75519	0.403265	0.245034	-0.0506052	-0.71965	1.16755	1.64833	2.67589	0.541986	0.245034	-0.0506052	0.463295	-2.36463	-2.4237	3.44284	-0.606937	0.213335
Bacteria	Bacillota	Bacilli	Lactobacillales	Lactobacillaceae	Lactobacillus	Lactobacillus iners	-3.29275	1.9115	-1.8757	-0.110381	2.70327	0.00740512	1.12421	2.70327	0.493631	0.132284	2.70327	0.0775278	0.214597	0.736967	0.667153	0.739374	0.971363	0.996372	0.992677	1	-2.16094	-2.12748	-2.33204	-0.405918	4.83503	-0.0550172	0.48	-2.16094	-2.41217	-1.30587	0.871384	4.69339	0.173446	0.406667	-2.16094	-2.09256	-2.45104	-0.264514	4.44873	-0.062704	0.466667
Bacteria	Bacillota	Bacilli	Lactobacillales	Lactobacillaceae	Limosilactobacillus	Limosilactobacillus fermentum	-0.289393	2.01749	-0.0475805	-2.53018	2.85317	-1.00648	-2.85584	2.85317	-1.14021	-3.05218	2.85317	-1.13557	0.821801	0.439864	0.405461	0.388953	1	1	1	0.993437	-2.05734	-1.9859	-2.2028	-0.563936	4.81895	-0.114472	0.430464	-2.05734	-1.90399	-2.45386	-0.597596	4.69457	-0.132995	0.44	-2.05734	-1.86442	-2.37955	-0.645234	4.93713	-0.130836	0.417219
Bacteria	Bacteroidota	Bacteroidia	Bacteroidales	P3	Pullibacteroides	Pullibacteroides sp014803485	-1.77409	1.79645	-0.9693	-1.16548	2.54056	-0.533269	-1.10793	2.54056	-0.54359	1.34488	2.54056	0.563049	0.439323	0.610898	0.626303	0.60625	1	1	1	1	-1.25318	-0.957476	-2.23376	-1.18644	4.13726	-0.25407	0.350994	-1.25318	-0.916032	-2.23401	-1.08088	3.62934	-0.230612	0.38	-1.25318	-1.78428	0.65078	1.99957	3.79143	0.420848	0.245034
Bacteria	Bacillota_C	Negativicutes	Veillonellales	Megasphaeraceae	Anaeroglobus	Anaeroglobus micronuciformis	-3.06513	1.89236	-1.69925	0.0542175	2.67621	-0.021169	0.126842	2.67621	0.0233968	1.47495	2.67621	0.626707	0.227051	0.7525	0.754542	0.547413	1	0.987595	1	1	-1.91695	-1.81364	-2.18018	-0.344498	4.54386	-0.0718259	0.453334	-1.91695	-1.86222	-2.11681	-0.605101	4.48969	-0.148924	0.426667	-1.91695	-2.20206	-0.832148	1.48461	4.14485	0.27909	0.326667
Bacteria	Bacillota_A	Clostridia	Lachnospirales	Lachnospiraceae	Eubacterium_F	Eubacterium_F sp000433735	-1.59026	1.62754	-0.937943	-1.68575	2.3017	-0.861428	3.85911	2.3017	1.75535	1.99604	2.3017	0.9376	0.464687	0.522194	0.165299	0.448154	1	0.98317	1	1	0.302825	1.19778	-2.71086	-3.36693	4.16501	-0.826532	0.165565	0.302825	-0.842075	2.8176	3.13516	3.35917	0.951222	0.0933378	0.302825	-0.24648	1.56858	1.49963	4.16784	0.307001	0.357616
Bacteria	Bacteroidota	Bacteroidia	Bacteroidales	Bacteroidaceae	Bacteroides	Bacteroides sp900552405	-2.32598	1.57381	-1.49478	-0.929762	2.2257	-0.560124	-1.21185	2.2257	-0.631073	3.56145	2.2257	1.72327	0.278356	0.614118	0.577303	0.19263	1	0.990909	0.995544	1	-1.15013	-0.592557	-2.44553	-1.72427	4.56311	-0.316095	0.317882	-1.15013	-0.590292	-2.44201	-1.89938	4.57407	-0.372498	0.300001	-1.15013	-2.17673	1.2818	3.6873	2.92176	1.12161	0.0596098
Bacteria	Bacillota_I	Bacilli_A	Erysipelotrichales	Coprobacillaceae	Allocoprobacillus	Allocoprobacillus merdigallinarum	-2.83062	1.85091	-1.58058	1.12489	2.61759	0.461732	-0.470498	2.61759	-0.205586	0.548275	2.61759	0.232676	0.263872	0.638775	0.72209	0.701272	0.99904	1	1	1	-1.8347	-2.12231	-0.641851	1.25835	4.64181	0.277895	0.366667	-1.8347	-1.63745	-2.53152	-0.9831	4.67003	-0.220102	0.393334	-1.8347	-1.87783	-1.6808	0.406346	4.24078	0.0855958	0.450331
Bacteria	Bacillota_A	Clostridia	Oscillospirales	Butyricicoccaceae	Butyricicoccus	Butyricicoccus sp900604335	-3.32309	1.93406	-1.7529	0.048108	2.73518	0.0143581	0.377038	2.73518	0.112331	1.67586	2.73518	0.64145	0.205127	0.749076	0.722943	0.558256	1	1	1	1	-2.16819	-2.05329	-2.50103	-0.46582	4.35151	-0.0875266	0.46	-2.16819	-2.12076	-2.35807	-0.51641	4.52567	-0.0930361	0.453334	-2.16819	-2.44678	-0.806954	1.74799	4.28497	0.31283	0.357616
Bacteria	Bacillota_A	Clostridia	Oscillospirales	Oscillospiraceae	Dysosmobacter	Dysosmobacter avistercoris	-3.03172	1.75829	-1.93865	0.756142	2.4866	0.421577	0.0764225	2.4866	0.124361	-0.207384	2.4866	0.00150118	0.192435	0.681136	0.758298	0.730862	0.964626	1	1	0.998556	-2.22167	-2.44116	-1.64778	0.789618	3.9842	0.183458	0.410596	-2.22167	-2.20552	-2.3019	-0.0371568	4.25163	-0.00931363	0.496689	-2.22167	-2.15016	-2.4811	-0.51002	4.17012	-0.112687	0.453334
Bacteria	Bacteroidota	Bacteroidia	Bacteroidales	Bacteroidaceae	Bacteroides	Bacteroides intestinalis_A	-3.2977	1.80301	-2.02321	0.23368	2.54984	0.136152	1.02129	2.54984	0.534425	0.273377	2.54984	0.176486	0.191938	0.731422	0.613529	0.717095	0.966626	1	1	1	-2.14937	-2.06076	-2.44044	-0.0293765	4.13592	-0.00788589	0.5	-2.14937	-2.3768	-1.41277	0.941422	3.88097	0.223504	0.4	-2.14937	-2.13854	-2.17211	-0.128881	4.2053	-0.0216213	0.483444
Bacteria	Bacillota_A	Clostridia	Oscillospirales	Ruminococcaceae	Faecalibacterium	Faecalibacterium	-2.92412	1.54968	-1.93614	0.918387	2.19158	0.458586	2.10609	2.19158	0.99037	3.00078	2.19158	1.43306	0.205916	0.627756	0.455115	0.289862	0.980212	1	1	1	-0.697782	-0.559373	-1.01443	-0.680299	4.067	-0.123564	0.44	-0.697782	-0.839393	-0.180669	0.280635	3.40603	0.0756356	0.446667	-0.697782	-1.14198	0.408945	1.48889	3.33225	0.339771	0.300001
Bacteria	Bacillota_A	Clostridia	Christensenellales	Christensenellaceae	Christensenella	Christensenella minuta	-0.546905	1.6622	-0.243317	-1.65855	2.3507	-0.772551	-0.914971	2.3507	-0.464004	-2.78625	2.3507	-1.30935	0.745148	0.529852	0.646447	0.336934	1	1	1	0.998996	-1.3151	-1.25376	-1.66078	-0.606833	3.98662	-0.118917	0.433334	-1.3151	-1.43022	-0.952267	0.449919	4.1393	0.0998591	0.453334	-1.3151	-0.788216	-2.81516	-2.44871	3.92228	-0.537306	0.280001
Bacteria	Bacillota	Bacilli	Lactobacillales	Lactobacillaceae	Latilactobacillus	Latilactobacillus sakei	-3.4238	1.85376	-1.91776	0.551706	2.62161	0.190072	1.67964	2.62161	0.698662	0.444559	2.62161	0.162131	0.205003	0.680781	0.552036	0.712205	0.980786	0.997706	0.993217	0.992462	-2.17942	-2.0819	-2.51808	-0.267563	4.31647	-0.050996	0.48	-2.17942	-2.60281	-0.768141	1.53127	4.38404	0.292501	0.353334	-2.17942	-2.10949	-2.39441	-0.715776	4.12122	-0.137831	0.393334
Bacteria	Bacillota_A	Clostridia	Oscillospirales	Ruminococcaceae	Neobittarella	Neobittarella massiliensis	-1.32574	1.78116	-0.673934	-1.65821	2.51894	-0.811849	-1.63973	2.51894	-0.79768	-1.63993	2.51894	-0.75789	0.539421	0.535169	0.551773	0.571096	1	0.983241	0.994465	0.991318	-2.10918	-1.97731	-2.44758	-0.483403	4.23627	-0.10776	0.433334	-2.10918	-1.89616	-2.60041	-0.749214	4.35551	-0.134379	0.413334	-2.10918	-2.01292	-2.30661	-0.467814	4.30763	-0.084666	0.46
Bacteria	Bacillota_A	Clostridia	Oscillospirales	Oscillospiraceae	Intestinimonas	Intestinimonas timonensis	-2.86052	1.69015	-1.80931	-0.12047	2.39023	-0.0868594	-0.194582	2.39023	-0.090002	0.765258	2.39023	0.373209	0.220115	0.709928	0.729687	0.665328	0.989305	1	1	1	-2.10146	-2.02298	-2.38139	-0.306515	4.04418	-0.0743704	0.470199	-2.10146	-1.99319	-2.45408	-0.684631	4.0025	-0.146532	0.42	-2.10146	-2.3395	-1.27322	0.852014	3.8574	0.194944	0.386667
Bacteria	Bacillota_A	Clostridia	Oscillospirales	Oscillospiraceae	Dysosmobacter_A	Dysosmobacter_A acutus	-2.32195	1.798	-1.36571	-0.757738	2.54275	-0.342498	-0.652104	2.54275	-0.264781	-0.69583	2.54275	-0.283477	0.322676	0.680984	0.670843	0.685631	1	1	1	1	-2.12542	-2.10679	-2.17106	-0.183922	4.89865	-0.0300194	0.48	-2.12542	-2.06235	-2.27194	-0.040294	3.8021	-0.0147996	0.496689	-2.12542	-2.01927	-2.37907	-0.233602	4.16891	-0.0637731	0.46
Bacteria	Actinomycetota	Coriobacteriia	Coriobacteriales	Eggerthellaceae	Anaerotardibacter	Anaerotardibacter sp900540345	-3.12537	1.67717	-2.02372	2.36935	2.37188	1.14287	-0.160735	2.37188	-0.0195999	1.10548	2.37188	0.523528	0.198984	0.417175	0.722639	0.617832	0.969471	0.988223	1	0.99576	-1.59513	-2.16166	-0.158136	1.89427	3.74302	0.438999	0.291392	-1.59513	-1.15643	-2.59198	-1.59587	4.035	-0.365332	0.337749	-1.59513	-1.69344	-1.27624	0.484106	3.95244	0.0850074	0.446667
Bacteria	Bacillota_A	Clostridia	Oscillospirales	Acutalibacteraceae	Acutalibacter	Acutalibacter muris	-2.99206	1.69669	-1.90379	1.04423	2.39949	0.504957	0.112843	2.39949	0.0675022	0.0930649	2.39949	0.0127028	0.209982	0.618924	0.738084	0.754934	0.991801	1	1	1	-2.00492	-2.24518	-1.35448	0.667452	3.85412	0.142454	0.390729	-2.00492	-1.9606	-2.24816	-0.0560201	4.04514	-0.011949	0.490066	-2.00492	-1.98431	-2.15246	-0.345886	3.84808	-0.0615418	0.443709
Bacteria	Bacillota_A	Clostridia	Tissierellales	Peptoniphilaceae	Anaerococcus	Anaerococcus vaginalis	-1.77602	1.92025	-0.858357	0.587046	2.71564	0.175639	-1.3568	2.71564	-0.671641	-1.67805	2.71564	-0.71415	0.468607	0.748226	0.594383	0.566654	1	1	0.990643	1	-1.74194	-2.213	-0.457311	0.977634	4.25855	0.229798	0.370861	-1.74194	-1.51585	-2.37545	-1.30985	4.44872	-0.217498	0.393334	-1.74194	-1.42632	-2.74471	-1.35868	4.17132	-0.301014	0.360001
Bacteria	Bacillota_A	Clostridia	Lachnospirales	Lachnospiraceae	Diplocloster	Diplocloster agilis	-1.84681	1.79364	-1.07992	-1.07505	2.53659	-0.445469	-1.31065	2.53659	-0.536255	-1.344	2.53659	-0.518936	0.433724	0.623199	0.626945	0.588095	1	1	0.99729	1	-2.09323	-1.98083	-2.59835	-0.352031	4.58329	-0.058606	0.470199	-2.09323	-2.01973	-2.3427	-0.862582	4.21716	-0.151277	0.430464	-2.09323	-2.01578	-2.49068	-0.391166	4.28927	-0.0749121	0.46
Bacteria	Bacillota_A	Clostridia	Lachnospirales	Lachnospiraceae	Ventrisoma	Ventrisoma faecale	-3.15884	1.82518	-1.82253	1.52473	2.58119	0.65338	-0.083624	2.58119	-0.0283106	-0.134201	2.58119	-0.0777416	0.211109	0.562888	0.753938	0.732755	0.983801	1	1	1	-2.23679	-2.55155	-0.85421	1.60945	4.41111	0.292904	0.317882	-2.23679	-2.14738	-2.44213	-0.552676	4.2331	-0.109665	0.426667	-2.23679	-2.0931	-2.57102	-0.62484	4.24829	-0.0995807	0.450331
Bacteria	Bacillota	Bacilli	Lactobacillales	Listeriaceae	Listeria	Listeria	-0.598717	2.069	-0.221336	-2.48554	2.92601	-0.934518	-2.3523	2.92601	-0.87781	-2.67849	2.92601	-1.00664	0.751354	0.49421	0.481857	0.437069	1	1	1	1	-2.12685	-2.04273	-2.34283	-0.860218	4.95776	-0.139499	0.417219	-2.12685	-2.0408	-2.44189	-0.502837	4.86844	-0.0825886	0.456954	-2.12685	-1.87685	-2.56176	-0.717387	4.59624	-0.169154	0.417219
Bacteria	Bacteroidota	Bacteroidia	Bacteroidales	Rikenellaceae	Alistipes	Alistipes onderdonkii	-2.16768	1.62309	-1.31961	-1.02665	2.2954	-0.518935	-0.890904	2.2954	-0.521078	-0.597548	2.2954	-0.357518	0.34705	0.614737	0.632392	0.659067	1	1	0.996622	1	-2.22102	-2.13496	-2.58904	-0.33939	4.09483	-0.0776685	0.44	-2.22102	-2.11765	-2.57267	-0.170521	4.18232	-0.0437975	0.476821	-2.22102	-2.1737	-2.30523	-0.0703043	3.88497	-0.0107613	0.486667
Bacteria	Bacillota_A	Clostridia	Lachnospirales	Lachnospiraceae	Agathobacter	Agathobacter sp900543445	-2.97078	1.7318	-1.79447	1.03535	2.44914	0.438362	2.13071	2.44914	0.93994	-0.115939	2.44914	-0.075672	0.219661	0.647029	0.463796	0.721516	0.983412	1	1	0.996188	-1.38909	-1.46677	-1.25414	0.264105	4.05077	0.0726775	0.46	-1.38909	-2.02175	0.0251784	1.51899	3.62625	0.390836	0.273334	-1.38909	-1.06634	-2.25587	-1.34245	4.04944	-0.281236	0.337749
Bacteria	Bacillota_A	Clostridia	Oscillospirales	Ruminococcaceae	Faecalibacterium	Faecalibacterium sp900758465	-1.98079	1.69142	-1.18355	1.41554	2.39203	0.595831	-0.675886	2.39203	-0.325878	0.182683	2.39203	0.114363	0.383655	0.593192	0.659566	0.754582	1	1	1	1	-1.05453	-1.48371	0.234107	1.5197	3.36913	0.461045	0.326667	-1.05453	-0.640531	-2.08497	-1.44067	3.67289	-0.253685	0.366667	-1.05453	-1.04855	-1.08978	-0.239764	3.82053	-0.0502918	0.466667
Bacteria	Bacillota_A	Clostridia	Oscillospirales	Ruminococcaceae	Massiliimalia	Massiliimalia timonensis	-1.46352	1.79629	-0.760869	-0.436131	2.54033	-0.20668	-1.46448	2.54033	-0.68061	-1.21471	2.54033	-0.584577	0.533509	0.71909	0.575915	0.608847	1	1	0.991555	1	-1.7169	-1.84595	-1.28844	0.791332	4.12116	0.135329	0.437086	-1.7169	-1.54295	-2.17075	-0.673126	4.21477	-0.142497	0.433334	-1.7169	-1.62764	-2.11197	-0.494979	4.19857	-0.0992142	0.453334
Bacteria	Bacillota_A	Clostridia	Lachnospirales	Lachnospiraceae	Massilistercora	Massilistercora sp902406105	-2.82912	1.66999	-1.87394	0.696602	2.36173	0.372467	0.679696	2.36173	0.334292	-0.317565	2.36173	-0.0595162	0.236308	0.695453	0.669611	0.701143	0.970961	0.99363	1	1	-1.96234	-2.13319	-1.53941	0.613225	4.03335	0.133861	0.450331	-1.96234	-2.13846	-1.42342	0.682411	4.03428	0.167375	0.423841	-1.96234	-1.79707	-2.52795	-0.604953	3.85758	-0.141973	0.417219
Bacteria	Bacillota_A	Clostridia	Lachnospirales	Lachnospiraceae	Agathobacter	Agathobacter	-2.01125	1.74355	-1.12315	-1.20554	2.46575	-0.564289	1.11067	2.46575	0.446807	-0.892195	2.46575	-0.471375	0.397638	0.597138	0.667394	0.628422	1	0.991162	1	0.99746	-1.57241	-1.23166	-2.57734	-1.26096	4.27812	-0.234849	0.373334	-1.57241	-2.06765	-0.126433	1.72372	3.69146	0.372865	0.306668	-1.57241	-1.30348	-2.37159	-1.08001	4.4138	-0.214266	0.410596
Bacteria	Actinomycetota	Coriobacteriia	Coriobacteriales	Eggerthellaceae	Adlercreutzia	Adlercreutzia muris	-3.4271	1.91137	-1.91586	1.13154	2.70309	0.492218	1.19504	2.70309	0.442364	0.431196	2.70309	0.204378	0.190579	0.613259	0.63577	0.712313	0.983994	1	1	0.999188	-2.05595	-2.18083	-1.39876	0.650849	4.28379	0.101005	0.437086	-2.05595	-2.21833	-1.43873	0.52651	4.28242	0.0918611	0.430464	-2.05595	-1.97531	-2.15849	-0.408645	4.31484	-0.0868559	0.450331
Bacteria	Bacteroidota	Bacteroidia	Bacteroidales	Bacteroidaceae	Phocaeicola	Phocaeicola	0.154134	0.934446	0.252427	-2.25446	1.32151	-1.67114	1.62176	1.32151	1.38167	1.35941	1.32151	1.19139	0.745504	0.258822	0.287441	0.363919	1	0.992238	1	1	0.893128	1.34694	-1.45546	-2.65548	2.90868	-0.865149	0.100004	0.893128	0.394176	1.91724	1.43529	2.15277	0.620433	0.2053	0.893128	0.532055	1.6945	0.926971	2.32322	0.347924	0.324504
Bacteria	Bacillota_A	Clostridia	Lachnospirales	Lachnospiraceae	Marvinbryantia	Marvinbryantia formatexigens	-2.89006	1.69401	-1.90031	0.756443	2.3957	0.437748	-0.247492	2.3957	-0.0518765	0.679804	2.3957	0.426462	0.233624	0.642536	0.717674	0.672975	0.964848	1	0.992263	0.991606	-1.97532	-2.18482	-1.29749	0.756518	4.11815	0.150676	0.430464	-1.97532	-1.70356	-2.65042	-0.872274	4.12208	-0.200286	0.42	-1.97532	-2.10211	-1.5903	0.19036	4.10461	0.0422915	0.470199
Bacteria	Bacillota_A	Clostridia	Oscillospirales	Acutalibacteraceae	Solibaculum	Solibaculum mannosilyticum	-2.99598	1.45199	-2.20767	-0.00477373	2.05343	0.0432688	3.63016	2.05343	1.89804	-0.158308	2.05343	-0.0465012	0.190009	0.710912	0.207636	0.708418	0.969426	1	0.990545	1	-1.53889	-1.2696	-2.32335	-1.38011	3.92632	-0.276116	0.373334	-1.53889	-2.56835	0.758697	3.47026	2.86529	1.00996	0.140003	-1.53889	-1.11551	-2.82769	-1.52028	4.02826	-0.261154	0.366667
Bacteria	Bacillota_A	Clostridia	Lachnospirales	Lachnospiraceae	Cuneatibacter	Cuneatibacter caecimuris	-3.3177	1.71521	-2.04681	1.03075	2.42568	0.462354	1.3761	2.42568	0.617393	1.38281	2.42568	0.607757	0.182674	0.624653	0.58427	0.586012	0.982699	1	0.993564	1	-1.62231	-1.66395	-1.48768	0.307676	4.32561	0.071774	0.466667	-1.62231	-1.71579	-1.16932	0.51813	3.91864	0.0837255	0.443709	-1.62231	-1.76565	-1.28211	0.597462	3.86427	0.137442	0.437086
Bacteria	Bacillota_A	Clostridia	Oscillospirales	Ruminococcaceae	Fournierella	Fournierella	-3.25556	1.80975	-1.85519	1.56174	2.55938	0.643482	0.492133	2.55938	0.186365	0.154208	2.55938	0.0116538	0.209611	0.591314	0.732802	0.723825	0.985977	1	1	1	-1.96883	-2.28113	-0.838943	0.905302	4.35334	0.169715	0.384106	-1.96883	-1.92527	-2.15638	-0.517615	4.39694	-0.0894757	0.453334	-1.96883	-1.80477	-2.42602	-0.566523	4.45385	-0.120843	0.446667
Bacteria	Bacillota_A	Clostridia	Lachnospirales	Lachnospiraceae	Mediterraneibacter	Mediterraneibacter massiliensis	-3.47928	1.86048	-1.93795	1.63366	2.63111	0.64878	1.37277	2.63111	0.525143	0.300527	2.63111	0.0572095	0.169601	0.569831	0.587723	0.742443	0.985064	1	1	1	-1.90911	-2.10493	-1.10411	0.986983	4.41364	0.19872	0.370861	-1.90911	-2.09527	-1.30677	0.602127	3.84653	0.142451	0.410596	-1.90911	-1.78664	-2.17252	-0.594353	4.67398	-0.125723	0.410596
Bacteria	Bacillota_A	Clostridia	Lachnospirales	Lachnospiraceae	Acetatifactor	Acetatifactor acetigignens	-2.42754	1.72824	-1.45323	-0.548426	2.4441	-0.240549	-0.548347	2.4441	-0.240084	0.394987	2.4441	0.155983	0.270323	0.73772	0.692948	0.745	1	0.998866	1	1	-1.80556	-1.74643	-2.03966	-0.44822	3.90766	-0.0883706	0.446667	-1.80556	-1.66069	-2.3216	-0.560832	4.28621	-0.150029	0.423841	-1.80556	-1.96687	-1.33862	0.522672	3.82126	0.107638	0.443709
Bacteria	Bacillota_A	Clostridia	Lachnospirales	Lachnospiraceae	Sellimonas	Sellimonas intestinalis	-3.01417	1.58366	-1.97732	-0.224519	2.23963	-0.148989	0.122699	2.23963	0.00668926	1.20122	2.23963	0.595436	0.21602	0.689119	0.728319	0.57605	0.983868	1	1	1	-2.03515	-1.88258	-2.57226	-0.654454	4.00374	-0.18142	0.413334	-2.03515	-1.95927	-2.27732	-0.329073	4.17502	-0.0742083	0.456954	-2.03515	-2.42808	-1.06515	1.01961	3.60283	0.253113	0.360001
Bacteria	Bacteroidota	Bacteroidia	Bacteroidales	Tannerellaceae	Parabacteroides	Parabacteroides johnsonii	-3.01779	1.7137	-1.81447	0.164217	2.42354	0.0232323	-0.0237326	2.42354	-0.0551894	1.04084	2.42354	0.457186	0.197501	0.762925	0.766099	0.657701	0.995427	1	1	1	-2.07617	-2.05325	-2.16891	-0.276275	4.31327	-0.0915906	0.476821	-2.07617	-1.94743	-2.46407	-0.862161	4.12825	-0.153495	0.406667	-2.07617	-2.28369	-1.28315	1.16524	4.1789	0.22866	0.393334
Bacteria	Actinomycetota	Coriobacteriia	Coriobacteriales	Eggerthellaceae	Anaerotardibacter	Anaerotardibacter sp900556585	-3.16141	1.57702	-2.14834	0.993432	2.23025	0.539643	3.81666	2.23025	1.85277	0.203313	2.23025	0.135384	0.172004	0.595738	0.190759	0.686803	0.97437	1	0.998432	1	-1.33646	-1.27852	-1.49658	0.0402532	4.22042	0.00919392	0.493333	-1.33646	-2.10183	0.663871	2.99404	3.20965	0.874754	0.125831	-1.33646	-1.03388	-2.32341	-1.54439	4.06658	-0.348012	0.370861
Bacteria	Bacteroidota	Bacteroidia	Bacteroidales	Bacteroidaceae	Phocaeicola	Phocaeicola dorei	-3.05277	1.76139	-1.85763	0.210845	2.49098	0.107154	0.0658837	2.49098	0.0449447	0.876571	2.49098	0.427726	0.217772	0.740822	0.749873	0.646151	0.984486	1	1	0.994923	-2.05911	-2.05911	-2.06635	-0.0932197	4.0554	-0.0149546	0.490066	-2.05911	-2.00606	-2.26654	-0.402273	4.19435	-0.0747308	0.453334	-2.05911	-2.23824	-1.42944	0.932525	4.16525	0.171006	0.417219
Bacteria	Pseudomonadota	Gammaproteobacteria	Enterobacterales	Enterobacteriaceae	Morganella	Morganella morganii	-1.07829	1.9188	-0.461801	-2.23531	2.7136	-1.01582	-1.77527	2.7136	-0.756749	-2.02888	2.7136	-0.883595	0.667406	0.455931	0.54561	0.494712	1	0.983362	1	1	-1.97213	-1.85279	-2.3657	-0.870845	4.5139	-0.167	0.390729	-1.97213	-1.9479	-2.06524	-0.417578	4.55584	-0.0753303	0.463576	-1.97213	-1.8202	-2.45508	-0.891791	4.69546	-0.159733	0.430464
Bacteria	Bacteroidota	Bacteroidia	Bacteroidales	Bacteroidaceae	Phocaeicola	Phocaeicola vulgatus	-3.40349	1.73892	-2.02082	0.513058	2.45921	0.142481	1.35352	2.45921	0.574937	0.613221	2.45921	0.204953	0.180177	0.708317	0.607325	0.689236	0.991704	1	1	1	-2.07596	-2.01331	-2.21345	0.0365819	4.12915	0.00895038	0.496689	-2.07596	-2.2872	-1.25393	0.868533	4.02539	0.185308	0.397351	-2.07596	-2.07723	-2.01742	-0.255812	4.36884	-0.0563766	0.476821
Bacteria	Bacillota_A	Clostridia	Christensenellales	Borkfalkiaceae	Borkfalkia	Borkfalkia sp944346885	-2.12704	1.81365	-1.13742	-0.94903	2.56489	-0.456914	-0.987864	2.56489	-0.554574	-0.998041	2.56489	-0.495674	0.399908	0.618791	0.586367	0.624903	1	1	1	1	-2.07557	-1.987	-2.35231	-0.395189	4.42232	-0.0664383	0.453334	-2.07557	-1.95426	-2.41032	-0.686797	4.15272	-0.158493	0.437086	-2.07557	-1.99751	-2.35503	-0.289132	4.11854	-0.0577288	0.463576
Bacteria	Bacillota_A	Clostridia	Christensenellales	NSJ-53	Gehongia	Gehongia tenuis	-2.04606	1.79076	-1.10774	-1.02767	2.53252	-0.51354	-0.877779	2.53252	-0.431441	-1.13399	2.53252	-0.556568	0.381115	0.639778	0.650081	0.624207	1	1	1	1	-2.12915	-2.02936	-2.39514	-0.0809218	4.207	-0.020781	0.493333	-2.12915	-2.00206	-2.25351	-0.171355	4.08726	-0.0558362	0.483444	-2.12915	-2.03147	-2.28383	-0.623426	4.41191	-0.13287	0.430464
Bacteria	Bacillota_A	Clostridia	Lachnospirales	Lachnospiraceae	Oribacterium	Oribacterium asaccharolyticum	-1.72282	1.75984	-0.967538	-1.33636	2.48879	-0.610592	-1.31664	2.48879	-0.661047	-1.21329	2.48879	-0.501779	0.462953	0.574203	0.545874	0.593859	1	1	1	1	-2.04406	-1.93905	-2.23039	-0.467143	4.21262	-0.0611661	0.470199	-2.04406	-1.79356	-2.53715	-0.172521	3.96176	-0.047981	0.473333	-2.04406	-1.90497	-2.2609	-0.479794	4.4615	-0.104021	0.450331
Bacteria	Bacillota_A	Clostridia	Lachnospirales	Lachnospiraceae	Alitiscatomonas	Alitiscatomonas sp900541255	-3.02479	1.74035	-1.8399	0.137006	2.46123	0.0640782	1.44659	2.46123	0.683392	-0.240657	2.46123	-0.111131	0.210325	0.756403	0.554058	0.730273	0.976718	1	1	0.998138	-2.07744	-2.00587	-2.25266	-0.28967	4.22469	-0.084004	0.476821	-2.07744	-2.46147	-0.763659	1.35175	4.08083	0.326171	0.333334	-2.07744	-1.86701	-2.68312	-1.05843	3.90032	-0.219763	0.426667
Bacteria	Bacillota_A	Clostridia	Lachnospirales	Lachnospiraceae	Roseburia	Roseburia	-3.24696	1.71004	-1.96643	0.09082	2.41836	-0.0193587	1.16471	2.41836	0.481973	0.065981	2.41836	0.0237392	0.184434	0.719234	0.615174	0.733905	0.981226	0.99793	1	1	-2.24337	-2.16155	-2.46331	-0.302908	4.041	-0.0758535	0.463576	-2.24337	-2.51113	-1.50662	0.816116	4.03708	0.18331	0.4	-2.24337	-2.15483	-2.38961	-0.043533	4.08519	-0.0073116	0.490066
Bacteria	Bacillota_A	Clostridia	Lachnospirales	Lachnospiraceae	Lachnospira	Lachnospira	-0.267783	1.66907	-0.10178	-2.82866	2.36042	-1.31886	-0.0643819	2.36042	-0.0283119	-0.621078	2.36042	-0.263858	0.807527	0.370256	0.825328	0.741551	1	0.987925	1	1	-0.284886	0.368849	-2.23818	-2.40845	3.74937	-0.511134	0.233335	-0.284886	-0.548117	0.392816	0.528608	3.58472	0.1078	0.406667	-0.284886	-0.452091	-0.0114709	0.0616686	4.06161	0.0228201	0.490066
Bacteria	Bacillota_A	Clostridia	Oscillospirales	Ruminococcaceae	Gemmiger	Gemmiger	-0.880901	1.73758	-0.456937	-2.05298	2.45731	-1.00258	-1.22442	2.45731	-0.542836	-1.17233	2.45731	-0.507522	0.648446	0.47555	0.62412	0.620854	1	0.988022	1	1	-1.16404	-0.906606	-2.14227	-0.903262	3.94368	-0.207529	0.393334	-1.16404	-1.12276	-1.27926	-0.247035	4.1418	-0.0557598	0.463576	-1.16404	-1.11998	-1.28101	-0.155139	3.72996	-0.03259	0.486667
Bacteria	Bacillota_I	Bacilli_A	Erysipelotrichales	Coprobacillaceae	Catenibacterium	Catenibacterium mitsuokai	-2.79428	1.79192	-1.6456	0.744082	2.53416	0.32841	0.62659	2.53416	0.317124	1.02032	2.53416	0.498577	0.254871	0.656761	0.689533	0.647937	0.99071	1	1	1	-1.56137	-1.6514	-1.20052	0.476396	4.46007	0.0845257	0.456954	-1.56137	-1.56786	-1.53673	0.36626	4.45408	0.102428	0.466667	-1.56137	-1.71106	-1.03423	0.889444	4.22655	0.194026	0.397351
Bacteria	Bacillota_A	Clostridia	Oscillospirales	Oscillospiraceae	Vescimonas	Vescimonas fastidiosa	-3.27171	1.76089	-1.9812	0.397396	2.49028	0.16162	1.21106	2.49028	0.558637	0.00184873	2.49028	0.0256943	0.18024	0.715617	0.60871	0.756289	0.978967	1	1	1	-2.2392	-2.197	-2.40979	-0.0387957	4.04129	-0.00566424	0.496689	-2.2392	-2.54975	-1.39616	1.21905	4.10524	0.226359	0.397351	-2.2392	-2.075	-2.61381	-0.0960497	4.1582	-0.0304057	0.493333
Bacteria	Bacillota_A	Clostridia	Oscillospirales	Oscillospirales	Oscillospirales	Oscillospirales	-3.11721	1.56501	-2.12194	2.10601	2.21326	1.05416	0.188867	2.21326	0.11121	0.0352124	2.21326	0.0327524	0.176864	0.441862	0.718213	0.753935	0.963376	1	1	1	-1.92244	-2.37541	-0.46954	1.98688	3.85529	0.493039	0.233335	-1.92244	-1.82698	-2.28012	-0.548038	3.98234	-0.126973	0.446667	-1.92244	-1.71927	-2.56513	-1.09061	4.08238	-0.195962	0.370861
Bacteria	Bacteroidota	Bacteroidia	Bacteroidales	Muribaculaceae	Lepagella	Lepagella muris	-3.28769	1.68061	-2.01545	0.192389	2.37674	0.0515524	0.160897	2.37674	0.0400009	1.34904	2.37674	0.598164	0.180247	0.728008	0.726498	0.595222	0.987707	1	0.995155	1	-2.25704	-2.16134	-2.47125	-0.661451	4.14279	-0.11788	0.446667	-2.25704	-2.22398	-2.46323	-0.109236	4.36974	-0.0193272	0.496689	-2.25704	-2.55596	-1.08526	1.2495	4.39781	0.277273	0.344371
Bacteria	Bacillota_A	Clostridia	Oscillospirales	Acutalibacteraceae	Ruminococcus_E	Ruminococcus_E	-3.04209	1.59627	-2.09072	0.10704	2.25746	0.0459715	2.09186	2.25746	1.09139	-0.10462	2.25746	0.0535693	0.183178	0.734173	0.447221	0.746868	0.962712	1	1	1	-1.9901	-1.79574	-2.23331	-0.225278	4.11153	-0.0580979	0.46	-1.9901	-2.42323	-0.244985	2.27272	3.69967	0.535628	0.260001	-1.9901	-1.70953	-2.5115	-0.410847	4.16868	-0.0805986	0.450331
Bacteria	Bacillota	Bacilli	Lactobacillales	Lactobacillaceae	Fructobacillus	Fructobacillus pseudoficulneus	-2.51842	1.81564	-1.37529	-0.523832	2.56771	-0.300428	-0.405193	2.56771	-0.22733	-0.771145	2.56771	-0.338347	0.316724	0.680954	0.717406	0.665274	1	0.993079	1	1	-2.21819	-2.1951	-2.28281	0.06405	3.9984	0.0121092	0.490066	-2.21819	-2.23772	-2.13814	-0.0534463	4.19088	-0.0110806	0.486667	-2.21819	-2.08168	-2.71298	-0.267142	4.47493	-0.0595556	0.473333
Bacteria	Bacillota_A	Clostridia	Peptostreptococcales	Peptostreptococcaceae	Peptostreptococcaceae	Peptostreptococcaceae	-2.20999	1.71483	-1.29245	-0.564976	2.42514	-0.332439	-0.631505	2.42514	-0.339584	-0.121799	2.42514	-0.0779897	0.329227	0.665898	0.693934	0.733964	1	1	1	1	-1.83636	-1.7578	-2.18369	-0.6508	3.81576	-0.156253	0.433334	-1.83636	-1.68889	-2.12417	-0.684906	4.18846	-0.1568	0.423841	-1.83636	-1.95371	-1.53368	0.274308	4.14209	0.0422627	0.470199
Bacteria	Bacillota_A	Clostridia	Lachnospirales	Lachnospiraceae	Bariatricus	Bariatricus	-3.4585	1.81977	-2.02469	0.27297	2.57355	0.165667	1.25595	2.57355	0.522243	0.254563	2.57355	0.109917	0.195505	0.724669	0.621274	0.7365	0.96578	1	1	1	-2.25841	-2.24421	-2.27182	-0.152844	4.19035	-0.0325127	0.490066	-2.25841	-2.40022	-1.56912	1.07121	3.84253	0.23071	0.390729	-2.25841	-2.2072	-2.41135	-0.351334	4.04661	-0.0792929	0.456954
Bacteria	Bacteroidota	Bacteroidia	Bacteroidales	Bacteroidaceae	Bacteroides	Bacteroides cutis	-3.05623	1.72834	-1.87066	0.187808	2.44424	-0.0230512	0.0138057	2.44424	0.042734	0.96144	2.44424	0.388318	0.215853	0.76872	0.746548	0.64999	0.97501	0.994174	1	0.990816	-2.00919	-1.93209	-2.32302	-0.414123	4.01166	-0.0950265	0.443709	-2.00919	-1.99495	-2.09165	-0.30432	3.91929	-0.0760398	0.476821	-2.00919	-2.17361	-1.51015	0.530376	3.89073	0.086446	0.437086
Bacteria	Bacillota_A	Clostridia	Lachnospirales	Lachnospiraceae	Dorea_A	Dorea_A	-3.2158	1.70913	-1.95537	0.199547	2.41708	0.0488593	1.4596	2.41708	0.66807	0.233096	2.41708	0.00438354	0.230609	0.724918	0.574531	0.707604	0.959001	1	1	0.991034	-1.99915	-1.89692	-2.25596	-0.651929	3.8169	-0.164843	0.413334	-1.99915	-2.29276	-1.05568	1.69356	3.94328	0.35842	0.320001	-1.99915	-1.86109	-2.51117	-0.174857	4.15802	-0.0281661	0.486667
Bacteria	Bacillota_A	Clostridia	Lachnospirales	Lachnospiraceae	Coprococcus	Coprococcus eutactus	-3.07876	1.86245	-1.65997	0.113645	2.6339	0.0137306	1.07961	2.6339	0.415427	1.38994	2.6339	0.527238	0.242226	0.77124	0.674286	0.601018	1	1	1	1	-1.8774	-1.65832	-2.4503	-0.942373	4.3361	-0.178055	0.417219	-1.8774	-2.10789	-1.04688	0.796445	4.17046	0.177691	0.433334	-1.8774	-2.07265	-1.15255	1.10361	4.34025	0.217402	0.38
Bacteria	Actinomycetota	Actinomycetes	Actinomycetales	Micrococcaceae	Rothia	Rothia aeria	-3.19496	1.75872	-1.80112	0.383512	2.4872	0.0347008	1.07181	2.4872	0.37442	-0.0769088	2.4872	-0.128545	0.245196	0.75813	0.65757	0.674302	0.983084	1	1	1	-2.12112	-2.01112	-2.34441	-0.485287	4.09945	-0.111293	0.446667	-2.12112	-2.37638	-1.41612	0.730329	4.1002	0.147441	0.417219	-2.12112	-1.97648	-2.70355	-0.829125	4.23421	-0.127647	0.443709
Bacteria	Bacillota_A	Clostridia	Oscillospirales	Ruminococcaceae	Faecalibacterium	Faecalibacterium prausnitzii_I	-2.25406	1.77718	-1.32201	0.452326	2.51331	0.223587	0.373717	2.51331	0.163293	-1.02822	2.51331	-0.394216	0.330253	0.706487	0.715368	0.651821	1	1	1	1	-1.61671	-1.75027	-1.24317	0.757486	4.21344	0.152587	0.433334	-1.61671	-1.81173	-1.10008	0.353129	4.01412	0.0635961	0.46	-1.61671	-1.3224	-2.75152	-1.30992	4.46571	-0.268311	0.384106
Bacteria	Bacillota	Bacilli	Lactobacillales	Lactobacillaceae	Companilactobacillus	Companilactobacillus futsaii	-3.36391	1.8523	-1.9227	1.24463	2.61955	0.565733	0.161904	2.61955	0.0234088	0.49513	2.61955	0.15643	0.200369	0.61196	0.758157	0.674706	0.982246	1	1	1	-2.02268	-2.33984	-1.31011	0.996962	4.14644	0.16955	0.384106	-2.02268	-1.90132	-2.38021	-0.61251	4.27482	-0.0977208	0.446667	-2.02268	-2.02901	-2.00701	0.168464	4.65331	0.0322162	0.486667
Bacteria	Bacillota_I	Bacilli_A	RF39	UBA660	CAG-582	CAG-582 sp910588195	-3.21833	1.70485	-1.9911	0.879761	2.41102	0.422112	0.202418	2.41102	0.0955981	0.286183	2.41102	0.130592	0.186821	0.613439	0.720508	0.701959	0.986695	1	1	1	-2.15569	-2.26434	-1.67322	0.804923	4.07818	0.177564	0.406667	-2.15569	-2.15755	-2.13197	-0.141811	4.0635	-0.0283852	0.476821	-2.15569	-2.1153	-2.2131	-0.154297	4.07837	-0.03694	0.483444
Bacteria	Actinomycetota	Actinomycetes	Actinomycetales	Bifidobacteriaceae	Bifidobacterium	Bifidobacterium	-3.2152	1.76511	-1.90271	1.48876	2.49624	0.661018	0.00953275	2.49624	-0.022004	-0.0927037	2.49624	-0.0228128	0.200582	0.576849	0.767941	0.744705	0.985255	0.996881	1	1	-2.18254	-2.52232	-0.940134	1.28048	3.77109	0.273404	0.370861	-2.18254	-2.09261	-2.3679	-0.455605	4.20756	-0.0900602	0.450331	-2.18254	-1.95969	-2.68555	-0.345264	3.91105	-0.0883547	0.46
Bacteria	Bacillota_A	Clostridia	Lachnospirales	Lachnospiraceae	Anaerobutyricum	Anaerobutyricum faecale	-3.15795	1.64269	-2.07736	1.16956	2.32311	0.611697	0.0848256	2.32311	0.027222	0.537781	2.32311	0.265773	0.188731	0.576511	0.74669	0.704501	0.973662	0.982616	0.99302	0.990167	-2.12684	-2.46843	-1.28935	0.970858	3.86155	0.190764	0.4	-2.12684	-1.92888	-2.59105	-0.607368	3.82902	-0.109462	0.437086	-2.12684	-2.10426	-2.17157	-0.201002	3.7725	-0.0260028	0.496689
Bacteria	Bacillota_A	Clostridia	Lachnospirales	Lachnospiraceae	Hominiventricola	Hominiventricola filiformis	-2.89419	1.75766	-1.70434	1.40142	2.4857	0.627263	-0.586673	2.4857	-0.229921	-0.182907	2.4857	-0.12981	0.271171	0.55641	0.667017	0.717529	0.988013	1	1	1	-2.04752	-2.47551	-0.767539	1.56332	4.08894	0.368888	0.331127	-2.04752	-1.78102	-2.79751	-1.01068	3.824	-0.199537	0.393334	-2.04752	-1.97048	-2.42493	-0.619233	4.42734	-0.129524	0.433334
Bacteria	Bacillota_A	Clostridia	TANB77	CAG-508	CAG-269	CAG-269 sp947367845	-1.59757	1.86671	-0.833296	-1.50602	2.63992	-0.619257	-1.57857	2.63992	-0.665164	-1.73684	2.63992	-0.744548	0.513208	0.569893	0.54728	0.541885	1	1	1	1	-2.1648	-2.0837	-2.29576	-0.214895	4.3963	-0.0525694	0.473333	-2.1648	-2.05158	-2.42854	-0.537149	4.61371	-0.0932055	0.46	-2.1648	-1.98646	-2.81513	-1.03856	4.29867	-0.220591	0.384106
Bacteria	Bacillota_A	Clostridia	Lachnospirales	Lachnospiraceae	Otoolea	Otoolea saccharolyticum_A	-3.33741	1.81565	-1.9443	0.040541	2.56772	0.00956353	1.73584	2.56772	0.738509	0.427183	2.56772	0.185031	0.184086	0.744597	0.540757	0.714996	0.984092	0.995619	0.990699	1	-2.07194	-1.96097	-2.50891	-0.52439	4.75592	-0.101962	0.450331	-2.07194	-2.42074	-0.738184	1.52095	4.2802	0.309615	0.331127	-2.07194	-2.03002	-2.29002	-0.174263	4.34976	-0.0419223	0.476821
Bacteria	Bacillota_A	Clostridia	Oscillospirales	Oscillospiraceae	Dysosmobacter	Dysosmobacter sp018228705	-3.2399	1.74696	-1.97315	-0.0562499	2.47057	-0.00636018	0.011783	2.47057	0.0104258	1.07469	2.47057	0.516785	0.197265	0.748073	0.746806	0.60497	0.97229	0.995389	1	1	-2.36978	-2.22235	-2.67265	-0.665151	4.13211	-0.141352	0.410596	-2.36978	-2.34764	-2.4336	-0.0660801	4.58172	-0.00873825	0.490066	-2.36978	-2.59946	-1.62706	1.3002	4.474	0.22621	0.364239
Bacteria	Bacillota_A	Clostridia	Lachnospirales	Lachnospiraceae	Coprococcus	Coprococcus	-3.23906	1.95144	-1.78416	0.190023	2.75975	0.119065	1.38677	2.75975	0.623615	0.0690055	2.75975	0.0463819	0.219888	0.732885	0.580294	0.785671	0.990468	1	0.997621	1	-2.18965	-2.15105	-2.21397	-0.407274	4.62351	-0.0879054	0.46	-2.18965	-2.43331	-1.06899	1.56262	4.50788	0.313069	0.350994	-2.18965	-1.96392	-2.49387	-0.444203	4.17706	-0.0939055	0.450331
Bacteria	Bacillota_A	Clostridia	Lachnospirales	Lachnospiraceae	Bariatricus	Bariatricus comes_A	-2.08529	1.6819	-1.19662	-0.858775	2.37857	-0.476654	0.0292498	2.37857	-0.0810382	-0.961277	2.37857	-0.535259	0.366432	0.623448	0.777203	0.596613	1	0.999592	0.996418	1	-1.86406	-1.75557	-2.32277	-0.698717	3.70199	-0.128678	0.406667	-1.86406	-1.95882	-1.4857	0.889861	4.02691	0.189053	0.413334	-1.86406	-1.76209	-2.36141	-0.914305	3.83004	-0.181644	0.403974
Bacteria	Bacillota_C	Negativicutes	Veillonellales	Veillonellaceae	Veillonella	Veillonella tobetsuensis	-1.49318	1.69	-0.849348	-1.46739	2.39002	-0.688539	-1.30191	2.39002	-0.681754	-1.233	2.39002	-0.61441	0.482057	0.561776	0.593856	0.60211	1	1	0.990071	1	-1.87294	-1.71929	-2.32066	-0.500494	4.09579	-0.0903442	0.453334	-1.87294	-1.70897	-2.14431	-0.67158	4.1374	-0.109293	0.450331	-1.87294	-1.79566	-2.09721	-0.401769	3.94008	-0.0836778	0.437086
Bacteria	Bacillota_A	Clostridia	Peptostreptococcales	Anaerovoracaceae	Lentihominibacter	Lentihominibacter hominis	-3.16424	1.77229	-1.8938	0.126808	2.5064	0.0751432	0.148119	2.5064	0.0791797	1.43187	2.5064	0.657945	0.216208	0.734857	0.725988	0.571151	0.991247	1	0.998604	1	-2.07309	-1.9871	-2.32795	-0.35366	4.51992	-0.0623178	0.473333	-2.07309	-1.98563	-2.34164	-0.481745	4.28067	-0.0953303	0.430464	-2.07309	-2.33602	-1.08122	1.35571	3.95923	0.299041	0.346667
Bacteria	Bacillota_A	Clostridia	Lachnospirales	Lachnospiraceae	Oliverpabstia	Oliverpabstia	-3.26504	1.78389	-1.85408	1.18551	2.5228	0.452576	1.21558	2.5228	0.489888	0.0371333	2.5228	-0.0116259	0.219293	0.627222	0.617168	0.727997	0.98743	1	1	1	-1.86664	-1.9789	-1.51637	0.642192	3.98495	0.140768	0.44	-1.86664	-2.03132	-1.34432	0.760626	3.95338	0.158882	0.410596	-1.86664	-1.68733	-2.35923	-0.555731	4.61505	-0.0925326	0.446667
Bacteria	Bacillota_A	Clostridia	Lachnospirales	Lachnospiraceae	Lachnospira	Lachnospira sp000436535	-2.96563	1.68645	-1.94258	0.244429	2.385	0.130489	1.16643	2.385	0.706197	0.0169975	2.385	0.050213	0.224431	0.729256	0.561145	0.753165	0.962742	1	0.994203	0.999646	-1.97609	-1.91022	-2.22784	-0.47824	3.91032	-0.102563	0.470199	-1.97609	-2.28326	-0.765279	1.297	4.11471	0.272568	0.331127	-1.97609	-1.86693	-2.42036	-0.442192	4.53643	-0.0957584	0.456954
Bacteria	Bacillota_A	Clostridia	Lachnospirales	Lachnospiraceae	Alitiscatomonas	Alitiscatomonas	-3.04205	1.79159	-1.79132	-0.0732493	2.53369	-0.0550167	-0.0074385	2.53369	-0.00485017	1.03369	2.53369	0.436556	0.216596	0.749344	0.769878	0.64068	0.99785	1	1	1	-2.06551	-1.87374	-2.43318	-0.607245	4.20417	-0.103672	0.450331	-2.06551	-1.98914	-2.27925	-0.338802	4.53018	-0.0678861	0.473333	-2.06551	-2.24164	-1.44368	1.10889	4.25539	0.242085	0.346667
Bacteria	Bacteroidota	Bacteroidia	Bacteroidales	Bacteroidaceae	Bacteroides	Bacteroides ovatus	-3.17764	1.69871	-2.02944	0.527059	2.40234	0.281809	0.0326307	2.40234	0.056735	1.23712	2.40234	0.587266	0.182122	0.656438	0.738832	0.563434	0.981078	1	1	1	-2.09252	-2.18627	-1.94149	0.417113	4.15307	0.068257	0.46	-2.09252	-1.95533	-2.65656	-0.426159	4.19573	-0.104223	0.466667	-2.09252	-2.42355	-1.31645	0.884019	3.97752	0.193536	0.403974
Bacteria	Bacillota_A	Clostridia	Lachnospirales	Lachnospiraceae	Muricomes	Muricomes	-3.55162	1.80696	-2.18624	0.535524	2.55542	0.310321	0.387515	2.55542	0.305263	1.48606	2.55542	0.678132	0.164427	0.680146	0.704478	0.597909	0.96522	0.990622	0.989328	0.990147	-2.16641	-2.15751	-2.20795	-0.182478	3.99384	-0.0344282	0.476821	-2.16641	-2.14166	-2.28863	-0.277386	4.11297	-0.0585549	0.470199	-2.16641	-2.37335	-1.33994	1.24334	3.87993	0.310583	0.390729
Bacteria	Bacillota_A	Clostridia	Lachnospirales	Lachnospiraceae	Roseburia_B	Roseburia_B zhanii	-2.60808	1.84851	-1.39679	-0.495757	2.61419	-0.27684	-0.873718	2.61419	-0.391607	-0.684502	2.61419	-0.35349	0.321537	0.692408	0.64553	0.645764	1	1	1	1	-2.23947	-2.18521	-2.49354	-0.00484759	4.03634	-0.000548976	0.5	-2.23947	-2.13617	-2.71466	-0.507045	4.48707	-0.0674743	0.443709	-2.23947	-2.11642	-2.58338	-0.304531	4.28349	-0.069868	0.463576
Bacteria	Actinomycetota	Coriobacteriia	Coriobacteriales	Atopobiaceae	Tractidigestivibacter	Tractidigestivibacter	-3.48247	1.75058	-2.10523	0.388573	2.47569	0.212613	1.58921	2.47569	0.718286	0.439269	2.47569	0.226213	0.18253	0.713915	0.552403	0.706152	0.948322	1	0.993375	1	-2.07527	-2.01378	-2.34373	-0.26715	4.16279	-0.0479826	0.48	-2.07527	-2.37446	-1.08807	0.849368	3.9774	0.188122	0.38	-2.07527	-2.0704	-2.09763	0.0128738	4.70927	0.00261249	0.496689
Bacteria	Bacillota_A	Clostridia	Christensenellales	Christensenellales	Christensenellales	Christensenellales	-3.22856	1.79226	-1.89871	0.24273	2.53464	0.122944	1.28133	2.53464	0.567795	0.237086	2.53464	0.0775175	0.205997	0.743813	0.59114	0.734118	0.977056	1	1	0.993615	-2.20321	-2.12692	-2.3455	-0.727309	4.64794	-0.142907	0.456954	-2.20321	-2.42746	-1.03374	1.2817	4.30991	0.286224	0.390729	-2.20321	-2.05637	-2.51471	-0.201975	4.31201	-0.0420842	0.466667
Bacteria	Bacillota	Bacilli	Lactobacillales	Lactobacillales	Lactobacillales	Lactobacillales	-2.15329	1.77275	-1.28636	-1.20299	2.50705	-0.449975	-0.936573	2.50705	-0.374566	-1.07053	2.50705	-0.420537	0.354403	0.611925	0.660541	0.643711	0.996643	1	1	1	-2.18822	-2.06699	-2.5587	-0.21249	4.10779	-0.0478247	0.470199	-2.18822	-2.10095	-2.24653	-0.35859	3.80781	-0.0720594	0.46	-2.18822	-2.08536	-2.58235	-0.312711	4.47239	-0.059946	0.470199
Bacteria	Actinomycetota	Coriobacteriia	Coriobacteriales	Eggerthellaceae	Anaerotardibacter	Anaerotardibacter sp000436075	-3.32549	1.89637	-1.88185	1.25516	2.68187	0.558803	0.149459	2.68187	0.0594805	0.128958	2.68187	0.0642001	0.212873	0.592364	0.757744	0.758644	0.978127	1	0.997111	1	-2.11709	-2.40916	-1.12284	0.920105	4.48296	0.131232	0.377484	-2.11709	-2.01739	-2.38407	-0.473793	4.26837	-0.124111	0.466667	-2.11709	-2.04391	-2.3253	-0.477295	4.43549	-0.0710426	0.456954
Bacteria	Bacillota_A	Clostridia	Lachnospirales	Lachnospiraceae	COE1	COE1 sp000403215	-3.41264	1.87932	-1.99021	1.25919	2.65775	0.579595	0.0971952	2.65775	0.0688156	-0.0603537	2.65775	0.0367691	0.2044	0.565702	0.734277	0.754318	0.973617	1	1	1	-2.27181	-2.5744	-1.48207	0.789263	3.91439	0.200869	0.4	-2.27181	-2.13265	-2.53393	-0.387507	4.27803	-0.0707496	0.473333	-2.27181	-2.13974	-2.68715	-0.697178	4.24654	-0.161542	0.437086
Bacteria	Bacillota_A	Clostridia	Lachnospirales	Lachnospiraceae	Oliverpabstia	Oliverpabstia tarda	-3.37503	1.77802	-2.03103	0.412679	2.51449	0.153646	1.12529	2.51449	0.509224	0.171315	2.51449	0.110743	0.181065	0.717898	0.588716	0.72273	0.951113	0.997292	1	1	-2.28808	-2.31252	-2.17741	-0.0804436	4.37835	-0.0165788	0.493333	-2.28808	-2.53244	-1.44897	0.817742	3.92522	0.214362	0.403974	-2.28808	-2.14868	-2.69455	-0.646966	4.27617	-0.15197	0.417219
Bacteria	Actinomycetota	Coriobacteriia	Coriobacteriales	Atopobiaceae	Olsenella_F	Olsenella_F sp001189515	-3.08759	1.78682	-1.80508	-0.157971	2.52694	-0.0670275	0.918051	2.52694	0.412474	-0.133079	2.52694	-0.0867996	0.210085	0.713265	0.656038	0.737415	0.98588	1	1	1	-2.18487	-2.10083	-2.55632	-0.520829	4.82609	-0.0693192	0.486667	-2.18487	-2.51212	-1.30124	1.02446	4.3161	0.214177	0.377484	-2.18487	-2.03644	-2.60179	-0.404205	4.18287	-0.113734	0.463576
Bacteria	Actinomycetota	Coriobacteriia	Coriobacteriales	Coriobacteriaceae	Collinsella	Collinsella	-2.17377	1.79559	-1.31756	-0.748963	2.53934	-0.370111	-0.930038	2.53934	-0.357347	-1.14729	2.53934	-0.476031	0.328822	0.697688	0.687415	0.63668	1	0.994543	1	1	-2.1817	-2.21934	-2.04368	-0.310901	4.08327	-0.0600428	0.453334	-2.1817	-2.14429	-2.39545	-0.443461	4.54695	-0.0774047	0.446667	-2.1817	-2.0679	-2.62082	-0.610943	4.26014	-0.126284	0.450331

## Sheet: otu
OTU	Domain	Phylum	Class	Order	Family	Genus	Species	Intercept..Est	Intercept..SE	Intercept..t.val	dnakitBTm.Est	dnakitBTm.SE	dnakitBTm.t.val	dnakitPF.Est	dnakitPF.SE	dnakitPF.t.val	dnakitZM.Est	dnakitZM.SE	dnakitZM.t.val	X.Intercept..pval	dnakitBTm.pval	dnakitPF.pval	dnakitZM.pval	X.Intercept..pval.padj	dnakitBTm.pval.padj	dnakitPF.pval.padj	dnakitZM.pval.padj	dnakitBTm.rab.all	dnakitBTm.rab.win.0	dnakitBTm.rab.win.1	dnakitBTm.diff.btw	dnakitBTm.diff.win	dnakitBTm.effect	dnakitBTm.overlap	dnakitPF.rab.all	dnakitPF.rab.win.0	dnakitPF.rab.win.1	dnakitPF.diff.btw	dnakitPF.diff.win	dnakitPF.effect	dnakitPF.overlap	dnakitZM.rab.all	dnakitZM.rab.win.0	dnakitZM.rab.win.1	dnakitZM.diff.btw	dnakitZM.diff.win	dnakitZM.effect	dnakitZM.overlap
Otu0001	Bacteria	Bacteroidota	Bacteroidia	Bacteroidales	Bacteroidaceae	Prevotella	Prevotella copri_E	-0.755844	1.79727	-0.366367	1.73136	2.54173	0.704757	0.593406	2.54173	0.232504	2.78164	2.54173	1.17781	0.684033	0.549673	0.741823	0.363856	1	1	1	1	0.98716	0.766785	1.71598	0.869646	3.9744	0.156762	0.410596	0.98716	1.17605	0.379818	-0.858187	3.89672	-0.173846	0.42	0.98716	0.725068	2.1057	2.43238	4.20622	0.579289	0.304637
Otu0002	Bacteria	Bacillota_A	Clostridia	Oscillospirales	Ruminococcaceae	Faecalibacterium	Faecalibacterium prausnitzii_D	10.1077	0.140494	73.1912	1.05622	0.198688	5.4142	0.478203	0.198688	2.4505	0.315216	0.198688	1.61593	2.31176e-12	0.00113828	0.0579887	0.182639	1.47394e-09	0.513735	1	1	10.5644	10.4278	11.1971	0.757835	0.377303	1.96197	0.00668869	10.5644	10.5129	10.6005	0.0706945	0.547885	0.158174	0.450331	10.5644	10.6015	10.495	-0.0955868	0.553046	-0.193164	0.390729
Otu0003	Bacteria	Bacteroidota	Bacteroidia	Bacteroidales	Bacteroidaceae	Phocaeicola	Phocaeicola sp959599425	10.3622	0.102586	106.046	-1.77396	0.145079	-12.8306	-0.280976	0.145079	-2.02621	0.00389029	0.145079	0.0236792	2.57387e-13	4.5294e-06	0.13507	0.812055	1.64818e-10	0.00290106	0.992391	1	10.2054	10.2896	8.59029	-1.71379	0.262365	-6.3304	0.000467664	10.2054	10.2595	10.11	-0.111219	0.4787	-0.076396	0.437086	10.2054	10.1053	10.3859	0.335939	0.559592	0.569529	0.226668
Otu0004	Bacteria	Bacillota_C	Negativicutes	Veillonellales	Dialisteraceae	Dialister	Dialister hominis	-2.061	2.03053	-1.02469	-0.160707	2.87161	-0.0812745	-0.174704	2.87161	-0.0648731	2.06721	2.87161	0.865063	0.451545	0.771161	0.743942	0.511053	1	1	1	1	-1.08374	-0.87011	-1.54684	-0.865146	4.87622	-0.119508	0.42	-1.08374	-0.865165	-1.59469	-0.758785	4.75152	-0.117585	0.437086	-1.08374	-1.57284	0.725057	2.99176	4.87341	0.49009	0.311259
Otu0005	Bacteria	Bacillota_A	Clostridia	Oscillospirales	Oscillospiraceae	Vescimonas	Vescimonas sp000435555	8.76034	0.261216	34.2491	-0.0615606	0.369416	-0.171986	-2.96885	0.369416	-8.18924	-0.779136	0.369416	-2.15362	1.16214e-09	0.825779	6.30395e-05	0.0790634	7.14036e-07	1	0.0402575	1	8.28061	8.03085	8.59429	0.763592	1.10886	0.524598	0.198677	8.28061	8.49401	5.67768	-2.73001	0.770687	-3.53998	0.000467664	8.28061	8.48389	8.03085	-0.333836	0.985284	-0.241442	0.366667
Otu0006	Bacteria	Bacillota_A	Clostridia	Lachnospirales	Lachnospiraceae	Agathobacter	Agathobacter rectalis	9.61687	0.19917	49.135	-1.27766	0.281669	-4.61125	-0.0118942	0.281669	-0.0448744	-0.723081	0.281669	-2.6074	5.49307e-11	0.0025155	0.869143	0.040811	3.46187e-08	0.825336	1	1	9.20832	9.48828	8.32659	-1.0666	0.50034	-1.98368	0.0397461	9.20832	9.03404	9.60027	0.681272	0.628344	1.03074	0.198677	9.20832	9.47973	9.06453	-0.446261	0.848916	-0.463806	0.293334
Otu0007	Bacteria	Bacteroidota	Bacteroidia	Bacteroidales	Bacteroidaceae	Alloprevotella	Alloprevotella timonensis	11.2448	0.140109	82.5721	-1.28674	0.198144	-6.66853	-0.997875	0.198144	-5.16956	0.248248	0.198144	1.29915	1.15842e-12	0.000309091	0.00163622	0.276823	7.39851e-10	0.191026	0.608085	1	10.7672	11.2235	10.0347	-1.0978	0.752979	-1.47991	0.0733391	10.7672	11.2235	10.2517	-0.936807	0.552849	-0.93543	0.260001	10.7672	10.3053	11.5147	1.11288	0.57293	1.40945	0.046367
Otu0008	Bacteria	Bacillota_A	Clostridia	Oscillospirales	Acutalibacteraceae	Ruminococcus_E	Ruminococcus_E bromii_B	6.71837	0.187626	36.9409	2.47797	0.265343	9.64045	1.68119	0.265343	6.53581	0.397035	0.265343	1.56071	9.81642e-10	3.55267e-05	0.000553488	0.242262	6.01675e-07	0.0226008	0.241103	1	7.82499	7.28499	9.20909	1.87026	0.677177	2.22799	0.000467664	7.82499	7.28499	8.39892	1.08184	0.906129	0.70567	0.320001	7.82499	8.39892	7.28083	-1.15871	1.03122	-0.883836	0.245034
Otu0010	Bacteria	Bacteroidota	Bacteroidia	Bacteroidales	Bacteroidaceae	Prevotella	Prevotella hominis	-2.17181	1.80155	-1.17326	0.134023	2.54778	-0.0143827	0.0516878	2.54778	-0.0253581	1.77916	2.54778	0.767188	0.397686	0.73714	0.74034	0.495242	0.99704	1	1	1	-0.969175	-0.811113	-1.47804	-1.14482	4.13626	-0.214499	0.413334	-0.969175	-0.915528	-1.05684	-0.390874	4.41516	-0.0597791	0.456954	-0.969175	-1.31026	0.110599	1.89781	4.47617	0.35566	0.320001
Otu0011	Bacteria	Bacillota_A	Clostridia	Oscillospirales	Acutalibacteraceae	Fimenecus	Fimenecus sp000432435	9.29444	0.211387	46.0842	-0.991678	0.298947	-3.45749	-3.25388	0.298947	-11.3908	-3.94366	0.298947	-13.8198	2.47861e-10	0.0151724	1.06542e-05	2.70914e-06	1.53599e-07	0.962783	0.0068242	0.00173913	7.31207	6.12251	8.27484	2.22848	1.01044	0.780766	0.360001	7.31207	8.27484	6.08302	-2.27397	1.30053	-0.875397	0.300001	7.31207	8.27484	5.35872	-3.02625	1.17175	-1.55742	0.0333467
Otu0012	Bacteria	Verrucomicrobiota	Verrucomicrobiae	Verrucomicrobiales	Akkermansiaceae	Akkermansia	Akkermansia muciniphila_A	-1.93269	1.78948	-1.14456	0.00955512	2.5307	0.024542	0.927546	2.5307	0.431157	3.6656	2.5307	1.63584	0.431254	0.738917	0.684423	0.262152	0.995821	1	1	0.996638	-0.330002	0.0427293	-1.18182	-1.71168	4.29366	-0.337868	0.340001	-0.330002	-0.330002	-0.317194	-0.496048	4.06839	-0.110795	0.46	-0.330002	-0.977176	3.12275	3.62026	4.14349	0.820628	0.165565
Otu0013	Bacteria	Bacillota_C	Negativicutes	Acidaminococcales	Acidaminococcaceae	Phascolarctobacterium	Phascolarctobacterium faecium	9.83473	0.210612	47.603	-0.65572	0.297851	-2.24268	-2.13817	0.297851	-7.30585	-1.42753	0.297851	-4.88947	7.60812e-11	0.0701218	0.000129858	0.00187614	4.78344e-08	1	0.0827928	0.72323	8.97034	8.43894	9.17557	0.707049	0.857623	0.536299	0.353334	8.97034	9.18123	7.73389	-1.50132	0.686784	-1.98513	0.0466761	8.97034	9.17557	8.43894	-0.664352	1.02918	-0.539712	0.306668
Otu0014	Bacteria	Bacillota_I	Bacilli_A	Erysipelotrichales	Coprobacillaceae	Catenibacterium	Catenibacterium faecis	8.63189	0.231164	37.8707	2.01199	0.326916	6.25207	1.41766	0.326916	4.40402	0.372509	0.326916	1.16508	3.98787e-10	0.000373887	0.00332664	0.311579	2.47584e-07	0.23597	0.86491	1	9.69555	9.25528	10.6132	1.51548	0.723736	1.68736	0.0200226	9.69555	9.25528	10.0517	0.877018	0.92608	0.765981	0.313334	9.69555	10.0507	9.25247	-0.812246	1.14041	-0.696676	0.280001
Otu0015	Bacteria	Bacteroidota	Bacteroidia	Bacteroidales	Bacteroidaceae	Prevotella	Prevotella	10.9399	0.112936	100.298	-1.08225	0.159715	-7.01076	-1.31892	0.159715	-8.55388	0.371889	0.159715	2.40644	3.06079e-13	0.000257857	6.94762e-05	0.0706224	1.9596e-10	0.16098	0.0443389	1	10.5168	10.9324	9.8363	-1.02917	0.585883	-0.971279	0.240001	10.5168	10.9324	9.60209	-1.29685	0.567485	-1.55332	0.0800053	10.5168	9.87897	11.3247	1.45203	0.509694	1.80588	0.0266835
Otu0016	Bacteria	Actinomycetota	Actinomycetes	Actinomycetales	Bifidobacteriaceae	Bifidobacterium	Bifidobacterium adolescentis	8.41798	0.219664	38.8398	2.5452	0.310652	8.3108	1.80235	0.310652	5.88723	1.38188	0.310652	4.51187	3.24572e-10	5.29735e-05	0.000562572	0.00283926	2.01973e-07	0.0337271	0.330407	0.862195	10.0891	9.86319	10.8851	1.28701	0.755035	1.68519	0.000467664	10.0891	9.97859	10.2939	0.433625	1.03185	0.34617	0.403974	10.0891	10.2939	9.97859	-0.39604	1.11388	-0.243949	0.4
Otu0017	Bacteria	Bacteroidota	Bacteroidia	Bacteroidales	Bacteroidaceae	Bacteroides	Bacteroides sp902362375	8.53729	0.20216	43.2193	-0.850822	0.285897	-3.03108	-0.248437	0.285897	-0.875067	0.145682	0.285897	0.527747	1.86197e-10	0.0234719	0.442116	0.626355	1.16128e-07	1	1	1	8.39042	8.53811	7.75892	-0.808071	0.499796	-1.52259	0.0331259	8.39042	8.38241	8.39654	-0.0594214	0.695901	-0.0678426	0.470199	8.39042	8.23087	8.66593	0.50182	0.60039	0.794128	0.220002
Otu0018	Bacteria	Bacillota_A	Clostridia	Lachnospirales	Lachnospiraceae	Blautia_A	Blautia_A sp003471165	6.15968	0.240305	26.1746	2.97748	0.339842	8.93842	2.3996	0.339842	7.20425	2.01583	0.339842	6.04975	9.42233e-09	3.51212e-05	0.000162706	0.000529795	5.6651e-06	0.0223847	0.103303	0.323443	8.48137	8.06509	9.042	1.0882	0.936762	1.26132	0.046367	8.48137	8.06509	8.54992	0.616699	1.227	0.394655	0.4	8.48137	8.54992	8.06509	-0.102528	1.20636	-0.0581332	0.476821
Otu0019	Bacteria	Actinomycetota	Coriobacteriia	Coriobacteriales	Coriobacteriaceae	Collinsella	Collinsella sp003466125	7.2177	0.376877	19.4227	3.68728	0.532985	7.026	1.09246	0.532985	2.08704	-0.210156	0.532985	-0.385452	7.89696e-08	0.000167735	0.0842953	0.709919	4.64978e-05	0.106242	1	1	8.08858	7.56214	10.9061	3.24386	0.892308	4.13461	0.000467664	8.08858	7.56214	8.32349	0.643491	1.99109	0.288048	0.340001	8.08858	8.32349	7.28528	-1.54679	2.23258	-0.813704	0.172188
Otu0020	Bacteria	Bacillota_A	Clostridia	Oscillospirales	Ruminococcaceae	Hominimerdicola	Hominimerdicola aceti	0.34857	1.79321	0.274124	0.203898	2.53598	0.0968463	0.509875	2.53598	0.254872	1.09547	2.53598	0.479973	0.715692	0.814497	0.724733	0.646032	1	1	1	1	1.57457	1.68683	1.19706	-0.362948	3.75411	-0.0800981	0.446667	1.57457	1.44899	1.78703	0.258675	3.70238	0.059562	0.46	1.57457	1.35642	2.72774	0.962389	3.79697	0.232112	0.386667
Otu0021	Bacteria	Bacillota_A	Clostridia	Oscillospirales	Acutalibacteraceae	CAG-217	CAG-217 sp000436335	3.89593	0.567217	7.45278	4.45582	0.802166	5.94075	-1.32942	0.802166	-1.79299	-1.65448	0.802166	-2.19205	0.000622798	0.00105532	0.201285	0.133682	0.199053	0.476401	0.990638	0.997539	3.39327	2.95356	8.43522	5.40868	1.20193	4.29738	0.000467664	3.39327	3.92552	2.61215	-1.7214	3.17219	-0.492517	0.278147	3.39327	3.97126	2.38707	-2.28282	2.97883	-0.772965	0.180002
Otu0022	Bacteria	Bacillota_A	Clostridia	Oscillospirales	Ruminococcaceae	Gemmiger	Gemmiger qucibialis	7.75261	0.400487	19.916	-2.51117	0.566374	-4.54819	-1.90091	0.566374	-3.46154	-2.43659	0.566374	-4.41844	1.05826e-07	0.00323401	0.0140804	0.00369203	6.19503e-05	0.81827	0.978327	0.851655	5.81355	6.04698	5.23025	-0.947661	1.23038	-0.70459	0.186669	5.81355	5.82063	5.81026	-0.0701447	1.30393	-0.0417486	0.470199	5.81355	5.874	5.69027	-0.888069	1.67923	-0.511165	0.278147
Otu0023	Bacteria	Bacteroidota	Bacteroidia	Bacteroidales	Bacteroidaceae	Bacteroides	Bacteroides uniformis	7.44713	0.173064	44.9933	-1.11227	0.244749	-4.74464	-0.055747	0.244749	-0.24873	0.307007	0.244749	1.30386	2.35062e-10	0.00436509	0.75136	0.311301	1.45981e-07	0.713623	1	1	7.377	7.49772	6.32593	-1.17778	0.480066	-2.3684	0.000467664	7.377	7.35998	7.40123	0.0823228	0.667326	0.0668025	0.470199	7.377	7.26471	7.82149	0.543328	0.644116	0.986223	0.133336
Otu0024	Bacteria	Bacillota_A	Clostridia	Lachnospirales	Lachnospiraceae	Blautia_A	Blautia_A fusiformis	4.31967	0.388847	12.3821	2.91702	0.549912	5.70179	3.10298	0.549912	6.07326	2.93143	0.549912	5.74187	3.95623e-05	0.00139567	0.000979115	0.00137703	0.0216733	0.496887	0.42435	0.495386	7.14612	7.15964	7.12333	0.299297	0.894352	0.191192	0.406667	7.14612	7.00487	7.44809	0.393693	0.9224	0.335391	0.226668	7.14612	7.07241	7.24095	0.320745	1.81241	0.208622	0.346667
Otu0026	Bacteria	Bacillota_A	Clostridia	Lachnospirales	Lachnospiraceae	Mediterraneibacter	Mediterraneibacter faecis	6.49135	0.250748	26.6866	0.131983	0.354611	0.388953	1.56376	0.354611	4.5494	0.323095	0.354611	0.94133	9.45874e-09	0.685468	0.00359471	0.427324	5.68087e-06	1	0.819666	1	6.86268	7.0132	6.63029	-0.429682	0.857411	-0.443899	0.286668	6.86268	6.67916	7.99897	1.38703	0.529601	2.43169	0.000467664	6.86268	6.88482	6.80482	-0.0954216	0.909236	-0.0796469	0.466667
Otu0027	Bacteria	Bacteroidota	Bacteroidia	Bacteroidales	Bacteroidaceae	Bacteroides	Bacteroides stercoris	7.36547	0.27295	27.9992	-1.83886	0.386009	-4.91495	-0.150798	0.386009	-0.403287	-0.0114388	0.386009	-0.0278904	8.14747e-09	0.00231936	0.692645	0.857883	4.89925e-06	0.692469	1	1	7.21322	7.3324	5.3316	-1.96032	0.66276	-2.38358	0.00673328	7.21322	7.2037	7.22807	0.0737565	0.624447	0.0634067	0.46	7.21322	7.12614	7.40911	0.324304	0.72002	0.330312	0.286668
Otu0028	Bacteria	Bacillota_C	Negativicutes	Veillonellales	Dialisteraceae	Dialister	Dialister invisus	6.08179	1.06783	6.25705	-4.96923	1.51014	-3.44999	-4.31322	1.51014	-3.10503	-3.10446	1.51014	-2.23653	0.0018673	0.0151018	0.0338563	0.0863487	0.354079	0.960537	0.982133	1	2.9426	3.30576	1.36846	-2.18589	3.65262	-0.587705	0.246668	2.9426	3.81571	1.98892	-1.87391	2.7562	-0.583683	0.280001	2.9426	2.955	2.92432	-0.153043	3.19488	-0.0374234	0.473333
Otu0029	Bacteria	Bacillota_A	Clostridia	Lachnospirales	Lachnospiraceae	Fusicatenibacter	Fusicatenibacter saccharivorans	6.49333	0.192635	34.5928	0.608736	0.272427	2.28486	2.60861	0.272427	9.81171	2.43044	0.272427	9.13866	1.27391e-09	0.0772201	2.04753e-05	3.36325e-05	7.80276e-07	1	0.0130761	0.021566	8.03163	8.80255	7.13864	-1.483	0.895486	-0.701915	0.340001	8.03163	7.14401	9.08985	2.08519	0.980369	1.40239	0.10667	8.03163	7.14401	8.89586	1.77501	1.35977	1.01577	0.225167
Otu0030	Bacteria	Bacillota_A	Clostridia	Oscillospirales	Ruminococcaceae	Gemmiger	Gemmiger formicilis	7.38904	0.200653	37.9729	1.89987	0.283766	6.88105	0.602754	0.283766	2.17785	0.311722	0.283766	1.10953	6.33451e-10	0.000237835	0.0833359	0.352371	3.9078e-07	0.15031	0.993983	1	7.92997	7.8035	9.1797	1.54222	0.545206	2.78365	0.000467664	7.92997	7.87659	7.98323	0.0413507	0.802974	0.0728419	0.466667	7.92997	7.99665	7.76811	-0.399257	0.945464	-0.332515	0.360001
Otu0031	Bacteria	Bacteroidota	Bacteroidia	Bacteroidales	Tannerellaceae	Parabacteroides	Parabacteroides merdae	7.54623	0.19358	40.6874	-1.44949	0.273763	-5.53063	-0.864008	0.273763	-3.27924	0.35719	0.273763	1.36394	4.30182e-10	0.00162932	0.021113	0.262318	2.66458e-07	0.53174	0.972654	1	7.24061	7.53567	6.11212	-1.36886	0.681469	-1.69644	0.0397461	7.24061	7.53567	6.74999	-0.68412	1.07843	-0.589574	0.266668	7.24061	6.77822	7.91368	1.08975	0.705713	1.40639	0.0400111
Otu0032	Bacteria	Bacillota_A	Clostridia	Oscillospirales	Oscillospiraceae	Hominicoprocola	Hominicoprocola fusiformis	6.33855	0.301174	21.5914	-0.764084	0.425925	-1.82869	-0.590436	0.425925	-1.42521	-0.728692	0.425925	-1.75574	4.76153e-08	0.146725	0.248745	0.158969	2.81057e-05	1	1	1	5.76164	5.82643	5.52279	-0.265264	0.806136	-0.349384	0.346667	5.76164	5.77547	5.73999	-0.120983	0.722088	-0.129214	0.46	5.76164	5.79589	5.66779	-0.207469	0.692273	-0.267155	0.386667
Otu0033	Bacteria	Bacillota_A	Clostridia	Lachnospirales	Lachnospiraceae	Roseburia	Roseburia inulinivorans	5.37771	0.324497	17.4153	-0.701578	0.458908	-1.55914	0.31949	0.458908	0.746166	0.33619	0.458908	0.771716	5.21464e-07	0.206731	0.530137	0.525697	0.000299956	1	1	1	5.43083	5.543	4.71017	-0.919562	0.862293	-0.976464	0.133336	5.43083	5.35315	5.6992	0.428439	0.826503	0.509703	0.298014	5.43083	5.37242	5.62907	0.316768	0.819532	0.381143	0.326667
Otu0034	Bacteria	Bacillota_A	Clostridia	Lachnospirales	Lachnospiraceae	Acetatifactor	Acetatifactor intestinalis	6.76249	0.247926	28.7003	-1.1364	0.35062	-3.40229	-0.685913	0.35062	-2.05895	-0.361855	0.35062	-1.07698	1.15123e-08	0.0213436	0.114242	0.370541	6.86749e-06	0.951463	1	1	6.25163	6.42566	5.72094	-0.763215	0.731612	-1.02472	0.132453	6.25163	6.36791	6.09709	-0.316239	0.678785	-0.381637	0.320001	6.25163	6.17196	6.40125	0.209656	0.702735	0.277414	0.373334
Otu0035	Bacteria	Bacillota_A	Clostridia	Lachnospirales	Lachnospiraceae	Lachnospira	Lachnospira eligens_A	8.77956	0.174838	52.9093	-2.0546	0.247258	-8.76106	-1.63591	0.247258	-6.95557	-1.55786	0.247258	-6.63403	7.30313e-11	8.55635e-05	0.000373318	0.000530292	4.57707e-08	0.0543653	0.215871	0.280344	7.23033	7.40181	6.6998	-0.687416	0.989783	-0.815244	0.120003	7.23033	7.24425	7.20022	-0.132537	0.965852	-0.102091	0.450331	7.23033	7.24834	7.20177	-0.0246923	0.904179	-0.0370129	0.490066
Otu0036	Bacteria	Bacillota_A	Clostridia	Oscillospirales	Ruminococcaceae	Faecalibacterium	Faecalibacterium hattorii	6.84485	0.296635	23.5323	0.889288	0.419505	2.1415	-0.348924	0.419505	-0.862683	-0.669129	0.419505	-1.64025	2.17003e-08	0.0787846	0.462701	0.185429	1.29295e-05	1	1	1	6.67808	6.48272	7.76703	1.29801	0.647488	1.94655	0.0533415	6.67808	6.89118	6.52559	-0.258683	0.810611	-0.237017	0.397351	6.67808	6.87472	6.13229	-0.840365	0.915857	-0.924238	0.158943
Otu0037	Bacteria	Bacteroidota	Bacteroidia	Bacteroidales	Bacteroidaceae	Phocaeicola	Phocaeicola massiliensis	6.35052	0.320473	22.0105	-2.37476	0.453218	-5.73905	0.0625375	0.453218	0.136719	0.0434311	0.453218	0.0851897	2.53334e-07	0.00199932	0.829508	0.812419	0.000146005	0.53586	1	0.998042	6.24632	6.40923	4.17593	-2.28638	0.816769	-2.90938	0.000467664	6.24632	6.12316	6.41017	0.599688	1.24744	0.430746	0.291392	6.24632	6.18365	6.50673	0.488303	1.24999	0.419562	0.306668
Otu0039	Bacteria	Bacillota_A	Clostridia	Lachnospirales	Lachnospiraceae	Dorea_A	Dorea_A longicatena	6.76442	0.250846	28.091	-0.881997	0.35475	-2.5713	1.43437	0.35475	4.20748	0.762501	0.35475	2.23746	1.11021e-08	0.0588963	0.00640196	0.0802304	6.61941e-06	0.988297	0.857312	1	7.08443	7.43798	6.00138	-1.69997	0.937981	-1.64371	0.0333467	7.08443	6.78168	8.19709	1.43153	0.81283	1.82488	0.0331259	7.08443	6.80066	7.43478	0.714989	1.13082	0.44703	0.304637
Otu0041	Bacteria	Bacteroidota	Bacteroidia	Bacteroidales	Rikenellaceae	Alistipes	Alistipes putredinis	7.22903	0.307492	24.1936	-0.926637	0.434859	-2.1882	-1.49513	0.434859	-3.52874	0.500085	0.434859	1.18503	2.17331e-08	0.0882262	0.0133825	0.302282	1.2926e-05	1	0.954468	1	6.86222	7.11477	6.23968	-0.65204	1.04277	-0.61562	0.298014	6.86222	7.15547	5.86094	-1.40482	0.986035	-1.38056	0.0866715	6.86222	6.34184	7.69942	1.33159	0.90436	1.37197	0.0596098
Otu0042	Bacteria	Bacillota_A	Clostridia	Lachnospirales	Lachnospiraceae	Anaerostipes	Anaerostipes hadrus	6.51481	0.287475	23.0972	1.77637	0.406551	4.45657	1.79603	0.406551	4.50039	0.8568	0.406551	2.14854	2.32614e-08	0.00325579	0.00306938	0.081467	1.38557e-05	0.836377	0.831666	1	7.93318	7.51539	8.282	0.799074	0.898112	0.893064	0.160002	7.93318	7.51539	8.31307	0.772357	0.892095	0.783829	0.172188	7.93318	8.14887	7.51539	-0.557187	1.09828	-0.493967	0.278147
Otu0043	Bacteria	Bacteroidota	Bacteroidia	Bacteroidales	Bacteroidaceae	Phocaeicola	Phocaeicola coprocola	10.0056	0.132108	78.4287	-1.2082	0.186829	-6.67902	-0.508247	0.186829	-2.81015	0.0575662	0.186829	0.317937	2.46077e-12	0.000357485	0.0377562	0.725147	1.5665e-09	0.201355	0.981904	1	9.73766	9.89068	8.75294	-1.07757	0.434664	-2.4067	0.00668869	9.73766	9.88283	9.47348	-0.347739	0.503159	-0.428952	0.344371	9.73766	9.47348	10.11	0.560862	0.567079	0.874801	0.145698
Otu0044	Bacteria	Bacteroidota	Bacteroidia	Bacteroidales	Bacteroidaceae	Prevotella	Prevotella sp000434975	-2.069	1.99789	-1.07385	-0.134379	2.82545	-0.0554359	0.00998547	2.82545	0.0447985	1.64258	2.82545	0.677473	0.459834	0.748255	0.740281	0.594257	1	1	1	1	-0.971673	-0.821607	-1.65317	-0.753989	4.24939	-0.183944	0.403974	-0.971673	-0.943564	-1.11183	-0.332255	4.8441	-0.0339439	0.473333	-0.971673	-1.34314	0.229298	2.13644	4.61842	0.428323	0.326667
Otu0045	Bacteria	Bacillota_A	Clostridia	Lachnospirales	Lachnospiraceae	Coprococcus	Coprococcus aceti	8.5777	0.154058	57.2256	-1.14277	0.217871	-5.36519	2.1645	0.217871	10.2173	0.777681	0.217871	3.66949	2.46594e-11	0.001305	1.7014e-05	0.0113971	1.5561e-08	0.520417	0.0108737	0.960907	9.02049	9.38772	7.49303	-1.94199	1.03149	-1.9988	0.000467664	9.02049	8.52086	10.7607	2.16705	0.790616	2.56338	0.000467664	9.02049	8.52086	9.38772	0.924784	1.21609	0.560337	0.298014
Otu0046	Bacteria	Bacillota_I	Bacilli_A	Erysipelotrichales	Erysipelotrichaceae	Holdemanella	Holdemanella sp900556915	-2.43116	1.83747	-1.32461	0.472421	2.59857	0.159561	0.19572	2.59857	0.0990958	1.94592	2.59857	0.835905	0.360154	0.721055	0.708025	0.51411	0.998548	1	1	1	-1.15951	-1.11029	-1.21468	0.166287	4.52767	0.0413209	0.476821	-1.15951	-1.05711	-1.40016	-0.639228	4.72675	-0.115978	0.423841	-1.15951	-1.43434	0.444546	1.46263	4.40417	0.2688	0.346667
Otu0047	Bacteria	Bacillota_A	Clostridia	Oscillospirales	Acutalibacteraceae	Ruminococcus_E	Ruminococcus_E sp934476515	7.47433	0.122092	66.5293	2.5604	0.172664	16.115	1.71867	0.172664	10.8376	0.452822	0.172664	2.84132	2.72414e-11	1.78055e-06	3.64535e-05	0.0712865	1.71201e-08	0.00114013	0.0231849	0.946738	8.64645	7.93366	10.0176	2.08859	0.771556	2.10307	0.000467664	8.64645	7.93366	9.19504	1.23173	0.797464	0.600283	0.353334	8.64645	9.19504	7.92878	-1.25504	1.07382	-0.869757	0.311259
Otu0049	Bacteria	Pseudomonadota	Gammaproteobacteria	Enterobacterales	Succinivibrionaceae	Succinivibrio	Succinivibrio sp000431835	-0.617753	1.83632	-0.204087	-1.16008	2.59695	-0.542295	-0.589484	2.59695	-0.303463	-1.68992	2.59695	-0.753679	0.711465	0.612145	0.691511	0.548071	1	1	1	0.994311	-0.688659	-0.639436	-1.14113	-0.287351	4.41828	-0.0527581	0.466667	-0.688659	-0.805171	-0.335799	0.563937	4.52111	0.116661	0.453334	-0.688659	-0.366835	-1.6386	-1.0125	4.24143	-0.256411	0.373334
Otu0050	Bacteria	Bacillota_A	Clostridia	Lachnospirales	Lachnospiraceae	Bariatricus	Bariatricus comes	6.96529	0.238355	29.8577	0.243685	0.337085	0.732347	0.594769	0.337085	1.80801	0.0471733	0.337085	0.14429	3.32805e-09	0.516332	0.142304	0.803193	2.02381e-06	1	1	1	7.23087	7.24033	7.22263	0.0387975	0.520362	0.050443	0.473333	7.23087	7.14674	7.49821	0.46479	0.493564	0.920768	0.153336	7.23087	7.28735	7.06233	-0.234276	0.598582	-0.395301	0.326667
Otu0051	Bacteria	Bacillota_A	Clostridia	Oscillospirales	Oscillospiraceae	CAG-103	CAG-103 sp000432375	4.95606	0.535418	10.0683	-1.16741	0.757195	-1.64254	-3.12565	0.757195	-4.38355	-0.717412	0.757195	-1.0044	6.97762e-05	0.18847	0.00613711	0.405301	0.0381978	1	0.822423	1	4.02426	4.12755	3.90254	-0.238301	1.64806	-0.116542	0.443709	4.02426	4.32229	2.05003	-2.40586	1.68246	-1.38954	0.0333467	4.02426	3.84966	4.29423	0.510086	1.36389	0.292516	0.357616
Otu0052	Bacteria	Bacteroidota	Bacteroidia	Bacteroidales	Bacteroidaceae	Bacteroides	Bacteroides caccae	1.53793	1.71093	1.03489	-0.586615	2.41962	-0.220979	-2.05161	2.41962	-0.86873	0.507071	2.41962	0.272659	0.402853	0.791138	0.471652	0.754131	0.99326	1	1	1	1.56028	1.69045	1.30212	-0.0942812	3.66012	-0.0346595	0.490066	1.56028	1.88837	0.133862	-1.85406	4.06187	-0.410081	0.320001	1.56028	1.28179	3.03928	1.83674	3.93127	0.35068	0.304637
Otu0053	Bacteria	Bacillota_A	Clostridia	Peptostreptococcales	Peptostreptococcaceae	Romboutsia_E	Romboutsia_E sp900066495	3.90059	0.333246	12.6139	2.51491	0.471281	5.67027	2.75984	0.471281	6.237	0.82653	0.471281	1.89115	1.05646e-05	0.00169272	0.000973489	0.213383	0.00589988	0.507314	0.390437	0.991117	5.79569	5.00703	6.40391	1.46511	1.1959	0.953677	0.238412	5.79569	5.00703	6.65481	1.70907	1.18343	1.21386	0.0866715	5.79569	6.33332	4.99787	-1.13003	1.62804	-0.63715	0.273334
Otu0054	Bacteria	Bacillota_C	Negativicutes	Veillonellales	Megasphaeraceae	Megasphaera	Megasphaera sp001546855	10.5722	0.213649	50.4	-3.65403	0.302145	-12.3127	-1.43709	0.302145	-4.83589	-1.8667	0.302145	-6.29149	4.67522e-11	2.97595e-06	0.00184153	0.000366635	2.94846e-08	0.00190829	0.754187	0.232772	8.94637	9.2146	6.92456	-2.26246	0.814383	-2.7484	0.000467664	8.94637	8.81762	9.20491	0.54047	1.67135	0.408668	0.337749	8.94637	9.20491	8.81762	-0.291789	1.61255	-0.150222	0.42
Otu0055	Bacteria	Pseudomonadota	Gammaproteobacteria	Enterobacterales	Enterobacteriaceae	Escherichia	Escherichia marmotae	0.455222	2.23911	0.385306	-1.17542	3.16658	-0.473559	-2.17955	3.16658	-0.819262	0.809937	3.16658	0.203206	0.658068	0.631731	0.504084	0.772621	1	1	1	1	0.267116	0.382259	0.0528442	-0.375858	5.16476	-0.0925787	0.443709	0.267116	1.09029	-1.14811	-2.15035	4.56206	-0.438879	0.291392	0.267116	-0.311127	2.43325	2.37437	4.69216	0.439484	0.278147
Otu0056	Bacteria	Bacillota_C	Negativicutes	Veillonellales	Megasphaeraceae	Megasphaera	Megasphaera elsdenii	-1.94704	1.71129	-1.09414	-0.319246	2.42012	-0.205132	-0.0853634	2.42012	-0.0676554	0.559646	2.42012	0.204006	0.435528	0.709707	0.744767	0.704819	0.994846	0.995651	0.99976	1	-1.14346	-1.03419	-1.54985	-0.293752	4.11019	-0.07315	0.466667	-1.14346	-1.06301	-1.43406	-0.422442	4.12519	-0.0813905	0.450331	-1.14346	-1.35404	-0.567237	0.780646	4.33475	0.1949	0.410596
Otu0057	Bacteria	Bacillota_A	Clostridia	Lachnospirales	Lachnospiraceae	Blautia_A	Blautia_A obeum	5.80983	0.244623	24.485	3.49732	0.345949	10.392	2.65056	0.345949	7.86274	1.5483	0.345949	4.59633	2.14225e-08	1.47682e-05	0.000105814	0.00363122	1.27499e-05	0.00943576	0.0673069	0.784655	8.05325	7.28386	9.35598	1.88971	1.18846	1.56754	0.000467664	8.05325	7.28386	8.44907	1.19594	1.51114	0.628223	0.304637	8.05325	8.44907	7.28386	-1.09562	1.2839	-0.497746	0.320001
Otu0058	Archaea	Methanobacteriota	Methanobacteria	Methanobacteriales	Methanobacteriaceae	Methanobrevibacter_A	Methanobrevibacter_A smithii	-2.03641	1.77026	-1.19692	0.155947	2.50353	0.0879056	-0.236741	2.50353	-0.0573586	1.33194	2.50353	0.60778	0.398076	0.713602	0.757736	0.591413	0.99382	1	1	1	-1.10309	-1.01522	-1.28944	-0.366228	4.32474	-0.0781184	0.476821	-1.10309	-0.902802	-1.57364	-0.48533	4.49243	-0.102215	0.450331	-1.10309	-1.40181	0.144826	1.67673	4.30854	0.332581	0.346667
Otu0059	Bacteria	Bacillota_A	Clostridia	Oscillospirales	Oscillospiraceae	Vescimonas	Vescimonas coprocola	0.0530115	1.7113	0.110027	-0.599746	2.42015	-0.277458	-2.30197	2.42015	-0.957717	-1.15244	2.42015	-0.49027	0.768325	0.696426	0.484059	0.617684	1	1	1	1	-0.128254	-0.198614	0.245276	0.0506531	4.06398	0.0183643	0.490066	-0.128254	0.224852	-1.38389	-1.62721	4.04875	-0.299763	0.377484	-0.128254	-0.0778172	-0.309111	-0.241288	4.33373	-0.05407	0.463576
Otu0060	Bacteria	Bacteroidota	Bacteroidia	Bacteroidales	Rikenellaceae	Alistipes	Alistipes shahii	5.94507	0.253613	24.5517	-0.668051	0.358664	-1.95639	-1.07334	0.358664	-3.14393	1.05401	0.358664	3.08157	2.88832e-08	0.159363	0.0348637	0.0314081	1.71127e-05	0.992188	0.943358	0.973539	5.67106	5.98442	5.2691	-0.649236	1.16381	-0.445528	0.298014	5.67106	5.99569	4.87112	-1.24906	1.03669	-1.06896	0.0993418	5.67106	5.38286	7.03134	1.53442	0.716523	2.13145	0.00673328
Otu0061	Bacteria	Bacillota_A	Clostridia	Oscillospirales	Oscillospiraceae	Dysosmobacter	Dysosmobacter segnis	6.56598	0.245193	28.4566	-1.48208	0.346755	-4.50959	-1.41437	0.346755	-4.31054	0.044326	0.346755	0.152065	1.75848e-08	0.00591481	0.00787992	0.806685	1.04046e-05	0.772988	0.815461	1	5.93966	6.36273	5.07904	-1.10809	0.898595	-0.998892	0.132453	5.93966	6.36273	5.21465	-1.06929	0.922884	-0.949086	0.180002	5.93966	5.47142	6.55934	1.10266	0.780261	1.27483	0.145698
Otu0063	Bacteria	Bacillota_A	Clostridia	Lachnospirales	Lachnospiraceae	Lachnospira	Lachnospira pectinoschiza_A	8.19888	0.232157	36.4176	-2.18535	0.32832	-6.86164	-0.905919	0.32832	-2.84139	-1.65176	0.32832	-5.17498	9.62103e-10	0.000316703	0.0326992	0.00174659	5.90959e-07	0.179002	0.993692	0.589719	7.09928	7.36706	6.01434	-1.44258	0.804312	-1.61978	0.0794754	7.09928	6.47114	7.29677	0.642755	1.08597	0.441185	0.377484	7.09928	7.29677	6.39983	-0.828006	1.12579	-0.619191	0.306668
Otu0064	Bacteria	Bacillota_A	Clostridia	TANB77	CAG-508	UMGS1994	UMGS1994 sp947368535	5.73143	0.492381	12.6247	-0.560475	0.696332	-0.862308	-2.87887	0.696332	-4.40727	-2.3262	0.696332	-3.50741	1.08789e-05	0.461671	0.00619618	0.014382	0.00608357	1	0.810392	0.957418	4.73217	3.87932	5.15851	1.35605	1.49268	0.606489	0.313334	4.73217	5.12237	2.98649	-2.09573	1.34211	-1.31429	0.0993418	4.73217	5.11335	3.6552	-1.21891	2.16894	-0.577341	0.260001
Otu0067	Bacteria	Bacillota_A	Clostridia	Lachnospirales	Lachnospiraceae	Anaerobutyricum	Anaerobutyricum hallii	4.21753	0.27799	15.8082	2.78438	0.393137	7.42677	1.81942	0.393137	4.86526	2.00645	0.393137	5.36713	8.7947e-07	0.000248676	0.0047224	0.00236319	0.000504805	0.15686	0.681648	0.603248	6.14357	5.83289	7.09263	1.24866	1.04117	1.13048	0.0666731	6.14357	6.23834	6.0968	-0.0490423	1.22463	-0.0307771	0.483444	6.14357	6.08695	6.33439	0.328108	1.25101	0.212857	0.4
Otu0070	Bacteria	Bacillota_A	Clostridia	Lachnospirales	Lachnospiraceae	Dorea	Dorea formicigenerans	4.9372	0.397634	12.8281	-0.460977	0.562339	-0.841546	1.14169	0.562339	2.09432	0.599601	0.562339	1.10839	3.54162e-06	0.476751	0.0948419	0.357102	0.00200835	1	1	1	5.37697	5.65361	4.63158	-0.991592	1.04083	-0.966434	0.145698	5.37697	5.07061	6.08357	1.09962	0.902413	1.05662	0.10667	5.37697	5.30899	5.50875	0.195588	1.05958	0.221366	0.423841
Otu0071	Bacteria	Desulfobacterota	Desulfovibrionia	Desulfovibrionales	Desulfovibrionaceae	Mailhella	Mailhella sp900553065	-2.00726	1.95803	-1.10507	-0.0122937	2.76907	0.0346078	-0.0400902	2.76907	-0.00521367	1.79681	2.76907	0.812801	0.423462	0.741229	0.765884	0.516244	1	1	1	1	-0.956388	-0.829042	-1.22995	-0.466641	4.20484	-0.0815897	0.453334	-0.956388	-0.864135	-1.19013	-0.664497	4.9063	-0.123218	0.433334	-0.956388	-1.324	0.675506	2.13609	4.4425	0.472968	0.320001
Otu0072	Bacteria	Pseudomonadota	Gammaproteobacteria	Enterobacterales	Enterobacteriaceae	Enterobacter	Enterobacter	0.487899	2.14701	0.353292	-2.28676	3.03633	-0.835091	-2.40884	3.03633	-0.908911	-1.40178	3.03633	-0.52915	0.689828	0.50294	0.497074	0.63271	1	1	0.991597	1	-0.684744	-0.549408	-1.10614	-0.710757	5.05724	-0.129361	0.430464	-0.684744	-0.503977	-1.25229	-0.899407	4.7707	-0.151774	0.417219	-0.684744	-0.833421	-0.0902978	0.517966	4.77294	0.0856448	0.446667
Otu0073	Bacteria	Bacillota_A	Clostridia	Christensenellales	Aristaeellaceae	Ventricola	Ventricola sp900542395	5.91376	0.319354	18.8952	1.06803	0.451635	2.40725	1.02259	0.451635	2.29913	0.747476	0.451635	1.68489	1.16196e-07	0.0565682	0.0672476	0.158897	6.81748e-05	1	1	1	6.70413	6.64835	6.88705	0.483219	0.864859	0.56457	0.284769	6.70413	6.4588	6.93494	0.433858	0.669659	0.557228	0.291392	6.70413	6.69709	6.73156	0.0761728	0.979734	0.0682447	0.463576
Otu0074	Bacteria	Bacillota_A	Clostridia	Lachnospirales	Lachnospiraceae	Blautia_A	Blautia_A faecis	4.57318	0.294697	16.3349	0.937111	0.416765	2.36103	1.40255	0.416765	3.57025	0.437058	0.416765	1.1299	8.84969e-07	0.0913719	0.0227345	0.397066	0.000507689	0.992427	0.898462	1	5.34823	5.18546	5.52991	0.255012	0.804262	0.260481	0.384106	5.34823	5.1303	6.06937	0.866421	0.803993	1.02671	0.132453	5.34823	5.43076	5.08192	-0.416376	1.03306	-0.356953	0.333334
Otu0075	Bacteria	Bacillota_A	Clostridia	Oscillospirales	Ruminococcaceae	Ruminococcaceae	Ruminococcaceae	-1.86662	1.76797	-1.12077	0.0347861	2.50029	0.0359072	0.855902	2.50029	0.417634	-0.282616	2.50029	-0.0332645	0.41631	0.749249	0.655276	0.757301	1	1	1	1	-0.968315	-0.960403	-1.07608	-0.0346796	3.97005	-0.0055836	0.490066	-0.968315	-1.20139	-0.500396	1.2346	4.06778	0.234757	0.397351	-0.968315	-0.870949	-1.26689	-0.194636	4.13948	-0.0366387	0.486667
Otu0076	Bacteria	Bacteroidota	Bacteroidia	Bacteroidales	Bacteroidaceae	Bacteroides	Bacteroides faecis	5.99843	0.250102	25.3201	-1.52951	0.353698	-4.55157	-0.510364	0.353698	-1.54507	0.171962	0.353698	0.477904	3.04083e-08	0.00682303	0.249472	0.646833	1.79572e-05	0.78785	0.994823	1	5.63183	5.85938	4.4783	-1.36017	0.757848	-1.70769	0.01989	5.63183	5.79902	5.48319	-0.321089	0.832913	-0.297849	0.403974	5.63183	5.40454	6.22214	0.816298	0.852723	0.982894	0.12667
Otu0077	Bacteria	Bacillota_A	Clostridia	UBA1381	UBA1381	Hominilimicola	Hominilimicola fabiformis	5.71973	0.340228	17.6862	2.20342	0.481154	4.82379	-0.0457462	0.481154	-0.0972993	-1.01067	0.481154	-2.16811	4.55547e-07	0.00324329	0.82592	0.093299	0.000262716	0.732756	1	1	5.70246	5.4908	7.93655	2.41637	0.596097	3.98553	0.000467664	5.70246	5.76324	5.5766	-0.157756	1.80679	-0.133051	0.446667	5.70246	5.97578	4.97421	-1.78021	1.74321	-0.99484	0.0927197
Otu0078	Bacteria	Bacillota_A	Clostridia	Lachnospirales	Lachnospiraceae	Anthropogastromicrobium	Anthropogastromicrobium aceti	4.28202	0.278945	16.4081	0.629855	0.394487	1.70429	3.29691	0.394487	8.89913	2.82443	0.394487	7.61732	1.28541e-06	0.249742	9.76148e-05	0.000276556	0.000732403	0.996982	0.0615993	0.163935	6.06181	7.1274	4.92348	-1.96788	1.29825	-0.952802	0.253335	6.06181	5.02565	7.54984	2.52823	1.12251	1.51701	0.0596098	6.06181	5.02565	7.13582	1.9773	1.47831	0.914685	0.286668
Otu0079	Bacteria	Bacillota_A	Clostridia	Lachnospirales	Lachnospiraceae	Butyrivibrio_A	Butyrivibrio_A crossotus	-1.94342	1.85804	-1.06602	-0.0387233	2.62767	-0.0347608	0.0184767	2.62767	-0.00579912	1.2551	2.62767	0.591724	0.446909	0.750265	0.776189	0.597405	1	1	1	1	-1.01671	-0.922273	-1.47708	-0.63103	4.1739	-0.154604	0.42	-1.01671	-0.902716	-1.32508	-0.352923	4.08242	-0.074532	0.443709	-1.01671	-1.29072	0.333251	1.51754	4.68852	0.273835	0.337749
Otu0080	Bacteria	Bacillota_A	Clostridia	Oscillospirales	Oscillospiraceae	Hominicoprocola	Hominicoprocola sp900317525	-2.26595	1.78768	-1.28329	0.71583	2.52816	0.276698	0.639399	2.52816	0.266551	1.82696	2.52816	0.839429	0.381947	0.679255	0.674049	0.505598	0.992661	1	1	1	-0.846631	-0.824333	-0.925561	-0.575326	4.12488	-0.124204	0.433334	-0.846631	-0.787636	-1.00121	-0.362305	4.4168	-0.087364	0.443709	-0.846631	-1.16741	0.136204	1.20974	4.12619	0.250309	0.373334
Otu0081	Bacteria	Bacillota_A	Clostridia	Oscillospirales	Oscillospiraceae	CAG-170	CAG-170 sp000432135	4.65025	0.514867	9.6812	1.58788	0.728132	2.31212	-1.5031	0.728132	-2.12808	-0.805957	0.728132	-1.16574	5.90462e-05	0.0757086	0.111564	0.345111	0.0325255	1	1	1	4.4882	4.10587	6.2184	2.18207	1.00858	2.11566	0.00668869	4.4882	4.82456	3.4934	-1.82851	1.88514	-0.879135	0.125831	4.4882	4.77745	3.91334	-0.951479	1.67433	-0.402407	0.311259
Otu0082	Bacteria	Bacteroidota	Bacteroidia	Bacteroidales	Muribaculaceae	Sodaliphilus	Sodaliphilus sp004557565	-1.95103	1.83096	-1.08245	0.0401546	2.58937	0.0143366	-0.399833	2.58937	-0.135847	1.7546	2.58937	0.786326	0.452046	0.751929	0.693698	0.533443	0.99741	1	1	0.998081	-0.968538	-0.89664	-1.17876	-0.340955	4.33588	-0.0570893	0.483444	-0.968538	-0.801245	-1.36165	-0.828207	5.17499	-0.149603	0.403974	-0.968538	-1.27546	0.634996	2.0693	4.50241	0.41727	0.300001
Otu0084	Bacteria	Bacteroidota	Bacteroidia	Bacteroidales	Tannerellaceae	Parabacteroides	Parabacteroides distasonis	6.45653	0.252054	26.8215	-0.957694	0.356458	-2.78556	0.0909598	0.356458	0.262313	0.447244	0.356458	1.29418	1.50118e-08	0.0435416	0.738341	0.285569	8.93343e-06	0.99025	1	1	6.5084	6.64158	5.42595	-1.17447	0.700583	-1.56037	0.0733391	6.5084	6.47255	6.5605	0.163387	0.741757	0.156295	0.413334	6.5084	6.34805	6.90487	0.609692	0.660259	0.90876	0.0866715
Otu0085	Bacteria	Bacillota_A	Clostridia	Clostridiales	Clostridiaceae	Clostridium	Clostridium lentum	5.81727	0.31932	19.1236	-0.743644	0.451587	-1.6986	0.0791657	0.451587	0.197828	-0.636649	0.451587	-1.43508	2.38163e-07	0.17897	0.792709	0.252164	0.00013813	1	1	1	5.5701	5.73439	5.15918	-0.581834	0.804961	-0.658009	0.211922	5.5701	5.42103	5.91554	0.377914	0.711615	0.522735	0.271524	5.5701	5.67248	5.32513	-0.339132	0.974881	-0.353305	0.337749
Otu0086	Bacteria	Bacteroidota	Bacteroidia	Bacteroidales	Tannerellaceae	Parabacteroides	Parabacteroides faecis	0.804875	1.55168	0.597433	-2.54141	2.19441	-1.18987	-1.58219	2.19441	-0.7536	-1.65466	2.19441	-0.735825	0.606198	0.39152	0.531033	0.527782	1	0.998736	0.995108	1	0.102664	0.390088	-0.929361	-1.08606	3.49854	-0.256591	0.357616	0.102664	0.234917	-0.224144	-0.655914	3.71074	-0.128782	0.42	0.102664	0.118761	0.0531518	0.0240448	3.79419	0.00578204	0.493333
Otu0087	Bacteria	Bacillota_C	Negativicutes	Veillonellales	Veillonellaceae	Veillonella	Veillonella nakazawae	4.92902	0.450984	11.5281	-0.987748	0.637788	-1.63353	-1.55944	0.637788	-2.54958	-0.954924	0.637788	-1.55582	1.28682e-05	0.208835	0.0706321	0.218595	0.00718277	1	0.984146	1	4.11156	4.21681	3.97513	-0.113935	1.14517	-0.0731128	0.473333	4.11156	4.39711	3.50269	-0.883858	1.17798	-0.709338	0.186669	4.11156	4.12624	4.02101	-0.100062	1.34798	-0.10042	0.476821
Otu0088	Bacteria	Bacteroidota	Bacteroidia	Bacteroidales	Bacteroidaceae	Bacteroides	Bacteroides fragilis	0.976001	2.08642	0.592132	-3.33512	2.95064	-1.26597	-3.05527	2.95064	-1.10342	-2.69116	2.95064	-1.00592	0.597908	0.388903	0.431173	0.444431	1	1	1	1	-0.937198	-0.597447	-1.64121	-1.21274	4.64476	-0.198095	0.393334	-0.937198	-0.863301	-1.18408	-0.423153	4.81313	-0.0994982	0.433334	-0.937198	-0.875403	-0.996385	-0.284701	5.13706	-0.0467366	0.48
Otu0090	Bacteria	Pseudomonadota	Gammaproteobacteria	Enterobacterales	Pasteurellaceae	Haemophilus_D	Haemophilus_D parainfluenzae	4.94111	0.421658	12.4916	-1.29219	0.596314	-2.28234	-0.208403	0.596314	-0.358091	-0.253344	0.596314	-0.461816	8.78933e-06	0.110898	0.684952	0.66732	0.00491922	0.98317	1	1	4.64223	4.87645	3.74202	-1.06029	1.06948	-0.926386	0.119209	4.64223	4.5544	4.84622	0.206105	1.10523	0.167908	0.403974	4.64223	4.59928	4.79776	0.182773	1.10091	0.149305	0.423841
Otu0091	Bacteria	Bacillota_A	Clostridia	Oscillospirales	Oscillospiraceae	Faecousia	Faecousia sp000434635	-2.08412	1.79817	-1.1144	-0.121407	2.543	-0.099689	-0.00595104	2.543	-0.00703767	1.27585	2.543	0.49659	0.428144	0.729863	0.737659	0.6308	1	1	1	1	-0.950644	-0.771708	-1.45349	-0.30045	4.30514	-0.0705162	0.46	-0.950644	-0.845375	-1.41171	-0.723649	4.47714	-0.117027	0.46	-0.950644	-1.34579	-0.12075	1.01772	3.69929	0.253107	0.366667
Otu0092	Bacteria	Bacillota	Bacilli	Lactobacillales	Streptococcaceae	Streptococcus	Streptococcus thermophilus	0.61632	1.27679	0.748236	3.83959	1.80565	2.32027	1.56564	1.80565	0.887447	0.30459	1.80565	0.230591	0.559746	0.082795	0.455649	0.717613	1	1	1	1	2.64808	2.00904	4.48086	2.5974	1.78146	1.35835	0.0133673	2.64808	2.74419	2.51791	-0.706188	2.58511	-0.185585	0.4	2.64808	2.87693	1.86641	-1.17697	3.33497	-0.288583	0.360001
Otu0093	Bacteria	Bacillota_C	Negativicutes	Acidaminococcales	Acidaminococcaceae	Acidaminococcus	Acidaminococcus intestini	7.51051	0.354395	21.6219	-2.70902	0.50119	-5.51615	-0.506575	0.50119	-1.02569	-0.914029	0.50119	-1.84668	4.0897e-08	0.000950587	0.364111	0.115436	2.41823e-05	0.497114	1	1	6.92739	7.20087	4.80377	-2.38075	0.708245	-2.97918	0.0132787	6.92739	6.7389	6.99551	0.35842	1.31796	0.212321	0.433334	6.92739	6.99362	6.7389	0.0213196	1.86199	0.0131691	0.493333
Otu0094	Bacteria	Pseudomonadota	Gammaproteobacteria	Burkholderiales	Burkholderiaceae	Parasutterella	Parasutterella excrementihominis	4.47334	0.412437	11.581	-0.652037	0.583275	-1.1375	0.0233627	0.583275	0.049137	0.992357	0.583275	1.82513	1.72067e-05	0.37659	0.797248	0.162772	0.00956305	1	1	1	4.66449	4.85901	4.03276	-0.83634	1.07502	-0.730862	0.192055	4.66449	4.71291	4.5557	-0.168969	1.15315	-0.162777	0.403974	4.66449	4.37122	5.45332	1.1093	0.848519	1.25401	0.0529883
Otu0096	Bacteria	Bacillota_A	Clostridia	Lachnospirales	Lachnospiraceae	Oliverpabstia	Oliverpabstia intestinalis	4.81554	0.360491	13.8457	2.13856	0.509811	4.3142	1.62968	0.509811	3.28885	0.682053	0.509811	1.36799	2.1261e-06	0.00450589	0.0194388	0.274293	0.00121079	0.867659	0.977028	1	6.13981	5.68655	6.94555	1.33002	1.04528	1.17308	0.0466761	6.13981	5.71932	6.41781	0.668285	1.08481	0.4254	0.320001	6.13981	6.38432	5.61111	-0.729755	1.32278	-0.493933	0.284769
Otu0097	Bacteria	Desulfobacterota	Desulfovibrionia	Desulfovibrionales	Desulfovibrionaceae	Bilophila	Bilophila wadsworthia	4.18841	0.812629	5.9516	-4.15712	1.14923	-3.90223	0.0422026	1.14923	0.0614226	0.0978304	1.14923	0.111446	0.00446175	0.0130353	0.87046	0.848957	0.431352	0.856602	1	1	3.85357	4.17203	0.695568	-3.6793	2.01067	-1.70207	0.00673328	3.85357	3.59336	4.23941	0.780309	1.94436	0.370417	0.311259	3.85357	3.74099	4.19644	0.641564	2.16904	0.245242	0.364239
Otu0099	Bacteria	Bacteroidota	Bacteroidia	Bacteroidales	Bacteroidaceae	Phocaeicola	Phocaeicola sp959599425	4.05973	0.574039	7.57293	-1.27369	0.811814	-1.68895	-0.612489	0.811814	-0.81965	-0.295746	0.811814	-0.312197	0.000326734	0.213673	0.501866	0.71624	0.153366	1	1	1	3.61684	3.84309	2.85919	-0.991192	1.23904	-0.683167	0.173335	3.61684	3.69887	3.50574	-0.150578	1.28229	-0.126702	0.443709	3.61684	3.52344	4.09924	0.577102	1.58768	0.359519	0.360001
Otu0100	Bacteria	Bacteroidota	Bacteroidia	Bacteroidales	Bacteroidaceae	Bacteroides	Bacteroides cellulosilyticus	4.34121	0.330643	13.7922	-0.804977	0.4676	-1.81151	0.278029	0.4676	0.649342	0.456228	0.4676	1.05221	2.81318e-06	0.219043	0.576147	0.423345	0.00159649	0.988614	1	1	4.38278	4.57627	3.54233	-1.0038	0.881348	-1.17113	0.125831	4.38278	4.23298	4.61549	0.334446	0.844536	0.382599	0.346667	4.38278	4.26607	4.80843	0.718471	1.05119	0.596362	0.278147
Otu0101	Bacteria	Bacillota_A	Clostridia	Oscillospirales	Ruminococcaceae	Ruminiclostridium_E	Ruminiclostridium_E siraeum	6.38836	0.246044	27.1539	-0.192725	0.347959	-0.552597	-0.354486	0.347959	-1.03051	-0.444688	0.347959	-1.32218	1.12165e-08	0.625339	0.392632	0.314927	6.72008e-06	1	1	0.998409	6.17378	6.15924	6.19983	0.09215	0.576472	0.138562	0.423841	6.17378	6.22448	6.06534	-0.185176	0.558014	-0.266915	0.377484	6.17378	6.21418	5.78006	-0.339016	0.695796	-0.419016	0.366667
Otu0102	Bacteria	Bacillota_A	Clostridia	Lachnospirales	Lachnospiraceae	Otoolea	Otoolea fessa	5.79335	0.553696	11.2382	-1.77867	0.783044	-2.32983	0.547887	0.783044	0.755718	0.277451	0.783044	0.377806	2.4889e-05	0.0613025	0.503932	0.723695	0.0137886	1	1	1	5.90887	6.12971	4.78126	-1.3949	1.37157	-1.2243	0.0331259	5.90887	5.57234	6.3514	0.749535	0.795087	0.702018	0.158943	5.90887	5.78031	6.1952	0.307811	0.998792	0.201983	0.373334
Otu0103	Bacteria	Bacteroidota	Bacteroidia	Bacteroidales	Marinifilaceae	Odoribacter	Odoribacter splanchnicus	3.8954	0.63107	6.49909	-1.15103	0.892468	-1.32783	-0.411116	0.892468	-0.471312	0.0171065	0.892468	0.0404234	0.000780289	0.304748	0.642626	0.844101	0.260254	1	1	1	3.63569	3.9093	2.96057	-0.94127	1.42641	-0.585578	0.246668	3.63569	3.65082	3.59981	-0.168885	1.40626	-0.0908486	0.456954	3.63569	3.47321	4.41457	0.676612	1.60973	0.351452	0.353334
Otu0104	Bacteria	Bacteroidota	Bacteroidia	Bacteroidales	Barnesiellaceae	Barnesiella	Barnesiella intestinihominis	5.79958	0.256335	23.4925	-0.646679	0.362512	-1.82503	-0.168845	0.362512	-0.492645	0.581281	0.362512	1.67769	3.92831e-08	0.162811	0.642003	0.186642	2.3193e-05	1	1	1	5.74038	5.89086	5.17145	-0.738249	0.698571	-0.972787	0.15232	5.74038	5.79759	5.63247	-0.168352	0.763586	-0.17958	0.417219	5.74038	5.56312	6.37373	0.810426	0.718132	1.11183	0.0933378
Otu0105	Bacteria	Bacillota_A	Clostridia	Lachnospirales	Lachnospiraceae	Alitiscatomonas	Alitiscatomonas sp900066535	6.60927	0.73652	9.73584	-3.07702	1.0416	-3.09066	-0.988418	1.0416	-1.02585	-0.387007	1.0416	-0.400372	0.000114368	0.0208398	0.361123	0.707655	0.0461216	0.996522	1	1	5.90069	6.25688	4.5599	-1.92596	1.80153	-1.09813	0.0331259	5.90069	6.09401	5.54462	-0.184123	1.30247	-0.10055	0.426667	5.90069	5.59165	6.18131	0.456142	1.49617	0.209806	0.333334
Otu0106	Bacteria	Bacillota_A	Clostridia	Oscillospirales	Ruminococcaceae	Ruminococcus_C	Ruminococcus_C sp000433635	5.90258	0.266738	23.6114	-1.20482	0.377224	-3.37467	1.79133	0.377224	5.06088	0.67475	0.377224	1.90214	8.48243e-08	0.0264891	0.00316831	0.151661	4.9557e-05	0.931853	0.630538	0.994518	6.34167	6.60924	4.8156	-1.98931	1.08444	-1.81069	0.0265068	6.34167	5.91004	7.69764	1.87536	0.812237	2.31535	0.000467664	6.34167	5.91004	6.58067	0.735753	1.46945	0.435955	0.357616
Otu0110	Bacteria	Bacillota_A	Clostridia	Oscillospirales	Acutalibacteraceae	CAG-488	CAG-488 sp000434915	-1.69241	1.76592	-1.00597	-0.376519	2.49739	-0.114872	-0.332397	2.49739	-0.187938	1.07363	2.49739	0.527554	0.459238	0.706164	0.748657	0.610271	1	1	1	1	-1.05982	-0.942074	-1.35237	-0.971778	4.39347	-0.191686	0.410596	-1.05982	-0.906133	-1.57794	-0.854739	4.30749	-0.175235	0.413334	-1.05982	-1.36305	0.121429	1.66888	4.43528	0.305819	0.326667
Otu0111	Bacteria	Bacillota_I	Bacilli_A	Erysipelotrichales	Coprobacillaceae	Faecalibacillus	Faecalibacillus faecis	0.651243	1.25029	0.819259	3.39049	1.76818	2.00949	1.74995	1.76818	1.00935	-1.39681	1.76818	-1.00172	0.529539	0.107691	0.403048	0.49141	1	1	1	0.992912	2.33781	1.2945	4.04778	2.6369	2.20592	1.05694	0.0596098	2.33781	1.90715	2.85168	0.984653	3.30804	0.214793	0.377484	2.33781	3.17794	-0.334417	-3.20578	2.96909	-0.94061	0.153336
Otu0112	Bacteria	Bacillota_A	Clostridia	Lachnospirales	Lachnospiraceae	Eubacterium_F	Eubacterium_F sp003491505	6.90123	0.155708	46.1149	-0.981892	0.220205	-4.6439	0.967143	0.220205	4.549	0.393829	0.220205	1.86199	1.65939e-10	0.00855046	0.00509773	0.176856	1.03243e-07	0.737451	0.769345	0.995932	7.05369	7.27982	5.92272	-1.46196	0.555437	-2.58657	0.000467664	7.05369	6.87033	7.88367	1.03482	0.651696	1.5337	0.0397461	7.05369	6.91444	7.26304	0.351601	0.906146	0.377819	0.38
Otu0113	Bacteria	Bacillota_A	Clostridia	Lachnospirales	Lachnospiraceae	Gallintestinimicrobium	Gallintestinimicrobium propionicum	4.33469	0.637587	7.09119	1.88	0.901684	2.17451	-0.469714	0.901684	-0.503479	-0.249154	0.901684	-0.271462	0.000342166	0.0827231	0.62882	0.763473	0.147571	1	1	1	4.59604	4.2091	6.15482	2.03745	1.11634	1.63164	0.0333467	4.59604	4.7809	4.2988	-0.908665	1.91603	-0.418278	0.311259	4.59604	4.73477	3.73239	-0.757064	1.98955	-0.402788	0.337749
Otu0114	Bacteria	Bacillota_A	Clostridia	TANB77	CAG-508	CAG-245	CAG-245 sp000435175	6.86234	0.246923	29.4765	-0.771875	0.349202	-2.34555	-1.95735	0.349202	-5.9185	0.0985355	0.349202	0.280503	8.52176e-09	0.0841302	0.00110543	0.747803	5.11097e-06	0.997507	0.449702	1	6.57047	6.74455	6.18273	-0.471887	1.13961	-0.369332	0.320001	6.57047	6.75916	4.88125	-1.77816	0.742105	-2.28513	0.0266835	6.57047	6.16931	6.96245	0.987358	0.856911	0.946566	0.132453
Otu0117	Bacteria	Bacillota_A	Clostridia	Lachnospirales	Lachnospiraceae	Coprococcus_A	Coprococcus_A catus_A	3.52441	0.474394	7.70009	1.78155	0.670895	2.73854	0.77125	0.670895	1.16633	0.942674	0.670895	1.45037	0.000206302	0.0496023	0.343319	0.252845	0.107425	0.998812	1	1	4.43956	4.16685	5.14019	1.18222	1.13792	1.05634	0.12667	4.43956	4.49109	4.31121	-0.0829095	1.23057	-0.0830026	0.48	4.43956	4.42694	4.4454	0.115322	1.37395	0.0700411	0.483444
Otu0118	Bacteria	Bacillota_A	Clostridia	Lachnospirales	Anaerotignaceae	Anaerotignum	Anaerotignum faecicola	5.23599	0.892034	6.07999	-2.17854	1.26153	-1.78344	-1.06984	1.26153	-0.872217	-2.60039	1.26153	-2.07921	0.000698576	0.136411	0.424776	0.0832535	0.297699	1	1	1	3.95039	4.71557	3.12673	-1.23248	1.89733	-0.512917	0.271524	3.95039	3.86708	4.13831	0.512934	2.51806	0.170135	0.430464	3.95039	4.23922	2.56784	-1.61315	2.66628	-0.545288	0.246668
Otu0119	Bacteria	Pseudomonadota	Gammaproteobacteria	Burkholderiales	Burkholderiaceae	Sutterella	Sutterella wadsworthensis	7.13332	0.313484	23.4542	-1.75369	0.443333	-4.05563	0.342523	0.443333	0.795435	1.10314	0.443333	2.55382	3.26931e-08	0.00644081	0.482283	0.04651	1.93381e-05	0.922219	1	1	7.31752	7.67129	5.42695	-2.1967	0.98342	-2.19324	0.000467664	7.31752	7.0418	7.58224	0.27055	1.26112	0.217813	0.42	7.31752	6.92756	8.21603	1.30219	0.85049	1.41873	0.00668869
Otu0120	Bacteria	Bacillota_A	Clostridia	Oscillospirales	Ruminococcaceae	Ruminococcus_C	Ruminococcus_C callidus	-2.2087	1.75044	-1.19263	0.0796478	2.4755	-0.0492918	2.60166	2.4755	1.07915	1.1733	2.4755	0.459458	0.40876	0.725796	0.439543	0.633327	0.988448	0.991597	0.999203	0.998286	-0.414182	-0.122491	-1.20189	-1.2814	4.29607	-0.260455	0.386667	-0.414182	-0.929689	0.952709	1.74843	3.61617	0.415899	0.245034	-0.414182	-0.443563	-0.303818	0.0159064	4.31021	0.00258215	0.496689
Otu0122	Bacteria	Bacillota_A	Clostridia	Lachnospirales	Lachnospiraceae	Hominisplanchenecus	Hominisplanchenecus faecis	3.72899	0.4599	8.5711	-0.260006	0.650396	-0.40829	1.37605	0.650396	2.18534	1.4694	0.650396	2.32033	0.000161724	0.655958	0.0868621	0.0744918	0.0834431	1	1	1	4.71161	4.96979	3.68314	-1.24841	1.37599	-0.852995	0.158943	4.71161	4.29338	5.11645	0.687158	1.0231	0.663546	0.218545	4.71161	4.27459	5.22435	0.886958	1.0605	0.78395	0.200002
Otu0123	Bacteria	Bacillota_A	Clostridia	TANB77	CAG-508	CAG-269	CAG-269 sp003525075	7.16713	0.235475	33.1926	-0.34746	0.333012	-1.11708	-2.34874	0.333012	-7.60279	-0.873509	0.333012	-2.85425	5.13726e-09	0.358777	0.000269538	0.0485906	3.09613e-06	1	0.163189	0.963169	6.58338	6.31297	6.82284	0.616282	0.860219	0.548787	0.284769	6.58338	6.81265	4.73834	-1.95958	0.839502	-2.25085	0.000467664	6.58338	6.80552	6.31297	-0.376919	0.84173	-0.26576	0.350994
Otu0127	Bacteria	Bacillota_A	Clostridia	Lachnospirales	Lachnospiraceae	Hominiventricola	Hominiventricola sp003480725	4.57684	0.367148	12.8672	-0.347548	0.519225	-0.691192	0.819291	0.519225	1.62393	1.06166	0.519225	2.10777	3.26715e-06	0.551558	0.198408	0.106806	0.00185499	1	1	1	4.89459	5.1722	4.26587	-1.01856	0.908945	-1.04451	0.140003	4.89459	4.70499	5.48114	0.687397	1.06072	0.576163	0.278147	4.89459	4.67969	5.70243	0.927817	1.04473	0.807214	0.160002
Otu0129	Bacteria	Bacillota_A	Clostridia	Oscillospirales	Acutalibacteraceae	CAG-177	CAG-177 sp000431775	-2.54567	1.79084	-1.42549	0.535763	2.53263	0.121133	0.657192	2.53263	0.244725	1.57444	2.53263	0.677464	0.33813	0.715143	0.648063	0.554403	1	0.997904	1	1	-1.09891	-0.936282	-1.61343	-0.462595	4.53974	-0.0700285	0.456954	-1.09891	-1.1079	-1.06521	-0.285524	4.18255	-0.0758985	0.46	-1.09891	-1.46163	-0.0637844	1.54561	4.2241	0.232985	0.346667
Otu0130	Bacteria	Bacillota_A	Clostridia	Oscillospirales	Butyricicoccaceae	Agathobaculum	Agathobaculum butyriciproducens	5.31487	0.956021	8.22393	-5.96376	1.35202	-5.76758	0.907738	1.35202	0.979297	-0.1764	1.35202	-0.196856	0.00697676	0.00609131	0.435765	0.829075	0.391163	0.57738	1	1	5.21961	5.5396	0.207213	-5.31445	2.78015	-1.89471	0.000467664	5.21961	4.89975	6.22246	1.52149	2.01127	1.0723	0.0331259	5.21961	5.30573	5.14878	-0.117039	1.92762	-0.0323965	0.466667
Otu0134	Bacteria	Bacillota_A	Clostridia	Christensenellales	CAG-138	PeH17	PeH17 sp000435055	-1.65036	1.71098	-1.01622	-0.370271	2.41969	-0.112842	-0.315964	2.41969	-0.16286	1.0502	2.41969	0.53204	0.485634	0.727401	0.71139	0.624706	1	1	1	1	-1.04458	-0.946432	-1.38102	-0.615332	4.4988	-0.123903	0.44	-1.04458	-0.920631	-1.32438	-0.45439	4.15075	-0.100093	0.437086	-1.04458	-1.27791	0.0948431	1.24783	4.02431	0.247754	0.38
Otu0135	Bacteria	Bacillota_A	Clostridia	Lachnospirales	Lachnospiraceae	Enterocloster	Enterocloster sp000431375	2.63997	0.705356	4.107	0.973983	0.997524	0.970622	2.11511	0.997524	2.18448	2.18526	0.997524	2.24178	0.0253519	0.410267	0.0833017	0.0782635	0.739654	1	1	1	4.4554	4.57138	3.64629	-0.466996	1.49865	-0.291721	0.386667	4.4554	4.1175	4.74596	0.764356	1.31638	0.486372	0.231789	4.4554	4.23201	4.78646	0.728562	1.39457	0.477946	0.211922
Otu0137	Bacteria	Actinomycetota	Coriobacteriia	Coriobacteriales	Eggerthellaceae	Ellagibacter	Ellagibacter isourolithinifaciens	-1.92755	1.87359	-1.01992	-0.196201	2.64965	-0.0796559	-0.142494	2.64965	-0.0739441	0.844819	2.64965	0.338738	0.462114	0.717996	0.754974	0.654286	0.99492	1	1	1	-1.20606	-1.0587	-1.58962	-0.442601	4.24434	-0.103579	0.437086	-1.20606	-1.09861	-1.51485	-0.417159	4.4472	-0.0913665	0.44	-1.20606	-1.48525	-0.0969662	1.24102	4.1265	0.267463	0.373334
Otu0139	Bacteria	Bacteroidota	Bacteroidia	Bacteroidales	Bacteroidaceae	Prevotella	Prevotella	-1.96991	1.87627	-1.06264	-0.171983	2.65344	-0.0941973	0.0668151	2.65344	0.0495446	2.02565	2.65344	0.859935	0.426129	0.732104	0.740501	0.495507	1	1	1	1	-0.905801	-0.71161	-1.27488	-0.801913	4.65817	-0.12999	0.437086	-0.905801	-0.790178	-1.17162	-0.641275	4.12216	-0.146085	0.423841	-0.905801	-1.24288	0.691905	2.26462	4.26214	0.435105	0.313334
Otu0140	Bacteria	Bacillota_A	Clostridia	Lachnospirales	Lachnospiraceae	Roseburia_C	Roseburia_C amylophila	-1.11102	1.75686	-0.648254	0.0661387	2.48457	0.0857512	-1.15132	2.48457	-0.47035	0.0478658	2.48457	0.0915633	0.56044	0.750504	0.631885	0.765131	1	1	1	1	-0.676984	-0.812643	-0.31929	0.177722	4.1867	0.0304574	0.473333	-0.676984	-0.33147	-1.51013	-0.932109	4.07469	-0.228458	0.397351	-0.676984	-0.747006	-0.317837	0.665993	3.80295	0.138418	0.456954
Otu0141	Bacteria	Bacillota_A	Clostridia	Lachnospirales	Lachnospiraceae	Lachnospira	Lachnospira sp000437735	-2.1338	1.74804	-1.16394	0.0822692	2.4721	0.034835	1.20977	2.4721	0.4779	0.170548	2.4721	-0.0314755	0.416074	0.729045	0.601323	0.77274	1	1	1	1	-1.10689	-0.994092	-1.30744	-0.668709	4.19538	-0.173758	0.42	-1.10689	-1.33105	-0.253962	1.13024	3.98095	0.239673	0.370861	-1.10689	-1.00434	-1.38981	-0.202147	4.31251	-0.0436871	0.483444
Otu0143	Bacteria	Bacteroidota	Bacteroidia	Bacteroidales	Bacteroidaceae	Bacteroides	Bacteroides intestinalis	6.77531	0.221766	31.6978	-1.80045	0.313625	-5.94899	-0.0813695	0.313625	-0.252697	-0.098075	0.313625	-0.301077	3.29729e-09	0.000976055	0.744891	0.71384	2.00146e-06	0.404119	1	1	6.59789	6.75019	4.98662	-1.74791	0.551739	-3.17318	0.000467664	6.59789	6.54766	6.78875	0.279837	1.10382	0.264935	0.344371	6.59789	6.52817	6.7037	0.205104	0.77183	0.191939	0.397351
Otu0144	Bacteria	Bacillota_A	Clostridia	TANB77	CAG-508	CAG-492	CAG-492 sp000434335	6.70774	0.289034	23.7635	-0.391646	0.408756	-0.976941	-0.307332	0.408756	-0.760752	-0.468791	0.408756	-1.17078	2.25636e-08	0.400556	0.507484	0.321314	1.34357e-05	1	1	1	6.40639	6.41958	6.37561	-0.191584	0.645969	-0.253425	0.366667	6.40639	6.43403	6.20347	-0.0648607	0.821032	-0.0677414	0.466667	6.40639	6.45959	6.27576	-0.212868	0.673378	-0.334768	0.360001
Otu0146	Bacteria	Bacillota_A	Clostridia	Oscillospirales	Acutalibacteraceae	Hominenteromicrobium	Hominenteromicrobium mulieris	-0.849091	1.80502	-0.482267	-0.152966	2.55268	-0.0257826	-0.225414	2.55268	-0.0562285	0.224024	2.55268	0.187289	0.655861	0.763675	0.758714	0.763708	1	1	1	1	-0.275427	-0.246836	-0.316816	0.209012	3.88124	0.0473893	0.476821	-0.275427	-0.270606	-0.313229	-0.0803545	3.75702	-0.0136334	0.493333	-0.275427	-0.303555	-0.12038	0.582416	4.25759	0.100244	0.437086
Otu0147	Bacteria	Bacillota_A	Clostridia	Lachnospirales	Lachnospiraceae	Eubacterium_I	Eubacterium_I ramulus	3.71383	0.551046	7.12459	-0.97762	0.779296	-1.31645	0.326297	0.779296	0.429786	-0.0386618	0.779296	-0.0740068	0.000477039	0.328897	0.675612	0.841416	0.185781	1	1	1	3.63765	3.80195	2.92743	-1.05905	1.32155	-0.692793	0.185432	3.63765	3.53152	3.93283	0.589629	1.42321	0.334958	0.326667	3.63765	3.58134	3.75242	0.0913649	1.11529	0.0729339	0.473333
Otu0150	Bacteria	Bacillota_A	Clostridia	Lachnospirales	Lachnospiraceae	Mediterraneibacter	Mediterraneibacter torques	-2.05002	1.86578	-1.14086	-0.13057	2.63861	-0.0509214	0.734032	2.63861	0.36093	-0.218815	2.63861	-0.0724021	0.434485	0.730928	0.681547	0.730412	0.997259	1	1	1	-1.26181	-1.17043	-1.56933	-0.320084	4.21555	-0.102162	0.453334	-1.26181	-1.45315	-0.551082	0.497825	4.28043	0.128634	0.42	-1.26181	-1.20282	-1.49818	-0.118184	4.51686	-0.0348196	0.476821
Otu0153	Bacteria	Bacillota_A	Clostridia	Lachnospirales	Lachnospiraceae	CAG-194	CAG-194 sp018917935	-1.91493	1.53955	-1.28021	3.10316	2.17726	1.53759	-0.075746	2.17726	-0.0492057	-0.208451	2.17726	-0.0480207	0.370393	0.267303	0.728199	0.708384	0.99354	0.99653	1	1	-0.582709	-1.35457	1.38407	2.84546	3.1374	0.765394	0.15232	-0.582709	-0.287041	-1.34515	-1.24982	4.33491	-0.266349	0.393334	-0.582709	-0.287925	-1.41616	-1.23291	3.72942	-0.240112	0.386667
[truncated: 524 more rows]
