# Supplementary material for: Analytic attributes of the 16S rRNA gene sequencing methodology for human gut microbiota characterization
Source: Appl Microbiol Biotechnol. 2026 May 22;110(1):217. doi: 10.1007/s00253-026-13844-8 (PMC13375765; doi:10.1007/s00253-026-13844-8)
Supplement: Supplementary file 3 — XLSX (339 KB) [file 253_2026_13844_MOESM3_ESM.xlsx]

## Sheet: phylum
Domain	Phylum	we.ep	we.eBH	wi.ep	wi.eBH	rab.all	rab.win.no	rab.win.yes	diff.btw	diff.win	effect	effect.low	effect.high	overlap
Bacteria	Verrucomicrobiota	0.00903597	0.115343	0.000419913	0.00584848	-2.97536	-1.04531	-4.32193	-3.24938	1.49456	-2.19588	-18.599	-0.255897	0.00200083
Bacteria	Bacillota	0.0344011	0.184825	0.0278528	0.16453	-2.47539	-3.35171	-1.86265	1.54851	1.15183	1.29211	-0.314097	9.48678	0.054
Bacteria	Bacillota_C	0.03084	0.197395	0.0477186	0.235946	5.41794	4.963	5.91848	0.910554	0.658175	1.28585	-0.848228	9.7754	0.1012
Bacteria	Bacillota_A	0.066946	0.247421	0.0863074	0.279821	7.00268	6.62699	7.2461	0.632517	0.554444	1.06373	-0.85923	8.33092	0.111555
Bacteria	Bacillota_I	0.146338	0.356144	0.183952	0.402646	3.15303	2.86992	3.34984	0.515954	0.635035	0.78406	-1.38706	6.3535	0.1932
Bacteria	Bacteria	0.143326	0.363334	0.177394	0.419077	-0.225319	-0.565625	0.0674067	0.609405	0.770623	0.746732	-1.34241	6.30543	0.1956
Bacteria	Actinomycetota	0.298011	0.544716	0.341892	0.598661	3.2762	3.02208	3.42196	0.421053	0.743799	0.507953	-2.01383	5.71853	0.284286
Bacteria	Pseudomonadota	0.249543	0.725699	0.222948	0.654719	3.60428	3.80715	3.38129	-0.417602	0.622702	-0.622788	-5.9767	1.97271	0.2528
Bacteria	Bacteroidota	0.528764	0.709714	0.591026	0.763624	7.01276	6.92338	7.11164	0.153538	0.57084	0.246712	-2.85591	4.91979	0.3788
Bacteria	Desulfobacterota	0.587676	0.806009	0.629558	0.834253	-1.58772	-1.72644	-1.46676	0.311175	1.19366	0.253607	-2.62343	4.06249	0.3932
Bacteria	Cyanobacteriota	0.502547	0.922543	0.396312	0.854018	0.498378	0.706217	0.303136	-0.325411	0.807401	-0.360109	-5.1428	2.85091	0.3444
Bacteria	Fusobacteriota	0.695628	0.951139	0.673113	0.930901	-7.81383	-7.6486	-7.92687	-0.279512	3.94589	-0.0589457	-4.18121	3.9869	0.4676
Bacteria	Campylobacterota	0.726639	0.926111	0.697281	0.937241	-7.93872	-7.83231	-8.00312	-0.108224	3.88984	-0.0192873	-4.25465	4.06971	0.489004
Bacteria	Bacillota_B	0.706574	0.964189	0.799537	0.948431	-5.14852	-5.17371	-5.11025	0.0431587	2.51035	0.0129953	-5.3788	3.46792	0.493003

## Sheet: class
Domain	Phylum	Class	we.ep	we.eBH	wi.ep	wi.eBH	rab.all	rab.win.no	rab.win.yes	diff.btw	diff.win	effect	effect.low	effect.high	overlap
Bacteria	Verrucomicrobiota	Lentisphaeria	0.0101949	0.141903	0.000324675	0.00519481	-3.16458	-1.23247	-4.41891	-3.19799	1.41295	-2.18278	-17.1325	-0.243797	0.00240069
Bacteria	Bacillota	Bacilli	0.0298767	0.149894	0.0199307	0.12274	-2.64062	-3.53218	-2.02494	1.59166	1.1602	1.30287	-0.203594	11.112	0.0468
Bacteria	Bacillota_C	Negativicutes	0.0169431	0.130433	0.0308485	0.170666	5.23255	4.78535	5.76669	0.938249	0.578169	1.44435	-0.524396	10.2004	0.0708
Bacteria	Bacillota_A	Clostridia	0.036114	0.171823	0.0452078	0.193941	6.84359	6.44494	7.08599	0.650511	0.492214	1.25394	-0.641165	8.51613	0.0792
Bacteria	Bacillota_I	Bacilli_A	0.0995026	0.277467	0.127199	0.321597	3.00638	2.72001	3.21268	0.537735	0.567444	0.898493	-1.23454	6.95405	0.151939
Bacteria	Actinomycetota	Actinomycetes	0.110901	0.298152	0.130866	0.337941	2.35405	2.00413	2.60324	0.547346	0.616353	0.842023	-1.25282	7.05151	0.172731
Bacteria	Bacteria	Bacteria	0.104986	0.29283	0.1321	0.341899	-0.383051	-0.728398	-0.0854958	0.64245	0.698734	0.859498	-1.29142	6.59208	0.1716
Bacteria	Pseudomonadota	Alphaproteobacteria	0.240043	0.695767	0.208294	0.629588	2.75436	2.91907	2.54747	-0.378998	0.542354	-0.635012	-5.68837	2.1476	0.2396
Bacteria	Pseudomonadota	Gammaproteobacteria	0.227455	0.719286	0.208745	0.656522	2.01133	2.22441	1.77762	-0.439905	0.684484	-0.599489	-5.64136	1.81738	0.2596
Bacteria	Bacteroidota	Bacteroidia	0.467012	0.699934	0.53326	0.753187	6.84272	6.75218	6.94953	0.175271	0.507435	0.30711	-2.46808	5.20794	0.360656
Bacteria	Cyanobacteriota	Vampirovibrionia	0.501301	0.909339	0.377814	0.831132	0.321848	0.513432	0.140477	-0.328767	0.735857	-0.398553	-4.94942	3.33073	0.329068
Bacteria	Desulfobacterota	Desulfovibrionia	0.562795	0.813976	0.614675	0.848421	-1.76384	-1.89102	-1.6466	0.292104	1.12345	0.241201	-2.64231	4.14438	0.394642
Bacteria	Actinomycetota	Coriobacteriia	0.595643	0.838589	0.64958	0.878431	1.79054	1.62653	1.85106	0.232104	0.845751	0.255043	-2.76053	4.0628	0.391443
Archaea	Methanobacteriota	Methanobacteria	0.694693	0.950469	0.664338	0.925409	-8.00246	-7.74444	-8.17787	-0.477782	3.93379	-0.100612	-4.05385	3.95709	0.446621
Bacteria	Fusobacteriota	Fusobacteriia	0.724781	0.922611	0.704147	0.933371	-8.0694	-7.96802	-8.15409	-0.141497	3.8767	-0.0280907	-4.07222	3.95903	0.484
Bacteria	Bacillota_B	Dehalobacteriia	0.702001	0.966335	0.79429	0.952686	-5.33976	-5.36927	-5.30282	0.0600758	2.55078	0.0194523	-5.84589	3.54973	0.4896

## Sheet: order
Domain	Phylum	Class	Order	we.ep	we.eBH	wi.ep	wi.eBH	rab.all	rab.win.no	rab.win.yes	diff.btw	diff.win	effect	effect.low	effect.high	overlap
Bacteria	Verrucomicrobiota	Lentisphaeria	Victivallales	0.00853128	0.12565	4.7619e-05	0.000984848	-0.729839	1.10404	-3.5141	-4.66014	2.29471	-1.98875	-19.5673	-0.258959	0.000404022
Bacteria	Pseudomonadota	Alphaproteobacteria	RF32	0.0153476	0.17687	0.0159437	0.146813	4.74879	5.1035	4.26711	-0.829103	0.501475	-1.52794	-10.3824	0.564602	0.0684
Bacteria	Pseudomonadota	Gammaproteobacteria	Burkholderiales	0.0187035	0.192036	0.0181688	0.153793	3.85852	4.25366	3.46538	-0.801187	0.568616	-1.35697	-8.75058	0.497734	0.0636
Bacteria	Pseudomonadota	Gammaproteobacteria	Enterobacterales	0.0617648	0.366588	0.0609394	0.310271	0.0115313	0.451103	-0.425329	-0.906181	0.864968	-1.00178	-7.61192	0.944033	0.12435
Bacteria	Bacillota_C	Negativicutes	Acidaminococcales	0.0549074	0.433235	0.080684	0.467967	6.40061	6.09691	6.73175	0.636645	0.564986	1.07697	-0.853204	7.59532	0.123551
Bacteria	Bacillota_A	Clostridia	Oscillospirales	0.0691059	0.459974	0.0933247	0.484655	7.83404	7.50546	8.10765	0.603035	0.588492	0.973788	-0.830325	7.65065	0.133547
Bacteria	Cyanobacteriota	Vampirovibrionia	Gastranaerophilales	0.0878865	0.481102	0.0745065	0.410928	2.35919	2.73227	1.90149	-0.774031	0.702511	-0.983164	-7.27687	1.73607	0.165134
Bacteria	Bacillota_A	Clostridia	TANB77	0.132275	0.526232	0.171874	0.56131	5.00392	4.76825	5.22872	0.468261	0.557033	0.780729	-1.25033	6.20646	0.188325
Bacteria	Bacillota_A	Clostridia	Peptostreptococcales	0.146797	0.54503	0.183996	0.575628	1.88783	1.64455	2.11548	0.489233	0.596027	0.747538	-1.42546	6.19212	0.203918
Bacteria	Bacillota_A	Clostridia	Christensenellales	0.129772	0.546911	0.153615	0.566114	2.10431	1.78431	2.39065	0.577371	0.68892	0.792936	-1.27912	6.62076	0.182
Bacteria	Bacillota_A	Clostridia	Clostridia	0.103364	0.5555	0.0739134	0.47337	-2.63794	-4.04585	-1.80156	2.19553	2.48347	0.814779	-1.06783	11.096	0.1316
Bacteria	Bacillota	Bacilli	Lactobacillales	0.163958	0.624191	0.172541	0.6367	-0.907427	-1.55157	-0.340193	1.0969	1.39161	0.708947	-1.62634	6.88139	0.216313
Bacteria	Bacillota_I	Bacilli_A	Erysipelotrichales	0.355519	0.73426	0.404896	0.759008	4.88379	4.70888	4.97893	0.271946	0.543531	0.474553	-2.08065	5.13808	0.306677
Bacteria	Bacillota_C	Negativicutes	Veillonellales	0.298713	0.738509	0.214857	0.654308	6.03686	5.79806	6.32143	0.50184	0.626926	0.646768	-3.01882	6.41865	0.2308
Bacteria	Bacteria	Bacteria	Bacteria	0.411489	0.785034	0.463649	0.812183	1.6192	1.43518	1.72341	0.293292	0.676251	0.406487	-2.45272	4.81754	0.334266
Bacteria	Bacillota_A	Clostridia	Lachnospirales	0.334526	0.805476	0.35613	0.775007	7.23513	7.33997	7.07411	-0.281779	0.588953	-0.447388	-5.3944	2.08444	0.3156
Bacteria	Actinomycetota	Actinomycetes	Actinomycetales	0.453207	0.812683	0.515394	0.84382	4.2668	4.13511	4.37396	0.229368	0.658229	0.324404	-2.44555	4.44473	0.3508
Bacteria	Bacillota	Bacilli	Staphylococcales	0.44199	0.822508	0.422182	0.80437	-5.43344	-6.43378	-4.66233	1.6323	3.9103	0.362411	-3.23959	5.84496	0.306677
Bacteria	Bacteroidota	Bacteroidia	Bacteroidales	0.474766	0.834266	0.443156	0.79559	8.83065	8.91143	8.73915	-0.17801	0.472358	-0.341316	-4.94753	2.54082	0.345862
Bacteria	Bacillota_B	Dehalobacteriia	Dehalobacteriia	0.341006	0.87113	0.361749	0.829924	-3.47012	-2.97467	-4.30486	-1.28944	2.92191	-0.367365	-6.84294	2.3719	0.3248
Bacteria	Desulfobacterota	Desulfovibrionia	Desulfovibrionales	0.582973	0.892186	0.583801	0.899341	0.0845109	-0.0717285	0.275079	0.308358	0.991079	0.279276	-2.66644	4.43479	0.3756
Bacteria	Actinomycetota	Coriobacteriia	Coriobacteriales	0.474023	0.89334	0.446424	0.857073	3.68923	3.85453	3.57844	-0.269641	0.726601	-0.356118	-4.51153	2.67333	0.3528
Bacteria	Bacillota_A	Clostridia	UBA1381	0.570356	0.899071	0.537545	0.87037	0.370641	0.496853	0.281051	-0.197826	0.743623	-0.245569	-4.39461	2.51167	0.3916
Bacteria	Bacillota_I	Bacilli_A	ML615J-28	0.641841	0.919211	0.65726	0.917549	-6.12857	-6.46771	-5.86154	0.609838	3.96508	0.131539	-3.74286	4.38361	0.433826
Bacteria	Campylobacterota	Campylobacteria	Campylobacterales	0.633781	0.923094	0.604255	0.893244	-6.07763	-5.74919	-6.33216	-0.592502	4.15483	-0.121248	-4.61523	3.4751	0.4304
Bacteria	Bacillota_A	Clostridia	Tissierellales	0.64229	0.923854	0.658346	0.927176	-5.47473	-5.81748	-5.14936	0.722287	4.07558	0.147697	-3.50399	4.52221	0.419832
Archaea	Methanobacteriota	Methanobacteria	Methanobacteriales	0.649331	0.924405	0.622823	0.893829	-6.10662	-5.75477	-6.37302	-0.502475	4.01799	-0.104191	-4.5522	3.64922	0.4392
Bacteria	Verrucomicrobiota	Verrucomicrobiae	Opitutales	0.647096	0.924447	0.654459	0.92407	-6.10215	-6.43166	-5.76701	0.782562	4.28858	0.158049	-3.74996	4.1656	0.416633
Bacteria	Bacillota_A	Clostridia	Clostridiales	0.730565	0.925061	0.76487	0.936407	2.28236	2.2698	2.29093	0.0219642	0.53221	0.0370556	-3.19051	3.55012	0.483007
Bacteria	Bacillota_I	Bacilli_A	RFN20	0.656394	0.929159	0.627143	0.902817	-6.15116	-5.87206	-6.41355	-0.569123	4.08156	-0.119655	-4.30456	3.76274	0.440624
Bacteria	Fusobacteriota	Fusobacteriia	Fusobacteriales	0.675906	0.934035	0.689035	0.933695	-6.14358	-6.44106	-5.90163	0.494342	4.04182	0.106221	-3.6442	5.11508	0.443023
Bacteria	Bacillota_A	Clostridia	Monoglobales	0.687561	0.948569	0.756658	0.966516	-0.432229	-0.459195	-0.393527	0.221096	1.37274	0.151461	-3.10759	3.93819	0.439824
Bacteria	Actinomycetota	Actinomycetes	Mycobacteriales	0.7206	0.97204	0.747645	0.975714	-3.69277	-4.03122	-3.40523	0.517122	3.93349	0.109961	-3.72567	4.61168	0.438225
Bacteria	Bacillota_I	Bacilli_A	RF39	0.672534	0.976675	0.636286	0.961461	-0.543087	-0.411658	-0.699846	-0.22968	1.32807	-0.159779	-3.97639	3.11261	0.433826
Bacteria	Bacillota	Bacilli	MOL361	0.757835	0.984069	0.762433	0.971926	-4.18275	-4.20332	-4.17067	-0.0288386	3.59407	-0.00557452	-4.49439	4.02631	0.497001

## Sheet: family
Domain	Phylum	Class	Order	Family	we.ep	we.eBH	wi.ep	wi.eBH	rab.all	rab.win.no	rab.win.yes	diff.btw	diff.win	effect	effect.low	effect.high	overlap
Bacteria	Verrucomicrobiota	Lentisphaeria	Victivallales	Victivallaceae	0.00893516	0.142304	0	0	-0.0125015	2.4774	-2.23925	-4.7757	2.60124	-1.94002	-19.0727	-0.283089	2.80722e-05
Bacteria	Pseudomonadota	Alphaproteobacteria	RF32	CAG-239	0.00324338	0.0939086	0.00212554	0.0357419	6.14098	6.59993	5.72603	-0.891029	0.440835	-1.96237	-12.4718	-0.191899	0.0139945
Bacteria	Pseudomonadota	Gammaproteobacteria	Burkholderiales	Burkholderiaceae	0.00754801	0.129889	0.00576623	0.0701066	5.27995	5.67694	4.8345	-0.888089	0.54979	-1.59556	-10.3531	0.0748475	0.0320001
Bacteria	Bacteroidota	Bacteroidia	Bacteroidales	Tannerellaceae	0.00714084	0.130643	0.00645022	0.0809001	4.93647	5.42408	4.50997	-0.89766	0.530685	-1.63659	-10.9125	0.140044	0.0363855
Bacteria	Cyanobacteriota	Vampirovibrionia	Gastranaerophilales	Gastranaerophilaceae	0.0147621	0.184661	0.0127056	0.127074	3.75545	4.19034	3.33374	-0.856206	0.586156	-1.41053	-9.36977	0.35399	0.056
Bacteria	Bacteroidota	Bacteroidia	Bacteroidales	Marinifilaceae	0.0408977	0.355386	0.0374416	0.273007	2.51032	2.97257	1.94839	-1.01864	0.940585	-1.00271	-7.7959	0.681828	0.116753
Bacteria	Pseudomonadota	Gammaproteobacteria	Enterobacterales	Pasteurellaceae	0.0474799	0.382783	0.0456926	0.303039	1.40399	1.8906	0.757002	-1.10742	1.05697	-0.99805	-8.48227	0.857874	0.1284
Bacteria	Bacillota_A	Clostridia	Christensenellales	Borkfalkiaceae	0.0521417	0.405215	0.0237229	0.176793	-0.667981	0.109103	-1.93503	-2.16296	2.05082	-0.924986	-11.7815	0.330221	0.0807677
Bacteria	Bacillota_C	Negativicutes	Veillonellales	Dialisteraceae	0.0255615	0.406366	0.0320606	0.406965	4.0703	3.54032	4.30359	0.75105	0.499307	1.43472	-0.369411	10.1815	0.0587765
Bacteria	Bacillota_A	Clostridia	Peptostreptococcales	Peptostreptococcaceae	0.0346084	0.419156	0.0495671	0.455761	3.18715	2.83391	3.48255	0.656128	0.51587	1.22106	-0.593949	8.2551	0.0859656
Bacteria	Bacillota	Bacilli	Lactobacillales	Streptococcaceae	0.0346606	0.444529	0.0476407	0.479675	-0.0242638	-0.985947	0.78762	1.72329	1.40771	1.19569	-0.668106	8.21231	0.0952
Bacteria	Bacillota_A	Clostridia	Oscillospirales	Acutalibacteraceae	0.028568	0.454053	0.0452121	0.479145	7.49667	7.15722	7.77756	0.745723	0.637824	1.1566	-0.494579	8.23594	0.0928
Bacteria	Bacteroidota	Bacteroidia	Bacteroidales	Barnesiellaceae	0.0683554	0.466857	0.0554762	0.379747	2.92111	3.33134	2.37672	-0.921298	0.68243	-1.09836	-8.67422	1.92922	0.158337
Bacteria	Bacillota_C	Negativicutes	Acidaminococcales	Acidaminococcaceae	0.0633004	0.536734	0.0957576	0.588309	7.84914	7.59599	8.12192	0.528733	0.518793	0.955902	-0.987916	7.36088	0.145942
Bacteria	Bacillota_A	Clostridia	TANB77	CAG-508	0.123546	0.639439	0.169325	0.675459	6.48969	6.27915	6.66259	0.415999	0.524265	0.753156	-1.26881	6.2163	0.194322
Bacteria	Bacillota_A	Clostridia	Oscillospirales	Oscillospiraceae	0.129764	0.676424	0.183887	0.749028	7.19415	7.01021	7.51654	0.497991	0.620528	0.74752	-1.5196	6.46706	0.219512
Bacteria	Bacteroidota	Bacteroidia	Bacteroidales	Bacteroidaceae	0.239186	0.69319	0.246411	0.622103	10.2156	10.3155	10.1076	-0.222495	0.374983	-0.545029	-5.9898	1.54828	0.252
Bacteria	Bacillota_A	Clostridia	Lachnospirales	Lachnospiraceae	0.173788	0.706309	0.199606	0.639757	8.68685	8.81347	8.49697	-0.347655	0.528971	-0.586795	-6.8809	1.62607	0.2499
Bacteria	Bacillota_A	Clostridia	Monoglobales	Monoglobaceae	0.16235	0.718785	0.203394	0.744119	1.16662	0.801429	1.48712	0.729046	0.989481	0.6914	-1.45184	6.38347	0.2228
Bacteria	Bacillota_A	Clostridia	Lachnospirales	Bianqueaceae	0.173473	0.72	0.173459	0.648733	-1.86103	-0.85141	-3.086	-2.06515	3.03974	-0.597359	-7.92616	1.51205	0.242303
Bacteria	Bacillota_C	Negativicutes	Veillonellales	Veillonellaceae	0.165374	0.729043	0.230749	0.763495	2.64436	2.39208	2.90175	0.534955	0.783635	0.653906	-1.67943	6.40973	0.230308
Bacteria	Bacillota_A	Clostridia	Christensenellales	Aristaeellaceae	0.165463	0.742909	0.197896	0.767799	2.99463	2.55138	3.19077	0.606728	0.749905	0.731393	-1.56974	6.16855	0.227509
Bacteria	Bacillota_A	Clostridia	Clostridia	Clostridia	0.166841	0.751851	0.147636	0.688885	-1.14462	-1.97022	-0.343598	1.69367	2.20973	0.675275	-1.49477	8.15531	0.185926
Bacteria	Bacillota_A	Clostridia	Oscillospirales	Ruminococcaceae	0.238062	0.78364	0.262489	0.795334	8.23048	7.95573	8.35797	0.365861	0.526468	0.642659	-1.82771	5.77354	0.2484
Bacteria	Bacteroidota	Bacteroidia	Bacteroidales	Rikenellaceae	0.220923	0.812593	0.176766	0.69275	4.52228	4.76733	4.1641	-0.59692	0.806165	-0.654704	-6.02121	2.28758	0.248701
Bacteria	Bacillota_A	Clostridia	UBA1381	UBA1381	0.26773	0.827766	0.299939	0.788868	2.01605	2.20303	1.69805	-0.474096	0.940113	-0.471888	-6.9042	1.81163	0.2956
Bacteria	Bacillota	Bacilli	Lactobacillales	Aerococcaceae	0.367883	0.84964	0.339567	0.843253	-3.79493	-4.93642	-2.44395	2.31269	4.17266	0.497583	-2.80268	6.74068	0.269092
Bacteria	Bacillota_A	Clostridia	Clostridiales	Clostridiaceae	0.470752	0.863393	0.45581	0.820404	3.79814	3.88399	3.72293	-0.168463	0.470887	-0.343312	-4.78143	2.42255	0.360656
Bacteria	Bacillota_I	Bacilli_A	Erysipelotrichales	Coprobacillaceae	0.44475	0.887748	0.497567	0.895692	6.32375	6.21157	6.38098	0.176572	0.478482	0.344424	-2.30899	4.76825	0.3532
Bacteria	Bacillota	Bacilli	Lactobacillales	Lactobacillaceae	0.432723	0.89194	0.417177	0.873046	-3.97495	-4.87724	-3.11374	1.77797	3.90719	0.389957	-2.84405	6.35543	0.3064
Bacteria	Bacteroidota	Bacteroidia	Bacteroidales	Coprobacteraceae	0.451878	0.897557	0.347805	0.809232	-2.16237	-1.42052	-2.7325	-1.26613	3.12827	-0.341265	-6.62686	3.18794	0.320272
Bacteria	Bacillota_B	Dehalobacteriia	Dehalobacteriia	Dehalobacteriia	0.366021	0.898699	0.415355	0.862682	-1.67819	-1.28374	-2.12655	-0.926632	2.53633	-0.297478	-6.90574	2.22742	0.345062
Bacteria	Bacillota_A	Clostridia	Oscillospirales	UBA644	0.42586	0.905796	0.417649	0.890116	-3.01197	-4.09967	-2.34002	1.50732	3.83824	0.347973	-2.67896	6.62031	0.3096
Bacteria	Bacillota_A	Clostridia	Oscillospirales	CAG-272	0.426619	0.911068	0.419078	0.904571	-3.22466	-4.22696	-2.47078	1.71774	4.03202	0.37604	-2.58803	5.91471	0.316273
Bacteria	Bacillota_A	Clostridia	Christensenellales	QALW01	0.365947	0.911338	0.446784	0.928351	0.370275	-0.154139	0.542646	0.712982	1.54787	0.425879	-2.21376	5.00869	0.332667
Bacteria	Bacillota_A	Clostridia	Christensenellales	Christensenellales	0.63418	0.916733	0.603502	0.886783	-4.66832	-4.30079	-4.98756	-0.669996	4.07974	-0.136206	-4.47204	3.43329	0.423431
Bacteria	Bacillota_I	Bacilli_A	RFN20	CAG-449	0.594923	0.919217	0.566281	0.885974	-4.58101	-4.10211	-4.91226	-0.954266	4.2468	-0.184494	-4.7976	3.55085	0.4064
Bacteria	Fusobacteriota	Fusobacteriia	Fusobacteriales	Fusobacteriaceae	0.639951	0.920042	0.607749	0.887582	-4.67103	-4.33776	-4.93168	-0.63573	4.06205	-0.137034	-4.1346	3.75552	0.424
Bacteria	Bacillota	Bacilli	MOL361	Turicibacteraceae	0.602462	0.926277	0.541338	0.880199	-4.0673	-3.48379	-4.48418	-1.02683	4.26447	-0.206825	-4.67866	3.2744	0.392243
Bacteria	Actinomycetota	Coriobacteriia	Coriobacteriales	Coriobacteriaceae	0.391219	0.927479	0.387286	0.879457	4.76618	5.13081	4.65958	-0.366859	0.864653	-0.410923	-5.01168	2.39047	0.336
Bacteria	Pseudomonadota	Gammaproteobacteria	Pseudomonadales	Pseudomonadaceae	0.647829	0.930581	0.613857	0.889098	-4.62065	-4.29524	-4.89114	-0.607925	4.02468	-0.119005	-4.50876	3.78587	0.431827
Bacteria	Bacillota_A	Clostridia	Christensenellales	NSJ-53	0.580947	0.933275	0.588584	0.923859	-4.34823	-4.92581	-3.84578	0.977961	4.12778	0.212147	-3.26652	4.93059	0.3888
Bacteria	Bacillota_I	Bacilli_A	Erysipelotrichales	Erysipelotrichaceae	0.318687	0.934756	0.381251	0.897138	-0.391988	-0.960975	-0.116756	0.848396	1.78862	0.367892	-2.08412	9.13037	0.3
Bacteria	Bacteroidota	Bacteroidia	Bacteroidales	P3	0.59994	0.939067	0.604861	0.931899	-4.4099	-5.00649	-3.9576	0.968357	4.08022	0.191805	-3.45267	4.83852	0.393842
Bacteria	Bacillota_A	Clostridia	Oscillospirales	Oscillospirales	0.613087	0.9413	0.569892	0.912739	-3.8603	-3.24644	-4.39325	-0.856211	4.25448	-0.161646	-4.83955	3.50493	0.411835
Bacteria	Bacillota_A	Clostridia	Lachnospirales	CAG-274	0.540739	0.947063	0.504368	0.912067	0.77052	0.94903	0.612361	-0.39643	1.31377	-0.269244	-4.36313	2.69224	0.37505
Bacteria	Bacillota	Bacilli	Staphylococcales	Gemellaceae	0.63668	0.94982	0.650662	0.944366	-4.5986	-4.91242	-4.30919	0.762039	4.25839	0.146188	-3.58567	4.70406	0.42423
Bacteria	Bacteroidota	Bacteroidia	Bacteroidales	Porphyromonadaceae	0.634964	0.950704	0.657736	0.947698	-4.59149	-4.89736	-4.28055	0.647556	4.27748	0.133009	-3.14563	4.71046	0.4324
Bacteria	Bacillota_A	Clostridia	Oscillospirales	Butyricicoccaceae	0.509271	0.951182	0.523853	0.911016	1.45133	1.59371	1.28138	-0.258156	1.04728	-0.214327	-5.2118	2.89421	0.394642
Bacteria	Bacteroidota	Bacteroidia	Bacteroidales	Bacteroidales	0.636084	0.952173	0.661771	0.948643	-4.649	-4.95401	-4.35003	0.831457	4.42756	0.160906	-3.43782	4.40388	0.4208
Bacteria	Bacillota_I	Bacilli_A	ML615J-28	CAG-313	0.675936	0.952677	0.691844	0.94675	-4.72986	-5.01724	-4.49224	0.558724	4.12813	0.107868	-3.45307	4.37294	0.4408
Bacteria	Pseudomonadota	Gammaproteobacteria	Enterobacterales	Enterobacteriaceae	0.636665	0.953798	0.651212	0.954003	-4.08082	-4.49053	-3.7168	0.883134	4.29197	0.173528	-3.24351	4.70029	0.4048
Bacteria	Actinomycetota	Coriobacteriia	Coriobacteriales	Atopobiaceae	0.687357	0.955012	0.647641	0.92903	-3.73811	-3.50039	-3.9065	-0.411202	3.88679	-0.078893	-4.67095	3.52364	0.4524
Bacteria	Bacillota_A	Clostridia	Christensenellales	Christensenellaceae	0.558279	0.957178	0.63068	0.962783	-0.352741	-0.526531	-0.182827	0.410531	1.64917	0.248077	-2.57179	4.5	0.391443
Bacteria	Actinomycetota	Actinomycetes	Mycobacteriales	Mycobacteriaceae	0.687215	0.959343	0.705814	0.955705	-4.65999	-4.92286	-4.43104	0.497335	4.15199	0.10203	-3.59377	4.47576	0.4404
Bacteria	Pseudomonadota	Gammaproteobacteria	Enterobacterales	Succinivibrionaceae	0.663537	0.960146	0.681502	0.95259	-4.61572	-4.92777	-4.35681	0.652788	4.24002	0.128261	-3.41382	4.14913	0.428229
Bacteria	Bacillota_A	Clostridia	Tissierellales	Peptoniphilaceae	0.718134	0.960394	0.699	0.937467	-4.37361	-4.29054	-4.45018	-0.110625	4.09765	-0.0222673	-4.36535	3.83422	0.485806
Bacteria	Actinomycetota	Actinomycetes	Actinomycetales	Actinomycetaceae	0.413163	0.96151	0.49481	0.959164	-0.705361	-1.19349	-0.415302	0.873199	2.61817	0.296774	-2.49831	6.48558	0.348
Bacteria	Actinomycetota	Coriobacteriia	Coriobacteriales	UMGS124	0.546319	0.964315	0.571887	0.964992	-3.13632	-4.10207	-2.53581	1.34162	4.28112	0.273532	-3.32529	5.66926	0.3656
Bacteria	Bacillota_A	Clostridia	Lachnospirales	Anaerotignaceae	0.6784	0.968876	0.657615	0.950701	1.88258	1.92429	1.83361	-0.0998197	0.798676	-0.118806	-3.90012	2.97385	0.44942
Bacteria	Bacillota_A	Clostridia	Oscillospirales	Feifaniaceae	0.755121	0.97095	0.738312	0.954811	-4.36991	-4.31418	-4.41938	-0.120898	4.13151	-0.022583	-4.16648	4.43334	0.4884
Bacteria	Bacillota_C	Negativicutes	Veillonellales	Megasphaeraceae	0.530419	0.971407	0.347537	0.890011	7.24184	7.10901	7.49577	0.354766	0.623041	0.440687	-4.07316	5.55168	0.295482
Bacteria	Bacillota_A	Clostridia	Christensenellales	Pumilibacteraceae	0.771044	0.972725	0.754892	0.961557	-4.20202	-4.20603	-4.20142	0.0353042	4.35591	0.00628956	-4.21242	4.08113	0.495802
Bacteria	Actinomycetota	Actinomycetes	Actinomycetales	Micrococcaceae	0.679045	0.972788	0.697641	0.974981	-3.82897	-4.10755	-3.52399	0.673336	4.24701	0.135307	-3.80186	4.55182	0.4296
Bacteria	Desulfobacterota	Desulfovibrionia	Desulfovibrionales	Desulfovibrionaceae	0.705552	0.978042	0.63413	0.959008	1.63681	1.72287	1.52254	-0.147416	0.917983	-0.152992	-4.03668	3.23259	0.435426
Bacteria	Actinomycetota	Actinomycetes	Mycobacteriales	Frankiaceae	0.681469	0.981255	0.697052	0.967507	-1.75088	-1.70272	-1.78713	-0.292852	2.93246	-0.0818207	-5.59477	3.91017	0.453419
Bacteria	Bacillota	Bacilli	Lactobacillales	Enterococcaceae	0.706513	0.981436	0.729775	0.978654	-3.77419	-4.01543	-3.56003	0.397966	4.1958	0.0790673	-3.73067	4.7162	0.458217
Bacteria	Actinomycetota	Coriobacteriia	Coriobacteriales	Eggerthellaceae	0.761164	0.982163	0.691874	0.961849	2.3446	2.41748	2.29244	-0.0899745	0.780441	-0.105444	-3.56925	3.45656	0.454218
Bacteria	Bacteria	Bacteria	Bacteria	Bacteria	0.797097	0.988578	0.792052	0.979336	3.06962	3.08261	3.06361	-0.000286624	0.647359	-0.00033879	-3.29468	3.96364	0.4996
Bacteria	Actinomycetota	Actinomycetes	Actinomycetales	Bifidobacteriaceae	0.742929	0.989112	0.738649	0.984686	5.69959	5.62359	5.77363	0.10398	0.636087	0.150219	-3.57059	3.8839	0.4272
Bacteria	Actinomycetota	Coriobacteriia	Coriobacteriales	QAMH01	0.631556	0.989503	0.813281	0.991214	-1.29083	-1.48049	-1.0572	0.0341566	2.79099	0.00951288	-6.51865	3.40519	0.494202
Bacteria	Bacillota_I	Bacilli_A	RF39	UBA660	0.802581	0.989841	0.745407	0.977037	0.942519	1.00028	0.903739	-0.0437237	1.1275	-0.0393671	-3.24698	3.5179	0.482607
Bacteria	Bacillota_A	Clostridia	Christensenellales	UBA1750	0.721019	0.990149	0.800489	0.988978	-0.516846	-0.600606	-0.364939	0.0848498	1.59273	0.0467834	-5.18325	3.54421	0.476
Bacteria	Bacillota_A	Clostridia	Peptostreptococcales	Anaerovoracaceae	0.747102	0.995702	0.740069	0.992284	-0.136658	-0.272722	-0.0573143	-0.187249	2.12772	-0.0822197	-4.14276	3.19325	0.466
Bacteria	Bacteroidota	Bacteroidia	Bacteroidales	Muribaculaceae	0.831396	0.996128	0.803814	0.991615	2.15679	2.21872	2.07565	-0.0143243	1.05802	-0.0128507	-3.34138	3.53514	0.494202

## Sheet: genus
Domain	Phylum	Class	Order	Family	Genus	we.ep	we.eBH	wi.ep	wi.eBH	rab.all	rab.win.no	rab.win.yes	diff.btw	diff.win	effect	effect.low	effect.high	overlap
Bacteria	Verrucomicrobiota	Lentisphaeria	Victivallales	Victivallaceae	Victivallis	0.00557589	0.158892	0	0	1.74131	3.65336	-0.847625	-4.53961	1.98878	-2.26714	-20.058	-0.335059	2.80722e-05
Bacteria	Pseudomonadota	Gammaproteobacteria	Burkholderiales	Burkholderiaceae	Sutterella	0.000485584	0.0511644	6.06061e-05	0.00205021	5.8993	6.602	5.52362	-1.09301	0.419561	-2.60124	-14.355	-0.718652	0.000403861
Bacteria	Pseudomonadota	Alphaproteobacteria	RF32	CAG-239	Scatacola_A	0.00156352	0.0862712	0.000952381	0.0243937	6.94962	7.41978	6.6273	-0.792602	0.368172	-2.12597	-13.3673	-0.374412	0.00799701
Bacteria	Bacteroidota	Bacteroidia	Bacteroidales	Tannerellaceae	Parabacteroides	0.00297717	0.125405	0.00155844	0.0382742	6.09678	6.49934	5.62331	-0.893384	0.461828	-1.84896	-11.4864	-0.212896	0.00839684
Bacteria	Bacillota_A	Clostridia	Lachnospirales	Lachnospiraceae	Lachnospira	0.00389412	0.149067	0.00124675	0.0335735	7.23948	7.71491	6.90883	-0.797904	0.398417	-1.96589	-13.805	-0.218925	0.00959633
Bacteria	Pseudomonadota	Alphaproteobacteria	RF32	CAG-239	Scatocola	0.00479657	0.162774	0.00480087	0.0971573	4.44888	4.95763	3.76942	-1.20137	0.678922	-1.69003	-10.4842	0.0543823	0.0296001
Bacteria	Pseudomonadota	Gammaproteobacteria	Enterobacterales	Pasteurellaceae	Haemophilus_D	0.0135154	0.278097	0.00591342	0.0933373	2.48752	3.19533	1.86784	-1.36831	0.898089	-1.49623	-11.4135	0.0526772	0.0304001
Bacteria	Bacteroidota	Bacteroidia	Bacteroidales	Bacteroidaceae	Bacteroides	0.0134632	0.295955	0.00907792	0.150297	8.02464	8.28306	7.72861	-0.587996	0.419759	-1.3735	-9.38947	0.170751	0.0471812
Bacteria	Bacteroidota	Bacteroidia	Bacteroidales	Marinifilaceae	Odoribacter	0.0184361	0.347488	0.00892208	0.147121	1.85938	2.83287	0.766573	-2.02049	1.57751	-1.23865	-11.2792	0.19308	0.0524
Bacteria	Bacillota_A	Clostridia	Oscillospirales	Acutalibacteraceae	CAG-217	0.00801381	0.447103	0.0145022	0.519648	3.90297	3.16484	4.41521	1.1813	0.715931	1.5857	-0.255289	9.46699	0.0463815
Bacteria	Bacteroidota	Bacteroidia	Bacteroidales	Bacteroidaceae	Phocaeicola	0.0352592	0.464486	0.0331515	0.339164	9.45496	9.66358	9.22181	-0.444958	0.368503	-1.16256	-8.47447	0.810098	0.112355
Bacteria	Cyanobacteriota	Vampirovibrionia	Gastranaerophilales	Gastranaerophilaceae	CAG-196	0.0320162	0.482787	0.0385281	0.397372	4.93643	5.24077	4.30622	-0.910626	0.665809	-1.18382	-8.07121	1.04499	0.131547
Bacteria	Bacillota_A	Clostridia	Oscillospirales	Acutalibacteraceae	Fimenecus	0.00854988	0.487493	0.0152641	0.537583	7.92528	7.46852	8.35521	1.0436	0.716297	1.44453	-0.262347	10.7162	0.0512
Bacteria	Bacillota_C	Negativicutes	Veillonellales	Dialisteraceae	Dialister	0.0137289	0.501451	0.0152468	0.507309	4.94166	4.45221	5.20003	0.791978	0.501983	1.53666	-0.119171	9.46927	0.0364
Bacteria	Bacteroidota	Bacteroidia	Bacteroidales	Marinifilaceae	Butyricimonas	0.0446172	0.527922	0.0415368	0.384615	2.66888	3.26207	2.00562	-1.13256	1.05418	-1.05237	-7.65834	0.874302	0.119552
Bacteria	Bacillota_C	Negativicutes	Acidaminococcales	Acidaminococcaceae	Phascolarctobacterium	0.0159656	0.538895	0.0259437	0.560405	8.54907	8.32268	8.79437	0.509626	0.372682	1.31635	-0.309168	8.51339	0.0623751
Bacteria	Bacillota_A	Clostridia	Lachnospirales	Lachnospiraceae	Blautia_A	0.0502764	0.591114	0.0437532	0.426155	6.42639	6.90408	6.24853	-0.64171	0.574768	-1.04529	-8.76944	1.12761	0.143543
Bacteria	Bacillota_A	Clostridia	Oscillospirales	Oscillospiraceae	CAG-103	0.0590339	0.693276	0.0770173	0.678982	3.39404	3.07406	3.65166	0.604639	0.555266	1.03793	-0.747236	7.7816	0.1104
Bacteria	Bacillota_A	Clostridia	Lachnospirales	Lachnospiraceae	Fusicatenibacter	0.0701052	0.694267	0.0432468	0.358836	5.6591	5.88471	5.4574	-0.482978	0.547274	-0.857425	-11.1609	0.536208	0.114354
Bacteria	Bacteroidota	Bacteroidia	Bacteroidales	Rikenellaceae	Alistipes	0.0679432	0.701103	0.0646926	0.547539	5.49646	5.80526	4.90867	-0.906604	0.796272	-0.980193	-8.71168	1.70392	0.177929
Bacteria	Bacillota_A	Clostridia	TANB77	CAG-508	CAG-273	0.0442792	0.717718	0.0570216	0.677885	2.15359	1.45688	2.55012	1.18126	1.04376	1.07579	-0.570428	8.22238	0.1056
Bacteria	Bacillota_A	Clostridia	Oscillospirales	Ruminococcaceae	Gemmiger	0.0610106	0.722864	0.0787706	0.717086	7.03299	6.81897	7.17317	0.352902	0.343054	0.988339	-0.878764	7.38152	0.135546
Bacteria	Bacillota_A	Clostridia	Peptostreptococcales	Anaerovoracaceae	Anaerovoracaceae	0.123055	0.742706	0.118545	0.600633	-1.6002	-0.480864	-3.32462	-2.71555	3.40063	-0.693198	-8.67406	1.2274	0.198721
Bacteria	Bacillota_A	Clostridia	Oscillospirales	Ruminococcaceae	Ruminiclostridium_E	0.117754	0.756909	0.127411	0.605541	5.7942	5.92529	5.59132	-0.347605	0.447914	-0.717615	-6.84933	1.27987	0.195922
Bacteria	Bacillota_C	Negativicutes	Acidaminococcales	Acidaminococcaceae	Acidaminococcus	0.066981	0.772533	0.0920087	0.79777	6.7227	6.47261	6.98365	0.457489	0.410349	1.0141	-1.4838	8.15127	0.1484
Bacteria	Bacillota_A	Clostridia	Lachnospirales	Lachnospiraceae	Dorea	0.130131	0.777941	0.110074	0.628936	2.46906	3.03917	2.0897	-0.863664	1.07452	-0.763388	-6.18494	1.56165	0.197521
Bacteria	Bacillota	Bacilli	Lactobacillales	Streptococcaceae	Streptococcus	0.0817071	0.781648	0.0976017	0.747312	1.13409	0.482434	1.68179	1.26354	1.2641	0.930633	-1.05873	7.35775	0.141943
Bacteria	Bacillota_A	Clostridia	Oscillospirales	Acutalibacteraceae	Hominenteromicrobium	0.231582	0.790745	0.17316	0.629419	-2.1149	-0.933614	-3.39248	-2.18473	3.4192	-0.549997	-8.11649	2.13459	0.2184
Bacteria	Bacillota_A	Clostridia	Lachnospirales	Lachnospiraceae	Hominisplanchenecus	0.152906	0.830809	0.146628	0.645841	1.47479	1.91833	1.03496	-0.87718	1.30226	-0.603364	-7.96304	1.25384	0.209916
Bacteria	Bacillota_A	Clostridia	Lachnospirales	Lachnospiraceae	Anaerobutyricum	0.239441	0.831364	0.210013	0.716557	2.79488	3.07625	2.62103	-0.447281	0.653303	-0.628248	-6.06574	1.86322	0.243503
Bacteria	Bacteroidota	Bacteroidia	Bacteroidales	Barnesiellaceae	Barnesiella	0.120002	0.833726	0.0727013	0.576944	4.00972	4.31579	3.42521	-0.908483	0.838015	-0.887104	-8.95871	2.58971	0.185926
Bacteria	Bacillota	Bacilli	Lactobacillales	Aerococcaceae	Granulicatella	0.145553	0.835815	0.124818	0.789978	-2.12176	-3.85948	-0.710504	3.1353	3.61392	0.798428	-1.52563	8.18027	0.1636
Bacteria	Bacillota_A	Clostridia	Oscillospirales	Ruminococcaceae	Avimicrobium	0.1765	0.843403	0.156532	0.710563	2.51945	2.93253	2.14524	-0.732126	1.0866	-0.643304	-6.00454	1.58083	0.23
Bacteria	Bacteroidota	Bacteroidia	Bacteroidales	Bacteroidaceae	Bacteroidaceae	0.255243	0.844136	0.196567	0.704464	-2.08408	-0.926272	-3.26377	-2.15259	3.59343	-0.532123	-7.15547	2.2127	0.243103
Bacteria	Bacillota_A	Clostridia	Lachnospirales	Lachnospiraceae	Hominifimenecus	0.216961	0.849547	0.183671	0.709662	0.894544	1.42985	0.39864	-1.00581	1.54261	-0.600956	-6.04481	1.82063	0.236
Bacteria	Bacillota_A	Clostridia	UBA1381	UBA1381	Hominilimicola	0.268404	0.854307	0.262126	0.764783	2.87238	3.06954	2.69211	-0.391778	0.689995	-0.520397	-5.62187	1.79795	0.277889
Bacteria	Bacillota_A	Clostridia	Peptostreptococcales	Peptostreptococcaceae	Intestinibacter	0.30765	0.854975	0.220991	0.715072	-1.93781	-0.939475	-2.88741	-1.81119	3.17351	-0.47991	-7.6795	2.44868	0.244702
Bacteria	Bacillota_A	Clostridia	Lachnospirales	Lachnospiraceae	Hungatella	0.354896	0.857345	0.270476	0.742683	-2.90869	-1.6357	-3.8545	-2.00258	3.84832	-0.462299	-6.56042	2.71131	0.267093
Bacteria	Bacillota_I	Bacilli_A	RF39	UBA660	Onthocola_B	0.216388	0.858739	0.16519	0.717826	1.36094	1.98198	0.982417	-0.997955	1.35079	-0.673378	-6.29418	2.2576	0.2272
Bacteria	Bacillota_A	Clostridia	Lachnospirales	Lachnospiraceae	Hominiventricola	0.318324	0.860733	0.332537	0.793193	3.31808	3.43631	3.17976	-0.28616	0.5485	-0.488423	-5.41574	1.92062	0.296681
Bacteria	Bacteroidota	Bacteroidia	Bacteroidales	Coprobacteraceae	Coprobacter	0.186128	0.862605	0.223926	0.779108	-0.868971	-0.281398	-2.28908	-1.90777	3.12774	-0.523454	-8.40802	1.52501	0.258697
Bacteria	Actinomycetota	Coriobacteriia	Coriobacteriales	Eggerthellaceae	Gordonibacter	0.357413	0.876948	0.252818	0.765427	-2.3502	-0.988689	-3.28464	-1.9649	3.80768	-0.461429	-6.73058	2.55497	0.2596
Bacteria	Bacillota_A	Clostridia	Lachnospirales	Lachnospiraceae	Laedolimicola	0.171353	0.880145	0.188173	0.847479	0.688841	-0.0156007	1.07599	1.05375	1.31727	0.726499	-1.56751	6.78662	0.2016
Bacteria	Bacillota_A	Clostridia	Christensenellales	Aristaeellaceae	Ventricola	0.142536	0.889546	0.1839	0.879539	3.96384	3.68763	4.17352	0.486177	0.632811	0.732424	-1.41478	6.20417	0.212715
Bacteria	Bacillota_A	Clostridia	Peptostreptococcales	Peptostreptococcaceae	Romboutsia_E	0.162652	0.891383	0.191745	0.871005	3.99428	3.75338	4.1755	0.420741	0.574264	0.702154	-1.53784	6.30137	0.2108
Bacteria	Bacillota_A	Clostridia	Oscillospirales	Oscillospiraceae	Dysosmobacter	0.221046	0.896724	0.237511	0.811558	5.00767	5.20248	4.90331	-0.358208	0.628604	-0.530113	-5.91518	1.50111	0.273491
Bacteria	Bacillota_A	Clostridia	Oscillospirales	Ruminococcaceae	Massilioclostridium	0.153484	0.897107	0.179208	0.810693	-1.06355	-2.44612	-0.495369	1.93471	2.64174	0.636471	-0.97119	10.3125	0.1856
Bacteria	Actinomycetota	Coriobacteriia	Coriobacteriales	Coriobacteriaceae	Collinsella	0.198649	0.898666	0.182139	0.785568	5.864	6.22059	5.73193	-0.451494	0.641096	-0.66986	-6.07929	1.80683	0.253099
Bacteria	Bacillota_A	Clostridia	TANB77	CAG-508	CAG-245	0.127035	0.905808	0.175628	0.910886	5.69097	5.44789	5.92803	0.476488	0.601034	0.729582	-1.56809	6.34482	0.2192
Bacteria	Bacillota_A	Clostridia	Lachnospirales	Anaerotignaceae	Anaerotignum	0.2581	0.910174	0.244667	0.826777	2.37623	2.58335	1.92171	-0.642904	0.914014	-0.608269	-6.28798	2.19686	0.2768
Bacteria	Actinomycetota	Coriobacteriia	Coriobacteriales	Eggerthellaceae	Slackia	0.222603	0.910621	0.283143	0.898955	1.65192	1.35812	1.95716	0.645974	1.03502	0.564847	-1.69206	5.93169	0.2496
Bacteria	Bacillota_A	Clostridia	Lachnospirales	Bianqueaceae	Bianquea	0.26705	0.911639	0.272758	0.807197	-0.650924	-0.0497155	-1.179	-1.27302	2.57645	-0.437406	-7.10095	1.72867	0.2828
Bacteria	Bacillota_A	Clostridia	TANB77	CAG-508	CAG-269	0.127302	0.918225	0.187108	0.922582	6.37969	5.99923	6.5517	0.52417	0.684387	0.726857	-1.47692	7.35103	0.2288
Bacteria	Bacillota_A	Clostridia	Lachnospirales	Lachnospiraceae	Eubacterium_I	0.128467	0.918934	0.162091	0.910158	2.92968	2.09492	3.2043	0.979389	1.01828	0.856244	-1.70043	7.25979	0.207517
Bacteria	Bacillota_A	Clostridia	Oscillospirales	Ruminococcaceae	Faecalibacterium	0.119947	0.920321	0.142654	0.900839	8.39473	8.13838	8.69154	0.513175	0.681091	0.7357	-1.34112	6.76535	0.2028
Bacteria	Bacillota_A	Clostridia	TANB77	CAG-508	CAG-508	0.139691	0.923051	0.133931	0.873002	1.69828	1.05149	2.35827	1.25566	1.65153	0.705301	-1.55799	7.90151	0.1916
Bacteria	Bacillota_A	Clostridia	Oscillospirales	Oscillospiraceae	Vescimonas	0.109909	0.923794	0.158433	0.940774	7.34754	7.03083	7.68834	0.660952	0.871043	0.730263	-1.45763	6.71873	0.2184
Bacteria	Bacillota_A	Clostridia	Lachnospirales	Lachnospiraceae	Anaerostipes	0.214135	0.924545	0.181593	0.788549	4.17868	4.74848	3.88123	-0.57742	1.02544	-0.587452	-5.77342	1.80945	0.2448
Bacteria	Bacillota_A	Clostridia	Christensenellales	Christensenellales	Christensenellales	0.499084	0.925165	0.445541	0.85527	-3.26025	-2.39697	-3.91065	-1.40095	4.05449	-0.299432	-5.47528	3.25107	0.3456
Bacteria	Bacillota_A	Clostridia	Lachnospirales	Lachnospiraceae	Cuneatibacter	0.525194	0.925403	0.474545	0.866706	-3.288	-2.64962	-3.89714	-1.12437	3.9657	-0.240915	-5.34441	3.37389	0.373051
Bacteria	Bacillota_C	Negativicutes	Veillonellales	Dialisteraceae	Allisonella	0.211968	0.927482	0.244935	0.881055	1.3926	0.940286	1.66015	0.739993	1.14303	0.58752	-1.3612	6.32978	0.239504
Bacteria	Bacillota_A	Clostridia	Lachnospirales	Lachnospiraceae	Schaedlerella	0.295272	0.927944	0.25142	0.893769	-2.42788	-3.76184	-1.21923	2.30264	3.78501	0.532104	-2.47309	7.27916	0.2364
Bacteria	Bacillota_A	Clostridia	Oscillospirales	Acutalibacteraceae	Acutalibacteraceae	0.164183	0.930034	0.247255	0.931042	2.12492	1.76212	2.38276	0.878816	1.35086	0.652811	-1.50491	6.53261	0.2424
Bacteria	Bacillota_A	Clostridia	Clostridia	Clostridia	Clostridia	0.2609	0.935003	0.295628	0.900206	-0.674016	-1.3189	-0.116482	1.34851	2.27237	0.519684	-1.825	7.19798	0.254
Bacteria	Bacillota_A	Clostridia	Lachnospirales	Lachnospiraceae	Agathobacter	0.247576	0.936204	0.353554	0.899287	7.21131	7.26877	7.1171	-0.242635	0.551779	-0.408318	-6.82725	1.89444	0.318673
Bacteria	Bacillota_A	Clostridia	Christensenellales	Borkfalkiaceae	Scatosoma	0.248022	0.937535	0.238247	0.828597	0.309001	1.06059	-0.182114	-1.2245	2.6392	-0.370637	-8.39769	2.09167	0.2712
Bacteria	Bacillota_A	Clostridia	TANB77	CAG-508	CAG-492	0.210408	0.938755	0.289762	0.935724	5.4322	5.22367	5.557	0.345719	0.575962	0.555504	-1.54552	6.02136	0.2696
Bacteria	Bacillota_A	Clostridia	Oscillospirales	Butyricicoccaceae	Agathobaculum	0.259783	0.939161	0.278697	0.865043	2.26967	2.61736	2.02529	-0.646229	1.27815	-0.452464	-5.90031	1.87663	0.2944
Bacteria	Bacillota_A	Clostridia	Christensenellales	UBA1750	Spyradocola	0.40503	0.939386	0.4061	0.87982	0.864883	1.10088	0.634778	-0.503408	1.31505	-0.353051	-5.19881	2.26462	0.345062
Bacteria	Actinomycetota	Actinomycetes	Actinomycetales	Actinomycetaceae	Pauljensenia	0.177412	0.940746	0.195857	0.859725	0.403032	-0.313136	0.854337	1.25808	1.92178	0.553924	-1.30336	8.61882	0.213914
Bacteria	Bacillota_A	Clostridia	Christensenellales	QALW01	Neochristensenella	0.269729	0.941367	0.355844	0.930508	1.47723	1.20115	1.72006	0.605693	1.17927	0.485182	-1.63957	5.45503	0.276
Bacteria	Bacillota_A	Clostridia	Lachnospirales	Lachnospiraceae	Mediterraneibacter_A	0.387068	0.942787	0.356641	0.918028	-2.78198	-3.97821	-1.59465	2.11088	4.19057	0.435639	-2.57393	6.30423	0.2752
Bacteria	Bacillota_A	Clostridia	Clostridiales	Clostridiaceae	Clostridium	0.443841	0.943317	0.443662	0.901906	4.84537	4.91653	4.75654	-0.160285	0.42986	-0.341591	-4.6541	2.6301	0.3572
Bacteria	Bacillota	Bacilli	MOL361	Turicibacteraceae	Turicibacter	0.403744	0.948937	0.391069	0.927946	-2.84794	-3.91137	-1.81584	1.93422	3.99755	0.428493	-2.63354	5.9286	0.282
Bacteria	Bacillota_A	Clostridia	Lachnospirales	Lachnospiraceae	Oliverpabstia	0.262798	0.950669	0.32358	0.839447	3.26802	3.40776	3.12312	-0.319901	0.766059	-0.313794	-8.67502	1.62965	0.30068
Bacteria	Bacillota_A	Clostridia	Oscillospirales	Acutalibacteraceae	Anaeromassilibacillus	0.60659	0.950857	0.564381	0.911685	-3.53733	-3.06373	-3.87777	-1.04506	4.57077	-0.195413	-4.99467	3.22938	0.403439
Bacteria	Bacillota_A	Clostridia	Lachnospirales	Lachnospiraceae	Eubacterium_F	0.435848	0.951877	0.433251	0.907545	3.96286	4.05397	3.83311	-0.21752	0.578614	-0.342258	-4.98878	2.41411	0.359056
Bacteria	Bacillota_A	Clostridia	Lachnospirales	Lachnospiraceae	Eisenbergiella	0.624898	0.95259	0.581537	0.912813	-3.53399	-3.03754	-3.85135	-0.810382	4.2139	-0.165618	-4.41342	3.47004	0.4172
Bacteria	Bacillota_I	Bacilli_A	Erysipelotrichales	Erysipelotrichaceae	Massilicoli	0.591941	0.953022	0.560714	0.9085	-3.4915	-3.00897	-3.84042	-0.949115	4.2341	-0.192655	-4.80905	3.14425	0.4044
Bacteria	Bacillota_I	Bacilli_A	Erysipelotrichales	Coprobacillaceae	Thomasclavelia	0.587971	0.953632	0.554242	0.911925	-3.59787	-3.12162	-3.95083	-1.04255	4.54158	-0.216688	-4.33653	3.26327	0.4048
Bacteria	Bacillota	Bacilli	Lactobacillales	Aerococcaceae	Aerococcaceae	0.637786	0.955391	0.608078	0.921343	-3.60124	-3.26642	-3.89266	-0.60582	4.11775	-0.127495	-4.50327	3.68322	0.4288
Bacteria	Bacillota_A	Clostridia	Oscillospirales	Oscillospiraceae	Limivicinus	0.605736	0.956403	0.572623	0.914019	-3.55604	-3.0966	-3.88514	-0.801987	4.24491	-0.167402	-4.87963	3.67755	0.4136
Bacteria	Pseudomonadota	Gammaproteobacteria	Pseudomonadales	Pseudomonadaceae	Pseudomonas_E	0.614783	0.958224	0.578359	0.915464	-3.51661	-3.0904	-3.84787	-0.790172	4.30227	-0.155612	-4.72428	3.56493	0.419832
Bacteria	Bacillota_A	Clostridia	Oscillospirales	Ruminococcaceae	Fumia	0.650167	0.958772	0.614623	0.91688	-3.61811	-3.27015	-3.88204	-0.526285	4.1326	-0.109609	-4.77496	3.62688	0.441823
Bacteria	Bacillota	Bacilli	Lactobacillales	Lactobacillaceae	Leuconostoc	0.642658	0.959328	0.609848	0.919001	-3.62751	-3.20178	-3.90487	-0.669265	4.1601	-0.134886	-4.32042	3.84631	0.4292
Bacteria	Bacillota_I	Bacilli_A	Erysipelotrichales	Coprobacillaceae	Catenibacterium	0.329175	0.959963	0.386519	0.955239	7.44255	7.31109	7.51342	0.20785	0.391725	0.491521	-2.08522	5.30297	0.3048
Bacteria	Bacillota_I	Bacilli_A	Erysipelotrichales	Erysipelotrichaceae	Dielma	0.639255	0.960107	0.619104	0.924983	-3.58626	-3.2207	-3.90747	-0.639179	4.18868	-0.1315	-4.72779	3.58558	0.427829
Bacteria	Bacillota_A	Clostridia	Oscillospirales	Oscillospiraceae	Hominicoprocola	0.175095	0.960356	0.23284	0.954692	5.26512	4.84229	5.45328	0.643285	0.967167	0.621394	-1.75203	6.01742	0.2564
Bacteria	Bacillota_A	Clostridia	Tissierellales	Peptoniphilaceae	Parvimonas	0.457475	0.9605	0.455835	0.945751	-2.9718	-3.80389	-2.23015	1.60535	3.93417	0.351899	-2.84622	6.07179	0.32467
Bacteria	Bacillota_A	Clostridia	Oscillospirales	Oscillospiraceae	Pseudoscilispira	0.299574	0.96068	0.373623	0.900998	0.154432	0.490549	-0.158845	-0.858751	2.44973	-0.272216	-7.46999	2.0319	0.3292
Bacteria	Bacillota_A	Clostridia	Oscillospirales	Ruminococcaceae	Zongyangia	0.569448	0.960866	0.50629	0.914868	-2.74686	-2.00522	-3.25201	-1.07772	4.45264	-0.212686	-4.84132	3.36409	0.388
Bacteria	Desulfobacterota	Desulfovibrionia	Desulfovibrionales	Desulfovibrionaceae	Desulfovibrionaceae	0.376515	0.961259	0.45616	0.934681	2.63256	2.72038	2.5194	-0.349757	1.01125	-0.33095	-5.38151	2.10297	0.361056
Bacteria	Campylobacterota	Campylobacteria	Campylobacterales	Campylobacteraceae	Campylobacter_B	0.658343	0.96167	0.620736	0.925781	-3.55633	-3.20695	-3.81448	-0.540678	4.08243	-0.108896	-4.49191	3.92771	0.446621
Bacteria	Bacillota_I	Bacilli_A	Erysipelotrichales	Erysipelotrichaceae	Clostridium_AQ	0.648459	0.962181	0.612887	0.926072	-3.61419	-3.28753	-3.88425	-0.617313	4.15072	-0.124791	-4.4259	3.46819	0.439824
Bacteria	Bacillota_A	Clostridia	Christensenellales	Borkfalkiaceae	Borkfalkia	0.655947	0.963141	0.634377	0.922048	-3.58947	-3.30261	-3.8164	-0.385406	4.06419	-0.0813216	-4.20042	3.52413	0.452219
Bacteria	Bacteroidota	Bacteroidia	Bacteroidales	Bacteroidaceae	Alloprevotella	0.547084	0.963209	0.467991	0.921661	9.67861	9.7283	9.60989	-0.108072	0.317277	-0.305513	-4.5702	2.89194	0.3656
Bacteria	Bacillota_A	Clostridia	Oscillospirales	Acutalibacteraceae	Solibaculum	0.64207	0.963246	0.612727	0.926992	-3.57517	-3.21721	-3.89231	-0.595364	4.16174	-0.122049	-4.67508	3.67283	0.431827
Bacteria	Bacillota_A	Clostridia	Lachnospirales	Lachnospiraceae	Blautia	0.636472	0.963454	0.594273	0.928864	-3.56007	-3.15514	-3.86446	-0.786287	4.22543	-0.159707	-4.42168	3.29493	0.4212
Bacteria	Bacillota_A	Clostridia	Lachnospirales	Lachnospiraceae	Oribacterium	0.633985	0.96447	0.608753	0.927407	-3.60662	-3.25371	-3.87399	-0.591387	4.11702	-0.12103	-4.83816	3.80916	0.433427
Bacteria	Bacillota_A	Clostridia	Christensenellales	Aristaeellaceae	Aristaeellaceae	0.626092	0.964712	0.587139	0.92255	-3.49926	-3.06728	-3.82128	-0.668383	4.29892	-0.133335	-4.21812	3.58693	0.4296
Bacteria	Bacillota_I	Bacilli_A	RFN20	CAG-449	CAG-449	0.645051	0.965928	0.608649	0.927137	-3.644	-3.29446	-3.91915	-0.605633	4.11454	-0.130604	-4.27799	3.69848	0.4304
Bacteria	Bacillota_A	Clostridia	Lachnospirales	Lachnospiraceae	Muricomes	0.659051	0.966672	0.629918	0.928603	-3.63069	-3.2905	-3.86963	-0.521778	4.08966	-0.103266	-4.41726	3.71293	0.4412
Bacteria	Bacillota_A	Clostridia	Oscillospirales	Ruminococcaceae	Merdimmobilis	0.492891	0.966679	0.44326	0.924118	-2.32904	-1.3777	-3.1831	-1.44576	4.18388	-0.287095	-5.67841	2.96367	0.357057
Bacteria	Bacteroidota	Bacteroidia	Bacteroidales	Muribaculaceae	Muribaculaceae	0.669296	0.967119	0.647879	0.935397	-3.64162	-3.34985	-3.87194	-0.506626	4.05242	-0.0986415	-4.42651	3.52268	0.4444
Bacteria	Bacillota_A	Clostridia	Lachnospirales	Lachnospiraceae	Butyribacter	0.49995	0.967944	0.46603	0.939898	3.13309	3.27279	2.91738	-0.266637	0.7198	-0.341678	-5.11831	2.55297	0.367853
Bacteria	Actinomycetota	Actinomycetes	Actinomycetales	Micrococcaceae	Rothia	0.660036	0.968543	0.638078	0.925959	-3.62276	-3.3238	-3.852	-0.514172	4.13975	-0.103925	-4.49545	3.49352	0.441024
Bacteria	Bacillota_A	Clostridia	Oscillospirales	Butyricicoccaceae	Butyricicoccus	0.522625	0.971062	0.517238	0.962345	-3.19056	-3.9053	-2.44673	1.45959	4.31836	0.286943	-2.97823	5.17178	0.352
Bacteria	Actinomycetota	Actinomycetes	Actinomycetales	Bifidobacteriaceae	Bifidobacterium	0.351374	0.972784	0.365554	0.962881	6.83069	6.69033	6.95134	0.23752	0.436404	0.499286	-2.33352	4.81096	0.2952
Bacteria	Bacillota_A	Clostridia	Lachnospirales	Lachnospiraceae	Roseburia	0.410501	0.973965	0.609104	0.952505	3.54652	3.58345	3.49251	-0.154895	0.792247	-0.174363	-7.03041	2.41594	0.413435
Bacteria	Bacillota_A	Clostridia	Oscillospirales	Acutalibacteraceae	Acutalibacter	0.54461	0.974109	0.556736	0.963293	-3.22995	-3.87586	-2.59832	1.27837	4.2703	0.25437	-3.30924	5.25535	0.37
Bacteria	Bacillota_A	Clostridia	Christensenellales	Pumilibacteraceae	Protoclostridium	0.552207	0.974128	0.555416	0.963575	-3.24068	-3.88528	-2.67577	1.11754	4.15966	0.225436	-3.35734	4.91712	0.380248
Bacteria	Bacillota_A	Clostridia	Lachnospirales	Lachnospiraceae	Enterocloster	0.586732	0.97566	0.590593	0.954302	1.00985	1.11763	0.876319	-0.259512	1.18998	-0.193899	-4.21945	2.67746	0.4192
Bacteria	Bacteroidota	Bacteroidia	Bacteroidales	P3	Pullibacteroides	0.552841	0.975895	0.552152	0.964731	-3.17532	-3.80274	-2.50943	1.3025	4.13096	0.26505	-2.93676	4.82931	0.358
Bacteria	Bacillota_A	Clostridia	Oscillospirales	Ruminococcaceae	Anaerotruncus	0.414869	0.976146	0.358896	0.956213	-1.48279	-2.45215	-0.658484	1.72844	3.74317	0.38344	-2.87119	6.40133	0.298281
Bacteria	Bacillota_A	Clostridia	Oscillospirales	Ruminococcaceae	Negativibacillus	0.63274	0.976579	0.611221	0.950905	2.10424	2.17221	2.02542	-0.143865	0.852665	-0.153866	-4.03611	2.78191	0.426629
Bacteria	Bacillota_A	Clostridia	Oscillospirales	UBA644	HGM12619	0.494014	0.978226	0.49926	0.970863	-2.60402	-3.30793	-1.86101	1.57239	4.24911	0.309175	-3.18092	5.55664	0.339864
Bacteria	Bacillota_A	Clostridia	Oscillospirales	Oscillospirales	Oscillospirales	0.641725	0.978477	0.612563	0.950714	-2.80936	-2.43175	-3.22243	-0.65713	4.15498	-0.142125	-4.94323	3.80581	0.4244
Bacteria	Bacillota_A	Clostridia	Lachnospirales	Anaerotignaceae	Fimicola	0.449221	0.978636	0.43981	0.963662	-1.31293	-1.93005	-0.767911	1.23249	3.07763	0.34271	-3.19534	6.36398	0.3196
Bacteria	Actinomycetota	Coriobacteriia	Coriobacteriales	Eggerthellaceae	Senegalimassilia	0.497366	0.980158	0.474874	0.952177	1.35208	1.60409	1.0891	-0.485251	1.51573	-0.307613	-4.47742	2.52572	0.37385
Bacteria	Bacillota_A	Clostridia	Lachnospirales	Lachnospiraceae	Ventrisoma	0.744332	0.980282	0.72429	0.958598	-3.32899	-3.26404	-3.37047	-0.105076	4.0876	-0.0216494	-4.10763	4.33313	0.487405
Bacteria	Bacillota_A	Clostridia	Lachnospirales	Lachnospiraceae	Lachnospiraceae	0.35602	0.980383	0.354147	0.946589	2.37174	2.69742	2.00868	-0.609543	1.71349	-0.359707	-5.60238	2.18206	0.331467
Bacteria	Bacillota_A	Clostridia	Lachnospirales	Lachnospiraceae	Alitiscatomonas	0.465003	0.980723	0.579048	0.948714	4.28286	4.33038	4.21841	-0.122183	0.566616	-0.165026	-6.40839	2.57854	0.4036
Bacteria	Bacillota_A	Clostridia	Oscillospirales	Oscillospiraceae	Intestinimonas	0.706944	0.98082	0.691268	0.958775	-3.17708	-3.0243	-3.29043	-0.342785	4.59796	-0.0659569	-4.00917	3.34659	0.4668
Bacteria	Bacillota_A	Clostridia	Oscillospirales	Ruminococcaceae	Ruthenibacterium	0.57639	0.980917	0.370476	0.981142	-0.654158	-1.25471	0.648598	1.68825	2.87597	0.431104	-5.24982	5.95542	0.304278
Bacteria	Bacillota_A	Clostridia	Oscillospirales	Oscillospiraceae	CAG-170	0.287754	0.980999	0.421918	0.984948	4.11669	4.00733	4.18739	0.459911	0.982519	0.46935	-1.92574	6.16862	0.3272
Bacteria	Actinomycetota	Coriobacteriia	Coriobacteriales	Atopobiaceae	Tractidigestivibacter	0.676919	0.981039	0.651156	0.958822	-2.94017	-2.65535	-3.23715	-0.393406	4.10231	-0.0836891	-4.66916	4.03785	0.45022
Bacteria	Bacillota_A	Clostridia	Lachnospirales	Lachnospiraceae	Scatomonas	0.718735	0.981114	0.684424	0.955468	-3.24225	-3.12459	-3.3368	-0.318219	4.1332	-0.0661873	-4.94296	3.60008	0.464
Bacteria	Bacillota	Bacilli	Lactobacillales	Streptococcaceae	Lactococcus	0.627811	0.983411	0.650165	0.975373	-3.48645	-3.82105	-3.18136	0.873152	4.5146	0.161529	-3.26391	4.66616	0.4136
Bacteria	Bacteroidota	Bacteroidia	Bacteroidales	Bacteroidales	Bacteroidales	0.642887	0.983412	0.65855	0.976104	-3.52862	-3.90352	-3.18464	0.771021	4.24365	0.159183	-3.47881	4.57616	0.418633
Bacteria	Bacillota_A	Clostridia	Lachnospirales	Lachnospiraceae	Roseburia_C	0.720307	0.983543	0.705814	0.96259	-2.72568	-2.62426	-2.8183	-0.155088	3.79587	-0.0353997	-4.41955	4.08377	0.481008
Bacteria	Bacillota_A	Clostridia	Oscillospirales	Ruminococcaceae	HUN007	0.746623	0.984082	0.718195	0.961174	-3.32771	-3.27983	-3.37541	-0.0203988	4.05349	-0.00420091	-4.20189	4.40664	0.4964
Bacteria	Bacillota_A	Clostridia	Oscillospirales	Oscillospiraceae	Pseudoflavonifractor	0.624342	0.984176	0.576017	0.959255	-2.26584	-1.73305	-2.57016	-1.14218	4.73259	-0.206688	-4.99686	3.07921	0.3976
Bacteria	Bacillota_A	Clostridia	Oscillospirales	Acutalibacteraceae	Avimonas	0.380305	0.984657	0.469199	0.97793	1.46319	1.26934	1.71415	0.581625	1.45236	0.360273	-2.27037	5.67173	0.3444
Bacteria	Bacteroidota	Bacteroidia	Bacteroidales	Bacteroidaceae	Paraprevotella	0.699022	0.984835	0.709169	0.976665	-3.59171	-3.8236	-3.36833	0.384041	4.19195	0.0726787	-3.92134	4.34831	0.462615
Bacteria	Actinomycetota	Coriobacteriia	Coriobacteriales	Atopobiaceae	Lancefieldella	0.674842	0.985113	0.69219	0.978936	-3.53967	-3.78834	-3.33927	0.513393	4.14187	0.109613	-3.64546	4.52244	0.445022
Bacteria	Bacillota_A	Clostridia	Oscillospirales	Acutalibacteraceae	Ruminococcus_E	0.334682	0.985224	0.607528	0.984381	6.55595	6.51536	6.60608	0.145211	0.546274	0.233489	-2.25124	6.61735	0.38
Bacteria	Bacillota_A	Clostridia	Oscillospirales	Butyricicoccaceae	Pseudobutyricicoccus	0.585787	0.985477	0.621372	0.966045	-0.364198	-0.210226	-0.538449	-0.34936	2.20818	-0.114454	-5.87054	2.98975	0.4344
Bacteria	Bacillota_A	Clostridia	Oscillospirales	Feifaniaceae	Feifania	0.737104	0.985545	0.721368	0.965062	-3.28525	-3.23482	-3.32917	-0.215454	4.109	-0.0451767	-4.3265	4.04247	0.4772
Bacteria	Pseudomonadota	Gammaproteobacteria	Enterobacterales	Pasteurellaceae	Aggregatibacter	0.674935	0.985561	0.697481	0.978977	-3.59763	-3.88081	-3.35695	0.478702	4.06838	0.0954051	-4.05424	4.49763	0.448
Bacteria	Bacillota_A	Clostridia	Lachnospirales	Lachnospiraceae	CAG-194	0.649997	0.98581	0.667675	0.978426	-3.51029	-3.8123	-3.20062	0.672428	4.20934	0.127796	-3.49764	4.57335	0.4344
Bacteria	Bacillota_A	Clostridia	Oscillospirales	Ruminococcaceae	Massiliimalia	0.612913	0.986002	0.63745	0.976624	-3.55878	-3.92544	-3.18514	0.975248	4.50548	0.184974	-3.17049	4.73715	0.4116
Bacteria	Bacillota_A	Clostridia	Peptostreptococcales	Anaerovoracaceae	Eubacterium_B	0.656344	0.986241	0.676996	0.982623	-3.55087	-3.83946	-3.24417	0.775997	4.43566	0.147527	-3.27017	4.63728	0.426629
Bacteria	Bacillota_C	Negativicutes	Acidaminococcales	Acidaminococcaceae	Phascolarctobacterium_A	0.685732	0.986402	0.699165	0.976443	-3.55585	-3.78229	-3.30917	0.398541	4.08723	0.0823883	-3.67257	4.34232	0.4552
Bacteria	Bacillota_A	Clostridia	Lachnospirales	Lachnospiraceae	Faecalimonas	0.655725	0.986509	0.68142	0.981535	-3.55087	-3.85317	-3.28129	0.619012	4.32179	0.12774	-3.76254	4.67011	0.432627
Bacteria	Actinomycetota	Coriobacteriia	Coriobacteriales	Atopobiaceae	Olsenella_F	0.646231	0.986712	0.652957	0.980568	-3.52553	-3.89753	-3.21793	0.831134	4.28889	0.158891	-3.8163	4.80182	0.4168
Bacteria	Bacillota_A	Clostridia	Oscillospirales	Oscillospiraceae	Oscillospiraceae	0.348799	0.986724	0.387043	0.986069	1.27153	0.844389	1.63896	0.964339	1.96596	0.453476	-2.6496	4.98767	0.313075
Bacteria	Pseudomonadota	Gammaproteobacteria	Enterobacterales	Enterobacteriaceae	Enterobacter	0.629565	0.986735	0.644121	0.973113	-3.53039	-3.9323	-3.16513	0.688784	4.27779	0.137099	-3.48303	4.73412	0.4224
Bacteria	Bacillota_A	Clostridia	Peptostreptococcales	Anaerovoracaceae	Mogibacterium	0.613178	0.986964	0.614697	0.976031	-3.28614	-3.79714	-2.87312	0.898238	4.10334	0.186956	-3.51823	5.26069	0.41
Bacteria	Bacillota_A	Clostridia	Lachnospirales	Lachnospiraceae	Suilimivivens	0.675028	0.987577	0.689351	0.978823	-3.56505	-3.88624	-3.31144	0.496172	4.16526	0.109625	-3.44418	4.47526	0.440624
Bacteria	Verrucomicrobiota	Verrucomicrobiae	Opitutales	CAG-312	Merdousia	0.642436	0.98765	0.656693	0.978313	-3.52087	-3.89048	-3.18871	0.708352	4.28878	0.140875	-3.625	4.36659	0.4256
Bacteria	Pseudomonadota	Gammaproteobacteria	Enterobacterales	Succinivibrionaceae	Succinivibrio	0.753925	0.98774	0.759835	0.975438	-3.2481	-3.25701	-3.23616	0.160606	4.17341	0.031695	-4.41449	3.81407	0.4836
Bacteria	Bacillota	Bacilli	Lactobacillales	Vagococcaceae	Vagococcus	0.682489	0.987828	0.696416	0.978098	-3.60346	-3.83589	-3.41259	0.477349	4.14454	0.100617	-3.49161	4.80877	0.4452
Bacteria	Bacillota_A	Clostridia	Peptostreptococcales	Peptostreptococcaceae	Peptostreptococcaceae	0.670417	0.987869	0.683801	0.982114	-3.58877	-3.916	-3.30461	0.52313	4.10031	0.1107	-3.79302	4.42558	0.4368
Bacteria	Bacillota	Bacilli	Lactobacillales	Lactobacillaceae	Dellaglioa	0.692748	0.987915	0.701641	0.981493	-3.62302	-3.92073	-3.37518	0.450672	4.16185	0.0842353	-4.16862	4.18649	0.4532
Bacteria	Bacillota_A	Clostridia	Oscillospirales	Oscillospiraceae	Lawsonibacter_A	0.699159	0.987947	0.707048	0.976691	-3.6386	-3.88794	-3.44067	0.425988	4.14039	0.0839278	-4.01953	4.29646	0.453019
Bacteria	Bacillota_A	Clostridia	Lachnospirales	Lachnospiraceae	Dorea_A	0.459737	0.988008	0.567762	0.977316	4.31933	4.36099	4.28487	-0.169097	0.807246	-0.187021	-5.38329	2.3819	0.407837
Bacteria	Bacillota_A	Clostridia	Lachnospirales	Lachnospiraceae	Lientehia	0.693471	0.988313	0.705896	0.979123	-3.58965	-3.83663	-3.3708	0.45324	4.10956	0.0894453	-3.73495	4.59937	0.45022
Bacteria	Bacillota_A	Clostridia	Lachnospirales	Lachnospiraceae	Anthropogastromicrobium	0.604357	0.988393	0.567156	0.957345	3.4349	3.51068	3.35818	-0.151359	0.697681	-0.198506	-4.43099	2.84105	0.403838
Bacteria	Bacillota_C	Negativicutes	Veillonellales	Megasphaeraceae	Anaeroglobus	0.699625	0.988422	0.685394	0.970802	-2.30609	-2.01283	-2.52623	-0.447808	4.3872	-0.0886746	-4.29955	3.83157	0.4544
Bacteria	Synergistota	Synergistia	Synergistales	Synergistaceae	Cloacibacillus	0.683132	0.988489	0.695944	0.977568	-3.51615	-3.72967	-3.32173	0.426641	4.09138	0.0879371	-3.90649	4.47064	0.4504
Bacteria	Bacillota_A	Clostridia	Christensenellales	Aristaeellaceae	UBA11524	0.685452	0.988574	0.700645	0.98121	-3.62297	-3.90629	-3.35884	0.494646	4.27953	0.0997806	-3.9348	4.53679	0.446
Bacteria	Bacillota_A	Clostridia	Lachnospirales	CAG-274	CAG-274	0.631023	0.988769	0.546926	0.960752	1.77644	1.97408	1.64989	-0.312268	1.20955	-0.234899	-4.01045	2.9143	0.397441
Bacteria	Bacillota	Bacilli	Lactobacillales	Lactobacillaceae	Weissella	0.666097	0.988936	0.681286	0.980359	-3.49344	-3.77844	-3.24326	0.570632	4.26085	0.11044	-3.38243	4.79296	0.4388
Bacteria	Bacillota_A	Clostridia	Oscillospirales	Ruminococcaceae	Pygmaiobacter	0.503508	0.988978	0.631264	0.975331	-0.454752	-0.339145	-0.648878	-0.425976	2.5477	-0.130639	-6.76865	2.95001	0.427829
Bacteria	Cyanobacteriota	Vampirovibrionia	Gastranaerophilales	Gastranaerophilaceae	Zag111	0.671864	0.989008	0.683883	0.978594	-3.58153	-3.87687	-3.34352	0.459877	4.20772	0.0926731	-3.46075	4.70785	0.4496
Bacteria	Bacillota_A	Clostridia	Oscillospirales	Ruminococcaceae	Fournierella	0.655199	0.989121	0.657394	0.979013	-2.84102	-3.26238	-2.45443	0.77076	4.09391	0.162853	-3.63687	4.82119	0.4096
Bacteria	Bacteroidota	Bacteroidia	Bacteroidales	Bacteroidaceae	Prevotella	0.683531	0.989227	0.619714	0.969837	9.40145	9.44633	9.35115	-0.0699849	0.375999	-0.175553	-3.94628	3.08319	0.4272
Bacteria	Bacillota_I	Bacilli_A	Erysipelotrichales	Erysipelotrichaceae	Holdemanella	0.682952	0.989402	0.695506	0.979334	-3.54613	-3.81795	-3.36374	0.490208	4.14573	0.0941281	-3.84985	4.42658	0.4512
Bacteria	Bacillota	Bacilli	Staphylococcales	Gemellaceae	Gemella	0.690286	0.989415	0.702182	0.980228	-3.57228	-3.84792	-3.35455	0.522389	4.0215	0.112525	-3.65408	4.60764	0.443023
Bacteria	Bacillota_A	Clostridia	Peptostreptococcales	Anaerovoracaceae	Lentihominibacter	0.744292	0.989522	0.614195	0.970874	0.575522	0.860696	0.390771	-0.282151	1.72004	-0.140977	-4.078	3.66981	0.42583
Bacteria	Bacillota_A	Clostridia	Oscillospirales	Oscillospiraceae	Oscillibacter	0.375459	0.989819	0.417532	0.983886	3.41796	3.14347	3.70438	0.449908	0.888909	0.475163	-2.11362	4.75503	0.315874
Bacteria	Bacillota_C	Negativicutes	Veillonellales	Veillonellaceae	F0422	0.682589	0.989911	0.689273	0.980422	-3.62536	-3.9115	-3.38999	0.522795	4.10286	0.112645	-3.98521	4.35601	0.442623
Bacteria	Bacillota_A	Clostridia	Lachnospirales	Lachnospiraceae	Acetatifactor	0.430891	0.989975	0.504134	0.981336	4.71171	4.78749	4.51961	-0.246478	0.793125	-0.264899	-6.43846	2.73153	0.394242
Bacteria	Bacillota_A	Clostridia	Monoglobales	Monoglobaceae	Monoglobus	0.410843	0.99	0.469641	0.985218	2.44223	2.16936	2.62332	0.442492	1.06912	0.37828	-2.2167	4.62637	0.347061
Bacteria	Pseudomonadota	Gammaproteobacteria	Enterobacterales	Pasteurellaceae	Haemophilus_A	0.712462	0.990667	0.689788	0.97375	-2.53866	-2.35929	-2.69309	-0.351148	3.95965	-0.0762351	-4.13763	3.81997	0.457017
Bacteria	Bacillota_A	Clostridia	Peptostreptococcales	Anaerovoracaceae	Fimisoma	0.634198	0.991108	0.643329	0.984804	-2.87997	-3.23714	-2.4824	0.927385	4.27928	0.181367	-3.38898	5.09616	0.4004
Bacteria	Bacillota_A	Clostridia	Oscillospirales	Ruminococcaceae	Hominimerdicola	0.415767	0.99119	0.494156	0.983568	0.0279405	-0.425509	0.337031	0.820611	2.4488	0.289096	-2.49525	6.53942	0.338
Bacteria	Bacillota_A	Clostridia	TANB77	CAG-508	UMGS1994	0.722967	0.991688	0.682584	0.975982	-2.82178	-2.46706	-3.16592	-0.433108	4.39695	-0.085237	-3.99856	3.71827	0.4596
Bacteria	Actinomycetota	Coriobacteriia	Coriobacteriales	Eggerthellaceae	Eggerthellaceae	0.69625	0.991783	0.703463	0.984738	-2.9501	-3.25906	-2.69471	0.544837	4.10899	0.115053	-3.78043	4.37076	0.441024
Bacteria	Actinomycetota	Coriobacteriia	Coriobacteriales	Eggerthellaceae	Anaerotardibacter	0.750865	0.992139	0.781671	0.984685	1.7008	1.69804	1.70268	0.040902	0.890319	0.0434219	-2.98237	3.71083	0.484
Bacteria	Bacteroidota	Bacteroidia	Bacteroidales	Rikenellaceae	Alistipes_A	0.597908	0.992289	0.712074	0.992196	2.05572	1.99639	2.11578	0.193092	1.12164	0.162584	-2.98677	4.5278	0.421431
Bacteria	Actinomycetota	Actinomycetes	Mycobacteriales	Frankiaceae	Protofrankia	0.53133	0.992726	0.418255	0.982795	-0.722142	-1.52568	0.0366215	1.39615	3.74959	0.320777	-3.54038	5.86558	0.318273
Bacteria	Actinomycetota	Actinomycetes	Actinomycetales	Actinomycetaceae	Actinomyces	0.652084	0.992907	0.66671	0.988703	-2.03068	-2.40073	-1.69458	0.670622	3.91996	0.138544	-3.18737	4.93994	0.410236
Bacteria	Bacillota_A	Clostridia	Lachnospirales	Lachnospiraceae	Dorea_D	0.600997	0.993074	0.627723	0.987062	-2.52617	-3.07948	-2.10875	0.927645	4.11069	0.182643	-3.30624	5.28904	0.403838
Bacteria	Bacillota_A	Clostridia	Oscillospirales	Oscillospiraceae	Flavonifractor	0.708894	0.993355	0.717346	0.989496	-2.96902	-3.18284	-2.74352	0.514198	4.09226	0.104432	-3.80455	4.65972	0.4428
Bacteria	Bacillota_A	Clostridia	Lachnospirales	Lachnospiraceae	Eubacterium_G	0.722593	0.993483	0.743407	0.993076	0.184284	0.109906	0.27609	0.225864	1.74819	0.12218	-3.31552	4.29162	0.439024
Bacteria	Bacillota_I	Bacilli_A	Erysipelotrichales	Coprobacillaceae	Faecalibacillus	0.699732	0.993605	0.644368	0.983671	-1.09611	-0.483729	-1.5507	-0.558418	4.18358	-0.115872	-5.35027	3.97163	0.433427
Bacteria	Bacillota_A	Clostridia	Oscillospirales	CAG-272	CAG-272	0.670383	0.993652	0.65771	0.989011	-1.55121	-1.89026	-1.23078	0.602996	3.3093	0.15057	-4.16613	5.02829	0.406637
Bacteria	Fusobacteriota	Fusobacteriia	Fusobacteriales	Fusobacteriaceae	Fusobacterium	0.734916	0.993823	0.753199	0.985437	-3.24848	-3.26917	-3.21978	0.236813	4.40294	0.050674	-3.87779	4.24794	0.471012
Bacteria	Bacillota_A	Clostridia	Lachnospirales	Lachnospiraceae	Gallintestinimicrobium	0.563066	0.993914	0.533974	0.978856	1.8906	2.17135	1.69057	-0.424338	1.65531	-0.236846	-4.64356	2.672	0.385846
Bacteria	Bacillota_A	Clostridia	Oscillospirales	Ruminococcaceae	Angelakisella	0.533261	0.994409	0.720429	0.988334	1.68834	1.7013	1.67272	-0.134237	1.51314	-0.0678653	-6.1126	2.74511	0.4612
Bacteria	Bacillota_A	Clostridia	Lachnospirales	Lachnospiraceae	UBA4285	0.624919	0.994916	0.70026	0.978103	0.41763	0.458526	0.385574	-0.164605	1.88171	-0.0630321	-6.60434	3.21542	0.453818
Bacteria	Bacillota_A	Clostridia	Oscillospirales	Ruminococcaceae	Youxingia	0.613828	0.994979	0.600225	0.988612	-0.49837	-0.904288	-0.239463	0.635719	2.70658	0.185957	-3.80487	6.0883	0.3828
Bacteria	Bacillota_A	Clostridia	Oscillospirales	Ruminococcaceae	Bittarella	0.75049	0.995084	0.75571	0.985564	-1.74237	-1.64005	-1.82402	-0.115229	3.80907	-0.0292307	-4.87549	4.23087	0.4852
Bacteria	Bacillota	Bacilli	Lactobacillales	Lactobacillaceae	Fructobacillus	0.713045	0.995531	0.744346	0.991717	-3.21005	-3.29026	-3.14485	0.366583	4.44182	0.0677553	-3.83162	3.80195	0.468613
Bacteria	Bacillota_A	Clostridia	Lachnospirales	Anaerotignaceae	Anaerotignaceae	0.737324	0.995761	0.76045	0.990766	1.30861	1.26167	1.35234	0.102017	1.08845	0.0860969	-3.41307	4.09831	0.458
Bacteria	Bacillota_A	Clostridia	Oscillospirales	Acutalibacteraceae	JAGZMM01	0.736756	0.995834	0.762182	0.988081	-3.23215	-3.25099	-3.20614	0.246865	4.41358	0.0486016	-3.82444	4.21719	0.4736
Bacteria	Bacillota_A	Clostridia	Lachnospirales	Lachnospiraceae	Brotaphodocola	0.707154	0.996149	0.676212	0.992126	1.64217	1.55366	1.75868	0.251153	1.21365	0.176494	-3.45524	4.46619	0.411835
Bacteria	Actinomycetota	Coriobacteriia	Coriobacteriales	UMGS124	UMGS124	0.522074	0.996216	0.544403	0.992357	-2.0168	-3.05409	-1.51121	1.33497	3.8255	0.2803	-2.94801	6.24003	0.368
Bacteria	Bacillota_I	Bacilli_A	Erysipelotrichales	Erysipelotrichaceae	Holdemania	0.418233	0.996292	0.488502	0.990647	0.327406	-0.176377	0.68637	0.80805	2.36654	0.288373	-2.31499	6.74101	0.336
Bacteria	Bacillota_A	Clostridia	Peptostreptococcales	Peptostreptococcaceae	Terrisporobacter	0.466377	0.996389	0.467039	0.986834	1.0632	0.660854	1.30101	0.659846	1.74075	0.356261	-2.64595	5.34147	0.3344
Bacteria	Bacillota_A	Clostridia	Christensenellales	Christensenellaceae	Guopingia	0.776719	0.996476	0.749567	0.988505	-1.26708	-1.07246	-1.36539	-0.128032	3.16335	-0.02883	-4.03181	5.38947	0.482607
Bacteria	Pseudomonadota	Gammaproteobacteria	Burkholderiales	Burkholderiaceae	Oxalobacter	0.789225	0.996693	0.748576	0.995839	0.598343	0.47386	0.728738	0.188109	1.61173	0.100794	-3.98509	3.43789	0.455818
Bacteria	Bacillota_C	Negativicutes	Veillonellales	Megasphaeraceae	Megasphaera	0.484031	0.996694	0.172623	0.930652	8.37438	8.23688	8.60728	0.351827	0.353812	0.634655	-5.82792	7.28348	0.219512
Bacteria	Bacillota_A	Clostridia	Oscillospirales	Oscillospiraceae	Lawsonibacter	0.542372	0.997033	0.635654	0.992646	2.9489	2.80422	3.01539	0.209509	0.870234	0.223896	-2.48811	4.75061	0.3932
Bacteria	Bacillota_A	Clostridia	Oscillospirales	Oscillospiraceae	Vermiculatibacterium	0.429841	0.99704	0.660658	0.977801	1.94261	2.02031	1.82095	-0.17036	1.35408	-0.072053	-13.1483	2.6654	0.441823
Bacteria	Bacillota_A	Clostridia	Oscillospirales	Oscillospiraceae	Scatomorpha	0.7606	0.997136	0.789593	0.994403	-2.74567	-3.12272	-2.44693	0.330858	4.68986	0.0597648	-3.42464	4.68953	0.4708
Bacteria	Bacillota	Bacilli	Lactobacillales	Enterococcaceae	Enterococcus_B	0.699859	0.997334	0.732494	0.99356	-2.79006	-3.09187	-2.54275	0.449012	4.27541	0.0976137	-3.52446	4.38608	0.4524
Bacteria	Bacillota_A	Clostridia	Oscillospirales	Ruminococcaceae	Ruminococcaceae	0.647962	0.997414	0.530264	0.994645	0.742224	0.247348	1.33412	0.764937	2.28132	0.290831	-4.03462	5.18188	0.355858
Bacteria	Bacillota_C	Negativicutes	Veillonellales	Veillonellaceae	Veillonella	0.570377	0.99747	0.774156	0.998078	3.68763	3.68558	3.6901	0.0895532	0.825874	0.0955005	-2.56372	5.29936	0.455418
Bacteria	Pseudomonadota	Gammaproteobacteria	Burkholderiales	Burkholderiaceae	Parasutterella	0.613221	0.997582	0.502494	0.990501	3.4698	3.27308	3.59009	0.271882	0.697505	0.337929	-3.62694	4.62156	0.3564
Bacteria	Bacillota_A	Clostridia	Lachnospirales	Lachnospiraceae	Lachnoclostridium_B	0.715244	0.997903	0.772173	0.995132	-2.0894	-2.11457	-2.06347	0.327508	4.24524	0.0702763	-3.5873	4.76957	0.4696
Bacteria	Bacillota_A	Clostridia	Christensenellales	Aristaeellaceae	Aristaeella	0.664638	0.998127	0.674861	0.995398	-1.22327	-1.47255	-1.01102	0.674803	3.68126	0.146271	-3.98339	5.11601	0.418633
Bacteria	Bacillota_A	Clostridia	Lachnospirales	Lachnospiraceae	Mediterraneibacter	0.753792	0.998189	0.820203	0.998277	4.44776	4.43594	4.45736	0.0444389	0.664923	0.0661699	-3.10638	3.65636	0.4696
Bacteria	Bacillota_A	Clostridia	Lachnospirales	Lachnospiraceae	Otoolea	0.796029	0.998511	0.617632	0.99028	3.8411	3.75557	3.92686	0.146853	0.633502	0.184661	-4.72006	3.90765	0.3996
Bacteria	Bacteroidota	Bacteroidia	Bacteroidales	Muribaculaceae	UBA7173	0.691143	0.998617	0.754173	0.997961	3.30526	3.23249	3.35231	0.1126	0.897424	0.11398	-2.95958	4.03744	0.4384
Bacteria	Bacteria	Bacteria	Bacteria	Bacteria	Bacteria	0.740498	0.998677	0.859623	0.998793	4.22927	4.27183	4.21266	0.0382576	0.694867	0.0505244	-3.16927	4.25491	0.479008
Bacteria	Actinomycetota	Coriobacteriia	Coriobacteriales	Eggerthellaceae	Adlercreutzia	0.717483	0.998682	0.806173	0.992575	-0.898809	-0.908745	-0.890878	0.0736025	3.03628	0.018782	-4.03245	5.68361	0.487805
Bacteria	Bacteroidota	Bacteroidia	Bacteroidales	Marinifilaceae	Gabonibacter	0.78188	0.999066	0.809117	0.998303	-2.18587	-2.08732	-2.29065	0.300139	4.62564	0.0540827	-3.96048	3.81322	0.4704
Bacteria	Bacillota_A	Clostridia	Oscillospirales	Acutalibacteraceae	Clostridium_A	0.825747	0.99916	0.770494	0.998166	0.286047	-0.00781355	0.505201	0.291494	2.26179	0.101547	-5.81273	4.00736	0.441823
Bacteria	Bacillota_B	Dehalobacteriia	Dehalobacteriia	Dehalobacteriia	Dehalobacteriia	0.769379	0.999166	0.814035	0.995235	-2.4154	-2.44879	-2.39585	0.227581	4.75902	0.0406661	-3.77693	3.75962	0.479408
Bacteria	Bacillota_A	Clostridia	Christensenellales	Christensenellaceae	QANA01	0.693773	0.999345	0.613848	0.99438	0.280696	0.0381438	0.546404	0.54738	2.6549	0.154601	-5.02316	6.43969	0.389844
Bacteria	Bacillota_A	Clostridia	Lachnospirales	Lachnospiraceae	Coprococcus_A	0.43166	0.999437	0.794234	0.999457	2.6775	2.60776	2.69137	0.193452	1.48777	0.105149	-2.78867	8.394	0.45102
Bacteria	Bacillota_A	Clostridia	Lachnospirales	Lachnospiraceae	Coprococcus	0.765509	0.999463	0.781857	0.998064	6.58643	6.54212	6.60946	0.0582558	0.482271	0.115665	-3.27217	3.45419	0.4516
Bacteria	Bacillota_A	Clostridia	Lachnospirales	Lachnospiraceae	Bariatricus	0.632816	0.999556	0.682229	0.999629	5.44551	5.29449	5.63171	0.205234	0.856586	0.235895	-2.97297	4.1993	0.411036
Bacteria	Bacillota_A	Clostridia	Oscillospirales	Ruminococcaceae	Harryflintia	0.756453	0.999686	0.781732	0.994899	-0.582594	-0.678353	-0.505672	0.176964	2.52295	0.0509933	-4.83777	5.42107	0.4664
Bacteria	Actinomycetota	Coriobacteriia	Coriobacteriales	QAMH01	QAMH01	0.779251	0.999704	0.854606	0.998712	-0.739632	-1.07397	-0.577458	0.0903344	3.90165	0.0192112	-4.06877	4.9352	0.492
Bacteria	Bacillota_A	Clostridia	Oscillospirales	Ruminococcaceae	Ruminococcus_C	0.80401	0.999736	0.820732	0.997865	5.75478	5.76686	5.7469	-0.0125831	0.625405	-0.0175453	-4.20905	3.24135	0.490204
Bacteria	Bacillota_A	Clostridia	Lachnospirales	Lachnospiraceae	Limivivens	0.744586	0.999751	0.622948	0.990345	1.21267	1.04313	1.37988	0.299272	1.34374	0.121896	-9.91089	4.19691	0.3984
Bacteria	Bacillota_I	Bacilli_A	RF39	UBA660	CAG-302	0.7324	0.999761	0.823126	0.998837	-0.19907	-0.25811	-0.146382	0.119123	2.70294	0.0341571	-3.13301	4.95541	0.4776

## Sheet: species
Domain	Phylum	Class	Order	Family	Genus	Species	we.ep	we.eBH	wi.ep	wi.eBH	rab.all	rab.win.no	rab.win.yes	diff.btw	diff.win	effect	effect.low	effect.high	overlap
Bacteria	Verrucomicrobiota	Lentisphaeria	Victivallales	Victivallaceae	Victivallis	Victivallis lenta	0.0113806	0.324484	0	0	2.02074	4.35915	0.556522	-3.83237	1.91832	-2.2773	-26.8296	-0.292682	2.80722e-05
Bacteria	Bacillota_A	Clostridia	Lachnospirales	Lachnospiraceae	Lachnospira	Lachnospira pectinoschiza_A	0.000952924	0.125434	0.000199134	0.00860534	6.74902	7.32902	5.94485	-1.34309	0.492619	-2.47368	-16.0813	-0.439958	0.00239973
Bacteria	Pseudomonadota	Gammaproteobacteria	Burkholderiales	Burkholderiaceae	Sutterella	Sutterella wadsworthensis	0.00128777	0.138966	0.000861472	0.0304673	6.81688	7.39328	6.31882	-1.05427	0.48724	-2.07228	-11.7989	-0.308873	0.00759718
Bacteria	Pseudomonadota	Alphaproteobacteria	RF32	CAG-239	Scatacola_A	Scatacola_A faecigallinarum	0.00197263	0.158538	0.0018961	0.0586985	7.77268	8.17266	7.43866	-0.718516	0.345224	-2.01139	-11.6409	-0.225489	0.0112001
Bacteria	Pseudomonadota	Alphaproteobacteria	RF32	CAG-239	Scatocola	Scatocola faecipullorum	0.00439732	0.230117	0.00375325	0.0987489	5.20933	5.82854	4.58386	-1.2081	0.709725	-1.67877	-9.99266	0.0468628	0.0288001
Bacteria	Bacteroidota	Bacteroidia	Bacteroidales	Bacteroidaceae	Bacteroides	Bacteroides stercoris	0.006414	0.265239	0.00463636	0.100742	6.29571	6.60143	5.90396	-0.698331	0.387633	-1.68098	-11.2073	-0.00041452	0.02519
Bacteria	Bacillota_A	Clostridia	Oscillospirales	Ruminococcaceae	Gemmiger	Gemmiger qucibialis	0.00263858	0.316754	0.00620346	0.403909	7.35975	6.88288	7.59612	0.73309	0.374844	1.88209	0.245945	12.3373	0.00760022
Bacteria	Bacteroidota	Bacteroidia	Bacteroidales	Bacteroidaceae	Phocaeicola	Phocaeicola sp959599425	0.0100041	0.330134	0.00919481	0.173263	9.32873	9.56453	9.04992	-0.555886	0.366202	-1.47831	-9.4591	0.22104	0.0491804
Bacteria	Bacteroidota	Bacteroidia	Bacteroidales	Tannerellaceae	Parabacteroides	Parabacteroides merdae	0.00945933	0.331462	0.0123203	0.234665	6.36359	6.73121	5.81229	-0.906048	0.538107	-1.54006	-9.98112	0.498985	0.07
Bacteria	Bacillota_C	Negativicutes	Veillonellales	Dialisteraceae	Dialister	Dialister invisus	0.00466521	0.363307	0.00823377	0.41611	5.78155	5.00399	6.04749	1.02557	0.470663	2.0437	0.0959464	12.801	0.0188001
Bacteria	Bacteroidota	Bacteroidia	Bacteroidales	Bacteroidaceae	Phocaeicola	Phocaeicola massiliensis	0.0161174	0.398408	0.0124199	0.192799	5.17966	5.76277	4.94873	-0.817398	0.563521	-1.35708	-11.9001	0.297206	0.0596
Bacteria	Bacillota_A	Clostridia	Oscillospirales	Ruminococcaceae	Ruminiclostridium_E	Ruminiclostridium_E	0.0180214	0.437707	0.0034632	0.0805795	5.62196	5.98353	5.16432	-0.851253	0.558264	-1.43649	-12.7142	-0.0491882	0.0187926
Bacteria	Bacillota_C	Negativicutes	Acidaminococcales	Acidaminococcaceae	Acidaminococcus	Acidaminococcus intestini	0.00945941	0.443984	0.0178398	0.504395	7.51046	7.14653	7.75594	0.580539	0.365298	1.55877	-0.322575	9.61153	0.0515794
Bacteria	Bacteroidota	Bacteroidia	Bacteroidales	Bacteroidaceae	Bacteroides	Bacteroides uniformis	0.0197527	0.455281	0.0116364	0.196349	6.46408	6.71392	6.10116	-0.647242	0.477439	-1.2714	-9.44193	0.279061	0.0563775
Bacteria	Bacillota_C	Negativicutes	Acidaminococcales	Acidaminococcaceae	Phascolarctobacterium	Phascolarctobacterium faecium	0.00951485	0.471126	0.014329	0.475802	9.3432	9.07399	9.5912	0.595155	0.413461	1.42123	-0.108196	9.96076	0.0376
Bacteria	Cyanobacteriota	Vampirovibrionia	Gastranaerophilales	Gastranaerophilaceae	CAG-196	CAG-196 sp002102975	0.021916	0.481423	0.0282294	0.360564	5.6837	5.96809	4.94558	-0.995857	0.69675	-1.29654	-9.41046	0.777659	0.1116
Bacteria	Bacillota_A	Clostridia	Oscillospirales	Acutalibacteraceae	Fimenecus	Fimenecus sp000432435	0.00812657	0.482032	0.0121385	0.466696	8.68218	8.16332	9.07244	1.06212	0.768067	1.38428	-0.129916	11.1079	0.039984
Bacteria	Bacillota_A	Clostridia	Lachnospirales	Lachnospiraceae	Blautia_A	Blautia_A obeum	0.0310576	0.522781	0.0234719	0.296489	5.40343	5.75218	5.11899	-0.635013	0.525382	-1.12262	-8.91509	0.575529	0.0819672
Bacteria	Bacillota_A	Clostridia	Oscillospirales	Acutalibacteraceae	CAG-217	CAG-217 sp000436335	0.0134951	0.533735	0.0112944	0.452073	4.79073	4.01978	5.26653	1.31139	0.892841	1.49755	-0.0298866	10.6886	0.0283887
Bacteria	Bacteroidota	Bacteroidia	Bacteroidales	Tannerellaceae	Parabacteroides	Parabacteroides distasonis	0.0301281	0.534531	0.0213247	0.262133	5.26524	5.5462	4.95698	-0.671723	0.614405	-1.07593	-10.3985	0.340624	0.0784
Bacteria	Bacillota_A	Clostridia	Oscillospirales	Oscillospiraceae	Vescimonas	Vescimonas coprocola	0.0189889	0.602578	0.0255974	0.577576	5.31238	4.88204	5.75956	0.944336	0.759051	1.20869	-0.387938	8.37257	0.0795682
Bacteria	Bacillota_A	Clostridia	Oscillospirales	Ruminococcaceae	Faecalibacterium	Faecalibacterium hattorii	0.0178252	0.618712	0.0156926	0.519548	6.11307	5.02246	6.60926	1.49999	1.01972	1.44503	-0.264109	9.74931	0.0604
Bacteria	Bacillota_A	Clostridia	Lachnospirales	Lachnospiraceae	Blautia_A	Blautia_A fusiformis	0.0529987	0.642861	0.0422294	0.447691	4.48978	5.28202	4.22568	-0.998044	0.669472	-1.2454	-10.6404	1.37188	0.139144
Bacteria	Bacteroidota	Bacteroidia	Bacteroidales	Marinifilaceae	Odoribacter	Odoribacter splanchnicus	0.0552955	0.652757	0.0140173	0.239063	2.54314	3.66297	1.72404	-1.86825	1.5893	-1.09854	-14.3003	0.503614	0.0752
Bacteria	Bacteroidota	Bacteroidia	Bacteroidales	Marinifilaceae	Butyricimonas	Butyricimonas virosa	0.0536689	0.657329	0.0328745	0.385087	2.74285	3.64275	2.19653	-1.37469	1.36464	-0.969118	-9.23125	1.02449	0.114354
Bacteria	Bacteroidota	Bacteroidia	Bacteroidales	Bacteroidaceae	Bacteroides	Bacteroides cellulosilyticus	0.0661056	0.682353	0.0626061	0.483753	5.79315	6.11567	5.63187	-0.522119	0.532414	-0.939968	-7.24541	0.871007	0.148
Bacteria	Bacillota_A	Clostridia	Christensenellales	Aristaeellaceae	Ventricola	Ventricola sp900542395	0.0291334	0.685436	0.0411732	0.673963	4.73864	4.05093	5.07366	0.935528	0.754935	1.21918	-0.601144	8.03781	0.102
Bacteria	Bacillota_A	Clostridia	Lachnospirales	Lachnospiraceae	Dorea	Dorea formicigenerans	0.0842457	0.686469	0.0649654	0.472177	3.17677	3.6201	2.84401	-0.786019	0.796249	-0.923493	-7.23514	1.16466	0.152339
Bacteria	Bacillota_A	Clostridia	Lachnospirales	Lachnospiraceae	Lachnospira	Lachnospira eligens_A	0.0704468	0.728591	0.0557879	0.482016	7.36573	7.61661	7.17178	-0.438907	0.466506	-0.902762	-8.44634	1.0919	0.148
Bacteria	Bacillota_A	Clostridia	Peptostreptococcales	Peptostreptococcaceae	Romboutsia_E	Romboutsia_E sp900066495	0.0445468	0.729832	0.0665455	0.747892	4.66529	4.33234	5.02644	0.676119	0.595952	1.0777	-0.957391	7.59939	0.128349
Bacteria	Bacteroidota	Bacteroidia	Bacteroidales	Bacteroidaceae	Bacteroidaceae	Bacteroidaceae	0.149245	0.734714	0.0717359	0.488096	-1.0606	0.651326	-2.54719	-2.9573	3.39378	-0.779186	-9.02431	1.81798	0.1476
Bacteria	Bacillota_A	Clostridia	Oscillospirales	Acutalibacteraceae	Ruminococcus_E	Ruminococcus_E bromii_B	0.0325137	0.752798	0.0302165	0.554574	6.43057	6.13304	6.6404	0.68726	0.720223	1.06529	-0.225376	13.8981	0.0695722
Bacteria	Bacillota_A	Clostridia	Lachnospirales	Lachnospiraceae	Blautia_A	Blautia_A faecis	0.0724062	0.764178	0.0896407	0.577427	3.01223	3.36062	2.12533	-1.25563	1.4056	-0.803587	-9.0399	0.937281	0.186325
Bacteria	Bacteroidota	Bacteroidia	Bacteroidales	Bacteroidaceae	Bacteroides	Bacteroides sp902362375	0.0745469	0.784411	0.0631558	0.519597	7.59459	7.80903	7.38711	-0.544144	0.654781	-0.77318	-8.81989	0.770523	0.156737
Bacteria	Bacillota_A	Clostridia	Lachnospirales	Lachnospiraceae	Coprococcus	Coprococcus ammoniilyticus	0.128547	0.790752	0.136524	0.602526	1.70032	2.13182	1.22455	-0.993964	1.30362	-0.692125	-7.71147	1.23902	0.1972
Bacteria	Bacillota_A	Clostridia	Oscillospirales	Ruminococcaceae	Gemmiger	Gemmiger formicilis	0.124297	0.80202	0.112121	0.641633	5.83104	6.0224	5.62552	-0.377238	0.456768	-0.778394	-6.04477	1.48292	0.2052
Bacteria	Bacteroidota	Bacteroidia	Bacteroidales	Rikenellaceae	Alistipes	Alistipes putredinis	0.0796905	0.804556	0.0581558	0.551709	5.91322	6.30141	5.4243	-0.851313	0.819621	-0.916385	-10.6032	1.84735	0.168333
Bacteria	Bacillota_A	Clostridia	Oscillospirales	Ruminococcaceae	Faecalibacterium	Faecalibacterium prausnitzii_I	0.0770417	0.805187	0.0486797	0.718291	0.798833	-0.55072	1.98558	2.38356	2.16512	1.00977	-1.16974	10.9873	0.107957
Bacteria	Bacillota_A	Clostridia	TANB77	CAG-508	CAG-273	CAG-273 sp000435755	0.0581536	0.807247	0.0703896	0.78404	3.02839	2.20659	3.52104	1.21396	1.10651	1.03287	-0.936824	7.62093	0.130748
Bacteria	Pseudomonadota	Gammaproteobacteria	Enterobacterales	Pasteurellaceae	Haemophilus_D	Haemophilus_D parainfluenzae	0.106154	0.813727	0.112152	0.675047	3.35248	3.66718	2.72083	-1.01382	1.23722	-0.796072	-7.0516	1.27888	0.207917
Bacteria	Bacteroidota	Bacteroidia	Bacteroidales	Bacteroidaceae	Phocaeicola	Phocaeicola vulgatus	0.192578	0.823843	0.113714	0.618189	-1.04057	0.766613	-2.43644	-2.82706	3.85582	-0.648744	-7.43293	2.0741	0.1988
Bacteria	Bacillota_A	Clostridia	Lachnospirales	Lachnospiraceae	Hominiventricola	Hominiventricola sp003480725	0.158457	0.834662	0.152273	0.694809	4.06444	4.3271	3.768	-0.515607	0.710486	-0.682768	-5.99017	1.3866	0.22551
Bacteria	Bacteroidota	Bacteroidia	Bacteroidales	Bacteroidaceae	Phocaeicola	Phocaeicola	0.11623	0.84169	0.105139	0.597015	1.04723	1.76413	0.312209	-1.66261	2.29414	-0.627894	-10.8258	0.990527	0.186325
Bacteria	Bacteroidota	Bacteroidia	Bacteroidales	Bacteroidaceae	Bacteroides	Bacteroides faecis	0.132146	0.846927	0.144874	0.73766	5.26883	5.43956	4.85664	-0.545952	0.598116	-0.770394	-7.34803	1.77928	0.2312
Bacteria	Bacillota_A	Clostridia	Lachnospirales	Lachnospiraceae	Fusicatenibacter	Fusicatenibacter saccharivorans	0.111794	0.85123	0.0984589	0.542654	6.46904	6.6112	6.31686	-0.353641	0.477027	-0.64076	-10.2884	0.90854	0.1752
Bacteria	Bacteroidota	Bacteroidia	Bacteroidales	Bacteroidaceae	Bacteroides	Bacteroides intestinalis	0.255485	0.852286	0.179208	0.692554	-1.39215	-0.11353	-2.49014	-2.32584	3.60989	-0.578492	-6.8425	2.30688	0.2272
Bacteria	Bacillota_I	Bacilli_A	RF39	UBA660	Onthocola_B	Onthocola_B sp000437355	0.213993	0.872928	0.21603	0.745294	2.22063	2.56474	1.90373	-0.747173	1.18395	-0.604114	-5.61606	1.55241	0.246
Bacteria	Bacillota_A	Clostridia	Oscillospirales	Oscillospiraceae	CAG-103	CAG-103 sp000432375	0.103444	0.886089	0.152991	0.882385	4.01795	3.7594	4.36067	0.632225	0.774734	0.771963	-1.21223	6.77854	0.1964
Bacteria	Verrucomicrobiota	Lentisphaeria	Victivallales	Victivallaceae	Victivallis	Victivallis vadensis	0.36544	0.886314	0.280333	0.760754	-2.08699	-0.91097	-3.06387	-1.936	3.78538	-0.455916	-6.63045	2.97949	0.2692
Bacteria	Bacillota_A	Clostridia	Peptostreptococcales	Anaerovoracaceae	Anaerovoracaceae	Anaerovoracaceae	0.225199	0.892098	0.227502	0.765345	-1.16081	-0.314991	-2.41108	-2.10711	3.4153	-0.547835	-7.1177	1.61952	0.2648
Bacteria	Bacillota_A	Clostridia	Lachnospirales	CAG-274	CAG-274	CAG-274 sp000432155	0.198156	0.897258	0.206225	0.777991	2.43968	3.01663	2.17135	-0.968258	1.39015	-0.652308	-6.17932	1.77977	0.254698
Bacteria	Bacillota_A	Clostridia	Oscillospirales	Oscillospiraceae	CAG-170	CAG-170 sp900549635	0.138744	0.899791	0.164113	0.865546	3.0645	2.58846	3.2842	0.700462	0.778453	0.825717	-1.37358	6.84202	0.190324
Bacteria	Bacillota_A	Clostridia	Lachnospirales	Lachnospiraceae	Blautia_A	Blautia_A	0.263116	0.903054	0.255667	0.783831	1.52483	1.94722	1.17874	-0.815042	1.36339	-0.513443	-6.23708	1.75288	0.2664
Bacteria	Bacteroidota	Bacteroidia	Bacteroidales	Bacteroidaceae	Bacteroides	Bacteroides	0.145009	0.903341	0.178108	0.779828	1.94529	2.33379	1.32923	-1.4769	2.26687	-0.534252	-8.7954	1.24845	0.242303
Bacteria	Bacillota_A	Clostridia	Oscillospirales	Oscillospiraceae	Lawsonibacter	Lawsonibacter	0.310827	0.905042	0.299095	0.811647	0.704865	1.0971	0.249396	-0.810673	1.57442	-0.46338	-5.53265	2.0081	0.290684
Bacteria	Bacteroidota	Bacteroidia	Bacteroidales	Rikenellaceae	Alistipes	Alistipes provencensis	0.174801	0.905488	0.208801	0.77349	0.300781	0.880122	-0.64288	-1.5115	2.6737	-0.46612	-8.77998	1.3667	0.255098
Bacteria	Bacillota_A	Clostridia	Lachnospirales	Lachnospiraceae	Hominisplanchenecus	Hominisplanchenecus faecis	0.158334	0.906837	0.13432	0.616244	2.23938	2.58909	1.77049	-0.899487	1.33513	-0.522622	-12.4562	1.20896	0.19952
Bacteria	Bacillota_A	Clostridia	UBA1381	UBA1381	Hominilimicola	Hominilimicola fabiformis	0.222881	0.909466	0.217203	0.813977	3.65184	3.87559	3.34761	-0.540393	0.883912	-0.576137	-5.33116	1.64152	0.264294
Bacteria	Bacillota_A	Clostridia	Lachnospirales	Lachnospiraceae	Blautia_A	Blautia_A sp003471165	0.17036	0.910634	0.143693	0.763503	6.15079	6.51768	6.01998	-0.485367	0.674535	-0.689442	-6.62577	1.74268	0.2348
Bacteria	Bacillota_A	Clostridia	Lachnospirales	Lachnospiraceae	Anaerobutyricum	Anaerobutyricum hallii	0.298076	0.920212	0.309909	0.838981	3.60417	3.76868	3.40643	-0.364104	0.71276	-0.465048	-5.49861	1.80646	0.296681
Bacteria	Actinomycetota	Actinomycetes	Actinomycetales	Actinomycetaceae	Pauljensenia	Pauljensenia sp000185285	0.216162	0.921587	0.264619	0.902373	1.24592	0.793163	1.65118	0.913359	1.34004	0.635114	-1.69572	6.12789	0.236305
Bacteria	Bacillota_A	Clostridia	Christensenellales	Borkfalkiaceae	Scatosoma	Scatosoma sp017626135	0.402732	0.924333	0.300957	0.822641	-1.70441	-0.430216	-2.53352	-1.88192	3.94226	-0.420466	-5.85272	2.96089	0.2828
Bacteria	Bacillota_A	Clostridia	Oscillospirales	Acutalibacteraceae	Anaeromassilibacillus	Anaeromassilibacillus stercoravium	0.512464	0.930449	0.454636	0.854365	-2.44938	-1.67307	-3.04165	-1.24955	3.85631	-0.26802	-4.99956	3.21673	0.356657
Bacteria	Bacillota_I	Bacilli_A	RF39	UBA660	CAG-302	CAG-302 sp000431795	0.163837	0.931573	0.176974	0.856411	0.625004	-0.169999	1.16446	1.48174	1.99633	0.629347	-1.36182	8.05115	0.187525
Bacteria	Bacillota_A	Clostridia	Oscillospirales	Ruminococcaceae	Ruthenibacterium	Ruthenibacterium lactatiformans	0.235357	0.93486	0.174697	0.904113	-0.936063	-2.48571	0.838703	3.02023	4.0732	0.673655	-2.4566	7.54471	0.210316
Bacteria	Bacillota_A	Clostridia	Oscillospirales	Acutalibacteraceae	Ruminococcus_E	Ruminococcus_E sp934476515	0.294008	0.935633	0.220139	0.809935	6.23839	6.41534	6.14247	-0.272159	0.441631	-0.56293	-5.43528	2.31203	0.27469
Bacteria	Bacillota_I	Bacilli_A	Erysipelotrichales	Coprobacillaceae	Catenibacterium	Catenibacterium mitsuokai	0.357835	0.938582	0.275502	0.845401	-1.33166	0.524137	-2.48787	-2.40423	4.43891	-0.46258	-6.46651	2.82509	0.290684
Bacteria	Bacillota	Bacilli	MOL361	Turicibacteraceae	Turicibacter	Turicibacter sanguinis	0.376917	0.93989	0.328714	0.835762	-1.01368	-0.338241	-1.8499	-1.32653	3.2373	-0.352853	-6.61927	2.7664	0.3148
Bacteria	Actinomycetota	Coriobacteriia	Coriobacteriales	Eggerthellaceae	Gordonibacter	Gordonibacter pamelaeae	0.41383	0.943491	0.319537	0.853864	-1.38583	-0.0832873	-2.33548	-1.85151	4.20236	-0.394489	-5.85838	2.7663	0.29948
Bacteria	Bacillota_A	Clostridia	Lachnospirales	Lachnospiraceae	Roseburia_C	Roseburia_C amylophila	0.504231	0.943675	0.449134	0.87618	-2.41274	-1.61234	-2.96134	-1.39907	4.28538	-0.277943	-4.78135	2.935	0.358
Bacteria	Bacillota	Bacilli	Lactobacillales	Aerococcaceae	Granulicatella	Granulicatella adiacens	0.292119	0.944308	0.245775	0.906823	-1.72683	-3.07365	-0.457772	2.4145	3.79858	0.561722	-2.64908	7.02152	0.2324
Bacteria	Bacillota_A	Clostridia	Lachnospirales	Lachnospiraceae	Anaerostipes	Anaerostipes hadrus	0.22363	0.945276	0.221623	0.875385	5.03213	5.5355	4.93899	-0.568951	0.834393	-0.637473	-7.13356	1.98076	0.274
Bacteria	Bacillota_A	Clostridia	Lachnospirales	Lachnospiraceae	Acetatifactor	Acetatifactor acetigignens	0.501646	0.946947	0.442693	0.872545	-2.46166	-1.67397	-3.0826	-1.38491	4.10889	-0.283766	-5.34135	3.15199	0.348
Bacteria	Bacillota_A	Clostridia	Oscillospirales	Ruminococcaceae	Avimicrobium	Avimicrobium caecorum	0.242995	0.947555	0.240545	0.849166	3.27439	3.70937	3.00207	-0.661841	1.18114	-0.509316	-5.466	1.78631	0.281487
Bacteria	Bacillota_A	Clostridia	Lachnospirales	Lachnospiraceae	Enterocloster	Enterocloster aldenensis	0.531756	0.947945	0.497117	0.889228	-2.605	-1.96171	-3.17432	-1.08015	4.04673	-0.227401	-4.93476	2.86161	0.378
Bacteria	Bacteroidota	Bacteroidia	Bacteroidales	Tannerellaceae	Parabacteroides	Parabacteroides johnsonii	0.447053	0.948425	0.384974	0.871111	-1.62878	-0.683492	-2.39199	-1.60918	4.13053	-0.343904	-5.99383	2.84519	0.3292
Bacteria	Bacillota_A	Clostridia	Oscillospirales	Oscillospiraceae	Oscillospiraceae	Oscillospiraceae	0.183297	0.948837	0.254177	0.953244	2.0392	1.68775	2.7449	1.0963	1.45404	0.668662	-1.85843	6.34338	0.247501
Bacteria	Bacillota_A	Clostridia	Lachnospirales	Lachnospiraceae	Blautia_A	Blautia_A hydrogenotrophica	0.549326	0.950665	0.502126	0.892816	-2.53	-1.88339	-3.06307	-1.09181	3.96688	-0.236755	-5.30869	3.39951	0.3736
Bacteria	Bacteroidota	Bacteroidia	Bacteroidales	Barnesiellaceae	Barnesiella	Barnesiella intestinihominis	0.224917	0.952854	0.168671	0.821556	4.57278	5.0468	4.21733	-0.717697	0.864171	-0.710006	-6.58673	2.51685	0.2495
Bacteria	Bacillota_C	Negativicutes	Veillonellales	Dialisteraceae	Allisonella	Allisonella histaminiformans	0.237965	0.955428	0.289593	0.941141	2.27599	1.88376	2.5353	0.678984	1.10922	0.58848	-1.67584	5.53377	0.252
Bacteria	Bacillota_A	Clostridia	Oscillospirales	Oscillospiraceae	Lawsonibacter	Lawsonibacter faecis	0.401889	0.955705	0.317338	0.874966	-1.52042	-0.283117	-2.41638	-2.24077	4.90423	-0.412569	-5.66534	2.62271	0.308
Bacteria	Bacillota_A	Clostridia	Oscillospirales	Feifaniaceae	Feifania	Feifania hominis	0.546144	0.957202	0.503294	0.893367	-2.51575	-1.90213	-3.01098	-1.03155	3.98738	-0.22547	-5.14355	3.1422	0.386246
Bacteria	Bacillota_A	Clostridia	Oscillospirales	Butyricicoccaceae	Agathobaculum	Agathobaculum butyriciproducens	0.281687	0.958526	0.242667	0.867397	2.77191	3.32599	2.49118	-0.802743	1.48518	-0.484272	-6.27458	1.94408	0.285086
Bacteria	Bacillota_A	Clostridia	Christensenellales	Borkfalkiaceae	Scatosoma	Scatosoma sp900542935	0.218128	0.958543	0.309636	0.920175	0.795689	1.15154	-0.0813169	-1.45695	3.11029	-0.384831	-7.9562	1.65732	0.309076
Bacteria	Bacillota_I	Bacilli_A	Erysipelotrichales	Coprobacillaceae	Faecalibacillus	Faecalibacillus faecis	0.405414	0.958914	0.321139	0.869019	-0.115928	0.512594	-0.871352	-1.35494	3.30865	-0.345063	-7.16633	3.13502	0.3068
Bacteria	Bacillota_A	Clostridia	Peptostreptococcales	Peptostreptococcaceae	Intestinibacter	Intestinibacter bartlettii	0.435182	0.960601	0.409991	0.900201	-1.13781	-0.557788	-1.82382	-1.21545	3.58114	-0.286386	-6.29188	2.8086	0.3472
Bacteria	Bacillota_A	Clostridia	Oscillospirales	Ruminococcaceae	Ruminococcaceae	Ruminococcaceae	0.202584	0.960656	0.259745	0.95041	1.13846	0.580812	1.74231	1.30989	2.00216	0.629353	-1.62301	6.2992	0.244302
Bacteria	Actinomycetota	Coriobacteriia	Coriobacteriales	Eggerthellaceae	Anaerotardibacter	Anaerotardibacter	0.295566	0.961398	0.34039	0.949748	2.61854	2.28559	2.79177	0.480603	0.842687	0.522793	-1.75619	5.40475	0.276289
Bacteria	Bacillota_A	Clostridia	Oscillospirales	Oscillospiraceae	Hominicoprocola	Hominicoprocola fusiformis	0.107689	0.96209	0.145753	0.953819	5.99646	5.67353	6.27437	0.686997	0.887742	0.757115	-1.28128	6.25907	0.209116
Bacteria	Bacillota_A	Clostridia	Oscillospirales	Oscillospirales	Oscillospirales	Oscillospirales	0.624197	0.962139	0.588368	0.918994	-2.7147	-2.2982	-3.00856	-0.81705	4.37492	-0.171607	-4.56512	3.47017	0.412
Bacteria	Bacillota_A	Clostridia	Oscillospirales	Ruminococcaceae	Gemmiger	Gemmiger	0.452232	0.962335	0.326896	0.875662	-0.282915	0.614746	-0.936119	-1.34249	3.06255	-0.376786	-5.96413	3.21188	0.316
Bacteria	Bacillota_A	Clostridia	Lachnospirales	Lachnospiraceae	Blautia	Blautia sp900541955	0.586026	0.962649	0.552156	0.914773	-2.7153	-2.21359	-3.0626	-0.985275	4.50269	-0.1886	-4.50525	3.52578	0.4
Bacteria	Bacteria	Bacteria	Bacteria	Bacteria	Bacteria	Bacteria	0.252769	0.964261	0.319165	0.949162	4.89295	4.7577	5.02608	0.290006	0.539714	0.511032	-1.71022	5.88489	0.266
Bacteria	Bacillota_A	Clostridia	Lachnospirales	Lachnospiraceae	Hominiventricola	Hominiventricola filiformis	0.63939	0.964457	0.618169	0.922654	-2.83444	-2.48351	-3.11549	-0.555308	4.15626	-0.113065	-4.66452	4.02456	0.4372
Bacteria	Actinomycetota	Coriobacteriia	Coriobacteriales	Atopobiaceae	Tractidigestivibacter	Tractidigestivibacter sp000752675	0.50735	0.964675	0.476926	0.913425	-1.84434	-1.15718	-2.54664	-1.19864	3.8565	-0.268475	-5.86718	3.13287	0.3608
Bacteria	Actinomycetota	Actinomycetes	Actinomycetales	Actinomycetaceae	Actinomyces	Actinomyces	0.627766	0.964681	0.579398	0.918694	-2.74708	-2.33647	-3.0409	-0.885348	4.32274	-0.174297	-4.70142	3.68269	0.411435
Bacteria	Actinomycetota	Actinomycetes	Actinomycetales	Bifidobacteriaceae	Bifidobacterium	Bifidobacterium	0.611693	0.965749	0.577035	0.919207	-2.77811	-2.32193	-3.08841	-0.921939	4.43432	-0.166685	-4.52997	3.50198	0.414234
Bacteria	Bacillota_A	Clostridia	Oscillospirales	Oscillospiraceae	Scatomorpha	Scatomorpha sp900545405	0.596114	0.966732	0.531554	0.915237	-2.11796	-1.39123	-2.59183	-0.96755	4.18332	-0.203053	-4.99873	3.51051	0.389444
Bacteria	Bacillota_C	Negativicutes	Veillonellales	Megasphaeraceae	Megasphaera	Megasphaera	0.604929	0.966745	0.57181	0.921782	-2.68741	-2.27087	-2.99617	-0.924388	4.43288	-0.177326	-4.8095	3.1874	0.409836
Bacteria	Bacillota_A	Clostridia	Oscillospirales	Oscillospiraceae	CAG-103	CAG-103 sp900543625	0.631775	0.967227	0.593242	0.919249	-2.74648	-2.31365	-3.114	-0.787061	4.27818	-0.152494	-4.66845	3.54594	0.4192
Bacteria	Bacillota_A	Clostridia	Christensenellales	Aristaeellaceae	Aristaeellaceae	Aristaeellaceae	0.600725	0.967328	0.552658	0.91786	-2.75872	-2.28339	-3.0851	-0.90413	4.37276	-0.170869	-4.43199	3.56313	0.4056
Bacteria	Bacillota_A	Clostridia	Lachnospirales	Lachnospiraceae	Oribacterium	Oribacterium sinus	0.659528	0.967765	0.633762	0.924789	-2.80037	-2.50409	-3.03553	-0.489473	4.10956	-0.0979668	-4.46668	3.61653	0.447821
Bacteria	Bacillota	Bacilli	Lactobacillales	Streptococcaceae	Lactococcus	Lactococcus lactis	0.377601	0.967834	0.362706	0.945854	-2.05094	-3.11435	-1.03022	2.00673	4.1752	0.432972	-2.49371	6.12185	0.2812
Bacteria	Bacillota_A	Clostridia	Oscillospirales	Acutalibacteraceae	Ruminococcus_E	Ruminococcus_E bromii	0.415511	0.967932	0.389013	0.943894	-2.02766	-3.09757	-1.05105	1.9603	4.04964	0.417571	-2.94189	5.96265	0.293483
Bacteria	Bacillota_A	Clostridia	Oscillospirales	Oscillospiraceae	Dysosmobacter	Dysosmobacter sp000403435	0.625434	0.968272	0.582251	0.9212	-2.74109	-2.24525	-3.06039	-0.821796	4.28891	-0.162678	-4.56308	3.32319	0.410236
Bacteria	Bacillota	Bacilli	Staphylococcales	Gemellaceae	Gemella	Gemella morbillorum	0.430233	0.96831	0.413645	0.954191	-2.18402	-3.152	-1.30384	1.85823	4.09272	0.395071	-2.96196	6.1667	0.303878
Bacteria	Bacteroidota	Bacteroidia	Bacteroidales	Bacteroidaceae	Prevotella	Prevotella corporis	0.553462	0.968378	0.508199	0.922608	-2.14303	-1.52623	-2.54726	-1.26968	4.39732	-0.246562	-4.71383	3.33851	0.381048
Bacteria	Bacillota_I	Bacilli_A	Erysipelotrichales	Erysipelotrichaceae	Clostridium_AQ	Clostridium_AQ innocuum	0.63214	0.968423	0.603372	0.917601	-2.79777	-2.42682	-3.10822	-0.649659	4.08502	-0.127463	-4.79979	3.6345	0.4296
Bacteria	Actinomycetota	Actinomycetes	Actinomycetales	Micrococcaceae	Rothia	Rothia dentocariosa	0.651416	0.968486	0.62055	0.928109	-2.80075	-2.41832	-3.06118	-0.57077	4.14863	-0.121167	-4.82125	3.77499	0.432627
Bacteria	Desulfobacterota	Desulfovibrionia	Desulfovibrionales	Desulfovibrionaceae	Desulfovibrio	Desulfovibrio	0.645204	0.969456	0.617346	0.936956	-2.82231	-2.51489	-3.07917	-0.52095	4.07657	-0.10669	-4.81966	3.60072	0.4396
Bacteria	Actinomycetota	Actinomycetes	Actinomycetales	Actinomycetaceae	Actinomyces	Actinomyces oris	0.500676	0.969996	0.484143	0.949401	-2.22649	-3.09739	-1.59834	1.31699	3.76463	0.292269	-3.06852	5.50956	0.3468
Bacteria	Bacillota_A	Clostridia	Lachnospirales	Lachnospiraceae	Bariatricus	Bariatricus	0.532743	0.970125	0.482338	0.920493	-1.33808	-0.745475	-1.93501	-1.00039	3.90789	-0.229332	-5.58636	3.15017	0.373051
Bacteria	Bacillota_A	Clostridia	Oscillospirales	Acutalibacteraceae	JAGZMM01	JAGZMM01 sp018364155	0.633887	0.970467	0.592009	0.924788	-2.77973	-2.42491	-3.04262	-0.745061	4.22693	-0.143173	-4.87161	3.48899	0.4204
Bacteria	Bacteroidota	Bacteroidia	Bacteroidales	Muribaculaceae	Muribaculaceae	Muribaculaceae	0.661504	0.970721	0.637883	0.935477	-2.84273	-2.5582	-3.04892	-0.445196	4.13566	-0.0905822	-4.5788	3.72072	0.4456
Bacteria	Bacillota_A	Clostridia	Christensenellales	Christensenellales	Christensenellales	Christensenellales	0.628277	0.970805	0.591935	0.928583	-2.78388	-2.38146	-3.09064	-0.792283	4.35643	-0.160864	-4.48705	3.40072	0.4188
Bacteria	Bacteroidota	Bacteroidia	Bacteroidales	Marinifilaceae	Butyricimonas	Butyricimonas paravirosa	0.296775	0.971199	0.29887	0.890904	1.37295	1.99529	0.979479	-1.04183	2.1793	-0.378899	-6.63544	1.93721	0.303878
Bacteria	Bacteroidota	Bacteroidia	Bacteroidales	Tannerellaceae	Parabacteroides	Parabacteroides timonensis	0.65252	0.971221	0.622268	0.930996	-2.79988	-2.50796	-3.05969	-0.547324	4.12953	-0.105342	-4.37939	3.70307	0.444222
Bacteria	Bacillota_I	Bacilli_A	Erysipelotrichales	Coprobacillaceae	Thomasclavelia	Thomasclavelia spiroformis	0.645615	0.971797	0.618866	0.928898	-2.79916	-2.48204	-3.05334	-0.611648	4.21612	-0.124399	-5.0219	3.51686	0.436
Bacteria	Bacillota_A	Clostridia	Lachnospirales	Lachnospiraceae	Dorea_A	Dorea_A amylophila	0.660752	0.971944	0.639589	0.932744	-2.78505	-2.48463	-3.01928	-0.475532	4.10274	-0.0970632	-4.67281	3.70941	0.446
Bacteria	Bacillota_I	Bacilli_A	RFN20	CAG-449	CAG-449	CAG-449 sp000432895	0.650934	0.972251	0.617208	0.931594	-2.76767	-2.45784	-3.04042	-0.507237	4.06356	-0.102861	-4.47415	3.82947	0.4376
Bacteria	Bacillota	Bacilli	Lactobacillales	Streptococcaceae	Streptococcus	Streptococcus parasanguinis	0.137053	0.972267	0.133126	0.907607	1.16201	-0.671984	1.77469	2.29516	2.9457	0.697546	-1.25821	9.76984	0.184326
Bacteria	Bacillota_A	Clostridia	Clostridiales	Clostridiaceae	Clostridiaceae	Clostridiaceae	0.660298	0.972448	0.63361	0.934157	-2.77948	-2.47237	-3.01325	-0.573653	4.13232	-0.117598	-5.0936	3.67109	0.436
Bacteria	Bacillota_A	Clostridia	Oscillospirales	Oscillospiraceae	CAG-170	CAG-170	0.646007	0.972486	0.616853	0.93059	-2.78829	-2.46478	-3.04465	-0.588968	4.12923	-0.115832	-4.30022	3.47452	0.436
Bacteria	Actinomycetota	Actinomycetes	Actinomycetales	Micrococcaceae	Rothia	Rothia kristinae	0.655341	0.972548	0.629978	0.933186	-2.84574	-2.51384	-3.06875	-0.541482	4.21251	-0.112312	-4.31866	3.49339	0.4364
Bacteria	Actinomycetota	Coriobacteriia	Coriobacteriales	Eggerthellaceae	Xiamenia	Xiamenia aquisgranensis	0.624236	0.97257	0.588645	0.922052	-2.78154	-2.37207	-3.09592	-0.734887	4.20341	-0.154433	-4.51881	3.55992	0.419832
Bacteria	Bacillota_C	Negativicutes	Acidaminococcales	Acidaminococcaceae	Acidaminococcaceae	Acidaminococcaceae	0.667314	0.972688	0.635688	0.935857	-2.7748	-2.43786	-3.02261	-0.570968	4.14037	-0.107804	-4.35647	3.71458	0.439424
Bacteria	Bacillota	Bacilli	Lactobacillales	Streptococcaceae	Streptococcus	Streptococcus	0.645043	0.97285	0.617615	0.933081	-2.72182	-2.44322	-2.97313	-0.59114	4.09906	-0.113702	-4.72873	3.61196	0.436625
Bacteria	Bacillota_A	Clostridia	Oscillospirales	Oscillospiraceae	F23-B02	F23-B02 sp001916715	0.659783	0.973056	0.62961	0.935204	-2.82759	-2.53831	-3.04755	-0.516769	4.03843	-0.102469	-4.46455	3.51829	0.447021
Bacteria	Bacillota_A	Clostridia	Oscillospirales	Oscillospiraceae	Dysosmobacter	Dysosmobacter sp000436875	0.666559	0.973269	0.642286	0.937494	-2.80375	-2.54385	-3.02929	-0.438155	4.08311	-0.0915754	-4.61184	3.62258	0.45
Bacteria	Bacillota_A	Clostridia	Lachnospirales	Lachnospiraceae	Cuneatibacter	Cuneatibacter caecimuris	0.654726	0.973512	0.625632	0.937143	-2.81879	-2.48316	-3.08617	-0.539596	4.22166	-0.112648	-4.38022	3.65024	0.440624
Bacteria	Bacteroidota	Bacteroidia	Bacteroidales	Bacteroidaceae	Bacteroides	Bacteroides muris	0.652335	0.973618	0.623749	0.932762	-2.85626	-2.55869	-3.08559	-0.515599	4.12933	-0.105656	-4.64735	3.58054	0.4376
Bacteria	Bacillota_A	Clostridia	Lachnospirales	Lachnospiraceae	Otoolea	Otoolea saccharolyticum_A	0.665153	0.97372	0.636195	0.940839	-2.78647	-2.49542	-2.99389	-0.422463	4.15645	-0.0850234	-5.03434	4.17748	0.4472
Bacteria	Bacillota_A	Clostridia	Oscillospirales	Oscillospiraceae	Intestinimonas	Intestinimonas butyriciproducens	0.651079	0.973833	0.616273	0.93385	-2.80986	-2.46685	-3.09339	-0.531745	4.11924	-0.103188	-4.35927	3.83121	0.441823
Bacteria	Bacillota_A	Clostridia	Oscillospirales	Acutalibacteraceae	Ruminococcus_E	Ruminococcus_E intestinalis	0.269129	0.9741	0.253385	0.938474	-0.702652	-2.32716	0.18367	2.24953	3.68537	0.531498	-1.96303	7.10188	0.247101
Bacteria	Bacillota_A	Clostridia	Clostridiales	Clostridiaceae	Clostridium	Clostridium saudiense	0.366525	0.974156	0.324649	0.962632	-1.02047	-1.92593	0.292627	2.08406	3.85304	0.460267	-2.70551	6.6222	0.2736
Bacteria	Bacillota_A	Clostridia	Lachnospirales	Lachnospiraceae	Oliverpabstia	Oliverpabstia intestinalis	0.341592	0.974279	0.41729	0.930452	4.05755	4.17826	3.99186	-0.32436	0.873468	-0.326283	-6.13729	1.99658	0.353059
Bacteria	Bacillota_A	Clostridia	Oscillospirales	Oscillospiraceae	Vescimonas	Vescimonas	0.52756	0.974306	0.468541	0.923566	-1.93369	-1.15787	-2.42733	-1.53675	4.82617	-0.278634	-5.52521	3.28715	0.361455
Bacteria	Bacillota_A	Clostridia	Lachnospirales	Lachnospiraceae	Muricomes	Muricomes contortus_B	0.667327	0.974651	0.628126	0.938262	-2.78364	-2.47756	-3.03248	-0.586901	4.35549	-0.119006	-4.43002	3.85563	0.4332
Bacteria	Bacillota_A	Clostridia	Oscillospirales	Ruminococcaceae	Harryflintia	Harryflintia acetispora	0.440236	0.974661	0.361844	0.91801	-0.400126	0.355333	-1.26249	-1.43362	3.45821	-0.334356	-6.6263	3.08067	0.335866
Bacteria	Bacillota_A	Clostridia	Lachnospirales	Lachnospiraceae	Anaerobutyricum	Anaerobutyricum faecale	0.655692	0.974667	0.621857	0.933066	-2.81035	-2.52948	-3.03958	-0.540894	4.104	-0.12134	-4.81605	3.62384	0.439024
Bacteria	Bacillota_I	Bacilli_A	Erysipelotrichales	Coprobacillaceae	Thomasclavelia	Thomasclavelia ramosa	0.676486	0.974813	0.644905	0.936739	-2.78418	-2.51954	-2.99718	-0.515047	4.23901	-0.101357	-4.24382	3.7679	0.445022
Bacteria	Bacillota_A	Clostridia	Oscillospirales	Acutalibacteraceae	Acutalibacter	Acutalibacter stercoravium	0.646552	0.974865	0.613965	0.935652	-2.74686	-2.32796	-3.0178	-0.686049	4.3566	-0.141638	-4.37408	3.17732	0.429428
Bacteria	Bacillota_A	Clostridia	Lachnospirales	Lachnospiraceae	Ventrisoma	Ventrisoma faecale	0.650728	0.974978	0.615268	0.935862	-2.81944	-2.45921	-3.10074	-0.606136	4.22994	-0.120169	-4.335	3.33478	0.4312
Bacteria	Bacillota_A	Clostridia	Oscillospirales	Oscillospiraceae	Flavonifractor	Flavonifractor plautii	0.503556	0.975468	0.495424	0.960814	-2.21104	-3.06618	-1.54947	1.391	3.9326	0.308714	-2.98822	5.84735	0.3272
Bacteria	Pseudomonadota	Gammaproteobacteria	Pseudomonadales	Pseudomonadaceae	Pseudomonas_E	Pseudomonas_E	0.660749	0.975709	0.625693	0.939229	-2.83092	-2.57294	-3.04905	-0.486364	4.17053	-0.0937731	-4.74739	3.70665	0.4416
Bacteria	Bacillota_A	Clostridia	Lachnospirales	Lachnospiraceae	Gallintestinimicrobium	Gallintestinimicrobium propionicum	0.326987	0.976007	0.333727	0.9301	2.53512	2.80639	2.34812	-0.677525	1.63694	-0.391792	-5.27325	2.11102	0.32547
Bacteria	Bacillota_A	Clostridia	Oscillospirales	Ruminococcaceae	Fournierella	Fournierella	0.663779	0.976396	0.626753	0.938117	-2.80717	-2.51518	-3.06697	-0.485384	4.22108	-0.0968782	-4.52058	3.75252	0.4428
Bacteria	Bacillota_A	Clostridia	Oscillospirales	Acutalibacteraceae	Solibaculum	Solibaculum mannosilyticum	0.660197	0.976565	0.63187	0.940523	-2.77116	-2.46958	-3.03397	-0.479151	4.03359	-0.0994098	-4.94327	3.86596	0.444
Bacteria	Bacillota_A	Clostridia	Lachnospirales	Lachnospiraceae	Anthropogastromicrobium	Anthropogastromicrobium aceti	0.391506	0.976576	0.395429	0.933609	4.41558	4.55344	4.23074	-0.2942	0.729291	-0.377682	-5.48191	2.25912	0.3388
Bacteria	Bacteroidota	Bacteroidia	Bacteroidales	Coprobacteraceae	Coprobacter	Coprobacter secundus	0.463398	0.976664	0.384771	0.907995	0.0938927	0.571887	-0.444276	-1.11031	3.43846	-0.268288	-6.85921	3.39133	0.335466
Bacteria	Bacillota_A	Clostridia	Oscillospirales	Ruminococcaceae	Anaerotruncus	Anaerotruncus colihominis_A	0.50207	0.976819	0.498857	0.964509	-2.3417	-3.09077	-1.47586	1.66619	4.3077	0.330471	-2.78297	5.25538	0.3336
Bacteria	Bacillota_A	Clostridia	Christensenellales	Pumilibacteraceae	Protoclostridium	Protoclostridium gallicola	0.525159	0.977095	0.513775	0.964951	-2.32315	-3.04896	-1.60057	1.29205	4.15216	0.278384	-3.24625	4.9605	0.352259
Bacteria	Pseudomonadota	Gammaproteobacteria	Enterobacterales	Enterobacteriaceae	Escherichia	Escherichia marmotae	0.658838	0.977416	0.628805	0.935072	-2.79454	-2.45483	-3.02549	-0.48163	4.15276	-0.100797	-4.67177	3.64783	0.4444
Bacteria	Bacillota_A	Clostridia	Lachnospirales	Lachnospiraceae	Butyribacter	Butyribacter intestini	0.663015	0.977653	0.635706	0.938842	-2.81007	-2.52683	-3.07029	-0.55948	4.22944	-0.10919	-4.27377	3.37556	0.4408
Bacteria	Bacillota_A	Clostridia	Oscillospirales	Ruminococcaceae	Zongyangia	Zongyangia hominis	0.500233	0.977721	0.425844	0.924283	-1.12929	-0.338557	-1.69473	-1.41153	4.16088	-0.295094	-5.16801	3.37051	0.341863
Bacteria	Bacillota_A	Clostridia	Oscillospirales	Oscillospiraceae	Pseudoscilispira	Pseudoscilispira	0.384728	0.977821	0.411939	0.928806	-0.418435	0.107708	-1.07748	-1.16456	3.32286	-0.2957	-6.23644	2.30983	0.34946
Bacteria	Bacillota_A	Clostridia	Lachnospirales	Lachnospiraceae	Eisenbergiella	Eisenbergiella tayi	0.659236	0.977975	0.623065	0.939573	-2.80316	-2.49933	-3.04633	-0.51413	4.11671	-0.107267	-4.43272	3.78821	0.4436
Bacteria	Bacteroidota	Bacteroidia	Bacteroidales	P3	Pullibacteroides	Pullibacteroides sp014803485	0.557213	0.978022	0.558792	0.968264	-2.44164	-3.07977	-1.83488	1.21067	4.13486	0.257596	-3.52892	5.14069	0.3712
Bacteria	Bacillota_A	Clostridia	Oscillospirales	Ruminococcaceae	Faecalibacterium	Faecalibacterium prausnitzii_D	0.130046	0.978031	0.157857	0.96687	8.99613	8.76068	9.29595	0.48598	0.630713	0.755232	-1.54781	6.93294	0.217913
Bacteria	Campylobacterota	Campylobacteria	Campylobacterales	Campylobacteraceae	Campylobacter_B	Campylobacter_B hominis	0.675052	0.978053	0.643026	0.937046	-2.76463	-2.4865	-2.98845	-0.515992	4.15354	-0.0999169	-4.29483	4.04284	0.4456
Bacteria	Bacillota_A	Clostridia	Oscillospirales	Butyricicoccaceae	Pseudobutyricicoccus	Pseudobutyricicoccus sp003477405	0.387329	0.978094	0.486394	0.937887	-0.12356	0.186713	-0.633798	-0.825352	2.76988	-0.240298	-7.49869	2.37297	0.367853
Bacteria	Bacillota_A	Clostridia	Lachnospirales	Lachnospiraceae	Mediterraneibacter	Mediterraneibacter faecis	0.494379	0.978414	0.450788	0.93583	5.13321	5.2462	5.02363	-0.191154	0.541835	-0.343818	-4.38092	2.32498	0.356657
Bacteria	Actinomycetota	Actinomycetes	Actinomycetales	Actinomycetaceae	Actinomyces	Actinomyces vulturis	0.489657	0.978919	0.490394	0.971168	-2.37744	-3.03507	-1.50461	1.83965	4.4731	0.350076	-2.87595	5.10465	0.341064
Bacteria	Bacillota_A	Clostridia	Lachnospirales	Lachnospiraceae	Schaedlerella	Schaedlerella hominis	0.518945	0.978982	0.532095	0.973964	-2.39277	-3.05687	-1.79959	1.37906	4.30454	0.276907	-3.06534	5.24488	0.3608
Bacteria	Actinomycetota	Coriobacteriia	Coriobacteriales	Coriobacteriaceae	Collinsella	Collinsella	0.431215	0.979025	0.408134	0.961194	-1.54613	-2.5192	-0.780801	1.61487	3.78403	0.355966	-2.76371	6.50209	0.3084
Bacteria	Bacteroidota	Bacteroidia	Bacteroidales	Bacteroidaceae	Bacteroides	Bacteroides xylanisolvens	0.57962	0.979481	0.586905	0.969618	-2.54184	-3.12783	-2.07205	0.974907	3.97281	0.208903	-3.88705	4.93694	0.386
Bacteria	Bacillota_A	Clostridia	Oscillospirales	Butyricicoccaceae	Pseudobutyricicoccus	Pseudobutyricicoccus	0.501664	0.979488	0.486117	0.968092	-2.38013	-3.15293	-1.57341	1.62625	4.25709	0.326219	-3.18012	5.24314	0.342663
Bacteria	Actinomycetota	Coriobacteriia	Coriobacteriales	Eggerthellaceae	Adlercreutzia	Adlercreutzia equolifaciens	0.581996	0.979678	0.527346	0.933876	-0.693431	-0.301708	-0.945468	-0.702827	2.99618	-0.182694	-5.42854	3.39671	0.3896
Bacteria	Bacillota_A	Clostridia	Oscillospirales	Oscillospiraceae	Dysosmobacter	Dysosmobacter welbionis	0.31337	0.981436	0.347069	0.882814	3.59188	3.76655	3.41821	-0.377649	0.907767	-0.318134	-7.59097	2.04118	0.3188
Bacteria	Bacillota_A	Clostridia	Oscillospirales	Oscillospiraceae	Dysosmobacter	Dysosmobacter faecalis_A	0.435975	0.981479	0.418853	0.94095	3.19567	3.35304	2.96077	-0.367128	0.986307	-0.333526	-4.84125	2.72225	0.355058
Bacteria	Bacillota_I	Bacilli_A	Erysipelotrichales	Coprobacillaceae	Catenibacterium	Catenibacterium faecis	0.269726	0.981675	0.301117	0.976477	8.22817	8.04185	8.33401	0.242542	0.411879	0.57082	-1.92561	5.0126	0.27389
Bacteria	Pseudomonadota	Gammaproteobacteria	Enterobacterales	Pasteurellaceae	Haemophilus_A	Haemophilus_A parahaemolyticus	0.601882	0.982031	0.557511	0.944136	-1.47272	-1.02841	-1.91907	-0.830411	3.79528	-0.185966	-4.97028	3.87741	0.4004
Bacteria	Bacillota_A	Clostridia	Christensenellales	QALW01	Neochristensenella	Neochristensenella gallicola	0.281168	0.982051	0.318403	0.978506	2.18082	1.80142	2.71476	0.863535	1.49338	0.544845	-2.0871	5.1459	0.277089
Bacteria	Bacillota_A	Clostridia	TANB77	CAG-508	CAG-492	CAG-492 sp000434335	0.237499	0.982384	0.305152	0.968697	6.19191	6.05135	6.2913	0.275711	0.523977	0.485452	-2.00089	6.8891	0.261895
Bacteria	Bacillota_A	Clostridia	Lachnospirales	Lachnospiraceae	Faecalimonas	Faecalimonas phoceensis	0.613607	0.982673	0.6349	0.975273	-2.71177	-3.10039	-2.34218	0.877688	4.14349	0.179834	-3.71509	4.89157	0.4056
Bacteria	Bacillota_A	Clostridia	Lachnospirales	Lachnospiraceae	Lachnospiraceae	Lachnospiraceae	0.257068	0.982968	0.311935	0.931173	2.90686	3.3011	2.58171	-0.764037	1.99996	-0.339589	-7.83717	1.97928	0.3132
Bacteria	Bacillota_A	Clostridia	Oscillospirales	Ruminococcaceae	Fumia	Fumia xinanensis	0.710365	0.983359	0.690446	0.95545	-2.43754	-2.28687	-2.56029	-0.316502	4.1603	-0.0650347	-4.40449	3.80241	0.4664
Bacteria	Bacillota_A	Clostridia	Lachnospirales	Lachnospiraceae	Hungatella	Hungatella effluvii	0.709584	0.984031	0.69532	0.958397	-2.44307	-2.34145	-2.50841	-0.289526	4.29588	-0.0540041	-4.18464	3.85467	0.470612
Bacteria	Actinomycetota	Coriobacteriia	Coriobacteriales	UMGS124	UMGS124	UMGS124	0.464352	0.984122	0.459887	0.971958	-1.6935	-2.42828	-0.907308	1.65659	4.12442	0.365145	-2.98038	5.68051	0.322
Bacteria	Actinomycetota	Actinomycetes	Actinomycetales	Actinomycetaceae	Actinomyces	Actinomyces sp001278845	0.660355	0.984131	0.632913	0.955791	-1.99777	-1.66872	-2.30176	-0.542647	4.13489	-0.11387	-4.55996	3.73242	0.439024
Bacteria	Bacillota_A	Clostridia	Oscillospirales	CAG-272	CAG-272	CAG-272	0.401256	0.984446	0.369	0.963719	-1.14783	-2.31849	-0.29647	1.74646	3.90513	0.394297	-2.90656	6.76213	0.291084
Bacteria	Bacillota	Bacilli	Lactobacillales	Lactobacillaceae	Weissella	Weissella cibaria	0.536668	0.984472	0.538615	0.972794	-2.4235	-3.05876	-1.76378	1.33738	4.18421	0.271497	-3.20938	4.9947	0.360256
Bacteria	Bacillota_A	Clostridia	Oscillospirales	Oscillospiraceae	Dysosmobacter	Dysosmobacter segnis	0.315833	0.984966	0.379887	0.935763	5.05095	5.20378	4.9356	-0.313977	0.802988	-0.31459	-6.43179	2.01267	0.3408
Bacteria	Bacillota_A	Clostridia	Lachnospirales	Lachnospiraceae	Eubacterium_F	Eubacterium_F sp000433735	0.584385	0.985135	0.516779	0.949557	-0.405324	0.0184062	-0.676639	-0.850986	3.29398	-0.220819	-5.37862	3.29037	0.3876
Bacteria	Bacillota_A	Clostridia	Lachnospirales	Lachnospiraceae	Roseburia	Roseburia inulinivorans	0.462064	0.985432	0.444203	0.950401	3.58553	3.71852	3.37858	-0.333632	1.02299	-0.315477	-5.06116	2.59418	0.3596
Bacteria	Bacillota_A	Clostridia	Oscillospirales	Oscillospiraceae	Dysosmobacter	Dysosmobacter	0.729754	0.985812	0.710165	0.965005	-2.46047	-2.36654	-2.53687	-0.234233	4.15747	-0.0509476	-4.41784	3.72473	0.4712
Bacteria	Bacillota_A	Clostridia	Oscillospirales	Butyricicoccaceae	Butyricicoccus	Butyricicoccus sp900604335	0.565263	0.985907	0.550113	0.97578	-1.77495	-2.49241	-1.15809	1.15752	3.93372	0.237722	-3.59981	5.3937	0.367453
Bacteria	Bacillota_A	Clostridia	Oscillospirales	Oscillospiraceae	Vescimonas	Vescimonas sp000435555	0.127846	0.986282	0.193844	0.993735	7.88077	7.50648	8.28368	0.683124	0.930346	0.73573	-1.62522	8.48478	0.241503
Bacteria	Bacillota_A	Clostridia	Lachnospirales	Lachnospiraceae	Agathobacter	Agathobacter rectalis	0.333248	0.986437	0.410476	0.954158	8.01956	8.07509	7.93038	-0.173368	0.519621	-0.285988	-7.01647	2.22946	0.348261
Bacteria	Bacillota_C	Negativicutes	Acidaminococcales	Acidaminococcaceae	Phascolarctobacterium_A	Phascolarctobacterium_A succinatutens	0.689753	0.986728	0.659844	0.956087	-2.42355	-2.26834	-2.55281	-0.462267	4.33627	-0.0880307	-4.24897	4.04549	0.45022
Bacteria	Bacillota_A	Clostridia	Lachnospirales	Lachnospiraceae	CAG-194	CAG-194 sp018917935	0.640912	0.986731	0.645	0.981348	-2.75781	-3.16195	-2.37398	0.820326	4.24289	0.156889	-3.17156	4.5183	0.4092
Bacteria	Bacteroidota	Bacteroidia	Bacteroidales	Bacteroidaceae	Phocaeicola	Phocaeicola dorei	0.692747	0.986742	0.653312	0.965249	-1.11963	-0.857111	-1.3425	-0.410535	3.61072	-0.100462	-5.07459	3.8467	0.447021
Bacteria	Bacillota_A	Clostridia	Lachnospirales	Lachnospiraceae	Suilimivivens	Suilimivivens aceti	0.668565	0.98677	0.680628	0.980707	-2.80468	-3.14875	-2.48907	0.603316	4.19633	0.121633	-3.65069	4.3569	0.434226
Bacteria	Bacillota_A	Clostridia	Clostridia	Clostridia	Clostridia	Clostridia	0.26166	0.986822	0.304	0.946843	0.413766	-0.231918	0.871405	1.3157	2.60626	0.427784	-1.77046	8.24512	0.268693
Bacteria	Bacillota_A	Clostridia	Lachnospirales	Lachnospiraceae	Alitiscatomonas	Alitiscatomonas	0.597101	0.987065	0.639247	0.98291	-2.72326	-3.06414	-2.3781	0.956874	4.51156	0.190999	-3.10211	4.74712	0.4072
Bacteria	Bacillota_A	Clostridia	Lachnospirales	Lachnospiraceae	Dorea_A	Dorea_A longicatena	0.336639	0.98735	0.400511	0.940552	5.10547	5.24076	5.00379	-0.276749	0.769151	-0.282193	-6.92208	2.05761	0.3448
Bacteria	Bacteroidota	Bacteroidia	Bacteroidales	Bacteroidaceae	Prevotella	Prevotella fusca	0.651954	0.98742	0.66913	0.978468	-2.78633	-3.03951	-2.49755	0.698439	4.34367	0.143336	-3.65809	4.15941	0.4304
Bacteria	Bacillota_A	Clostridia	Oscillospirales	Butyricicoccaceae	Agathobaculum	Agathobaculum hominis	0.495033	0.987495	0.4819	0.973585	-1.7227	-2.46045	-1.02424	1.40051	4.06632	0.297877	-3.01003	5.32955	0.344262
Bacteria	Bacillota_A	Clostridia	Monoglobales	Monoglobaceae	Monoglobus	Monoglobus pectinilyticus	0.312715	0.987513	0.438043	0.984275	3.07971	2.88047	3.21069	0.51939	1.17852	0.421039	-1.9003	5.57919	0.3244
Bacteria	Pseudomonadota	Gammaproteobacteria	Enterobacterales	Pasteurellaceae	Aggregatibacter	Aggregatibacter segnis	0.662363	0.987546	0.679857	0.982046	-2.79393	-3.13942	-2.53912	0.548202	4.12252	0.115339	-3.7135	4.67605	0.440224
Bacteria	Bacillota_A	Clostridia	Oscillospirales	Ruminococcaceae	Faecalibacterium	Faecalibacterium longum	0.579513	0.987642	0.580355	0.977973	-2.50599	-3.12384	-2.00429	1.01197	4.04751	0.224974	-3.12981	5.11928	0.3824
Bacteria	Bacillota_A	Clostridia	Peptostreptococcales	Anaerovoracaceae	Mogibacterium	Mogibacterium diversum	0.600222	0.987643	0.601957	0.979019	-2.54829	-3.0475	-2.0863	0.975474	4.0722	0.190349	-3.54051	5.20153	0.397041
Bacteria	Bacillota_A	Clostridia	Lachnospirales	Lachnospiraceae	Lachnospira	Lachnospira sp000437735	0.540722	0.987729	0.545208	0.976819	-2.43226	-3.066	-1.79186	1.26106	4.23831	0.263755	-2.90813	4.85179	0.3604
Bacteria	Actinomycetota	Coriobacteriia	Coriobacteriales	Coriobacteriaceae	Collinsella	Collinsella sp003466125	0.379735	0.987929	0.437303	0.956443	6.61914	6.97465	6.56234	-0.286652	0.623946	-0.44534	-6.08106	2.57635	0.3592
Bacteria	Bacillota_A	Clostridia	Lachnospirales	Lachnospiraceae	Hominifimenecus	Hominifimenecus microfluidus	0.595045	0.987938	0.533403	0.957076	1.76796	2.04098	1.55779	-0.375722	1.40279	-0.234227	-4.54103	2.93567	0.3948
Bacteria	Bacillota_A	Clostridia	Lachnospirales	Lachnospiraceae	Lachnospira	Lachnospira sp000436475	0.633403	0.988395	0.647221	0.983128	-2.74954	-3.14103	-2.4076	0.79799	4.217	0.165108	-3.76643	4.97653	0.417433
Bacteria	Bacteroidota	Bacteroidia	Bacteroidales	Bacteroidaceae	Phocaeicola	Phocaeicola sartorii	0.66688	0.988599	0.688896	0.983918	-2.83911	-3.14853	-2.57452	0.543355	4.16634	0.113252	-3.41745	4.61344	0.4336
Bacteria	Bacillota_A	Clostridia	Oscillospirales	Ruminococcaceae	HUN007	HUN007 sp016296165	0.568045	0.988668	0.569515	0.978075	-2.44591	-3.07711	-1.87491	1.07671	4.10402	0.228283	-3.13138	5.37015	0.3788
Bacteria	Bacillota_A	Clostridia	TANB77	CAG-508	CAG-269	CAG-269	0.676537	0.9888	0.688589	0.980283	-2.84695	-3.08948	-2.62323	0.395992	4.11302	0.0852524	-3.81065	4.14862	0.455418
Bacteria	Bacillota_C	Negativicutes	Selenomonadales	Selenomonadaceae	Mitsuokella	Mitsuokella multacida	0.674088	0.988822	0.690866	0.979791	-2.77164	-3.02806	-2.57181	0.457246	4.14994	0.0981369	-3.47521	4.74793	0.448621
Bacteria	Bacillota_A	Clostridia	Oscillospirales	Butyricicoccaceae	Agathobaculum	Agathobaculum ammoniilyticum	0.668012	0.988958	0.684121	0.978752	-2.79403	-3.15885	-2.47626	0.568839	4.21318	0.116579	-3.65886	4.86265	0.437425
Bacteria	Bacillota_A	Clostridia	Lachnospirales	Lachnospiraceae	Coprococcus_A	Coprococcus_A catus_A	0.427288	0.988994	0.481216	0.983208	3.37253	3.21729	3.5271	0.324487	0.837938	0.357484	-2.48791	5.01616	0.3324
Bacteria	Bacteroidota	Bacteroidia	Bacteroidales	Marinifilaceae	Gabonibacter	Gabonibacter massiliensis	0.555669	0.989048	0.553983	0.968412	-0.329159	0.07111	-0.863109	-0.764373	3.59009	-0.176374	-6.44802	3.59434	0.4032
Bacteria	Bacillota_A	Clostridia	Oscillospirales	Oscillospiraceae	Lawsonibacter	Lawsonibacter sp900066825	0.430264	0.98916	0.382732	0.974864	-0.725482	-1.69464	0.0825382	1.66855	3.88107	0.364649	-2.96503	6.01329	0.29908
Bacteria	Bacillota_A	Clostridia	Oscillospirales	Acutalibacteraceae	Fimenecus	Fimenecus	0.222534	0.989288	0.244905	0.957479	0.882028	-0.111469	1.41114	1.5547	2.79072	0.483068	-1.66332	8.58557	0.2448
Bacteria	Bacillota_A	Clostridia	Lachnospirales	Lachnospiraceae	Blautia_A	Blautia_A sp900066335	0.683539	0.989293	0.689792	0.981317	-2.80242	-3.0994	-2.548	0.479572	4.11433	0.101045	-3.39884	4.64301	0.4468
Bacteria	Bacillota_A	Clostridia	Oscillospirales	Oscillospiraceae	Lawsonibacter_A	Lawsonibacter_A hominis	0.658948	0.989305	0.666506	0.979938	-2.80869	-3.20512	-2.48819	0.604716	4.14734	0.127821	-3.5018	5.14085	0.4332
Bacteria	Bacillota_A	Clostridia	Lachnospirales	Lachnospiraceae	Eubacterium_I	Eubacterium_I ramulus	0.326792	0.989532	0.362247	0.985743	3.80429	3.49621	4.10203	0.471062	0.851222	0.52277	-2.42766	5.07325	0.292
Bacteria	Bacillota_A	Clostridia	Lachnospirales	Anaerotignaceae	Fimicola	Fimicola cottocaccae	0.429439	0.98965	0.501251	0.97438	0.0268075	-0.426096	0.345384	0.859492	2.29378	0.318506	-2.32909	6.2934	0.3388
Bacteria	Bacillota_I	Bacilli_A	Erysipelotrichales	Erysipelotrichaceae	Dielma	Dielma fastidiosa	0.624004	0.989896	0.649	0.984372	-2.76773	-3.11254	-2.42332	0.861461	4.3697	0.16939	-3.37234	4.46362	0.404
Bacteria	Bacillota_A	Clostridia	Oscillospirales	Ruminococcaceae	Massiliimalia	Massiliimalia massiliensis	0.653222	0.989926	0.663065	0.983604	-2.74746	-3.10831	-2.42235	0.6842	4.32237	0.127206	-3.42518	4.72279	0.422
Bacteria	Bacillota_A	Clostridia	Peptostreptococcales	Peptostreptococcaceae	Peptostreptococcaceae	Peptostreptococcaceae	0.620178	0.990054	0.655264	0.983872	-2.74616	-3.08043	-2.43091	0.875794	4.54388	0.161874	-3.33966	4.37856	0.422
Bacteria	Bacillota_A	Clostridia	Oscillospirales	Acutalibacteraceae	Hydrogeniiclostridium	Hydrogeniiclostridium mannosilyticum	0.653699	0.990103	0.667134	0.983419	-2.74437	-3.10573	-2.40361	0.729581	4.44928	0.15466	-3.31962	4.52679	0.4248
Bacteria	Actinomycetota	Coriobacteriia	Coriobacteriales	Eggerthellaceae	Anaerotardibacter	Anaerotardibacter sp000436075	0.673127	0.990202	0.68416	0.983768	-2.84882	-3.15005	-2.57782	0.496628	4.28535	0.0976286	-3.45992	4.32698	0.4468
Bacteria	Bacillota_A	Clostridia	Christensenellales	NSJ-53	Gehongia	Gehongia tenuis	0.639663	0.990262	0.653165	0.983247	-2.72534	-3.1063	-2.38877	0.735006	4.12134	0.152809	-3.69866	5.14562	0.4188
Bacteria	Bacillota_A	Clostridia	Oscillospirales	Oscillospiraceae	Vescimonas	Vescimonas cirricatena	0.645926	0.990277	0.661688	0.982919	-2.77823	-3.12579	-2.47662	0.764791	4.30788	0.150138	-3.45724	4.81559	0.419432
Bacteria	Bacillota_A	Clostridia	Lachnospirales	Lachnospiraceae	Muricomes	Muricomes	0.628242	0.990298	0.651476	0.983414	-2.68285	-2.99685	-2.35582	0.825472	4.4095	0.158891	-3.29719	4.83631	0.4168
Bacteria	Bacillota_A	Clostridia	Oscillospirales	Acutalibacteraceae	Acutalibacteraceae	Acutalibacteraceae	0.264204	0.990312	0.38581	0.989919	2.69252	2.39723	2.84499	0.663401	1.4328	0.455099	-1.84935	5.87991	0.314274
Bacteria	Bacillota_A	Clostridia	Tissierellales	Peptoniphilaceae	Parvimonas	Parvimonas	0.656456	0.99041	0.6739	0.985288	-2.7535	-3.03807	-2.45377	0.66355	4.27041	0.135775	-3.25493	4.31068	0.4288
Bacteria	Bacillota	Bacilli	Lactobacillales	Enterococcaceae	Enterococcus_B	Enterococcus_B	0.765393	0.990415	0.748398	0.973921	-2.11731	-2.24669	-2.01196	0.073614	4.23471	0.0159162	-4.25831	4.25267	0.493003
Bacteria	Bacillota_A	Clostridia	Oscillospirales	Oscillospiraceae	Pseudoscilispira	Pseudoscilispira sp020555605	0.653759	0.990447	0.670022	0.976576	-2.74708	-3.09389	-2.49052	0.571693	4.1243	0.131821	-3.49672	4.70982	0.432
Bacteria	Bacillota_A	Clostridia	Oscillospirales	Acutalibacteraceae	Acutalibacter	Acutalibacter timonensis	0.64605	0.990524	0.66303	0.985465	-2.74585	-3.04708	-2.42712	0.675204	4.25821	0.134352	-3.43838	4.61605	0.4296
Bacteria	Bacillota_A	Clostridia	Lachnospirales	Lachnospiraceae	Butyribacter	Butyribacter sp003529475	0.585216	0.990527	0.605848	0.973131	3.97029	4.01614	3.87656	-0.144159	0.713122	-0.181978	-4.73257	2.82388	0.418633
Bacteria	Bacillota_A	Clostridia	TANB77	CAG-508	CAG-269	CAG-269 sp928721565	0.662474	0.990595	0.675935	0.981005	-2.82072	-3.13582	-2.55398	0.516546	4.08096	0.11659	-3.49675	4.28199	0.436226
Bacteria	Bacillota_A	Clostridia	Oscillospirales	Oscillospiraceae	Dysosmobacter	Dysosmobacter avistercoris	0.673678	0.990621	0.680468	0.982452	-2.84794	-3.12678	-2.61511	0.560999	4.13099	0.113821	-3.47218	4.58203	0.4404
Bacteria	Bacillota_A	Clostridia	Lachnospirales	Lachnospiraceae	Enterocloster	Enterocloster bolteae	0.65876	0.990642	0.670606	0.981535	-2.77493	-3.13876	-2.48852	0.572361	4.14333	0.109844	-3.62199	4.36036	0.436226
Bacteria	Bacillota_I	Bacilli_A	Erysipelotrichales	Erysipelotrichaceae	Holdemanella	Holdemanella sp900556915	0.656502	0.990651	0.66697	0.981812	-2.81575	-3.13424	-2.49757	0.596401	4.08311	0.115447	-3.26712	4.63152	0.4308
Bacteria	Bacillota_A	Clostridia	Lachnospirales	Lachnospiraceae	Mediterraneibacter	Mediterraneibacter	0.625379	0.990689	0.629965	0.984141	-2.73768	-3.14214	-2.33509	0.862478	4.44452	0.164035	-3.08768	4.43264	0.414
Bacteria	Pseudomonadota	Gammaproteobacteria	Enterobacterales	Enterobacteriaceae	Enterobacter	Enterobacter	0.642007	0.990716	0.651251	0.983154	-2.71343	-3.10903	-2.34622	0.906659	4.19609	0.186587	-3.33331	4.71507	0.407437
Bacteria	Bacillota_A	Clostridia	Lachnospirales	Lachnospiraceae	Lientehia	Lientehia dongpingensis	0.667158	0.990867	0.673255	0.984187	-2.74339	-3.05156	-2.45246	0.59899	4.0969	0.12326	-3.82282	4.36119	0.428629
Bacteria	Actinomycetota	Coriobacteriia	Coriobacteriales	Atopobiaceae	Olsenella_F	Olsenella_F sp001189515	0.658522	0.990925	0.673974	0.980987	-2.79753	-3.13775	-2.51411	0.593401	4.04611	0.126102	-3.43219	4.54808	0.4332
Bacteria	Bacillota_A	Clostridia	Oscillospirales	Acutalibacteraceae	Avimonas	Avimonas	0.289132	0.99095	0.267848	0.964088	1.28542	0.665788	1.87539	1.15842	2.21804	0.426543	-2.205	8.01693	0.255498
Bacteria	Actinomycetota	Actinomycetes	Mycobacteriales	Mycobacteriaceae	Corynebacterium	Corynebacterium kefirresidentii	0.673232	0.991224	0.686	0.980461	-2.82448	-3.09549	-2.57542	0.420398	4.18082	0.0906151	-3.56623	4.30048	0.447021
Bacteria	Bacteroidota	Bacteroidia	Bacteroidales	Bacteroidaceae	Prevotella	Prevotella hominis	0.669161	0.991248	0.683325	0.981853	-2.74442	-3.04872	-2.45983	0.548876	4.12816	0.112264	-3.62203	5.06113	0.436
Bacteria	Bacillota_A	Clostridia	TANB77	CAG-508	CAG-273	CAG-273 sp003534295	0.645006	0.991277	0.665684	0.986193	-2.70844	-3.03812	-2.43937	0.763775	4.29458	0.153566	-3.6798	4.58516	0.42583
Bacteria	Actinomycetota	Actinomycetes	Actinomycetales	Micrococcaceae	Rothia	Rothia sp001808955	0.684222	0.991319	0.698208	0.981129	-2.77141	-2.99476	-2.56775	0.423215	4.03589	0.0959253	-3.68979	4.13164	0.44942
Bacteria	Pseudomonadota	Gammaproteobacteria	Enterobacterales	Succinivibrionaceae	Succinivibrio	Succinivibrio sp000431835	0.736136	0.991516	0.706857	0.972829	-2.48459	-2.35383	-2.56315	-0.181742	4.25492	-0.0374157	-4.15565	4.1218	0.4812
Bacteria	Bacillota_A	Clostridia	Lachnospirales	Lachnospiraceae	Mediterraneibacter	Mediterraneibacter faecipullorum	0.670846	0.991525	0.683147	0.982285	-2.84795	-3.16527	-2.59583	0.54471	4.06239	0.106368	-3.6219	4.54235	0.447021
Bacteria	Bacillota_I	Bacilli_A	Erysipelotrichales	Erysipelotrichaceae	Holdemania	Holdemania filiformis	0.302695	0.991559	0.318074	0.976837	1.26228	0.611926	1.68308	1.12402	2.23178	0.422268	-2.0626	7.24867	0.278
Bacteria	Bacillota_A	Clostridia	Oscillospirales	Oscillospiraceae	UMGS1202	UMGS1202 sp900549565	0.649432	0.991578	0.666528	0.986246	-2.78346	-3.10795	-2.48153	0.612073	4.09779	0.131358	-3.4609	4.42719	0.4336
Bacteria	Bacillota_A	Clostridia	Lachnospirales	Lachnospiraceae	Butyrivibrio_A	Butyrivibrio_A crossotus	0.660197	0.991589	0.673411	0.981355	-2.80767	-3.11726	-2.51595	0.561797	4.05528	0.116028	-3.52433	4.74336	0.432
Bacteria	Bacillota_A	Clostridia	TANB77	CAG-508	CAG-245	CAG-245 sp000435175	0.24537	0.991763	0.326909	0.994267	6.49772	6.3428	6.71745	0.365515	0.64598	0.517551	-1.79766	5.60518	0.289484
Bacteria	Bacillota_A	Clostridia	Lachnospirales	Lachnospiraceae	Coprococcus	Coprococcus sp000433075	0.638281	0.991885	0.650848	0.982468	-2.68766	-3.0675	-2.34304	0.664162	4.22331	0.135864	-3.25301	4.3507	0.42623
Bacteria	Bacteroidota	Bacteroidia	Bacteroidales	Marinifilaceae	Butyricimonas	Butyricimonas	0.763396	0.991954	0.745792	0.981414	-1.78669	-1.68176	-1.90785	-0.01663	4.07921	-0.00246258	-3.71526	4.13045	0.498
Bacteria	Bacteroidota	Bacteroidia	Bacteroidales	Bacteroidaceae	Alloprevotella	Alloprevotella timonensis	0.661406	0.992104	0.587827	0.975632	10.4737	10.5044	10.4118	-0.068099	0.298069	-0.203443	-4.24195	3.02635	0.4136
Bacteria	Bacillota_A	Clostridia	TANB77	CAG-508	CAG-269	CAG-269 sp934120045	0.641828	0.992144	0.654688	0.986	-2.7073	-3.01082	-2.37459	0.753834	4.23815	0.158412	-3.66572	4.68705	0.42583
Bacteria	Bacillota_A	Clostridia	Lachnospirales	Lachnospiraceae	Alitiscatomonas	Alitiscatomonas sp900066785	0.661218	0.992285	0.67461	0.982152	-2.80055	-3.11047	-2.51337	0.530716	4.08182	0.10615	-3.51527	4.48989	0.4376
Bacteria	Bacillota_A	Clostridia	Oscillospirales	UBA644	HGM12619	HGM12619 sp015067305	0.498705	0.992296	0.512623	0.98573	-1.61951	-2.32169	-0.941133	1.6555	4.49128	0.312973	-2.9966	5.20528	0.344
Bacteria	Bacillota_A	Clostridia	Oscillospirales	Acutalibacteraceae	Hominenteromicrobium	Hominenteromicrobium	0.644319	0.992364	0.657502	0.988345	-2.79936	-3.11565	-2.46761	0.802934	4.43894	0.154653	-3.51304	4.59909	0.418
Bacteria	Bacillota_A	Clostridia	Lachnospirales	Lachnospiraceae	Dorea_A	Dorea_A	0.7324	0.992371	0.708056	0.973443	-2.3619	-2.24314	-2.45084	-0.186377	4.50247	-0.0354203	-3.92917	3.83017	0.481008
Bacteria	Bacillota_A	Clostridia	Lachnospirales	Lachnospiraceae	Scatomonas	Scatomonas hejianensis	0.67485	0.992406	0.689675	0.987541	-2.8092	-3.11702	-2.56185	0.544253	4.16292	0.105217	-3.72799	4.23928	0.4372
Bacteria	Bacillota_A	Clostridia	Oscillospirales	Oscillospiraceae	Vermiculatibacterium	Vermiculatibacterium agrestimuris	0.316499	0.992512	0.41768	0.923706	2.6001	2.77562	2.37835	-0.454315	1.41694	-0.217125	-11.8322	2.04929	0.347861
Bacteria	Bacteroidota	Bacteroidia	Bacteroidales	Bacteroidaceae	Prevotella	Prevotella sp000434975	0.68858	0.99253	0.70232	0.985228	-2.8279	-3.06797	-2.6264	0.430543	4.22446	0.0823724	-3.66848	4.69589	0.45
Bacteria	Actinomycetota	Actinomycetes	Actinomycetales	Bifidobacteriaceae	Bifidobacterium	Bifidobacterium adolescentis	0.352743	0.992675	0.40813	0.989063	7.54213	7.42118	7.68738	0.21632	0.442683	0.462455	-2.43157	5.12678	0.309476
Bacteria	Synergistota	Synergistia	Synergistales	Synergistaceae	Cloacibacillus	Cloacibacillus evryensis	0.654962	0.992699	0.664528	0.985109	-2.761	-3.09716	-2.44962	0.60613	4.0734	0.121793	-3.5566	4.51657	0.4296
Bacteria	Bacillota_A	Clostridia	Lachnospirales	Lachnospiraceae	Laedolimicola	Laedolimicola ammoniilytica	0.541178	0.992756	0.563303	0.992345	1.51594	1.27533	1.82338	0.535988	1.66236	0.303746	-2.67009	4.5822	0.366
Bacteria	Bacillota_A	Clostridia	Lachnospirales	Lachnospiraceae	Eubacterium_G	Eubacterium_G ventriosum	0.624351	0.992759	0.619805	0.987518	-2.01457	-2.46614	-1.52393	1.04432	4.37428	0.203155	-3.47575	4.93855	0.394642
Bacteria	Bacillota_C	Negativicutes	Acidaminococcales	Acidaminococcaceae	Acidaminococcus	Acidaminococcus	0.675434	0.992833	0.685554	0.981	-2.75915	-3.05082	-2.49039	0.545455	4.14595	0.111302	-3.70336	4.45989	0.439824
Bacteria	Bacteroidota	Bacteroidia	Bacteroidales	Bacteroidales	Bacteroidales	Bacteroidales	0.661397	0.992848	0.675048	0.987399	-2.80392	-3.11386	-2.53096	0.650902	4.08312	0.131201	-3.6865	4.58316	0.430228
Bacteria	Bacillota_A	Clostridia	Lachnospirales	Lachnospiraceae	Enterocloster	Enterocloster sp001517625	0.67632	0.992885	0.494108	0.961039	-0.227157	0.560889	-0.65413	-0.88761	3.63945	-0.200856	-5.38947	4.54113	0.377049
Bacteria	Actinomycetota	Coriobacteriia	Coriobacteriales	Eggerthellaceae	Eggerthellaceae	Eggerthellaceae	0.648424	0.993245	0.674987	0.989838	-2.17897	-2.50261	-1.87692	0.761	4.44457	0.137489	-3.673	4.71853	0.426
Bacteria	Bacillota_A	Clostridia	Christensenellales	Christensenellaceae	Guopingia	Guopingia tenuis	0.523732	0.993281	0.481472	0.986259	-0.111846	-0.62976	0.349134	1.09813	2.86663	0.312021	-3.26246	5.34921	0.3384
Bacteria	Bacteroidota	Bacteroidia	Bacteroidales	Rikenellaceae	Alistipes_A	Alistipes_A ihumii	0.562384	0.993304	0.618398	0.991522	1.24197	1.073	1.48931	0.465042	1.64725	0.267947	-2.70403	4.52759	0.3888
Bacteria	Bacillota_A	Clostridia	Lachnospirales	Lachnospiraceae	Blautia_A	Blautia_A acetigignens	0.762142	0.993315	0.752355	0.980315	-2.43125	-2.38718	-2.45665	0.03419	4.45072	0.00750399	-3.86867	4.16925	0.496
Bacteria	Bacillota_A	Clostridia	Lachnospirales	Lachnospiraceae	Mediterraneibacter	Mediterraneibacter massiliensis	0.752898	0.993402	0.735048	0.97985	-1.20658	-1.08123	-1.31239	-0.130963	3.63157	-0.0297895	-4.88141	4.11532	0.480608
Bacteria	Bacillota_A	Clostridia	Lachnospirales	Lachnospiraceae	Blautia_A	Blautia_A wexlerae	0.72168	0.993565	0.693022	0.97902	-1.64382	-1.38022	-1.85833	-0.310125	4.13142	-0.0639168	-4.37501	3.88963	0.4648
Bacteria	Bacillota_A	Clostridia	Oscillospirales	Oscillospiraceae	CAG-170	CAG-170 sp000432135	0.2059	0.993585	0.303381	0.992249	4.37379	4.11788	4.54223	0.714253	1.17188	0.58182	-1.62069	6.16687	0.281887
Bacteria	Bacillota_A	Clostridia	Oscillospirales	Ruminococcaceae	Ruminococcus_C	Ruminococcus_C callidus	0.755196	0.993618	0.766312	0.980023	-2.42946	-2.45677	-2.4049	0.0717257	4.17023	0.0137207	-4.11235	4.08335	0.491403
Bacteria	Bacillota_A	Clostridia	Oscillospirales	Acutalibacteraceae	Hominenteromicrobium	Hominenteromicrobium mulieris	0.744822	0.994093	0.737104	0.980923	-1.17487	-1.08526	-1.24148	-0.152073	3.85725	-0.0310449	-4.72278	3.94293	0.481008
Bacteria	Bacillota_A	Clostridia	Oscillospirales	Ruminococcaceae	Anaerotruncus	Anaerotruncus colihominis	0.69016	0.994264	0.708342	0.988983	-2.20473	-2.50225	-1.92062	0.486391	4.0943	0.0997495	-3.82004	4.73203	0.4436
Bacteria	Bacillota_A	Clostridia	Lachnospirales	Lachnospiraceae	Eubacterium_F	Eubacterium_F sp003491505	0.663982	0.994288	0.627745	0.979176	4.73358	4.77655	4.64224	-0.112678	0.578412	-0.180476	-4.9036	3.15338	0.4316
Bacteria	Bacillota_A	Clostridia	Peptostreptococcales	Anaerovoracaceae	Fimisoma	Fimisoma sp910588185	0.652333	0.994317	0.665571	0.991524	-2.1295	-2.44712	-1.81662	0.72538	4.08986	0.160301	-3.62584	4.62161	0.413035
Bacteria	Bacillota_A	Clostridia	Christensenellales	UBA1750	Spyradocola	Spyradocola merdavium	0.605792	0.99451	0.592727	0.993263	1.48221	1.28339	1.66018	0.368292	1.23414	0.262641	-3.48984	4.23141	0.3848
Bacteria	Bacillota_A	Clostridia	Lachnospirales	Bianqueaceae	Bianquea	Bianquea renquensis	0.574688	0.994622	0.544892	0.978234	0.420641	0.853201	-0.378645	-0.821487	3.48277	-0.209274	-6.39963	3.50943	0.3912
Bacteria	Bacillota_A	Clostridia	Lachnospirales	Lachnospiraceae	Roseburia	Roseburia hominis	0.527316	0.994684	0.599519	0.98731	2.2768	2.41248	2.01503	-0.321844	1.50468	-0.191302	-5.54199	2.93654	0.4148
Bacteria	Bacillota_A	Clostridia	Oscillospirales	Ruminococcaceae	Faecalibacterium	Faecalibacterium sp900758465	0.757105	0.994776	0.779004	0.98326	-2.14253	-2.28972	-2.02973	0.136489	4.21939	0.0320395	-4.06274	4.46872	0.482
Bacteria	Bacteroidota	Bacteroidia	Bacteroidales	Bacteroidaceae	Prevotella	Prevotella copri_A	0.666132	0.995091	0.663532	0.981808	-0.239818	-0.0190654	-0.510697	-0.407985	3.13004	-0.0993361	-6.03327	3.67238	0.4348
Bacteria	Bacillota_C	Negativicutes	Veillonellales	Megasphaeraceae	Anaeroglobus	Anaeroglobus micronuciformis	0.669972	0.995203	0.634433	0.975014	-2.06124	-1.59767	-2.45188	-0.780807	4.94168	-0.146939	-4.04011	3.54132	0.427829
Bacteria	Bacillota_A	Clostridia	Lachnospirales	Lachnospiraceae	UBA4285	UBA4285 sp902775895	0.573249	0.995275	0.556203	0.960969	1.28016	1.49301	1.16377	-0.391876	1.92766	-0.150857	-7.26527	3.33665	0.4064
Bacteria	Bacillota_A	Clostridia	Lachnospirales	Lachnospiraceae	Enterocloster	Enterocloster sp900541315	0.434565	0.995357	0.504926	0.987402	1.16913	0.793029	1.41339	0.673371	1.86871	0.324962	-2.41691	5.81309	0.3436
Bacteria	Bacillota_A	Clostridia	Lachnospirales	Lachnospiraceae	Alitiscatomonas	Alitiscatomonas sp900541255	0.757574	0.995389	0.779732	0.986638	-2.34928	-2.28769	-2.41518	0.15115	4.42815	0.0273412	-3.48255	4.08319	0.4884
Bacteria	Bacillota_A	Clostridia	Oscillospirales	Oscillospiraceae	Pseudoflavonifractor	Pseudoflavonifractor sp902362925	0.632429	0.995397	0.61171	0.982801	-1.16364	-0.724323	-1.6043	-0.858338	4.45301	-0.163035	-4.6251	3.20287	0.416234
Bacteria	Bacillota_A	Clostridia	TANB77	CAG-508	UMGS1994	UMGS1994 sp947368535	0.711494	0.995431	0.671974	0.974218	-2.13455	-1.66576	-2.50723	-0.320435	4.63725	-0.0570508	-3.88795	3.56502	0.470612
Bacteria	Bacillota_A	Clostridia	Christensenellales	Aristaeellaceae	UBA11524	UBA11524 sp000437595	0.712008	0.995803	0.734442	0.989934	-2.06378	-2.32487	-1.85735	0.41514	4.30726	0.0794523	-3.6099	4.49981	0.453818
Bacteria	Bacteroidota	Bacteroidia	Bacteroidales	Bacteroidaceae	Phocaeicola	Phocaeicola sp948566455	0.770359	0.995844	0.755312	0.98499	-2.34392	-2.304	-2.37012	-0.0242077	4.54392	-0.00405027	-3.94995	3.96534	0.4988
Bacteria	Bacillota_A	Clostridia	Oscillospirales	Ruminococcaceae	Merdimmobilis	Merdimmobilis hominis	0.706279	0.995924	0.687013	0.981532	-0.839745	-0.595108	-1.07107	-0.363538	3.82126	-0.0839085	-4.49107	4.02033	0.452
Bacteria	Bacillota_A	Clostridia	Lachnospirales	Lachnospiraceae	Alitiscatomonas	Alitiscatomonas sp900066535	0.625805	0.995973	0.703567	0.988174	4.92636	4.95277	4.88376	-0.0773478	0.619209	-0.113877	-4.83156	2.64107	0.451819
Bacteria	Desulfobacterota	Desulfovibrionia	Desulfovibrionales	Desulfovibrionaceae	Desulfovibrionaceae	Desulfovibrionaceae	0.599842	0.996041	0.594922	0.981522	3.39706	3.50514	3.30745	-0.224557	1.08599	-0.199973	-4.18358	2.52966	0.4068
Bacteria	Bacillota_A	Clostridia	Peptostreptococcales	Anaerovoracaceae	Lentihominibacter	Lentihominibacter butyrica	0.776296	0.996046	0.729515	0.98582	-1.16602	-1.15539	-1.17642	-0.277625	4.27936	-0.0599326	-4.3802	4.16661	0.468613
Bacteria	Bacillota_A	Clostridia	TANB77	CAG-508	CAG-269	CAG-269 sp003525075	0.241161	0.996048	0.363177	0.996795	6.90964	6.62994	7.10388	0.466026	0.844805	0.535084	-1.72955	6.02557	0.2952
Bacteria	Bacteroidota	Bacteroidia	Bacteroidales	Tannerellaceae	Parabacteroides	Parabacteroides chongii	0.762099	0.996129	0.760991	0.989212	-1.68609	-1.53777	-1.81826	-0.122098	4.33517	-0.0282136	-4.23253	3.89931	0.4872
Bacteria	Bacillota_A	Clostridia	Lachnospirales	Lachnospiraceae	Eubacterium_G	Eubacterium_G sp000435815	0.662782	0.996172	0.739987	0.992214	0.69943	0.619729	0.754662	0.24159	1.79326	0.114929	-2.68641	4.39713	0.447821
Bacteria	Bacillota_A	Clostridia	Lachnospirales	Anaerotignaceae	Anaerotignaceae	Anaerotignaceae	0.529213	0.996338	0.601394	0.991808	2.0334	1.85258	2.14792	0.309228	1.15672	0.246242	-2.66871	4.47556	0.39
Bacteria	Bacillota_C	Negativicutes	Veillonellales	Dialisteraceae	Dialister	Dialister hominis	0.725687	0.996342	0.74058	0.993069	-1.71266	-1.83942	-1.55286	0.421376	3.99465	0.0921644	-4.21308	4.62304	0.4524
Bacteria	Bacillota_A	Clostridia	Lachnospirales	Lachnospiraceae	Coprococcus	Coprococcus eutactus	0.666372	0.996528	0.678727	0.991057	-2.1863	-2.47036	-1.88652	0.588357	3.98946	0.138084	-3.71287	4.7849	0.4256
Bacteria	Bacillota_A	Clostridia	Oscillospirales	Ruminococcaceae	Massilioclostridium	Massilioclostridium facile	0.345327	0.996638	0.505199	0.979886	0.439149	-0.0319026	0.638836	0.771814	2.40233	0.267111	-1.94892	8.9515	0.3464
Bacteria	Bacillota_A	Clostridia	Oscillospirales	Ruminococcaceae	Negativibacillus	Negativibacillus massiliensis	0.730544	0.996785	0.743043	0.994578	2.73448	2.67101	2.79414	0.114689	0.889902	0.126771	-3.51164	3.7498	0.4408
Bacteria	Bacillota_A	Clostridia	Lachnospirales	Lachnospiraceae	Acetatifactor	Acetatifactor intestinalis	0.451879	0.996785	0.555199	0.990419	5.57422	5.64874	5.42684	-0.205792	0.733729	-0.225966	-6.9121	2.91826	0.393043
Bacteria	Bacillota_I	Bacilli_A	Erysipelotrichales	Erysipelotrichaceae	Holdemania	Holdemania massiliensis	0.780611	0.996873	0.788619	0.991468	-1.66284	-1.68945	-1.62435	0.13904	4.11221	0.0274144	-3.90925	4.37642	0.482
Bacteria	Bacillota_A	Clostridia	Clostridiales	Clostridiaceae	Clostridium	Clostridium lentum	0.790252	0.996923	0.766918	0.988841	5.73559	5.746	5.72424	-0.0161015	0.469266	-0.0311536	-3.62291	3.17895	0.486
Bacteria	Bacillota_A	Clostridia	Lachnospirales	Lachnospiraceae	Mediterraneibacter_A	Mediterraneibacter_A butyricigenes	0.574108	0.997013	0.575844	0.992984	-1.47786	-2.28914	-0.785817	1.20182	4.28185	0.239369	-3.03729	4.92719	0.367853
Bacteria	Bacillota_A	Clostridia	Lachnospirales	Anaerotignaceae	Anaerotignum	Anaerotignum faecicola	0.625161	0.997124	0.65226	0.990054	2.85143	2.93278	2.71895	-0.172474	1.0638	-0.140611	-4.63684	2.96252	0.435026
Bacteria	Bacillota_A	Clostridia	Oscillospirales	Oscillospiraceae	Dysosmobacter	Dysosmobacter sp900115635	0.751324	0.997189	0.732463	0.988226	-1.75352	-1.60409	-1.88221	-0.178753	4.28692	-0.0355112	-4.44898	4.06266	0.477809
Bacteria	Pseudomonadota	Gammaproteobacteria	Burkholderiales	Burkholderiaceae	Parasutterella	Parasutterella excrementihominis	0.4841	0.997193	0.468887	0.995042	4.59387	4.35596	4.68365	0.29331	0.64059	0.386416	-2.61801	5.32607	0.339064
Bacteria	Bacillota_A	Clostridia	Lachnospirales	Lachnospiraceae	Agathobacter	Agathobacter	0.771629	0.9972	0.800108	0.989576	-0.224855	-0.325399	-0.137102	0.0997746	2.48455	0.0316032	-4.46146	3.38532	0.482607
Bacteria	Bacillota_A	Clostridia	Oscillospirales	Ruminococcaceae	Youxingia	Youxingia wuxianensis	0.627896	0.997492	0.620974	0.995496	0.247405	0.018089	0.475199	0.648485	2.67286	0.188025	-3.65401	5.65423	0.3908
Bacteria	Bacteroidota	Bacteroidia	Bacteroidales	Rikenellaceae	Alistipes_A	Alistipes_A hominis	0.584813	0.997527	0.621433	0.994551	2.10258	1.97563	2.25709	0.326509	1.21554	0.250378	-3.02956	3.99857	0.396
Bacteria	Bacillota	Bacilli	Lactobacillales	Lactobacillaceae	Fructobacillus	Fructobacillus pseudoficulneus	0.699512	0.997536	0.718641	0.99219	-2.13752	-2.46496	-1.84416	0.452937	4.21241	0.0927437	-3.69648	4.26067	0.45102
Bacteria	Bacteroidota	Bacteroidia	Bacteroidales	Bacteroidaceae	Phocaeicola	Phocaeicola coprocola	0.565621	0.997566	0.360641	0.953539	8.99604	9.09026	8.82063	-0.222752	0.43066	-0.407757	-5.64911	4.02433	0.3304
Bacteria	Bacteroidota	Bacteroidia	Bacteroidales	Bacteroidaceae	Bacteroides	Bacteroides caccae	0.492132	0.997587	0.505602	0.994283	-0.078683	-1.02439	0.386982	1.0947	3.19973	0.295835	-3.0927	6.09694	0.3492
Bacteria	Bacillota_A	Clostridia	Oscillospirales	Oscillospiraceae	Vermiculatibacterium	Vermiculatibacterium sp900543935	0.721355	0.997748	0.753225	0.995468	-1.864	-1.90669	-1.80794	0.338313	4.22573	0.0692138	-3.80108	4.08862	0.466214
Bacteria	Bacillota_A	Clostridia	Lachnospirales	Lachnospiraceae	Blautia_A	Blautia_A ammoniilytica	0.760526	0.997759	0.739225	0.989049	-1.1918	-1.26917	-1.13275	-0.23367	4.31469	-0.0465602	-4.0877	4.39401	0.476
Bacteria	Bacillota_A	Clostridia	Peptostreptococcales	Anaerovoracaceae	Lentihominibacter	Lentihominibacter faecis	0.674005	0.997821	0.641195	0.992804	0.251913	0.0172379	0.510587	0.586226	2.64049	0.164929	-3.97765	5.72244	0.3892
Bacteria	Bacillota_A	Clostridia	Oscillospirales	Ruminococcaceae	Anaerotruncus	Anaerotruncus	0.772726	0.997831	0.799056	0.992848	-1.87516	-1.84809	-1.91001	0.216901	4.22238	0.0443879	-3.9631	3.97695	0.4784
Bacteria	Bacillota_A	Clostridia	Lachnospirales	Lachnospiraceae	Blautia_A	Blautia_A intestinalis	0.78547	0.997846	0.773597	0.989904	-1.64633	-1.41708	-1.79346	-0.00428795	4.4042	-0.00065855	-3.6662	3.93068	0.4998
Bacteria	Bacillota_A	Clostridia	Oscillospirales	Ruminococcaceae	Pygmaiobacter	Pygmaiobacter hominis	0.571497	0.997868	0.670082	0.988207	0.427077	0.567713	0.245404	-0.386647	2.67816	-0.103274	-6.41808	2.9864	0.436226
Bacteria	Pseudomonadota	Gammaproteobacteria	Burkholderiales	Burkholderiaceae	Oxalobacter	Oxalobacter aliiformigenes	0.434722	0.997904	0.502316	0.993722	0.802132	0.338846	1.17059	0.814245	2.40925	0.273179	-2.50038	6.16977	0.346
Bacteria	Bacteroidota	Bacteroidia	Bacteroidales	Rikenellaceae	Alistipes_A	Alistipes_A indistinctus	0.502881	0.9982	0.566913	0.993602	-0.420999	-1.2423	-0.0343391	1.07025	3.62168	0.25009	-2.64201	6.53116	0.3632
Bacteria	Bacillota_A	Clostridia	Lachnospirales	Lachnospiraceae	Limivivens	Limivivens sp900066135	0.631917	0.998449	0.57213	0.997006	1.55512	1.26335	1.86792	0.501307	1.62127	0.268279	-3.5101	4.44843	0.37465
Bacteria	Bacillota_A	Clostridia	Lachnospirales	Lachnospiraceae	Dorea_D	Dorea_D hominis	0.664947	0.998613	0.677701	0.997615	-1.89596	-2.37912	-1.49042	0.858107	4.65716	0.157659	-3.10461	4.41782	0.414634
Bacteria	Bacillota_A	Clostridia	Lachnospirales	Anaerotignaceae	Anaerotignum	Anaerotignum sp001304995	0.464864	0.998726	0.59455	0.995734	0.0864546	-0.472629	0.324101	0.731639	2.81866	0.211569	-2.38445	6.56114	0.3812
Bacteria	Bacteroidota	Bacteroidia	Bacteroidales	Bacteroidaceae	Prevotella	Prevotella	0.852867	0.998805	0.779039	0.995022	10.1604	10.1754	10.1476	-0.0117437	0.348902	-0.0336091	-3.31451	3.53566	0.485006
Bacteria	Bacillota_A	Clostridia	Oscillospirales	Ruminococcaceae	Anaerotruncus	Anaerotruncus rubiinfantis	0.67974	0.998819	0.687429	0.995663	-1.33988	-1.69944	-1.02927	0.61914	3.8158	0.131611	-3.52879	5.30828	0.430628
Bacteria	Bacillota_A	Clostridia	Lachnospirales	Anaerotignaceae	Anaerotignum	Anaerotignum	0.797763	0.998835	0.804238	0.994614	-1.43889	-1.63141	-1.3026	0.172625	4.36409	0.0322091	-4.00264	4.86184	0.4872
Bacteria	Actinomycetota	Actinomycetes	Mycobacteriales	Frankiaceae	Protofrankia	Protofrankia coriariae	0.673456	0.998861	0.623035	0.99681	0.150534	-0.218426	0.533369	0.711724	3.85466	0.166948	-4.63317	5.67329	0.391843
Bacteria	Bacillota_A	Clostridia	Lachnospirales	Lachnospiraceae	Lachnoclostridium_B	Lachnoclostridium_B ammoniilytica	0.673948	0.998938	0.705177	0.997505	-1.33261	-1.61303	-1.06176	0.764966	4.27838	0.153037	-3.34633	4.46793	0.4252
Bacteria	Bacteroidota	Bacteroidia	Bacteroidales	Bacteroidaceae	Bacteroides	Bacteroides nordii	0.696811	0.998991	0.800506	0.995883	0.00146271	-0.015552	0.0274473	0.0665943	2.67652	0.0212818	-6.00758	3.51568	0.489804
Bacteria	Bacillota_A	Clostridia	Oscillospirales	Acutalibacteraceae	Clostridium_A	Clostridium_A leptum	0.74681	0.999055	0.816835	0.99255	1.26879	1.133	1.36078	0.0513843	2.01773	0.0183159	-6.63773	3.88674	0.4888
Bacteria	Bacillota_A	Clostridia	Peptostreptococcales	Peptostreptococcaceae	Terrisporobacter	Terrisporobacter othiniensis	0.820168	0.999068	0.783623	0.996391	2.29758	2.39417	2.17612	-0.0460473	1.41172	-0.0312912	-3.61687	3.64843	0.486206
Bacteria	Actinomycetota	Coriobacteriia	Coriobacteriales	QAMH01	QAMH01	QAMH01 sp900544245	0.488866	0.999178	0.507528	0.997718	0.344634	-0.499016	0.813908	1.19534	3.5274	0.293329	-3.07528	5.65448	0.347061
Bacteria	Bacillota_A	Clostridia	TANB77	CAG-508	CAG-269	CAG-269 sp947367845	0.54698	0.999193	0.628082	0.997325	4.44586	4.39155	4.51062	0.228359	0.800466	0.267885	-2.69171	4.79222	0.388245
Bacteria	Bacteroidota	Bacteroidia	Bacteroidales	Rikenellaceae	Alistipes	Alistipes communis	0.735056	0.999215	0.754879	0.995177	3.30121	3.33044	3.25219	-0.0831012	1.09317	-0.075168	-4.38566	3.28324	0.466613
Bacteria	Bacillota	Bacilli	Lactobacillales	Streptococcaceae	Streptococcus	Streptococcus thermophilus	0.312765	0.999272	0.557069	0.999678	0.603267	-1.06653	0.824601	1.70061	3.64676	0.371794	-2.31324	9.45697	0.37465
Bacteria	Actinomycetota	Coriobacteriia	Coriobacteriales	Eggerthellaceae	Slackia	Slackia isoflavoniconvertens	0.835477	0.999296	0.71516	0.999605	2.31189	2.18334	2.55718	0.307766	1.48828	0.166871	-4.81615	3.85557	0.427829
Bacteria	Bacillota_A	Clostridia	Oscillospirales	Ruminococcaceae	Faecalibacterium	Faecalibacterium prausnitzii_E	0.642277	0.999346	0.675541	0.998609	-1.58485	-2.20553	-1.05737	0.86363	4.49236	0.16798	-3.23817	5.04131	0.4152
Bacteria	Bacillota_A	Clostridia	Christensenellales	Aristaeellaceae	Aristaeella	Aristaeella	0.671045	0.999379	0.686537	0.998559	-0.697848	-0.992175	-0.420814	0.714718	3.69224	0.158987	-3.66369	4.88377	0.4108
Bacteria	Bacillota_A	Clostridia	Oscillospirales	Oscillospiraceae	Lawsonibacter	Lawsonibacter asaccharolyticus	0.738284	0.999488	0.805043	0.995972	1.93847	1.91245	1.96399	0.000716956	1.52376	0.000280547	-4.88048	3.08568	0.4998
Bacteria	Bacillota_A	Clostridia	Oscillospirales	Oscillospiraceae	Oscillibacter	Oscillibacter ruminantium	0.8509	0.999499	0.837788	0.996297	4.19903	4.14567	4.25365	0.0360937	0.819937	0.0407686	-3.72597	3.2733	0.4792
Bacteria	Bacillota_A	Clostridia	Oscillospirales	Ruminococcaceae	Bittarella	Bittarella massiliensis	0.746816	0.999523	0.791052	0.997536	-0.675851	-0.714366	-0.655683	0.260223	3.52812	0.0629311	-3.85817	4.55564	0.461815
Bacteria	Bacillota_A	Clostridia	Oscillospirales	Ruminococcaceae	Faecalibacterium	Faecalibacterium	0.740629	0.999558	0.766727	0.999766	0.492257	0.470392	0.520516	0.552511	3.13448	0.136698	-4.56889	5.54099	0.4344
Bacteria	Bacillota_A	Clostridia	Lachnospirales	Lachnospiraceae	Otoolea	Otoolea fessa	0.813477	0.999558	0.784866	0.997142	4.50343	4.46851	4.55188	0.0591192	0.608638	0.0835971	-4.1784	3.5164	0.460216
Bacteria	Bacillota_A	Clostridia	TANB77	CAG-508	CAG-508	CAG-508	0.528711	0.999569	0.63803	0.999111	2.26452	2.11609	2.42159	0.401908	1.60374	0.216126	-2.3654	4.92888	0.394
Bacteria	Bacillota_A	Clostridia	Oscillospirales	Ruminococcaceae	Hominimerdicola	Hominimerdicola aceti	0.665558	0.999576	0.59719	0.997598	0.971756	0.559506	1.27598	0.583082	2.52986	0.162175	-4.95817	6.18597	0.3864
Bacteria	Bacteroidota	Bacteroidia	Bacteroidales	Muribaculaceae	UBA7173	UBA7173 sp001689685	0.45207	0.999601	0.585879	0.9988	4.01983	3.9107	4.10095	0.355911	1.12848	0.29473	-2.37161	4.74103	0.376649
Bacteria	Bacillota_C	Negativicutes	Veillonellales	Megasphaeraceae	Megasphaera	Megasphaera sp001546855	0.404565	0.999674	0.231554	0.989746	9.08722	8.96896	9.39593	0.383281	0.419732	0.615736	-5.03621	7.59771	0.2444
Bacteria	Bacillota_A	Clostridia	Oscillospirales	Oscillospiraceae	Dysosmobacter	Dysosmobacter faecalis	0.706293	0.99975	0.747342	0.996225	1.95252	2.11792	1.86582	-0.153305	1.93418	-0.0506447	-3.33593	7.98168	0.465414
Bacteria	Bacillota_A	Clostridia	Lachnospirales	Lachnospiraceae	Brotaphodocola	Brotaphodocola sp003478505	0.658281	0.999814	0.785264	0.999033	2.7454	2.70695	2.77439	0.139842	1.28471	0.0957453	-3.00227	5.29562	0.4516
Bacteria	Bacillota_B	Dehalobacteriia	Dehalobacteriia	Dehalobacteriia	Dehalobacteriia	Dehalobacteriia	0.675635	0.999865	0.652823	0.999202	-0.0259421	-0.433919	0.391026	0.775829	4.11814	0.164192	-3.76357	5.16501	0.4008
Bacteria	Bacillota_A	Clostridia	Oscillospirales	Ruminococcaceae	Angelakisella	Angelakisella massiliensis	0.809218	0.999879	0.879671	0.998842	2.48746	2.53924	2.07857	0.0777497	3.40744	0.0189561	-7.78778	6.84793	0.4868
Bacteria	Bacillota_A	Clostridia	Oscillospirales	Ruminococcaceae	Ruminococcus_C	Ruminococcus_C sp000433635	0.68381	0.999888	0.67532	0.99919	6.54093	6.48082	6.59231	0.130951	0.570485	0.203243	-3.10224	4.2777	0.406637
Bacteria	Bacillota_A	Clostridia	Lachnospirales	Lachnospiraceae	Coprococcus	Coprococcus aceti	0.754327	0.999911	0.838978	0.999359	7.35599	7.35807	7.35429	0.0406866	0.555269	0.0722039	-3.22543	4.40121	0.466613
Bacteria	Bacillota_A	Clostridia	Lachnospirales	Lachnospiraceae	Bariatricus	Bariatricus comes	0.445503	0.999928	0.410277	0.999751	6.15468	5.81165	6.4982	0.466091	0.937409	0.448736	-3.36041	5.62413	0.327869
Bacteria	Actinomycetota	Coriobacteriia	Coriobacteriales	Eggerthellaceae	Senegalimassilia	Senegalimassilia anaerobia	0.86053	1	0.784403	0.99934	2.22078	2.21943	2.22208	-0.0903664	1.88031	-0.0469691	-3.22723	4.05531	0.478209
Bacteria	Bacillota_A	Clostridia	Oscillospirales	Ruminococcaceae	Ruminiclostridium_E	Ruminiclostridium_E siraeum	0.794382	1	0.799879	0.999637	5.55362	5.5301	5.56435	0.0864574	0.795369	0.10245	-3.75488	4.09454	0.452
Bacteria	Bacillota_C	Negativicutes	Veillonellales	Veillonellaceae	Veillonella	Veillonella	0.82795	1	0.839238	0.999343	4.48859	4.51721	4.44747	-0.00509033	0.818629	-0.00559546	-3.53075	3.89303	0.497801
Bacteria	Bacillota_A	Clostridia	Oscillospirales	Oscillospiraceae	Lawsonibacter	Lawsonibacter sp000177015	0.591029	1	0.641593	0.999778	1.86668	1.44877	2.31816	0.631579	2.15413	0.265207	-2.91346	5.04484	0.394242
Bacteria	Bacillota_A	Clostridia	Christensenellales	Christensenellaceae	QANA01	QANA01 sp910588425	0.765041	1	0.779307	0.999897	0.878185	0.395668	1.23294	0.438256	4.44663	0.0865283	-4.84201	5.47863	0.440224
Bacteria	Bacillota_A	Clostridia	Oscillospirales	Acutalibacteraceae	Avimonas	Avimonas sp012839705	0.5992	1	0.743684	0.99977	1.85034	1.65133	1.94035	0.315864	2.19168	0.107867	-3.14133	7.69499	0.427829
Bacteria	Bacillota_A	Clostridia	Lachnospirales	Lachnospiraceae	Lachnospira	Lachnospira	0.698068	1	0.722939	0.999607	-1.02046	-1.54954	-0.495687	0.598332	4.31275	0.126048	-3.80539	4.65158	0.4348

## Sheet: otu
OTU	Domain	Phylum	Class	Order	Family	Genus	Species	we.ep	we.eBH	wi.ep	wi.eBH	rab.all	rab.win.no	rab.win.yes	diff.btw	diff.win	effect	effect.low	effect.high	overlap
Otu00361	Bacteria	Verrucomicrobiota	Lentisphaeria	Victivallales	Victivallaceae	Victivallis	Victivallis lenta	0.00736617	0.504192	8.65801e-06	0.000491651	3.26601	5.9813	1.27493	-4.69159	2.34214	-2.03721	-16.1509	-0.298705	2.80722e-05
Otu00056	Bacteria	Bacillota_A	Clostridia	Lachnospirales	Lachnospiraceae	Lachnospira	Lachnospira pectinoschiza_A	0.00300363	0.442329	1.2987e-05	0.000937029	8.46472	9.1031	7.98153	-1.14044	0.465038	-2.37117	-16.8461	-0.462634	2.80722e-05
Otu00066	Bacteria	Pseudomonadota	Alphaproteobacteria	RF32	CAG-239	Scatacola_A	Scatacola_A faecigallinarum	0.000893422	0.264636	0.000281385	0.0198624	9.56054	10.0013	9.30458	-0.708536	0.302242	-2.34306	-13.4457	-0.554272	0.00280059
Otu00048	Bacteria	Bacillota_A	Clostridia	Oscillospirales	Ruminococcaceae	Ruminiclostridium_E	Ruminiclostridium_E	0.0056228	0.517432	0.000645022	0.0373725	7.41388	7.89048	7.02266	-0.904373	0.47742	-1.86822	-14.0341	-0.255806	0.00479843
Otu00163	Bacteria	Bacteroidota	Bacteroidia	Bacteroidales	Bacteroidaceae	Phocaeicola	Phocaeicola massiliensis	0.00381807	0.417713	0.00242857	0.110229	7.16776	7.57646	6.81968	-0.779459	0.411898	-1.84059	-11.5313	-0.156433	0.0168001
Otu00079	Bacteria	Pseudomonadota	Gammaproteobacteria	Burkholderiales	Burkholderiaceae	Sutterella	Sutterella wadsworthensis	0.00396564	0.470627	0.00455411	0.267116	8.50737	9.12096	8.12532	-0.962433	0.513987	-1.77608	-12.2614	0.155585	0.0331868
Otu00177	Bacteria	Pseudomonadota	Alphaproteobacteria	RF32	CAG-239	Scatocola	Scatocola faecipullorum	0.00913918	0.623195	0.00649351	0.277991	6.86833	7.51816	6.36588	-1.213	0.775159	-1.5316	-10.6499	0.181203	0.0444
Otu00037	Bacteria	Bacteroidota	Bacteroidia	Bacteroidales	Tannerellaceae	Parabacteroides	Parabacteroides merdae	0.0098403	0.636399	0.00825974	0.339197	8.12919	8.61756	7.80817	-0.798777	0.569123	-1.45602	-11.5522	0.323953	0.0532
Otu00180	Bacteria	Pseudomonadota	Gammaproteobacteria	Enterobacterales	Pasteurellaceae	Haemophilus_D	Haemophilus_D parainfluenzae	0.0191687	0.73012	0.0162814	0.390078	5.12843	5.72459	4.55028	-1.25478	0.988706	-1.25404	-8.627	0.336472	0.065174
Otu00007	Bacteria	Bacteroidota	Bacteroidia	Bacteroidales	Bacteroidaceae	Phocaeicola	Phocaeicola sp959599425	0.0164828	0.732892	0.0167619	0.433466	11.1388	11.3516	10.8641	-0.505869	0.392931	-1.26798	-8.89161	0.358616	0.0792
Otu00088	Bacteria	Bacteroidota	Bacteroidia	Bacteroidales	Bacteroidaceae	Bacteroides	Bacteroides stercoris	0.024567	0.748304	0.0219394	0.43718	8.12536	8.35451	7.85114	-0.503683	0.392015	-1.21742	-8.51587	0.529378	0.0815674
Otu00028	Bacteria	Bacteroidota	Bacteroidia	Bacteroidales	Bacteroidaceae	Bacteroides	Bacteroides uniformis	0.0280222	0.865421	0.0201385	0.495367	8.19155	8.51695	7.84726	-0.682545	0.603724	-1.10676	-9.36697	0.538292	0.0864
Otu00052	Bacteria	Bacteroidota	Bacteroidia	Bacteroidales	Tannerellaceae	Parabacteroides	Parabacteroides distasonis	0.0354532	0.863344	0.029316	0.528225	6.98515	7.25517	6.6362	-0.649798	0.567061	-1.09507	-9.35102	0.633555	0.102359
Otu00002	Bacteria	Bacillota_C	Negativicutes	Acidaminococcales	Acidaminococcaceae	Phascolarctobacterium	Phascolarctobacterium faecium	0.00112717	0.364792	0.00477922	0.531739	11.2317	10.8614	11.4794	0.654723	0.300374	2.15496	0.418511	13.4683	0.00439862
Otu00016	Bacteria	Bacillota_A	Clostridia	Oscillospirales	Acutalibacteraceae	Fimenecus	Fimenecus sp000432435	0.0068893	0.693335	0.00639394	0.555437	10.6153	10.1395	10.8969	1.12129	0.808096	1.4908	0.114112	13.2317	0.010396
Otu00022	Bacteria	Bacillota_A	Clostridia	Oscillospirales	Ruminococcaceae	Gemmiger	Gemmiger qucibialis	0.00665812	0.642	0.00727706	0.569302	9.20292	8.82353	9.44777	0.714294	0.434489	1.61836	0.100594	12.4821	0.0148001
Otu00179	Bacteria	Bacillota_A	Clostridia	Lachnospirales	Lachnospiraceae	Hominisplanchenecus	Hominisplanchenecus faecis	0.0814949	0.967216	0.0487922	0.591309	4.01189	4.52468	3.02273	-1.53268	1.77517	-0.740074	-12.3753	0.581743	0.1276
Otu00612	Bacteria	Bacillota_A	Clostridia	Oscillospirales	Ruminococcaceae	Faecalibacterium	Faecalibacterium prausnitzii_I	0.0252452	0.784821	0.0125195	0.61031	2.04639	-0.545378	3.49358	4.03274	2.70741	1.42062	-0.0452585	13.2061	0.0291884
Otu00021	Bacteria	Bacillota_A	Clostridia	Oscillospirales	Oscillospiraceae	Vescimonas	Vescimonas coprocola	0.0185081	0.844018	0.0106364	0.618493	7.11218	6.5279	7.49696	1.0473	0.796949	1.3155	-0.0413582	10.9601	0.0292001
Otu00085	Bacteria	Bacillota_A	Clostridia	Lachnospirales	Lachnospiraceae	Dorea	Dorea formicigenerans	0.0742644	0.85863	0.0755238	0.633615	5.10438	5.51222	4.80888	-0.724237	0.721116	-0.948607	-7.31957	0.89598	0.1464
Otu00099	Bacteria	Bacillota_C	Negativicutes	Veillonellales	Dialisteraceae	Dialister	Dialister invisus	0.00759757	0.646265	0.0128918	0.633838	7.44044	7.05113	7.83003	0.843588	0.533222	1.55493	-0.115511	10.0838	0.0364
Otu00141	Bacteria	Cyanobacteriota	Vampirovibrionia	Gastranaerophilales	Gastranaerophilaceae	CAG-196	CAG-196 sp002102975	0.0369037	0.874495	0.0354502	0.636794	7.27585	7.74148	6.87837	-0.778484	0.597193	-1.16803	-8.6783	1.30975	0.1268
Otu00645	Bacteria	Bacillota_A	Clostridia	Peptostreptococcales	Anaerovoracaceae	Anaerovoracaceae	Anaerovoracaceae	0.107406	0.890532	0.0979221	0.637085	0.303822	1.5222	-1.15358	-2.75207	3.13085	-0.78448	-9.29167	1.03536	0.15074
Otu00055	Bacteria	Bacillota_A	Clostridia	Lachnospirales	Lachnospiraceae	Blautia_A	Blautia_A obeum	0.0557581	0.945194	0.0521039	0.638363	7.29287	7.50095	7.01177	-0.610099	0.676554	-0.837737	-9.3959	0.57137	0.135146
Otu00045	Bacteria	Bacillota_A	Clostridia	Lachnospirales	Lachnospiraceae	Blautia_A	Blautia_A fusiformis	0.0753936	0.899169	0.0528701	0.678592	6.46057	6.84885	6.24071	-0.577973	0.550174	-0.977939	-7.75632	1.30574	0.1472
Otu00072	Bacteria	Bacillota_A	Clostridia	Christensenellales	Aristaeellaceae	Ventricola	Ventricola sp900542395	0.0111222	0.64618	0.019039	0.679726	6.40173	5.94992	6.79262	0.837675	0.514958	1.52707	-0.280122	9.94572	0.0459816
Otu00090	Bacteria	Bacillota_A	Clostridia	Oscillospirales	Oscillospiraceae	CAG-103	CAG-103 sp000432375	0.0136347	0.684001	0.0202684	0.680197	5.88445	5.37273	6.27782	0.913134	0.59634	1.46425	-0.295377	9.16484	0.0519792
Otu00019	Bacteria	Bacillota_A	Clostridia	Oscillospirales	Ruminococcaceae	Faecalibacterium	Faecalibacterium hattorii	0.0105313	0.766547	0.0147316	0.6977	8.14182	7.08837	8.4777	1.39187	0.85584	1.59903	-0.192371	10.4286	0.0491804
Otu00092	Bacteria	Bacteroidota	Bacteroidia	Bacteroidales	Bacteroidaceae	Bacteroides	Bacteroides cellulosilyticus	0.0601578	0.939551	0.0442814	0.700482	7.60035	8.0722	7.36048	-0.676317	0.587904	-1.03587	-8.51708	1.45165	0.144
Otu00304	Bacteria	Bacteroidota	Bacteroidia	Bacteroidales	Bacteroidaceae	Bacteroides	Bacteroides	0.197394	0.942225	0.138255	0.754105	0.14425	1.66434	-1.1266	-2.60654	3.47795	-0.660566	-8.17653	1.86197	0.185926
Otu00038	Bacteria	Bacillota_A	Clostridia	Peptostreptococcales	Peptostreptococcaceae	Romboutsia_E	Romboutsia_E sp900066495	0.030928	0.800862	0.039987	0.761467	6.67026	6.33802	6.92503	0.581593	0.456605	1.24431	-0.611448	8.29958	0.0776
Otu00325	Bacteria	Bacillota_A	Clostridia	Lachnospirales	CAG-274	CAG-274	CAG-274 sp000432155	0.150288	0.926384	0.145506	0.761705	4.27525	4.60657	3.97041	-0.62845	0.825464	-0.713622	-6.48474	1.38402	0.202319
Otu00122	Bacteria	Bacillota_A	Clostridia	Lachnospirales	Lachnospiraceae	Blautia_A	Blautia_A faecis	0.128918	0.971712	0.113459	0.76615	4.65943	5.03876	4.32727	-0.754734	0.975183	-0.658564	-7.85196	1.24142	0.1872
Otu00202	Bacteria	Bacteroidota	Bacteroidia	Bacteroidales	Bacteroidaceae	Phocaeicola	Phocaeicola sp959599425	0.0922258	0.976284	0.0731342	0.774726	5.04195	5.47341	4.50936	-0.96969	1.08936	-0.798765	-8.51311	1.22079	0.169532
Otu00025	Bacteria	Bacillota_A	Clostridia	Oscillospirales	Acutalibacteraceae	CAG-217	CAG-217 sp000436335	0.0404599	0.957073	0.0278831	0.796536	6.80261	6.0388	7.0921	1.10229	0.880117	1.18655	-0.503424	10.7386	0.0804
Otu00040	Bacteria	Bacillota_A	Clostridia	Lachnospirales	Lachnospiraceae	Fusicatenibacter	Fusicatenibacter saccharivorans	0.087014	0.984206	0.0955887	0.802699	8.28778	8.42038	7.98699	-0.474874	0.568335	-0.741796	-8.82267	0.987762	0.1824
Otu00189	Bacteria	Bacillota_A	Clostridia	Lachnospirales	Lachnospiraceae	Limivivens	Limivivens sp900066135	0.0472309	0.8715	0.0440909	0.808749	3.44495	2.41397	4.16767	1.70087	1.41498	1.1265	-0.737987	8.89852	0.0919632
Otu00451	Bacteria	Bacillota_A	Clostridia	Oscillospirales	Acutalibacteraceae	Avimonas	Avimonas	0.0569313	0.900127	0.0500693	0.811406	2.55686	1.14194	3.64785	2.51616	2.19271	1.03761	-0.682687	9.29365	0.1
Otu00496	Bacteria	Bacillota_A	Clostridia	Oscillospirales	Acutalibacteraceae	Acutalibacteraceae	Acutalibacteraceae	0.229908	0.974499	0.143095	0.825318	0.89204	2.12889	-0.540516	-2.30897	3.58022	-0.572454	-7.99748	2.3398	0.212
Otu00943	Bacteria	Bacteroidota	Bacteroidia	Bacteroidales	Bacteroidaceae	Phocaeicola	Phocaeicola	0.274982	0.964932	0.209052	0.834776	0.361965	1.44449	-0.688913	-2.12636	3.31359	-0.540582	-7.14959	2.67175	0.2408
Otu00692	Bacteria	Actinomycetota	Coriobacteriia	Coriobacteriales	Eggerthellaceae	Gordonibacter	Gordonibacter pamelaeae	0.282627	0.963191	0.19516	0.839726	-0.0862007	1.60912	-1.20023	-2.46136	3.92377	-0.561162	-7.5321	2.31978	0.2288
Otu00103	Bacteria	Bacillota_A	Clostridia	Lachnospirales	Lachnospiraceae	Oliverpabstia	Oliverpabstia intestinalis	0.139609	0.969152	0.143853	0.83999	5.88719	6.11992	5.59825	-0.514124	0.712454	-0.687458	-6.28224	1.35764	0.218
Otu00042	Bacteria	Bacillota_C	Negativicutes	Acidaminococcales	Acidaminococcaceae	Acidaminococcus	Acidaminococcus intestini	0.0237036	0.85341	0.0345931	0.842968	9.37308	8.96608	9.61652	0.566025	0.410181	1.28379	-0.895029	9.20882	0.0916
Otu00223	Bacteria	Bacillota_I	Bacilli_A	RF39	UBA660	Onthocola_B	Onthocola_B sp000437355	0.144873	0.99045	0.119913	0.845627	3.61024	4.33335	2.97411	-1.31138	1.83489	-0.586645	-9.28498	1.39772	0.201919
Otu00286	Bacteria	Actinomycetota	Actinomycetes	Actinomycetales	Actinomycetaceae	Pauljensenia	Pauljensenia sp000185285	0.0710851	0.871974	0.0922554	0.848292	2.88401	2.07501	3.67244	1.59283	1.45241	1.0082	-1.05725	7.50481	0.133547
Otu00432	Bacteria	Bacillota_A	Clostridia	Oscillospirales	Acutalibacteraceae	Ruminococcus_E	Ruminococcus_E intestinalis	0.0994099	0.898675	0.0677229	0.851104	0.842079	-1.35258	2.79012	3.75762	3.62081	0.96648	-1.51831	9.43328	0.127549
Otu00635	Bacteria	Verrucomicrobiota	Lentisphaeria	Victivallales	Victivallaceae	Victivallis	Victivallis vadensis	0.326149	0.965126	0.250277	0.852262	-0.195595	1.15709	-1.22887	-2.2318	4.02407	-0.500988	-6.60971	2.77301	0.2536
Otu01167	Bacteria	Pseudomonadota	Alphaproteobacteria	RF32	CAG-239	Scatacola_A	Scatacola_A faecigallinarum	0.345854	0.968002	0.252762	0.853538	-0.13546	1.1849	-1.21597	-2.10822	3.85258	-0.476737	-6.86061	2.87345	0.2616
Otu00133	Bacteria	Bacillota_A	Clostridia	Lachnospirales	Lachnospiraceae	Coprococcus	Coprococcus ammoniilyticus	0.241993	0.968689	0.234996	0.861721	3.62244	3.99834	3.30411	-0.718818	1.17363	-0.561347	-5.77908	1.70531	0.2404
Otu00132	Bacteria	Bacteroidota	Bacteroidia	Bacteroidales	Barnesiellaceae	Barnesiella	Barnesiella intestinihominis	0.20689	0.999261	0.0778615	0.866685	6.52666	6.90032	6.10152	-0.75242	0.607926	-0.882321	-8.34914	4.00079	0.191523
Otu00379	Bacteria	Bacillota_A	Clostridia	Lachnospirales	Lachnospiraceae	Agathobacter	Agathobacter rectalis	0.262538	0.983406	0.201645	0.87265	0.723912	1.85526	-0.559004	-2.08815	3.58197	-0.508536	-7.32161	2.218	0.245502
Otu00440	Bacteria	Bacillota_A	Clostridia	Lachnospirales	Lachnospiraceae	Lachnospiraceae	Lachnospiraceae	0.296766	0.978102	0.227788	0.879878	0.65573	1.75862	-0.213556	-1.98021	3.45375	-0.508961	-7.62253	2.52812	0.2568
Otu00058	Bacteria	Bacillota_A	Clostridia	Lachnospirales	Lachnospiraceae	Lachnospira	Lachnospira eligens_A	0.159892	0.997251	0.170459	0.880103	9.16306	9.29037	9.08354	-0.271251	0.439533	-0.500211	-8.16067	1.17039	0.2424
Otu00068	Bacteria	Bacteroidota	Bacteroidia	Bacteroidales	Marinifilaceae	Odoribacter	Odoribacter splanchnicus	0.118492	0.994225	0.129268	0.88509	4.66708	5.06739	4.10028	-1.17998	1.65349	-0.638379	-7.32505	1.23977	0.2124
Otu01026	Bacteria	Bacillota_A	Clostridia	Lachnospirales	Lachnospiraceae	Lachnospira	Lachnospira eligens_A	0.4049	0.978948	0.347242	0.88946	-0.252626	0.729786	-1.1188	-1.69971	3.83851	-0.390575	-6.40574	2.69064	0.295882
Otu00142	Bacteria	Bacillota_A	Clostridia	Lachnospirales	Lachnospiraceae	Hominiventricola	Hominiventricola sp003480725	0.192136	0.984418	0.178216	0.890852	5.84499	6.11785	5.58819	-0.512382	0.754753	-0.638032	-6.06707	1.65884	0.2412
Otu00281	Bacteria	Bacillota_A	Clostridia	Peptostreptococcales	Anaerovoracaceae	Lentihominibacter	Lentihominibacter butyrica	0.323452	0.988796	0.25129	0.901704	0.995897	1.89072	-0.0197355	-1.76447	3.47991	-0.438268	-7.44509	2.52481	0.263095
Otu00650	Bacteria	Bacillota	Bacilli	Lactobacillales	Aerococcaceae	Granulicatella	Granulicatella adiacens	0.171136	0.959846	0.141091	0.902948	0.436776	-1.38547	1.59126	2.81657	3.44	0.73485	-1.7181	7.80901	0.170732
Otu00165	Bacteria	Bacteroidota	Bacteroidia	Bacteroidales	Marinifilaceae	Butyricimonas	Butyricimonas paravirosa	0.200961	0.989134	0.201835	0.90548	3.49023	3.97485	2.96584	-0.952051	1.53765	-0.563012	-6.67474	1.77764	0.2516
Otu00001	Bacteria	Bacteroidota	Bacteroidia	Bacteroidales	Bacteroidaceae	Prevotella	Prevotella copri_A	0.241423	0.989711	0.264996	0.90552	1.67133	2.25144	0.859763	-1.34358	2.73929	-0.450269	-6.68488	1.68098	0.2752
Otu00279	Bacteria	Bacillota_A	Clostridia	Lachnospirales	Lachnospiraceae	Lachnospiraceae	Lachnospiraceae	0.252458	0.9915	0.241407	0.908253	2.74702	3.25286	2.30628	-1.06573	1.95376	-0.455246	-7.41295	1.73425	0.265094
Otu00354	Bacteria	Bacillota_A	Clostridia	TANB77	CAG-508	CAG-273	CAG-273 sp000435755	0.0678913	0.968037	0.0734848	0.908908	5.01223	4.09627	5.35034	1.25093	1.14696	0.96635	-0.93538	8.17201	0.136745
Otu00803	Bacteria	Bacillota_A	Clostridia	Lachnospirales	Lachnospiraceae	Eubacterium_F	Eubacterium_F sp000433735	0.348468	0.988204	0.241035	0.909902	1.44947	2.2713	0.577952	-1.57831	3.19431	-0.421065	-7.27525	2.83556	0.2648
Otu00439	Bacteria	Bacillota_A	Clostridia	Oscillospirales	Ruminococcaceae	Faecalibacterium	Faecalibacterium prausnitzii_D	0.411221	0.989498	0.33603	0.914598	0.913507	1.62452	0.25681	-1.26164	2.9921	-0.348824	-6.75163	2.88088	0.306677
Otu01527	Bacteria	Bacillota_A	Clostridia	Oscillospirales	Ruminococcaceae	Ruminococcaceae	Ruminococcaceae	0.403677	0.988078	0.311455	0.918233	0.152374	1.30724	-0.707216	-1.95152	4.11044	-0.415812	-6.16237	2.79444	0.290684
Otu00353	Bacteria	Bacteroidota	Bacteroidia	Bacteroidales	Marinifilaceae	Butyricimonas	Butyricimonas virosa	0.227659	0.992006	0.216113	0.919617	4.3482	4.71139	4.00931	-0.741551	1.23454	-0.548165	-6.10411	1.74737	0.259496
Otu00889	Bacteria	Bacillota_I	Bacilli_A	RF39	UBA660	Onthocola_B	Onthocola_B sp000438075	0.428824	0.980445	0.363195	0.920532	-0.481716	0.756852	-1.18713	-2.0762	4.55928	-0.401942	-5.69902	2.95864	0.310676
Otu00557	Bacteria	Bacillota_A	Clostridia	Lachnospirales	Lachnospiraceae	Agathobacter	Agathobacter rectalis	0.423629	0.989802	0.350472	0.922144	0.0560823	1.05777	-0.668913	-1.56041	3.81193	-0.362479	-5.78626	2.77088	0.311475
Otu00110	Bacteria	Bacillota_A	Clostridia	TANB77	CAG-508	CAG-492	CAG-492 sp000434335	0.0694693	0.975292	0.100312	0.922511	7.87792	7.70356	8.12157	0.467105	0.550126	0.822709	-0.843025	7.6615	0.158737
Otu00136	Bacteria	Bacillota_A	Clostridia	Oscillospirales	Butyricicoccaceae	Agathobaculum	Agathobaculum butyriciproducens	0.199568	0.997783	0.282455	0.92557	4.93841	5.11182	4.57445	-0.602437	1.18358	-0.422895	-8.37572	1.61448	0.2864
Otu00804	Bacteria	Bacillota_I	Bacilli_A	Erysipelotrichales	Coprobacillaceae	Catenibacterium	Catenibacterium mitsuokai	0.448082	0.986994	0.377853	0.925878	-0.503518	0.673781	-1.2119	-1.92339	4.41189	-0.391232	-5.45745	3.03681	0.3128
Otu01289	Bacteria	Bacteroidota	Bacteroidia	Bacteroidales	Bacteroidaceae	Bacteroides	Bacteroides	0.464228	0.986657	0.391615	0.927218	-0.516393	0.601159	-1.18708	-1.79563	4.2958	-0.348629	-5.73127	2.98421	0.317873
Otu02063	Bacteria	Bacillota_A	Clostridia	Oscillospirales	Oscillospirales	Oscillospirales	Oscillospirales	0.465118	0.985978	0.389221	0.928977	-0.548114	0.56438	-1.21423	-1.66129	4.18176	-0.33724	-5.28957	3.2018	0.3256
Otu01490	Bacteria	Bacillota_A	Clostridia	Lachnospirales	Lachnospiraceae	Blautia_A	Blautia_A wexlerae	0.495152	0.987589	0.438697	0.929722	-0.598682	0.207711	-1.25474	-1.29019	3.98171	-0.282265	-5.8565	3.05002	0.35066
Otu00604	Bacteria	Bacteroidota	Bacteroidia	Bacteroidales	Bacteroidaceae	Bacteroides	Bacteroides cellulosilyticus	0.479945	0.987097	0.406745	0.930323	-0.491414	0.536236	-1.12908	-1.59103	4.23988	-0.337289	-5.89118	2.97177	0.327069
Otu00920	Bacteria	Bacillota_A	Clostridia	Lachnospirales	Lachnospiraceae	Blautia_A	Blautia_A	0.494125	0.985874	0.431801	0.930874	-0.581804	0.213678	-1.20976	-1.45483	4.17966	-0.298737	-5.29217	2.89046	0.3508
Otu00102	Bacteria	Bacteroidota	Bacteroidia	Bacteroidales	Marinifilaceae	Butyricimonas	Butyricimonas virosa	0.284036	0.993776	0.307805	0.931454	1.69146	2.23181	1.10635	-1.29456	2.96132	-0.398651	-6.90087	2.02408	0.295882
Otu00648	Bacteria	Bacillota_A	Clostridia	Lachnospirales	Lachnospiraceae	Agathobacter	Agathobacter rectalis	0.416223	0.992738	0.323177	0.932523	1.42086	2.08545	0.686482	-1.23321	3.15803	-0.334645	-6.89737	3.12392	0.3032
Otu02110	Bacteria	Bacteroidota	Bacteroidia	Bacteroidales	Bacteroidaceae	Phocaeicola	Phocaeicola vulgatus	0.495655	0.986812	0.42626	0.932957	-0.550876	0.437168	-1.15937	-1.51617	4.12635	-0.317696	-4.9926	2.9887	0.3384
Otu01022	Bacteria	Bacillota_A	Clostridia	Lachnospirales	Lachnospiraceae	Agathobacter	Agathobacter rectalis	0.464495	0.989173	0.428714	0.933913	-0.643836	0.204346	-1.22157	-1.69384	4.48302	-0.337078	-5.19164	3.01684	0.343463
Otu00034	Bacteria	Bacteroidota	Bacteroidia	Bacteroidales	Bacteroidaceae	Bacteroides	Bacteroides faecis	0.149379	0.994831	0.171104	0.936507	7.01848	7.18403	6.59574	-0.532354	0.721831	-0.687562	-7.00233	1.61857	0.244
Otu01096	Bacteria	Bacteroidota	Bacteroidia	Bacteroidales	Bacteroidaceae	Phocaeicola	Phocaeicola	0.48354	0.989557	0.433554	0.93841	-0.0363331	0.731215	-0.679461	-1.22106	3.64237	-0.289322	-5.42276	2.96049	0.348
Otu01316	Bacteria	Bacillota_A	Clostridia	Clostridiales	Clostridiaceae	Clostridium	Clostridium lentum	0.534825	0.989056	0.476381	0.938435	-0.642618	0.15216	-1.1798	-1.25467	4.1201	-0.257681	-5.8152	2.93532	0.368
Otu01198	Bacteria	Bacillota_A	Clostridia	Oscillospirales	Acutalibacteraceae	Acutalibacteraceae	Acutalibacteraceae	0.481622	0.989784	0.435749	0.938894	-0.615139	0.179165	-1.23197	-1.60511	4.36173	-0.306911	-5.02723	3.23251	0.3484
Otu01349	Bacteria	Bacillota_A	Clostridia	Lachnospirales	Lachnospiraceae	Blautia_A	Blautia_A obeum	0.496708	0.986882	0.450645	0.93983	-0.643998	0.133382	-1.19591	-1.4193	4.18457	-0.299439	-5.15167	2.96588	0.345062
Otu00377	Bacteria	Bacteroidota	Bacteroidia	Bacteroidales	Tannerellaceae	Parabacteroides	Parabacteroides goldsteinii	0.516839	0.986457	0.471589	0.941046	-0.599063	0.0784448	-1.18497	-1.14207	4.00502	-0.239843	-5.20802	3.14128	0.367853
Otu00166	Bacteria	Bacillota_A	Clostridia	Oscillospirales	Acutalibacteraceae	Hominenteromicrobium	Hominenteromicrobium mulieris	0.472532	0.991514	0.415983	0.942668	-0.0385441	0.762982	-0.707219	-1.39506	3.78604	-0.314066	-5.42866	2.86418	0.334266
Otu01374	Bacteria	Bacteroidota	Bacteroidia	Bacteroidales	Bacteroidaceae	Bacteroides	Bacteroides	0.553679	0.987497	0.513602	0.943786	-0.647501	-0.100839	-1.18031	-1.03136	3.91908	-0.22558	-5.0188	3.41282	0.3756
Otu00183	Bacteria	Bacillota	Bacilli	Lactobacillales	Streptococcaceae	Streptococcus	Streptococcus parasanguinis	0.156368	0.975076	0.0825238	0.944137	2.37822	0.758733	3.88925	2.89821	3.20043	0.809444	-2.20202	8.76543	0.1532
Otu01171	Bacteria	Bacillota_A	Clostridia	Lachnospirales	Lachnospiraceae	Fusicatenibacter	Fusicatenibacter saccharivorans	0.545285	0.989002	0.490866	0.945017	-0.613304	0.117355	-1.15323	-1.11257	4.0545	-0.239993	-5.25628	3.26646	0.3748
Otu00702	Bacteria	Bacteria	Bacteria	Bacteria	Bacteria	Bacteria	Bacteria	0.50646	0.989773	0.445251	0.945159	0.0203975	0.695467	-0.626243	-1.16434	3.64648	-0.266375	-6.2568	3.16292	0.35
Otu00272	Bacteria	Bacillota_A	Clostridia	Oscillospirales	Oscillospiraceae	Vermiculatibacterium	Vermiculatibacterium agrestimuris	0.301079	0.999646	0.366515	0.945384	4.3788	4.55922	4.16182	-0.424454	1.10336	-0.248485	-13.5756	1.99227	0.318273
Otu02785	Bacteria	Bacteroidota	Bacteroidia	Bacteroidales	Bacteroidaceae	Phocaeicola	Phocaeicola	0.53138	0.991613	0.474571	0.945915	-0.636573	0.139562	-1.18875	-1.1744	4.14178	-0.248643	-5.02981	3.23878	0.366254
Otu00671	Bacteria	Bacillota_A	Clostridia	Oscillospirales	Ruminococcaceae	Merdimmobilis	Merdimmobilis hominis	0.441916	0.992089	0.378545	0.9467	0.181572	1.04621	-0.575361	-1.55518	4.09	-0.350697	-5.64036	2.89349	0.32427
Otu00968	Bacteria	Bacteroidota	Bacteroidia	Bacteroidales	Bacteroidaceae	Phocaeicola	Phocaeicola dorei	0.539658	0.9901	0.48539	0.949094	-0.641187	0.0879276	-1.15546	-1.17648	4.06146	-0.240322	-4.91577	3.33268	0.3688
Otu03768	Bacteria	Bacillota_A	Clostridia	Lachnospirales	Lachnospiraceae	Coprococcus	Coprococcus eutactus	0.569123	0.99	0.529139	0.949192	-0.656963	-0.0804577	-1.17618	-0.939674	3.96614	-0.205262	-4.98705	3.40825	0.3848
Otu00012	Bacteria	Bacillota_A	Clostridia	Oscillospirales	Acutalibacteraceae	Ruminococcus_E	Ruminococcus_E bromii_B	0.0492008	0.985705	0.101939	0.949262	8.25945	8.05288	8.49743	0.778663	0.936386	0.874558	-0.750197	10.2577	0.1708
Otu00169	Bacteria	Bacillota_A	Clostridia	Lachnospirales	Lachnospiraceae	Blautia_A	Blautia_A intestinalis	0.348259	0.998098	0.376775	0.94943	1.95899	2.34073	1.45482	-0.913459	2.36803	-0.306288	-7.28277	2.09103	0.3292
Otu02945	Bacteria	Bacillota_A	Clostridia	Lachnospirales	Lachnospiraceae	Blautia_A	Blautia_A hydrogenotrophica	0.568857	0.989615	0.514978	0.950765	-0.678114	-0.0426309	-1.17763	-1.03451	3.9386	-0.21533	-5.02111	3.43419	0.383047
Otu01378	Bacteria	Bacillota_A	Clostridia	Oscillospirales	Ruminococcaceae	Anaerotruncus	Anaerotruncus	0.504256	0.994241	0.439727	0.951459	-0.084253	0.641706	-0.694865	-1.24176	3.77427	-0.275837	-5.26372	3.49559	0.352259
Otu00046	Bacteria	Bacteroidota	Bacteroidia	Bacteroidales	Bacteroidaceae	Bacteroides	Bacteroides sp902362375	0.137581	0.999232	0.177394	0.951507	9.47203	9.57386	9.32843	-0.446282	0.706379	-0.587919	-7.88459	1.25719	0.2516
Otu02568	Bacteria	Bacteroidota	Bacteroidia	Bacteroidales	Bacteroidaceae	Phocaeicola	Phocaeicola coprocola	0.559569	0.992351	0.524576	0.951832	-0.66361	-0.0589107	-1.16659	-1.04032	3.83895	-0.22278	-4.82111	3.87347	0.383846
Otu01493	Bacteria	Bacillota_A	Clostridia	Lachnospirales	Anaerotignaceae	Fimicola	Fimicola cottocaccae	0.548701	0.991023	0.50771	0.952278	-0.712301	-0.0988075	-1.21797	-0.962381	3.95741	-0.21513	-4.98453	3.24291	0.3828
Otu00903	Bacteria	Bacillota_A	Clostridia	Lachnospirales	Lachnospiraceae	Lachnospira	Lachnospira pectinoschiza_A	0.56496	0.992736	0.51674	0.952547	-0.677365	-0.121797	-1.15365	-0.989509	3.88638	-0.209458	-5.21087	3.51086	0.388
Otu00953	Bacteria	Bacteroidota	Bacteroidia	Bacteroidales	Bacteroidaceae	Phocaeicola	Phocaeicola	0.527439	0.992737	0.460641	0.952724	-0.591284	0.204735	-1.14658	-1.42179	4.39208	-0.27758	-5.4564	2.97478	0.357457
Otu01109	Bacteria	Bacillota_A	Clostridia	Lachnospirales	Lachnospiraceae	Dorea_A	Dorea_A amylophila	0.599974	0.991217	0.562416	0.955706	-0.916197	-0.427101	-1.29719	-0.992408	4.36021	-0.192165	-4.54549	3.06719	0.402239
Otu01276	Bacteria	Bacillota_A	Clostridia	Lachnospirales	Lachnospiraceae	Coprococcus	Coprococcus aceti	0.572044	0.992404	0.531221	0.955987	-0.659443	-0.076266	-1.15867	-0.987975	3.98495	-0.217922	-4.89966	3.43161	0.387045
Otu00075	Bacteria	Bacillota_A	Clostridia	TANB77	CAG-508	CAG-245	CAG-245 sp000435175	0.076263	0.977757	0.119515	0.956575	8.28655	8.09374	8.49998	0.464717	0.532168	0.829447	-0.955534	7.66532	0.171132
Otu00143	Bacteria	Bacillota_A	Clostridia	Lachnospirales	Lachnospiraceae	Eubacterium_I	Eubacterium_I ramulus	0.132305	0.993262	0.178706	0.957353	5.55558	5.11877	5.7586	0.721928	0.938355	0.741641	-1.18514	7.48696	0.210316
Otu01386	Bacteria	Bacteroidota	Bacteroidia	Bacteroidales	Marinifilaceae	Butyricimonas	Butyricimonas	0.571913	0.994754	0.52074	0.958202	-0.701438	-0.121022	-1.23171	-0.998592	4.14565	-0.212844	-5.21689	3.57304	0.379048
Otu03542	Bacteria	Bacillota_A	Clostridia	Lachnospirales	Lachnospiraceae	Fusicatenibacter	Fusicatenibacter saccharivorans	0.61078	0.993889	0.568528	0.958679	-0.923262	-0.443814	-1.28896	-0.894767	4.38212	-0.174277	-4.07184	3.5514	0.409836
Otu00226	Bacteria	Bacillota_A	Clostridia	Oscillospirales	Oscillospiraceae	Intestinimonas	Intestinimonas butyriciproducens	0.602612	0.992347	0.571117	0.958787	-0.870785	-0.413467	-1.20103	-1.00566	4.44782	-0.179402	-4.71064	3.53057	0.4052
Otu00071	Bacteria	Pseudomonadota	Gammaproteobacteria	Enterobacterales	Enterobacteriaceae	Escherichia	Escherichia marmotae	0.634247	0.99309	0.597498	0.959065	-0.941075	-0.509768	-1.24385	-0.726904	4.14678	-0.14843	-4.59316	3.54669	0.421032
Otu02476	Bacteria	Bacteroidota	Bacteroidia	Bacteroidales	Bacteroidaceae	Phocaeicola	Phocaeicola	0.632051	0.993681	0.587325	0.95992	-0.869257	-0.468027	-1.1792	-0.690689	4.13509	-0.12901	-5.01722	3.53498	0.423431
Otu09780	Bacteria	Bacillota_A	Clostridia	Christensenellales	Christensenellales	Christensenellales	Christensenellales	0.610848	0.99527	0.577212	0.960011	-0.854544	-0.415643	-1.18773	-0.954316	4.27405	-0.190767	-4.81411	3.07128	0.4012
Otu00096	Bacteria	Bacteroidota	Bacteroidia	Bacteroidales	Rikenellaceae	Alistipes	Alistipes putredinis	0.223368	1	0.169528	0.960218	7.74739	8.05893	7.51779	-0.546828	0.881918	-0.562066	-7.35556	2.34136	0.258
Otu02550	Bacteria	Bacteroidota	Bacteroidia	Bacteroidales	Bacteroidaceae	Bacteroides	Bacteroides	0.626547	0.994633	0.590918	0.960492	-0.890148	-0.469656	-1.23284	-0.751306	4.22335	-0.146751	-4.5168	3.72776	0.415834
Otu01725	Bacteria	Bacillota_A	Clostridia	Oscillospirales	Ruminococcaceae	Gemmiger	Gemmiger qucibialis	0.664805	0.992681	0.634351	0.961579	-0.966897	-0.690193	-1.20201	-0.535068	3.96949	-0.107995	-4.46932	3.75062	0.4408
Otu01576	Bacteria	Bacillota_A	Clostridia	Lachnospirales	Lachnospiraceae	Anthropogastromicrobium	Anthropogastromicrobium aceti	0.620439	0.994459	0.586974	0.961623	-0.933829	-0.473319	-1.2371	-0.82025	4.32852	-0.155454	-4.53929	3.86372	0.415834
Otu07044	Bacteria	Bacteroidota	Bacteroidia	Bacteroidales	Tannerellaceae	Parabacteroides	Parabacteroides johnsonii	0.624374	0.99236	0.582519	0.962006	-0.870946	-0.45443	-1.18827	-0.842831	4.3484	-0.167786	-4.61401	3.45853	0.410636
Otu00727	Bacteria	Bacteroidota	Bacteroidia	Bacteroidales	Bacteroidaceae	Phocaeicola	Phocaeicola sp959599425	0.528717	0.99579	0.47045	0.962256	0.348583	0.93087	-0.206806	-1.03298	3.51108	-0.251041	-5.99305	3.46717	0.373051
Otu01988	Bacteria	Bacillota_A	Clostridia	Oscillospirales	Ruminococcaceae	Gemmiger	Gemmiger qucibialis	0.63301	0.99446	0.598247	0.96237	-0.89632	-0.486191	-1.17589	-0.698757	4.3104	-0.141115	-4.43949	3.70389	0.432
Otu05087	Bacteria	Bacillota_A	Clostridia	Lachnospirales	Lachnospiraceae	Lachnospira	Lachnospira pectinoschiza_A	0.637987	0.993996	0.603022	0.962375	-0.878021	-0.481199	-1.17402	-0.636467	4.16572	-0.135954	-4.68815	3.73602	0.426
Otu00333	Bacteria	Bacillota_A	Clostridia	Christensenellales	Borkfalkiaceae	Scatosoma	Scatosoma sp900542935	0.225327	0.998449	0.256714	0.962533	2.67042	3.24628	1.82789	-1.37922	2.77403	-0.418905	-7.92067	1.53436	0.2856
Otu02556	Bacteria	Bacillota_A	Clostridia	Lachnospirales	Lachnospiraceae	Dorea	Dorea formicigenerans	0.62153	0.993003	0.581576	0.962886	-0.869257	-0.452911	-1.21299	-0.813049	4.13561	-0.173741	-4.17805	3.54431	0.413834
Otu00261	Bacteria	Bacillota_A	Clostridia	Oscillospirales	Acutalibacteraceae	Acutalibacteraceae	Acutalibacteraceae	0.0860319	0.971636	0.112165	0.962983	3.96495	3.17055	5.0847	1.88298	1.90812	0.900365	-1.47274	7.19431	0.179928
Otu01732	Bacteria	Bacteroidota	Bacteroidia	Bacteroidales	Bacteroidaceae	Bacteroidaceae	Bacteroidaceae	0.561405	0.992981	0.506165	0.963069	-0.213239	0.505972	-0.669636	-1.10866	4.08843	-0.235933	-5.13145	3.21069	0.378
Otu00465	Bacteria	Bacillota_A	Clostridia	Oscillospirales	Oscillospiraceae	CAG-170	CAG-170 sp900549635	0.636364	0.993849	0.597043	0.963119	-0.848467	-0.484591	-1.10986	-0.66179	4.09538	-0.144724	-4.5392	3.78425	0.42423
Otu02566	Bacteria	Bacillota_A	Clostridia	Lachnospirales	Lachnospiraceae	Anaerostipes	Anaerostipes amylophilus	0.639306	0.992814	0.599545	0.96315	-0.87322	-0.510523	-1.16383	-0.768295	4.12806	-0.157118	-4.74498	3.53926	0.419832
Otu02746	Bacteria	Bacillota_A	Clostridia	Lachnospirales	Lachnospiraceae	Lachnospiraceae	Lachnospiraceae	0.621449	0.993657	0.589346	0.963394	-0.942768	-0.536732	-1.18001	-0.847684	4.33166	-0.176154	-4.91944	3.56765	0.416
Otu00355	Bacteria	Bacillota_A	Clostridia	Lachnospirales	Lachnospiraceae	Agathobacter	Agathobacter	0.460766	0.996976	0.39561	0.96361	0.24934	1.17087	-0.516429	-1.57299	4.23537	-0.32502	-5.03449	2.86722	0.329468
Otu01628	Bacteria	Bacillota_A	Clostridia	Lachnospirales	Lachnospiraceae	Agathobacter	Agathobacter rectalis	0.645557	0.994041	0.594597	0.963646	-0.898874	-0.482407	-1.19176	-0.862163	4.32359	-0.173898	-4.36023	3.58371	0.4072
Otu01857	Bacteria	Bacillota_A	Clostridia	TANB77	CAG-508	CAG-492	CAG-492 sp000434335	0.299959	0.978069	0.277429	0.963681	-0.109159	-1.30451	1.7081	2.66722	4.28103	0.549678	-2.79689	6.78154	0.2468
Otu00737	Bacteria	Bacillota_A	Clostridia	Oscillospirales	Acutalibacteraceae	Acutalibacteraceae	Acutalibacteraceae	0.63693	0.995316	0.600584	0.963728	-0.922105	-0.522858	-1.20176	-0.758673	4.25602	-0.147266	-4.53	3.55674	0.4152
Otu00273	Bacteria	Bacillota_A	Clostridia	Lachnospirales	Lachnospiraceae	Enterocloster	Enterocloster sp900541315	0.20932	0.987643	0.229996	0.964209	2.94013	2.11624	3.40735	1.20094	1.75872	0.631095	-1.83939	6.73774	0.2272
Otu05063	Bacteria	Bacteroidota	Bacteroidia	Bacteroidales	Marinifilaceae	Butyricimonas	Butyricimonas paravirosa	0.602818	0.993462	0.591329	0.964279	-0.891687	-0.538612	-1.1511	-0.921749	4.5614	-0.180837	-4.82825	3.18738	0.407437
Otu00446	Bacteria	Bacillota	Bacilli	Lactobacillales	Streptococcaceae	Lactococcus	Lactococcus lactis	0.393343	0.983907	0.373775	0.964288	-0.243671	-1.34042	0.761596	1.98533	3.98672	0.426179	-2.67389	6.02165	0.286685
Otu01301	Bacteria	Verrucomicrobiota	Lentisphaeria	Victivallales	Victivallaceae	Victivallis	Victivallis vadensis	0.605873	0.995417	0.564939	0.964432	-0.859456	-0.491855	-1.15857	-0.905228	4.44718	-0.174554	-4.94724	3.43286	0.411036
Otu10192	Bacteria	Bacillota_A	Clostridia	Lachnospirales	Lachnospiraceae	Lachnospiraceae	Lachnospiraceae	0.64619	0.99449	0.621286	0.964471	-0.950984	-0.591104	-1.21212	-0.552705	4.09429	-0.109306	-4.64426	3.54361	0.4388
Otu01347	Bacteria	Bacillota_A	Clostridia	Oscillospirales	Oscillospiraceae	Dysosmobacter	Dysosmobacter sp000403435	0.595499	0.994713	0.567576	0.964725	-0.904498	-0.449649	-1.22202	-0.963537	4.39668	-0.18599	-4.60448	3.35632	0.4096
Otu03311	Bacteria	Bacillota_C	Negativicutes	Veillonellales	Megasphaeraceae	Megasphaera	Megasphaera	0.613834	0.994128	0.574632	0.965207	-0.921421	-0.509969	-1.21132	-0.978777	4.47212	-0.188528	-4.61256	3.32251	0.4096
Otu03586	Bacteria	Bacteroidota	Bacteroidia	Bacteroidales	Bacteroidaceae	Bacteroides	Bacteroides	0.592623	0.99622	0.562528	0.965304	-0.862965	-0.419171	-1.20775	-0.790581	4.47804	-0.161169	-4.94375	3.26876	0.4144
Otu01705	Bacteria	Actinomycetota	Coriobacteriia	Coriobacteriales	Eggerthellaceae	Xiamenia	Xiamenia aquisgranensis	0.639296	0.993556	0.591294	0.96542	-0.892915	-0.507081	-1.15989	-0.72164	4.23107	-0.144766	-4.24804	3.36957	0.42623
Otu04107	Bacteria	Bacillota_A	Clostridia	Oscillospirales	Ruminococcaceae	Faecalibacterium	Faecalibacterium sp900758465	0.635758	0.995266	0.597212	0.965432	-0.882831	-0.467893	-1.19141	-0.743555	4.11209	-0.157318	-4.42598	3.65949	0.419432
Otu00366	Bacteria	Bacillota_A	Clostridia	Lachnospirales	Lachnospiraceae	Blautia_A	Blautia_A ammoniilytica	0.540767	0.995757	0.481792	0.965432	0.292705	0.83641	-0.177794	-1.09311	3.93189	-0.246691	-5.30988	3.06157	0.3656
Otu01072	Bacteria	Bacillota_A	Clostridia	Lachnospirales	Lachnospiraceae	Fusicatenibacter	Fusicatenibacter saccharivorans	0.63089	0.993971	0.594935	0.96549	-0.87045	-0.501555	-1.11792	-0.804201	4.36123	-0.154712	-4.61344	3.27145	0.42383
Otu01355	Bacteria	Bacillota_A	Clostridia	Lachnospirales	Lachnospiraceae	Lachnospiraceae	Lachnospiraceae	0.63212	0.992579	0.588208	0.965536	-0.927519	-0.552334	-1.1727	-0.875606	4.56064	-0.163014	-4.71288	3.42867	0.4212
Otu04482	Bacteria	Bacillota_A	Clostridia	Oscillospirales	Ruminococcaceae	Faecalibacterium	Faecalibacterium prausnitzii_A	0.622773	0.994625	0.589892	0.965549	-0.841406	-0.435935	-1.12454	-0.719078	4.21313	-0.138007	-4.83888	3.3409	0.418633
Otu00588	Bacteria	Bacillota_C	Negativicutes	Acidaminococcales	Acidaminococcaceae	Phascolarctobacterium	Phascolarctobacterium faecium	0.641177	0.99195	0.601857	0.965558	-0.903124	-0.501036	-1.18614	-0.605361	4.39444	-0.125775	-4.49607	3.38608	0.431028
Otu04642	Bacteria	Bacillota_A	Clostridia	Lachnospirales	Lachnospiraceae	Lachnospiraceae	Lachnospiraceae	0.636228	0.993032	0.597597	0.965567	-0.858381	-0.478739	-1.15589	-0.703155	4.17423	-0.138	-4.70494	3.40904	0.43
Otu02271	Bacteria	Bacteroidota	Bacteroidia	Bacteroidales	Bacteroidaceae	Phocaeicola	Phocaeicola vulgatus	0.627966	0.99432	0.594719	0.965583	-0.903089	-0.53765	-1.132	-0.737928	4.44619	-0.13775	-4.33318	3.8871	0.429828
Otu10633	Bacteria	Bacillota_C	Negativicutes	Acidaminococcales	Acidaminococcaceae	Acidaminococcaceae	Acidaminococcaceae	0.663149	0.995299	0.631641	0.96581	-0.92915	-0.633235	-1.166	-0.450966	4.19888	-0.0974293	-4.27016	3.33506	0.444622
Otu05853	Bacteria	Bacillota_A	Clostridia	Lachnospirales	Lachnospiraceae	Coprococcus	Coprococcus aceti	0.663555	0.993361	0.63603	0.965903	-0.947567	-0.649435	-1.19224	-0.530539	4.12446	-0.109922	-4.48046	3.52843	0.4428
Otu02053	Bacteria	Bacillota_A	Clostridia	Lachnospirales	Lachnospiraceae	Fusicatenibacter	Fusicatenibacter saccharivorans	0.59469	0.993653	0.561091	0.965919	-0.90773	-0.417869	-1.24662	-0.912838	4.37453	-0.179055	-4.58692	3.09238	0.408237
Otu04771	Bacteria	Pseudomonadota	Alphaproteobacteria	RF32	CAG-239	Scatocola	Scatocola faecipullorum	0.644027	0.993778	0.610524	0.965941	-0.895077	-0.550497	-1.15898	-0.661246	4.36395	-0.128153	-4.47202	3.36974	0.432
Otu01812	Bacteria	Bacteroidota	Bacteroidia	Bacteroidales	Bacteroidaceae	Phocaeicola	Phocaeicola massiliensis	0.638135	0.994188	0.60281	0.965948	-0.923929	-0.498998	-1.23736	-0.647296	4.26396	-0.137754	-4.65711	3.69799	0.42503
Otu00469	Bacteria	Bacillota_A	Clostridia	Oscillospirales	Oscillospiraceae	Pseudoscilispira	Pseudoscilispira	0.315273	0.998048	0.358126	0.965979	2.1187	2.55145	1.63289	-1.10994	2.72284	-0.340453	-7.51267	1.90586	0.3164
Otu03054	Bacteria	Pseudomonadota	Alphaproteobacteria	RF32	CAG-239	Scatacola_A	Scatacola_A faecigallinarum	0.67162	0.994214	0.640229	0.966007	-0.971029	-0.672748	-1.19352	-0.436882	4.06399	-0.0924024	-4.37883	3.38369	0.44942
Otu00912	Bacteria	Bacillota_A	Clostridia	Lachnospirales	Lachnospiraceae	Roseburia	Roseburia inulinivorans	0.625604	0.993528	0.600641	0.966161	-0.893034	-0.540894	-1.16883	-0.792853	4.48449	-0.151077	-4.39191	3.33908	0.4172
Otu00625	Bacteria	Bacteroidota	Bacteroidia	Bacteroidales	Tannerellaceae	Parabacteroides	Parabacteroides distasonis	0.636668	0.99478	0.59816	0.966205	-0.914569	-0.506562	-1.20705	-0.753308	4.26434	-0.163611	-4.4437	3.39023	0.4136
Otu02893	Bacteria	Bacillota_A	Clostridia	Clostridiales	Clostridiaceae	Clostridiaceae	Clostridiaceae	0.627562	0.994252	0.596723	0.966512	-0.897753	-0.473707	-1.2149	-0.773732	4.27024	-0.157573	-4.49895	3.37386	0.4104
Otu04095	Bacteria	Bacillota_A	Clostridia	Lachnospirales	Lachnospiraceae	Blautia_A	Blautia_A	0.623277	0.995195	0.577532	0.966606	-0.900567	-0.502289	-1.18703	-0.784152	4.3596	-0.160516	-4.83966	3.50108	0.414634
Otu00276	Bacteria	Bacillota_I	Bacilli_A	Erysipelotrichales	Coprobacillaceae	Thomasclavelia	Thomasclavelia ramosa	0.632698	0.994282	0.602147	0.966732	-0.989014	-0.580096	-1.28727	-0.770508	4.28945	-0.160136	-4.38044	3.27727	0.422231
Otu08505	Bacteria	Bacteroidota	Bacteroidia	Bacteroidales	Bacteroidaceae	Phocaeicola	Phocaeicola vulgatus	0.661034	0.995699	0.626455	0.966757	-0.936616	-0.56947	-1.16983	-0.575665	4.24641	-0.116665	-4.6256	3.63365	0.437825
Otu00003	Bacteria	Bacillota_A	Clostridia	Oscillospirales	Ruminococcaceae	Faecalibacterium	Faecalibacterium prausnitzii_D	0.0686488	0.994067	0.0698485	0.966881	10.8236	10.4732	11.0948	0.566023	0.605418	0.95046	-1.20678	7.9025	0.15074
Otu00924	Bacteria	Bacillota_A	Clostridia	Oscillospirales	Acutalibacteraceae	Avimonas	Avimonas	0.651968	0.99647	0.618701	0.966909	-0.956295	-0.635266	-1.23902	-0.606157	4.27474	-0.118981	-4.3391	3.38598	0.438225
Otu00545	Bacteria	Bacillota_A	Clostridia	Lachnospirales	Lachnospiraceae	Enterocloster	Enterocloster sp001517625	0.360095	0.997927	0.419268	0.966978	1.4724	1.85221	0.895505	-1.04531	2.91598	-0.299584	-6.73913	2.12636	0.343862
Otu07762	Bacteria	Bacillota_A	Clostridia	Lachnospirales	Lachnospiraceae	Lachnoclostridium_B	Lachnoclostridium_B ammoniilytica	0.650061	0.994872	0.618532	0.967055	-0.875151	-0.526069	-1.10897	-0.596767	4.15935	-0.126021	-4.89437	3.43327	0.437425
Otu05127	Bacteria	Bacillota_A	Clostridia	Oscillospirales	Ruminococcaceae	Faecalibacterium	Faecalibacterium	0.635063	0.996134	0.602472	0.967139	-0.896905	-0.486888	-1.17654	-0.626601	4.20741	-0.129092	-4.24562	3.63103	0.4316
Otu01006	Bacteria	Bacillota_A	Clostridia	Oscillospirales	Ruminococcaceae	Faecalibacterium	Faecalibacterium	0.674459	0.995228	0.641113	0.967184	-0.955608	-0.664577	-1.19024	-0.489616	4.16015	-0.0954109	-4.60858	4.03658	0.4456
Otu00434	Bacteria	Bacillota_A	Clostridia	Oscillospirales	Oscillospiraceae	Pseudoflavonifractor	Pseudoflavonifractor sp902362925	0.437939	0.997874	0.353939	0.967195	0.558002	1.53743	0.00412253	-2.00965	4.46809	-0.392169	-5.58886	3.03881	0.324
Otu04295	Bacteria	Bacillota_A	Clostridia	Lachnospirales	Lachnospiraceae	Lachnospira	Lachnospira eligens_A	0.681392	0.99585	0.648403	0.967259	-0.985599	-0.672914	-1.19256	-0.473339	4.09515	-0.0975393	-4.26851	3.59207	0.4464
Otu01257	Bacteria	Bacteroidota	Bacteroidia	Bacteroidales	Bacteroidaceae	Bacteroides	Bacteroides	0.606993	0.994808	0.574437	0.96727	-0.845049	-0.410131	-1.15589	-0.877239	4.36983	-0.178179	-4.57076	3.55595	0.4088
Otu03008	Bacteria	Bacillota_A	Clostridia	Lachnospirales	Lachnospiraceae	Bariatricus	Bariatricus	0.660014	0.995018	0.630338	0.967293	-0.930987	-0.641205	-1.18157	-0.472697	4.13754	-0.0917218	-4.86787	3.63863	0.4448
Otu01684	Bacteria	Bacteroidota	Bacteroidia	Bacteroidales	Bacteroidaceae	Bacteroides	Bacteroides sp902362375	0.669823	0.994741	0.634688	0.967316	-0.958023	-0.660877	-1.1926	-0.484188	4.10512	-0.107027	-4.22402	3.9859	0.446
Otu04021	Bacteria	Bacillota_A	Clostridia	Oscillospirales	Acutalibacteraceae	CAG-217	CAG-217 sp000436335	0.662517	0.996496	0.642307	0.967322	-0.964302	-0.687345	-1.18714	-0.419094	4.06886	-0.0825258	-4.74426	3.78551	0.45
Otu00455	Bacteria	Bacillota_A	Clostridia	Christensenellales	Aristaeellaceae	Aristaeella	Aristaeella	0.386887	0.980685	0.353866	0.967403	-0.128101	-1.25765	0.969802	2.06431	4.14483	0.436199	-2.82329	6.35476	0.28
Otu02364	Bacteria	Bacteroidota	Bacteroidia	Bacteroidales	Bacteroidaceae	Bacteroides	Bacteroides	0.659382	0.993044	0.624905	0.967429	-0.963002	-0.637304	-1.22148	-0.498231	4.12571	-0.111339	-4.56952	3.90373	0.443023
Otu07193	Bacteria	Bacillota_A	Clostridia	Lachnospirales	Lachnospiraceae	Eubacterium_I	Eubacterium_I ramulus	0.676739	0.993741	0.642558	0.967451	-0.938154	-0.622829	-1.15133	-0.43893	4.12719	-0.0834917	-4.54956	3.96712	0.453419
Otu04698	Bacteria	Bacillota_C	Negativicutes	Veillonellales	Megasphaeraceae	Megasphaera	Megasphaera sp001546855	0.658718	0.994455	0.635931	0.967483	-0.9891	-0.666899	-1.24134	-0.441166	4.15373	-0.090984	-4.56973	3.68396	0.4468
Otu03220	Bacteria	Bacillota_A	Clostridia	Oscillospirales	Ruminococcaceae	Merdimmobilis	Merdimmobilis hominis	0.633626	0.993872	0.596684	0.967522	-0.891542	-0.541065	-1.1617	-0.705381	4.34486	-0.138239	-4.62813	3.20052	0.42383
Otu02164	Bacteria	Bacteroidota	Bacteroidia	Bacteroidales	Bacteroidaceae	Phocaeicola	Phocaeicola	0.618741	0.995246	0.575325	0.967532	-0.865425	-0.406704	-1.17675	-0.838771	4.24063	-0.16849	-4.64936	3.28589	0.413035
Otu03412	Bacteria	Bacillota_A	Clostridia	Oscillospirales	Oscillospiraceae	CAG-170	CAG-170	0.608142	0.997285	0.57584	0.96762	-0.918733	-0.479752	-1.21093	-0.918932	4.54502	-0.168619	-4.47874	3.30459	0.414
Otu01195	Bacteria	Bacillota_A	Clostridia	Christensenellales	Aristaeellaceae	Aristaeellaceae	Aristaeellaceae	0.659209	0.993912	0.634654	0.967645	-0.952413	-0.673197	-1.22422	-0.492569	4.12264	-0.0971904	-4.77858	3.81986	0.446
Otu01775	Bacteria	Bacteroidota	Bacteroidia	Bacteroidales	Bacteroidaceae	Bacteroides	Bacteroides	0.656995	0.993708	0.628905	0.967719	-0.944655	-0.653751	-1.21652	-0.570331	4.10695	-0.116315	-4.38468	3.69163	0.4424
Otu02001	Bacteria	Pseudomonadota	Alphaproteobacteria	RF32	CAG-239	Scatacola_A	Scatacola_A faecigallinarum	0.666952	0.995125	0.627723	0.96783	-0.935964	-0.6416	-1.15226	-0.619561	4.30105	-0.124033	-4.65848	3.71996	0.435026
Otu00018	Bacteria	Bacillota_A	Clostridia	Lachnospirales	Lachnospiraceae	Blautia_A	Blautia_A sp003471165	0.318046	1	0.216736	0.967832	8.20577	8.41489	8.05091	-0.324986	0.724069	-0.438261	-7.39146	2.69168	0.277889
Otu03044	Bacteria	Bacteroidota	Bacteroidia	Bacteroidales	Bacteroidaceae	Bacteroides	Bacteroides	0.651052	0.99486	0.613996	0.967863	-0.913019	-0.553038	-1.20571	-0.668183	4.39114	-0.13268	-4.64424	3.55854	0.42623
Otu01288	Bacteria	Bacillota_A	Clostridia	Oscillospirales	Feifaniaceae	Feifania	Feifania hominis	0.686497	0.993241	0.654913	0.967883	-0.935626	-0.698901	-1.135	-0.44727	4.27307	-0.0846133	-4.15072	3.70798	0.45062
Otu00063	Bacteria	Bacillota_A	Clostridia	Oscillospirales	Oscillospiraceae	Dysosmobacter	Dysosmobacter segnis	0.217144	0.999914	0.243554	0.967927	6.92639	7.11117	6.73573	-0.44316	0.867547	-0.421702	-7.29369	1.74477	0.282
Otu01187	Bacteria	Bacillota_A	Clostridia	Oscillospirales	Acutalibacteraceae	Fimenecus	Fimenecus sp000432435	0.667021	0.994918	0.640983	0.968063	-0.944596	-0.657299	-1.12824	-0.476244	4.117	-0.0894268	-4.63178	3.34118	0.4468
Otu01294	Bacteria	Bacteroidota	Bacteroidia	Bacteroidales	Bacteroidaceae	Phocaeicola	Phocaeicola vulgatus	0.596521	0.995008	0.582909	0.968093	-0.917754	-0.529971	-1.216	-1.02052	4.82659	-0.18819	-4.76435	3.05477	0.4112
Otu01707	Bacteria	Bacteroidota	Bacteroidia	Bacteroidales	Bacteroidaceae	Bacteroides	Bacteroides nordii	0.626517	0.994907	0.588706	0.96819	-0.905179	-0.46088	-1.23144	-0.780959	4.18708	-0.158391	-4.6996	3.49478	0.417433
Otu01511	Bacteria	Bacillota_A	Clostridia	Lachnospirales	Lachnospiraceae	Lachnospiraceae	Lachnospiraceae	0.614487	0.994291	0.573918	0.968215	-0.882699	-0.418112	-1.18912	-0.907363	4.37623	-0.174048	-4.22344	3.58056	0.412635
Otu00210	Bacteria	Bacillota_A	Clostridia	Oscillospirales	Oscillospiraceae	Limivicinus	Limivicinus sp002320035	0.654337	0.995844	0.631333	0.968218	-0.973383	-0.622943	-1.23956	-0.455879	4.1486	-0.093194	-4.58249	3.45554	0.452219
Otu00575	Bacteria	Bacillota_A	Clostridia	Oscillospirales	Oscillospiraceae	Dysosmobacter	Dysosmobacter	0.659854	0.995761	0.623	0.968309	-0.890612	-0.583307	-1.15236	-0.606637	4.36578	-0.123712	-4.26427	3.64991	0.435026
Otu05898	Bacteria	Bacteroidota	Bacteroidia	Bacteroidales	Bacteroidaceae	Bacteroides	Bacteroides	0.664407	0.995695	0.639126	0.968372	-0.97558	-0.712076	-1.1743	-0.49146	4.15703	-0.0993183	-4.95175	3.39489	0.448
Otu01515	Bacteria	Bacillota_A	Clostridia	Oscillospirales	Ruminococcaceae	Ruminococcaceae	Ruminococcaceae	0.441919	0.987833	0.434277	0.968434	-0.325716	-1.2893	0.486735	1.59946	3.90293	0.345983	-2.90931	6.00948	0.3148
Otu00833	Bacteria	Bacillota_A	Clostridia	Oscillospirales	Oscillospiraceae	Oscillospiraceae	Oscillospiraceae	0.638743	0.99506	0.611931	0.968437	-0.931282	-0.588793	-1.21148	-0.681661	4.35441	-0.145732	-4.55673	3.45277	0.4248
Otu05514	Bacteria	Bacillota_A	Clostridia	Lachnospirales	Lachnospiraceae	Lachnospiraceae	Lachnospiraceae	0.636398	0.994737	0.605481	0.968462	-0.891023	-0.498616	-1.17029	-0.671314	4.13988	-0.132571	-4.58398	3.51661	0.422631
Otu00966	Bacteria	Bacillota_A	Clostridia	Oscillospirales	Acutalibacteraceae	Solibaculum	Solibaculum mannosilyticum	0.676819	0.995472	0.651463	0.96849	-0.985153	-0.708423	-1.20954	-0.557995	4.17228	-0.120966	-4.31293	3.95575	0.439424
Otu01979	Bacteria	Bacillota_C	Negativicutes	Acidaminococcales	Acidaminococcaceae	Phascolarctobacterium	Phascolarctobacterium faecium	0.627789	0.99464	0.587671	0.968509	-0.879808	-0.491633	-1.18595	-0.797816	4.33218	-0.16061	-4.37461	3.75075	0.4184
Otu05532	Bacteria	Bacteroidota	Bacteroidia	Bacteroidales	Bacteroidaceae	Bacteroides	Bacteroides muris	0.631326	0.994173	0.599606	0.968529	-0.904506	-0.525166	-1.16837	-0.774197	4.43314	-0.145664	-4.48615	3.63177	0.42583
Otu01462	Bacteria	Bacteroidota	Bacteroidia	Bacteroidales	Bacteroidaceae	Bacteroides	Bacteroides stercoris	0.615173	0.995808	0.588004	0.968561	-0.87586	-0.51443	-1.08479	-0.845024	4.61269	-0.162911	-4.17449	3.35798	0.4216
Otu01422	Bacteria	Bacteroidota	Bacteroidia	Bacteroidales	Bacteroidaceae	Phocaeicola	Phocaeicola	0.626594	0.993801	0.591861	0.968599	-0.87102	-0.509202	-1.1531	-0.85116	4.40825	-0.170248	-4.48942	3.77077	0.412235
Otu05180	Bacteria	Bacillota_A	Clostridia	Oscillospirales	Oscillospiraceae	Lawsonibacter	Lawsonibacter faecis	0.611984	0.994699	0.580684	0.968616	-0.90244	-0.446344	-1.20569	-0.879788	4.42633	-0.176371	-4.21612	3.0727	0.407437
Otu04123	Bacteria	Bacillota_A	Clostridia	Lachnospirales	Lachnospiraceae	Agathobacter	Agathobacter	0.652129	0.99572	0.621429	0.968634	-0.877986	-0.572226	-1.11577	-0.665567	4.2589	-0.128936	-4.3712	3.42036	0.433826
Otu01435	Bacteria	Bacteroidota	Bacteroidia	Bacteroidales	Bacteroidaceae	Bacteroides	Bacteroides	0.650794	0.996123	0.622818	0.968767	-1.05668	-0.706064	-1.313	-0.560293	4.07602	-0.106623	-4.53139	3.75675	0.44
Otu01935	Bacteria	Bacteroidota	Bacteroidia	Bacteroidales	Marinifilaceae	Butyricimonas	Butyricimonas faecalis	0.647399	0.995223	0.608242	0.968824	-0.90969	-0.548674	-1.14832	-0.57467	4.28599	-0.118644	-4.40216	3.63121	0.4368
Otu03076	Bacteria	Bacteroidota	Bacteroidia	Bacteroidales	Bacteroidaceae	Alloprevotella	Alloprevotella timonensis	0.678527	0.99517	0.644965	0.968825	-0.972646	-0.703081	-1.18658	-0.395635	4.00207	-0.0837344	-4.31003	3.65852	0.453019
Otu02365	Bacteria	Bacillota_A	Clostridia	TANB77	CAG-508	CAG-245	CAG-245 sp000435175	0.604548	0.994857	0.560753	0.968965	-0.895975	-0.41807	-1.21027	-0.956193	4.47829	-0.195413	-4.84159	3.16714	0.4092
Otu08206	Bacteria	Bacillota_C	Negativicutes	Acidaminococcales	Acidaminococcaceae	Phascolarctobacterium	Phascolarctobacterium faecium	0.635849	0.995598	0.585766	0.968999	-0.870383	-0.436225	-1.15335	-0.739244	4.31827	-0.141249	-4.7465	3.57501	0.42
Otu01847	Bacteria	Bacteroidota	Bacteroidia	Bacteroidales	Bacteroidaceae	Phocaeicola	Phocaeicola	0.649782	0.995751	0.608978	0.969021	-0.911506	-0.561191	-1.16195	-0.648157	4.18329	-0.134584	-4.47345	3.55825	0.426629
Otu01402	Bacteria	Bacteroidota	Bacteroidia	Bacteroidales	Bacteroidaceae	Bacteroides	Bacteroides uniformis	0.658187	0.995923	0.630952	0.969139	-0.954204	-0.649852	-1.16731	-0.462951	4.07696	-0.102416	-4.40668	3.69759	0.445822
Otu02579	Bacteria	Bacillota_A	Clostridia	Lachnospirales	Lachnospiraceae	Lachnospiraceae	Lachnospiraceae	0.669671	0.994726	0.640848	0.969205	-1.00494	-0.714662	-1.2084	-0.494488	4.14615	-0.0993517	-4.45053	3.63456	0.4444
Otu00431	Bacteria	Bacillota_A	Clostridia	Lachnospirales	Lachnospiraceae	Eisenbergiella	Eisenbergiella tayi	0.642715	0.995779	0.61732	0.969245	-0.967055	-0.698916	-1.17205	-0.633631	4.34002	-0.132455	-4.70649	3.63684	0.4384
Otu01425	Bacteria	Bacillota_A	Clostridia	Lachnospirales	Lachnospiraceae	Otoolea	Otoolea fessa	0.683293	0.99256	0.659416	0.969431	-0.957746	-0.69645	-1.16134	-0.394096	4.18802	-0.0764159	-4.24809	4.02888	0.459016
Otu02218	Bacteria	Bacillota_A	Clostridia	Lachnospirales	Lachnospiraceae	Lachnospiraceae	Lachnospiraceae	0.665018	0.996581	0.647589	0.969447	-0.933451	-0.658834	-1.15736	-0.433153	4.12762	-0.0850843	-4.67147	3.70983	0.4516
Otu06014	Bacteria	Bacillota_A	Clostridia	Lachnospirales	Anaerotignaceae	Anaerotignaceae	Anaerotignaceae	0.669568	0.99568	0.635316	0.969462	-0.982026	-0.668055	-1.26518	-0.558483	4.08207	-0.110991	-4.46122	3.53262	0.4368
Otu00360	Bacteria	Bacillota_A	Clostridia	Lachnospirales	Lachnospiraceae	Hungatella	Hungatella effluvii	0.612356	0.995629	0.582545	0.969493	-0.927848	-0.52514	-1.24962	-0.919302	4.38854	-0.172155	-4.84647	3.47289	0.413035
Otu01668	Bacteria	Bacillota_A	Clostridia	Oscillospirales	Oscillospiraceae	Dysosmobacter	Dysosmobacter segnis	0.647618	0.993132	0.609662	0.969525	-0.974477	-0.606694	-1.20992	-0.723149	4.37577	-0.136618	-4.09814	3.35608	0.4316
Otu07648	Bacteria	Bacteroidota	Bacteroidia	Bacteroidales	Bacteroidaceae	Bacteroides	Bacteroides	0.666415	0.995664	0.643584	0.969537	-0.92789	-0.69149	-1.14856	-0.462957	4.11739	-0.0954837	-4.56518	3.51593	0.446222
Otu06249	Bacteria	Bacillota_A	Clostridia	Oscillospirales	Acutalibacteraceae	Acutalibacteraceae	Acutalibacteraceae	0.665466	0.99632	0.634952	0.969541	-0.936918	-0.635846	-1.24245	-0.513191	4.13086	-0.0953664	-4.87781	3.62066	0.440624
Otu00911	Bacteria	Bacillota_A	Clostridia	Lachnospirales	Lachnospiraceae	Lachnospiraceae	Lachnospiraceae	0.594027	0.995851	0.532571	0.969566	-0.254715	0.359065	-0.689454	-0.987427	4.17456	-0.20473	-4.80117	3.53861	0.3868
Otu07867	Bacteria	Bacillota_A	Clostridia	Oscillospirales	Ruminococcaceae	Gemmiger	Gemmiger qucibialis	0.651673	0.993464	0.625468	0.96959	-0.969032	-0.689241	-1.2052	-0.4704	4.06995	-0.0909817	-4.7478	3.59676	0.4528
Otu10721	Bacteria	Bacillota_A	Clostridia	Lachnospirales	Lachnospiraceae	Coprococcus	Coprococcus eutactus	0.635016	0.99596	0.597706	0.969592	-0.898308	-0.510254	-1.17488	-0.680415	4.23337	-0.142999	-4.27886	3.22057	0.423431
Otu01690	Bacteria	Bacillota_A	Clostridia	Lachnospirales	Lachnospiraceae	Lachnospiraceae	Lachnospiraceae	0.625869	0.99533	0.598749	0.969631	-0.910408	-0.508224	-1.19239	-0.682054	4.4319	-0.129689	-4.43978	3.25834	0.4224
Otu02117	Bacteria	Bacteroidota	Bacteroidia	Bacteroidales	Bacteroidaceae	Bacteroidaceae	Bacteroidaceae	0.660735	0.993666	0.633385	0.96967	-0.916052	-0.686495	-1.15892	-0.518587	4.02986	-0.107857	-4.7746	3.7493	0.4408
Otu02389	Bacteria	Bacillota_A	Clostridia	Oscillospirales	CAG-272	CAG-272	CAG-272	0.665366	0.994523	0.632926	0.969718	-0.938432	-0.628587	-1.20382	-0.490184	4.07268	-0.0957787	-4.77801	3.68323	0.443822
Otu09214	Bacteria	Bacteroidota	Bacteroidia	Bacteroidales	Bacteroidaceae	Bacteroides	Bacteroides	0.680395	0.995324	0.65874	0.969743	-1.00495	-0.727203	-1.16201	-0.358968	4.15504	-0.0792437	-4.14701	3.87278	0.4576
Otu01902	Bacteria	Bacillota_A	Clostridia	Oscillospirales	Oscillospiraceae	CAG-170	CAG-170 sp000432135	0.657281	0.995619	0.63097	0.969794	-0.91856	-0.600449	-1.17334	-0.507012	4.12067	-0.109343	-4.67924	3.79251	0.4412
Otu00250	Bacteria	Bacillota_A	Clostridia	Oscillospirales	Ruminococcaceae	Ruminococcus_C	Ruminococcus_C callidus	0.634533	0.994432	0.604481	0.969859	-0.919277	-0.510554	-1.22973	-0.755628	4.34352	-0.151902	-4.16331	3.56599	0.43
Otu02595	Bacteria	Bacillota_A	Clostridia	Oscillospirales	Oscillospiraceae	Vescimonas	Vescimonas sp000435555	0.633398	0.996848	0.608961	0.969871	-0.940862	-0.579762	-1.18149	-0.705134	4.31988	-0.1357	-4.30182	3.73784	0.426
Otu08019	Bacteria	Bacillota_A	Clostridia	Oscillospirales	Acutalibacteraceae	Fimenecus	Fimenecus sp000432435	0.666904	0.994431	0.629589	0.969887	-0.948569	-0.64859	-1.18603	-0.442367	4.15815	-0.0989009	-4.49044	3.74157	0.447021
Otu00480	Bacteria	Bacillota_C	Negativicutes	Acidaminococcales	Acidaminococcaceae	Phascolarctobacterium	Phascolarctobacterium faecium	0.45847	0.996699	0.399221	0.970022	1.43456	2.06509	0.74942	-1.11764	3.45338	-0.264419	-6.09222	3.25679	0.343862
Otu07121	Bacteria	Bacillota_A	Clostridia	Lachnospirales	Lachnospiraceae	Lachnospiraceae	Lachnospiraceae	0.64328	0.99423	0.610965	0.97016	-0.959653	-0.579722	-1.20913	-0.777044	4.4988	-0.140438	-4.53973	3.55788	0.4276
Otu04851	Bacteria	Bacillota_A	Clostridia	Lachnospirales	Lachnospiraceae	Blautia_A	Blautia_A	0.673849	0.994915	0.641355	0.970189	-0.949657	-0.654288	-1.1695	-0.506035	4.22897	-0.10429	-4.25023	3.66872	0.4428
Otu01099	Bacteria	Bacillota_A	Clostridia	Lachnospirales	Lachnospiraceae	Mediterraneibacter	Mediterraneibacter	0.629367	0.996334	0.599446	0.970253	-0.853366	-0.508821	-1.08882	-0.732392	4.24667	-0.150587	-4.83836	3.57635	0.4228
Otu01217	Bacteria	Bacillota_A	Clostridia	Lachnospirales	Lachnospiraceae	Cuneatibacter	Cuneatibacter caecimuris	0.621037	0.99566	0.594268	0.970265	-0.898194	-0.547032	-1.15824	-0.820913	4.446	-0.167831	-4.64764	3.49209	0.418
Otu02838	Bacteria	Pseudomonadota	Gammaproteobacteria	Burkholderiales	Burkholderiaceae	Sutterella	Sutterella wadsworthensis	0.652671	0.995272	0.625368	0.97032	-0.952892	-0.634573	-1.2262	-0.533198	4.09747	-0.107789	-4.71002	3.4499	0.442
Otu05232	Bacteria	Actinomycetota	Actinomycetes	Actinomycetales	Actinomycetaceae	Actinomyces	Actinomyces	0.620143	0.996199	0.581892	0.970354	-0.909984	-0.503945	-1.17644	-0.871656	4.50663	-0.1715	-4.64432	3.60833	0.416
Otu04775	Bacteria	Bacteroidota	Bacteroidia	Bacteroidales	Bacteroidaceae	Bacteroides	Bacteroides stercoris	0.674746	0.995372	0.641571	0.970428	-0.974084	-0.704533	-1.16824	-0.458739	4.11693	-0.0921479	-4.1003	3.96365	0.44902
Otu00483	Bacteria	Bacillota_I	Bacilli_A	Erysipelotrichales	Coprobacillaceae	Thomasclavelia	Thomasclavelia spiroformis	0.645573	0.992881	0.616524	0.970444	-0.948342	-0.61147	-1.21904	-0.562235	4.32052	-0.111175	-4.54315	3.71885	0.4392
Otu02411	Bacteria	Bacillota_A	Clostridia	Lachnospirales	Lachnospiraceae	Lachnospiraceae	Lachnospiraceae	0.662221	0.99334	0.630619	0.970472	-1.00284	-0.741232	-1.25093	-0.480536	4.16873	-0.101195	-4.46694	3.608	0.4424
Otu10542	Bacteria	Bacillota_A	Clostridia	Oscillospirales	Ruminococcaceae	Anaerotruncus	Anaerotruncus rubiinfantis	0.654262	0.995581	0.627632	0.970498	-0.963551	-0.668828	-1.18238	-0.506081	4.09721	-0.0994838	-4.92173	3.84754	0.4476
Otu07614	Bacteria	Bacteroidota	Bacteroidia	Bacteroidales	Bacteroidaceae	Phocaeicola	Phocaeicola	0.633309	0.995965	0.592697	0.970502	-0.916928	-0.513583	-1.2234	-0.704664	4.21204	-0.141	-4.66599	3.55261	0.4248
Otu02851	Bacteria	Bacillota_A	Clostridia	Oscillospirales	Ruminococcaceae	Gemmiger	Gemmiger qucibialis	0.627085	0.995621	0.601511	0.970572	-0.951548	-0.578793	-1.23143	-0.875516	4.49522	-0.170227	-4.76951	3.40665	0.4136
Otu07978	Bacteria	Bacillota_A	Clostridia	Lachnospirales	Lachnospiraceae	Lachnospiraceae	Lachnospiraceae	0.670366	0.998032	0.647277	0.970594	-0.931416	-0.699852	-1.1411	-0.423894	4.12625	-0.0886882	-4.35798	3.69624	0.4524
Otu00830	Bacteria	Bacteroidota	Bacteroidia	Bacteroidales	Bacteroidaceae	Bacteroides	Bacteroides	0.661616	0.993799	0.63084	0.970601	-0.935171	-0.657422	-1.18242	-0.528874	4.10653	-0.112508	-4.40859	3.44547	0.443822
Otu04089	Bacteria	Pseudomonadota	Alphaproteobacteria	RF32	CAG-239	Scatacola_A	Scatacola_A faecigallinarum	0.662688	0.996892	0.631883	0.9707	-0.929717	-0.578618	-1.17455	-0.503084	4.12647	-0.0998277	-4.77115	3.70256	0.445422
Otu00958	Bacteria	Bacillota_A	Clostridia	Oscillospirales	Ruminococcaceae	Gemmiger	Gemmiger qucibialis	0.653064	0.994159	0.626714	0.970713	-0.957676	-0.734528	-1.16138	-0.524742	4.15209	-0.102343	-4.67491	3.61168	0.445822
Otu00941	Bacteria	Bacillota	Bacilli	Lactobacillales	Streptococcaceae	Streptococcus	Streptococcus sanguinis	0.653634	0.994777	0.628684	0.970851	-0.956078	-0.635659	-1.20262	-0.555585	4.08301	-0.117977	-4.48963	4.02084	0.435026
Otu08448	Bacteria	Bacteroidota	Bacteroidia	Bacteroidales	Bacteroidaceae	Bacteroides	Bacteroides luhongzhouii	0.672056	0.994238	0.635853	0.970862	-0.93657	-0.681483	-1.16073	-0.387441	4.12719	-0.077936	-3.89869	3.74373	0.456
Otu00890	Bacteria	Bacillota_A	Clostridia	Oscillospirales	Oscillospiraceae	Vescimonas	Vescimonas coprocola	0.664672	0.99576	0.629563	0.97089	-0.993877	-0.664027	-1.25227	-0.603212	4.11177	-0.123865	-4.36415	3.82844	0.438
Otu10266	Bacteria	Bacillota_A	Clostridia	Lachnospirales	Lachnospiraceae	Lachnospira	Lachnospira	0.68282	0.994764	0.645654	0.970987	-0.939629	-0.678615	-1.16657	-0.429454	4.14014	-0.0842365	-4.67822	3.75532	0.452619
Otu05021	Bacteria	Bacteroidota	Bacteroidia	Bacteroidales	Bacteroidaceae	Alloprevotella	Alloprevotella timonensis	0.661712	0.995425	0.643117	0.971003	-0.97183	-0.735989	-1.16894	-0.518711	4.098	-0.104333	-4.40805	3.6286	0.442223
Otu03717	Bacteria	Pseudomonadota	Alphaproteobacteria	RF32	CAG-239	Scatocola	Scatocola faecipullorum	0.684598	0.993366	0.648948	0.971005	-0.964901	-0.681535	-1.2109	-0.456212	4.0813	-0.0955003	-4.5131	3.97022	0.448
Otu07566	Bacteria	Bacteroidota	Bacteroidia	Bacteroidales	Bacteroidaceae	Bacteroides	Bacteroides muris	0.663626	0.998078	0.632009	0.971048	-0.960317	-0.682885	-1.18839	-0.522882	4.15912	-0.106651	-4.29982	3.84548	0.4456
Otu09354	Bacteria	Bacillota_A	Clostridia	Oscillospirales	Acutalibacteraceae	Acutalibacteraceae	Acutalibacteraceae	0.670675	0.993974	0.639801	0.971092	-0.970218	-0.68679	-1.17991	-0.426269	4.15588	-0.0872176	-4.41977	3.35234	0.454218
Otu00915	Bacteria	Bacillota_A	Clostridia	Oscillospirales	Oscillospiraceae	Vescimonas	Vescimonas coprocola	0.644165	0.994929	0.603061	0.971285	-0.890854	-0.523471	-1.14149	-0.73652	4.41401	-0.139971	-4.493	3.54366	0.42463
Otu03130	Bacteria	Bacteroidota	Bacteroidia	Bacteroidales	Bacteroidaceae	Bacteroidaceae	Bacteroidaceae	0.655056	0.995602	0.627459	0.971291	-0.929486	-0.643665	-1.16475	-0.481489	4.15129	-0.103206	-4.26377	3.50954	0.4432
Otu01392	Bacteria	Bacillota_A	Clostridia	Oscillospirales	Acutalibacteraceae	Acutalibacteraceae	Acutalibacteraceae	0.664809	0.995753	0.636628	0.971314	-0.991481	-0.674319	-1.20953	-0.453625	4.00804	-0.0958443	-4.29677	3.65321	0.451819
Otu08353	Bacteria	Bacteroidota	Bacteroidia	Bacteroidales	Bacteroidaceae	Phocaeicola	Phocaeicola coprocola	0.663323	0.994256	0.633593	0.971349	-0.971724	-0.687132	-1.17977	-0.545969	4.1108	-0.10722	-4.60918	4.11214	0.438225
Otu00820	Bacteria	Bacillota_A	Clostridia	Oscillospirales	Acutalibacteraceae	Fimenecus	Fimenecus sp000432435	0.333001	0.98995	0.322701	0.97139	0.382273	-0.735219	1.37729	2.10475	3.83045	0.485284	-2.32636	6.41611	0.2616
Otu04318	Bacteria	Bacillota_A	Clostridia	Lachnospirales	Lachnospiraceae	Lachnospiraceae	Lachnospiraceae	0.632035	0.996365	0.594991	0.971396	-0.911015	-0.542636	-1.1819	-0.747154	4.3879	-0.145424	-4.92463	3.28776	0.4216
Otu06394	Bacteria	Bacillota_A	Clostridia	Oscillospirales	Oscillospiraceae	Dysosmobacter	Dysosmobacter segnis	0.640444	0.996756	0.615338	0.971455	-0.884446	-0.516667	-1.17509	-0.677809	4.22512	-0.137485	-4.53175	3.60418	0.4268
Otu00386	Bacteria	Bacillota_A	Clostridia	Lachnospirales	Lachnospiraceae	Enterocloster	Enterocloster aldenensis	0.671702	0.996542	0.632623	0.971474	-0.949646	-0.629246	-1.19535	-0.454733	4.07374	-0.102945	-4.42113	4.18978	0.4464
Otu04072	Bacteria	Bacillota_A	Clostridia	TANB77	CAG-508	CAG-492	CAG-492 sp000434335	0.622367	0.995309	0.596558	0.971626	-0.907269	-0.621242	-1.12792	-0.866497	4.45207	-0.174654	-4.40101	3.39119	0.414634
Otu08960	Bacteria	Bacillota_A	Clostridia	Oscillospirales	Oscillospiraceae	Vescimonas	Vescimonas	0.671877	0.996581	0.647385	0.971693	-0.967602	-0.725619	-1.15178	-0.457905	4.05989	-0.0959711	-4.30308	3.70434	0.4532
Otu03585	Bacteria	Bacteroidota	Bacteroidia	Bacteroidales	Bacteroidaceae	Phocaeicola	Phocaeicola	0.669343	0.996767	0.635736	0.971708	-0.972466	-0.659509	-1.23474	-0.424877	4.09323	-0.0930267	-4.32257	3.61213	0.4524
Otu00860	Bacteria	Pseudomonadota	Gammaproteobacteria	Enterobacterales	Pasteurellaceae	Haemophilus_A	Haemophilus_A parahaemolyticus	0.6288	0.997045	0.578074	0.971711	-0.379041	0.0999534	-0.734907	-0.775782	4.08689	-0.156703	-5.04567	3.73533	0.4132
Otu04852	Bacteria	Bacteroidota	Bacteroidia	Bacteroidales	Bacteroidaceae	Bacteroides	Bacteroides	0.67074	0.996201	0.643056	0.971822	-0.94506	-0.661987	-1.15527	-0.480987	4.15505	-0.100664	-4.59941	3.75033	0.4484
Otu02820	Bacteria	Bacteroidota	Bacteroidia	Bacteroidales	Bacteroidaceae	Prevotella	Prevotella	0.66311	0.995507	0.634519	0.971841	-0.925721	-0.682352	-1.11693	-0.460868	4.02126	-0.0954288	-4.43867	3.68284	0.4536
Otu00931	Bacteria	Bacillota_A	Clostridia	Oscillospirales	Oscillospiraceae	Vescimonas	Vescimonas sp000435555	0.635388	0.993984	0.604952	0.971859	-0.893319	-0.544133	-1.15654	-0.690638	4.22806	-0.128186	-4.48672	3.61321	0.431427
Otu08160	Bacteria	Bacillota_A	Clostridia	Oscillospirales	Ruminococcaceae	Gemmiger	Gemmiger formicilis	0.662627	0.994482	0.641364	0.971923	-0.932859	-0.637975	-1.18987	-0.536259	4.13962	-0.114631	-4.36044	3.39696	0.4384
Otu03531	Bacteria	Bacillota_A	Clostridia	Oscillospirales	Acutalibacteraceae	Hominenteromicrobium	Hominenteromicrobium	0.641653	0.996751	0.603156	0.971971	-0.833906	-0.452225	-1.10545	-0.594481	4.29374	-0.118544	-4.48322	3.33084	0.436625
Otu03249	Bacteria	Bacteroidota	Bacteroidia	Bacteroidales	Bacteroidaceae	Bacteroides	Bacteroides	0.658592	0.994138	0.631065	0.972003	-1.01935	-0.728412	-1.25088	-0.563842	4.29493	-0.109811	-4.35259	3.45967	0.4444
Otu04032	Bacteria	Bacteroidota	Bacteroidia	Bacteroidales	Bacteroidaceae	Phocaeicola	Phocaeicola	0.672824	0.995104	0.645299	0.972021	-0.951451	-0.68662	-1.17532	-0.418603	4.1116	-0.0790155	-4.20161	3.91005	0.45022
Otu01780	Bacteria	Bacillota_A	Clostridia	TANB77	CAG-508	CAG-269	CAG-269 sp003525075	0.632101	0.994763	0.600203	0.972071	-0.895446	-0.52493	-1.13932	-0.777988	4.37257	-0.159424	-4.77438	3.56752	0.419032
Otu00330	Bacteria	Bacillota_A	Clostridia	Peptostreptococcales	Anaerovoracaceae	Fimisoma	Fimisoma sp910588185	0.399083	0.987749	0.373641	0.972166	-0.19648	-1.26849	0.974694	2.1474	4.139	0.458918	-2.94851	6.56334	0.282
Otu02798	Bacteria	Bacillota_A	Clostridia	Lachnospirales	Lachnospiraceae	Lachnospira	Lachnospira pectinoschiza_A	0.655469	0.995306	0.627701	0.972174	-0.92399	-0.633178	-1.16435	-0.439158	4.16331	-0.091505	-4.69279	3.82642	0.4496
Otu09570	Bacteria	Bacillota_A	Clostridia	Lachnospirales	Lachnospiraceae	Cuneatibacter	Cuneatibacter caecimuris	0.671513	0.996501	0.629918	0.972178	-0.97638	-0.691277	-1.253	-0.536157	4.21026	-0.108623	-4.11585	4.18334	0.448221
Otu03300	Bacteria	Bacillota_A	Clostridia	Oscillospirales	Oscillospiraceae	Vescimonas	Vescimonas coprocola	0.663698	0.993704	0.636169	0.972194	-0.975181	-0.668877	-1.23835	-0.419164	4.09308	-0.0873835	-4.62542	3.63613	0.456617
Otu00020	Archaea	Methanobacteriota	Methanobacteria	Methanobacteriales	Methanobacteriaceae	Methanobrevibacter_A	Methanobrevibacter_A smithii	0.673876	0.995393	0.644242	0.972216	-0.975657	-0.727299	-1.16154	-0.385343	4.11834	-0.0789313	-4.36393	3.82861	0.461415
Otu01201	Bacteria	Bacillota_A	Clostridia	Oscillospirales	Oscillospiraceae	Hominicoprocola	Hominicoprocola fusiformis	0.65776	0.996121	0.626926	0.972262	-0.965378	-0.653638	-1.22714	-0.476661	4.05194	-0.093226	-4.73135	4.06475	0.4488
Otu00971	Bacteria	Bacillota_A	Clostridia	Oscillospirales	Ruminococcaceae	Faecalibacterium	Faecalibacterium	0.667745	0.994753	0.647831	0.972277	-0.907614	-0.677251	-1.11617	-0.42543	4.032	-0.0904525	-4.75739	3.59388	0.4524
Otu02620	Bacteria	Bacteroidota	Bacteroidia	Bacteroidales	Bacteroidaceae	Phocaeicola	Phocaeicola vulgatus	0.665846	0.996135	0.627403	0.972342	-0.915518	-0.613299	-1.16679	-0.565228	4.06475	-0.124513	-4.32352	3.94143	0.434626
Otu07758	Bacteria	Actinomycetota	Coriobacteriia	Coriobacteriales	Atopobiaceae	Tractidigestivibacter	Tractidigestivibacter sp000752675	0.652531	0.99646	0.611589	0.972433	-0.840375	-0.478405	-1.11521	-0.777471	4.17572	-0.160162	-4.47309	3.64414	0.4172
Otu01798	Bacteria	Bacteroidota	Bacteroidia	Bacteroidales	Bacteroidaceae	Bacteroides	Bacteroides	0.671676	0.995565	0.636152	0.972466	-0.932848	-0.687807	-1.12873	-0.402871	4.14862	-0.0888909	-4.98961	3.68863	0.45
Otu06141	Bacteria	Bacillota_A	Clostridia	Oscillospirales	Oscillospiraceae	Oscillospiraceae	Oscillospiraceae	0.670182	0.994672	0.64819	0.972536	-0.911122	-0.670533	-1.13265	-0.47284	4.12008	-0.0958819	-4.81991	3.31619	0.44902
Otu03344	Bacteria	Bacteroidota	Bacteroidia	Bacteroidales	Rikenellaceae	Alistipes	Alistipes putredinis	0.663371	0.995452	0.642948	0.97254	-0.983103	-0.699248	-1.20738	-0.577068	4.2305	-0.113201	-4.57587	3.6559	0.44
Otu01216	Bacteria	Bacillota_C	Negativicutes	Acidaminococcales	Acidaminococcaceae	Acidaminococcus	Acidaminococcus intestini	0.678476	0.995778	0.645281	0.972546	-0.954913	-0.678073	-1.19661	-0.471256	4.23565	-0.0936971	-5.07114	3.466	0.4536
Otu11386	Bacteria	Bacteroidota	Bacteroidia	Bacteroidales	Muribaculaceae	UBA7173	UBA7173 sp001689685	0.669778	0.997644	0.635615	0.972548	-0.957969	-0.693299	-1.18631	-0.472804	4.09591	-0.097501	-4.52268	3.63301	0.4492
Otu06240	Bacteria	Bacillota_A	Clostridia	Oscillospirales	Ruminococcaceae	Youxingia	Youxingia wuxianensis	0.665583	0.995252	0.637286	0.972597	-0.951397	-0.64183	-1.17709	-0.451706	4.17835	-0.096779	-4.69759	3.64342	0.4484
Otu03391	Bacteria	Bacillota_A	Clostridia	Oscillospirales	Ruminococcaceae	Gemmiger	Gemmiger formicilis	0.671836	0.996625	0.648571	0.972601	-0.969939	-0.709006	-1.20293	-0.437771	4.11128	-0.0875822	-5.0189	4.17631	0.4496
Otu01451	Bacteria	Bacteroidota	Bacteroidia	Bacteroidales	Bacteroidaceae	Bacteroides	Bacteroides	0.639929	0.995729	0.608961	0.97262	-0.953571	-0.638342	-1.20182	-0.699267	4.20011	-0.145987	-4.55287	3.47224	0.4268
Otu01211	Bacteria	Bacteroidota	Bacteroidia	Bacteroidales	Bacteroidaceae	Prevotella	Prevotella	0.394753	0.987983	0.388498	0.972644	-0.328501	-1.29223	0.57869	1.94408	4.22194	0.406368	-2.71827	5.63843	0.2952
Otu00053	Bacteria	Bacillota_A	Clostridia	Oscillospirales	Ruminococcaceae	Gemmiger	Gemmiger formicilis	0.362206	0.998432	0.314108	0.97267	7.57389	7.73398	7.45712	-0.257267	0.542295	-0.442449	-5.16111	2.39505	0.3204
Otu02487	Bacteria	Bacillota_C	Negativicutes	Veillonellales	Veillonellaceae	Veillonella	Veillonella	0.676107	0.995894	0.652641	0.972685	-0.935064	-0.669762	-1.14515	-0.490274	4.18329	-0.097171	-4.66968	3.74979	0.4484
Otu06208	Bacteria	Bacillota_A	Clostridia	Lachnospirales	Lachnospiraceae	Lachnospiraceae	Lachnospiraceae	0.660891	0.995636	0.631121	0.972721	-0.956337	-0.659889	-1.17735	-0.524095	4.20508	-0.111833	-4.31531	3.90777	0.444622
Otu02894	Bacteria	Bacteroidota	Bacteroidia	Bacteroidales	Bacteroidaceae	Bacteroides	Bacteroides	0.653723	0.994692	0.609931	0.972758	-0.898484	-0.522371	-1.15928	-0.636513	4.28735	-0.121668	-4.60706	3.97632	0.428229
Otu02375	Bacteria	Bacillota_C	Negativicutes	Veillonellales	Megasphaeraceae	Megasphaera	Megasphaera sp001546855	0.668875	0.995774	0.644762	0.972763	-0.974103	-0.730548	-1.1892	-0.45154	4.14434	-0.0903224	-4.48358	3.99518	0.4572
Otu00262	Bacteria	Bacillota_A	Clostridia	Christensenellales	Borkfalkiaceae	Scatosoma	Scatosoma sp017626135	0.614256	0.995193	0.576719	0.972843	-0.311498	0.142346	-0.645595	-0.71159	4.05136	-0.152668	-4.6996	3.65769	0.415434
Otu01695	Bacteria	Bacillota_A	Clostridia	Christensenellales	Borkfalkiaceae	Borkfalkia	Borkfalkia sp944346885	0.671782	0.995659	0.643221	0.972874	-0.948686	-0.726905	-1.15037	-0.376277	4.10928	-0.0776019	-4.51146	3.79456	0.4528
Otu07051	Bacteria	Bacillota_A	Clostridia	Lachnospirales	Lachnospiraceae	Alitiscatomonas	Alitiscatomonas sp900066055	0.663409	0.996392	0.636234	0.972886	-0.959532	-0.68784	-1.16863	-0.386079	4.05847	-0.0815815	-4.57921	3.57062	0.4536
Otu01032	Bacteria	Bacillota_A	Clostridia	Lachnospirales	Lachnospiraceae	Agathobacter	Agathobacter rectalis	0.644568	0.995931	0.60629	0.972941	-0.869891	-0.473633	-1.16833	-0.692292	4.22197	-0.14222	-4.85887	3.46411	0.4264
Otu01788	Bacteria	Bacillota_A	Clostridia	Lachnospirales	Lachnospiraceae	Blautia	Blautia sp900541955	0.647252	0.99511	0.615671	0.972961	-0.91017	-0.57553	-1.09801	-0.597167	4.48701	-0.111906	-4.60101	3.73439	0.439824
Otu04690	Bacteria	Bacillota_I	Bacilli_A	RFN20	CAG-449	CAG-449	CAG-449 sp000432895	0.627145	0.996601	0.580502	0.972965	-0.868494	-0.402044	-1.19584	-0.739327	4.2157	-0.147756	-4.84206	3.80039	0.421032
Otu00986	Bacteria	Bacillota_A	Clostridia	Lachnospirales	Lachnospiraceae	Blautia_A	Blautia_A	0.671058	0.995231	0.647476	0.973023	-0.927981	-0.682926	-1.17015	-0.530362	4.1696	-0.109188	-4.56201	3.49767	0.440224
Otu03365	Bacteria	Bacillota_A	Clostridia	Lachnospirales	Lachnospiraceae	Lachnospiraceae	Lachnospiraceae	0.673476	0.996941	0.639489	0.973025	-0.99295	-0.706101	-1.1877	-0.459033	4.1334	-0.091943	-4.39756	3.74909	0.4464
Otu03487	Bacteria	Bacteroidota	Bacteroidia	Bacteroidales	Rikenellaceae	Alistipes_A	Alistipes_A hominis	0.677009	0.995795	0.636909	0.973028	-0.908062	-0.621035	-1.14727	-0.517242	4.19211	-0.106562	-4.31198	3.93085	0.439424
Otu04854	Bacteria	Bacillota_A	Clostridia	Lachnospirales	Lachnospiraceae	Hominiventricola	Hominiventricola filiformis	0.67624	0.995508	0.654108	0.973073	-0.955988	-0.738478	-1.13641	-0.399717	4.06901	-0.0879003	-4.39584	3.60936	0.458217
Otu02174	Bacteria	Bacteroidota	Bacteroidia	Bacteroidales	Muribaculaceae	UBA7173	UBA7173 sp001689685	0.651118	0.994549	0.633939	0.973088	-0.969801	-0.70912	-1.14618	-0.466835	4.17307	-0.108901	-4.5628	3.72088	0.4424
Otu03390	Bacteria	Bacillota_A	Clostridia	Lachnospirales	Lachnospiraceae	Butyribacter	Butyribacter sp003529475	0.677427	0.995165	0.642312	0.973129	-0.933817	-0.659202	-1.15618	-0.531554	4.11121	-0.103446	-4.35983	3.90054	0.445022
Otu01325	Bacteria	Pseudomonadota	Gammaproteobacteria	Burkholderiales	Burkholderiaceae	Sutterella	Sutterella wadsworthensis	0.532082	0.997512	0.505879	0.973141	0.0871204	0.643144	-0.500197	-1.0021	3.83433	-0.225771	-5.6502	2.93176	0.3804
Otu00875	Bacteria	Bacillota_A	Clostridia	Lachnospirales	Lachnospiraceae	Blautia_A	Blautia_A wexlerae	0.661578	0.994687	0.630377	0.973163	-0.910611	-0.63273	-1.16283	-0.465062	4.15689	-0.0979596	-4.49523	3.69962	0.4456
Otu05403	Bacteria	Bacillota_A	Clostridia	Oscillospirales	Ruminococcaceae	Faecalibacterium	Faecalibacterium prausnitzii_I	0.669323	0.997199	0.638182	0.973217	-0.96682	-0.690235	-1.17753	-0.435671	4.15208	-0.0844113	-4.34417	3.69616	0.452619
Otu01838	Bacteria	Bacteroidota	Bacteroidia	Bacteroidales	Bacteroidaceae	Phocaeicola	Phocaeicola coprocola	0.686394	0.99396	0.661082	0.973295	-0.991755	-0.743107	-1.19779	-0.316576	4.17451	-0.0727168	-4.60356	4.07064	0.4616
Otu11518	Bacteria	Bacteroidota	Bacteroidia	Bacteroidales	Muribaculaceae	UBA7173	UBA7173 sp001689685	0.646493	0.995959	0.61555	0.973339	-1.00352	-0.625228	-1.2739	-0.586154	4.09798	-0.111253	-4.15701	3.64753	0.437825
Otu02981	Bacteria	Bacteroidota	Bacteroidia	Bacteroidales	Bacteroidaceae	Phocaeicola	Phocaeicola coprocola	0.670013	0.993249	0.6339	0.973351	-0.89106	-0.6007	-1.11662	-0.535661	4.14242	-0.113722	-4.18632	3.66878	0.4384
Otu05395	Bacteria	Bacteroidota	Bacteroidia	Bacteroidales	Tannerellaceae	Parabacteroides	Parabacteroides distasonis	0.683175	0.995687	0.648307	0.973416	-1.00797	-0.687184	-1.24296	-0.424262	4.23179	-0.0884436	-4.33112	3.70699	0.452619
Otu01947	Bacteria	Bacillota_C	Negativicutes	Veillonellales	Megasphaeraceae	Megasphaera	Megasphaera sp001546855	0.672059	0.994665	0.645602	0.973418	-0.991691	-0.726567	-1.2162	-0.542857	4.10833	-0.112523	-4.44586	3.97523	0.4396
Otu00789	Bacteria	Bacteroidota	Bacteroidia	Bacteroidales	Bacteroidaceae	Prevotella	Prevotella corporis	0.498766	0.997617	0.462126	0.973582	0.118994	0.787346	-0.5131	-1.39321	4.44892	-0.265711	-5.14698	2.7092	0.3644
Otu09653	Bacteria	Bacillota_A	Clostridia	Lachnospirales	Lachnospiraceae	Hominiventricola	Hominiventricola	0.675928	0.994719	0.639762	0.973584	-0.939037	-0.688372	-1.13497	-0.486721	4.14437	-0.0976976	-4.66387	4.02295	0.447421
Otu03941	Bacteria	Bacillota_A	Clostridia	Christensenellales	Borkfalkiaceae	Scatosoma	Scatosoma sp017626135	0.622835	0.996351	0.595913	0.973655	-0.929601	-0.554915	-1.21467	-0.84071	4.4723	-0.162539	-4.39018	3.3637	0.415434
Otu02653	Bacteria	Bacteroidota	Bacteroidia	Bacteroidales	Bacteroidaceae	Phocaeicola	Phocaeicola coprocola	0.670757	0.995844	0.644723	0.973669	-0.929214	-0.692965	-1.13207	-0.411168	4.12051	-0.0831025	-4.29328	4.16149	0.4508
Otu01832	Bacteria	Bacillota_A	Clostridia	Lachnospirales	Lachnospiraceae	Acetatifactor	Acetatifactor acetigignens	0.671312	0.997354	0.640377	0.973783	-0.922419	-0.674136	-1.12529	-0.463651	4.10071	-0.0991684	-4.65856	3.87146	0.4528
Otu00864	Bacteria	Bacillota_I	Bacilli_A	Erysipelotrichales	Coprobacillaceae	Catenibacterium	Catenibacterium mitsuokai	0.688747	0.997442	0.6559	0.973873	-0.914968	-0.665232	-1.12061	-0.487978	4.08548	-0.112186	-4.61445	3.97734	0.444
Otu09656	Bacteria	Bacteroidota	Bacteroidia	Bacteroidales	Muribaculaceae	Muribaculaceae	Muribaculaceae	0.674651	0.995116	0.637632	0.973916	-1.00921	-0.686877	-1.21607	-0.442974	4.17557	-0.0954578	-4.47779	4.15627	0.4484
Otu00457	Bacteria	Bacillota_I	Bacilli_A	Erysipelotrichales	Erysipelotrichaceae	Clostridium_AQ	Clostridium_AQ innocuum	0.639323	0.996724	0.591329	0.974	-0.943798	-0.468385	-1.26477	-0.679465	4.16883	-0.142632	-4.67527	3.61557	0.4276
Otu02194	Bacteria	Bacillota_A	Clostridia	Lachnospirales	Lachnospiraceae	Anaerostipes	Anaerostipes amylophilus	0.68767	0.993784	0.65684	0.974063	-1.01286	-0.786058	-1.17116	-0.38423	4.15237	-0.074063	-4.30563	3.99769	0.456
Otu03148	Bacteria	Bacteroidota	Bacteroidia	Bacteroidales	Bacteroidaceae	Phocaeicola	Phocaeicola dorei	0.663319	0.994127	0.640974	0.974119	-0.967278	-0.681187	-1.18925	-0.516331	4.04944	-0.099857	-4.51155	3.63575	0.4492
Otu01075	Bacteria	Bacillota_A	Clostridia	Christensenellales	Borkfalkiaceae	Scatosoma	Scatosoma sp900542935	0.6769	0.995846	0.654165	0.974156	-0.93269	-0.668615	-1.14351	-0.422542	4.14702	-0.0814096	-4.73085	3.71746	0.452219
Otu00869	Bacteria	Bacteroidota	Bacteroidia	Bacteroidales	Bacteroidaceae	Phocaeicola	Phocaeicola vulgatus	0.660493	0.996788	0.635658	0.974221	-0.979475	-0.672139	-1.22684	-0.476094	4.22567	-0.0992579	-4.63339	3.6712	0.4464
Otu00644	Bacteria	Bacillota	Bacilli	Staphylococcales	Gemellaceae	Gemella	Gemella morbillorum	0.392832	0.98586	0.396892	0.974274	-0.364014	-1.35531	0.587607	1.99789	4.13218	0.422888	-2.71518	5.89287	0.296681
Otu01197	Bacteria	Bacillota_A	Clostridia	Lachnospirales	Lachnospiraceae	Lachnospiraceae	Lachnospiraceae	0.66271	0.995831	0.628749	0.97441	-0.960165	-0.659932	-1.22048	-0.484591	4.1325	-0.0984216	-4.25483	3.65496	0.447821
Otu00753	Bacteria	Bacillota_A	Clostridia	Oscillospirales	Ruminococcaceae	Gemmiger	Gemmiger formicilis	0.631049	0.996557	0.59058	0.974534	-0.307477	0.0972968	-0.659436	-0.728751	4.03334	-0.149844	-5.02409	3.48869	0.420232
Otu00198	Bacteria	Bacillota_A	Clostridia	Oscillospirales	Oscillospiraceae	Lawsonibacter	Lawsonibacter faecis	0.402182	0.999314	0.353558	0.974536	0.534731	2.59108	-0.613475	-2.54646	4.96319	-0.428202	-6.30012	2.7811	0.314274
Otu00616	Bacteria	Bacillota_A	Clostridia	Christensenellales	Aristaeellaceae	UBA11524	UBA11524 sp000437595	0.640736	0.997624	0.585325	0.97477	-0.324495	0.162398	-0.680988	-0.773381	4.21455	-0.151783	-4.77043	3.75312	0.4112
Otu03571	Bacteria	Bacteroidota	Bacteroidia	Bacteroidales	Bacteroidaceae	Phocaeicola	Phocaeicola vulgatus	0.65555	0.997245	0.618346	0.974793	-0.983264	-0.611572	-1.20047	-0.679559	4.25253	-0.129907	-5.05904	3.4886	0.4308
Otu00994	Bacteria	Bacillota_A	Clostridia	Lachnospirales	Lachnospiraceae	Dorea_A	Dorea_A	0.680842	0.996901	0.65342	0.974819	-0.98676	-0.754846	-1.14667	-0.402389	4.2199	-0.0768749	-4.36587	3.54332	0.4568
Otu01287	Bacteria	Bacillota_A	Clostridia	Oscillospirales	Acutalibacteraceae	Fimenecus	Fimenecus sp000432435	0.402306	0.98738	0.381186	0.974844	-0.230091	-1.25076	0.788778	2.0078	4.055	0.416567	-2.94009	5.8631	0.286
Otu01769	Bacteria	Bacillota_A	Clostridia	Lachnospirales	Lachnospiraceae	Agathobacter	Agathobacter	0.674116	0.997928	0.633805	0.974855	-0.976007	-0.67955	-1.22935	-0.494583	4.12699	-0.0998449	-4.47802	3.63076	0.448
Otu04752	Bacteria	Bacillota_A	Clostridia	Lachnospirales	Lachnospiraceae	Butyribacter	Butyribacter sp003529475	0.671036	0.995776	0.647641	0.974914	-0.916179	-0.664279	-1.14004	-0.431228	4.10063	-0.0914365	-4.16178	3.64571	0.4496
Otu00594	Bacteria	Bacillota_A	Clostridia	Oscillospirales	Oscillospiraceae	Dysosmobacter	Dysosmobacter sp000436875	0.681784	0.9966	0.655333	0.974918	-0.936038	-0.718194	-1.0852	-0.462193	4.08061	-0.100885	-4.25896	3.83839	0.447421
Otu02616	Bacteria	Bacillota_C	Negativicutes	Veillonellales	Megasphaeraceae	Megasphaera	Megasphaera sp001546855	0.645006	0.998207	0.590312	0.974941	-0.316678	0.13047	-0.630469	-0.662477	4.057	-0.139848	-4.69989	3.80899	0.4156
Otu05469	Bacteria	Bacillota_A	Clostridia	TANB77	CAG-508	CAG-245	CAG-245 sp000435175	0.653894	0.996161	0.616147	0.974954	-0.926865	-0.556532	-1.16143	-0.638518	4.18874	-0.13451	-4.4349	3.45222	0.431028
Otu05182	Bacteria	Bacteroidota	Bacteroidia	Bacteroidales	Bacteroidaceae	Bacteroides	Bacteroides	0.670882	0.994324	0.64229	0.97503	-0.939448	-0.679973	-1.15192	-0.461012	4.04526	-0.101187	-4.59396	3.58072	0.448221
Otu01535	Bacteria	Bacteroidota	Bacteroidia	Bacteroidales	Tannerellaceae	Parabacteroides	Parabacteroides johnsonii	0.67546	0.995473	0.655446	0.97506	-0.939151	-0.736946	-1.14806	-0.367119	4.07822	-0.0763722	-4.73979	3.72723	0.461016
Otu02431	Bacteria	Bacillota_A	Clostridia	Lachnospirales	Lachnospiraceae	Lachnospira	Lachnospira pectinoschiza_A	0.670126	0.996039	0.644398	0.975109	-0.983262	-0.704381	-1.20712	-0.513684	4.18708	-0.0977874	-4.70071	3.77488	0.4444
Otu01192	Bacteria	Bacteroidota	Bacteroidia	Bacteroidales	Bacteroidaceae	Alloprevotella	Alloprevotella timonensis	0.67884	0.995687	0.644831	0.975113	-0.971259	-0.719141	-1.1649	-0.37938	4.0633	-0.0791514	-4.70734	3.89364	0.459816
Otu01609	Bacteria	Bacillota_A	Clostridia	Oscillospirales	Acutalibacteraceae	Ruminococcus_E	Ruminococcus_E sp934476515	0.650996	0.995689	0.628723	0.975136	-0.985071	-0.668804	-1.24738	-0.507381	4.25764	-0.105823	-4.35926	3.57036	0.446222
Otu05567	Bacteria	Bacillota_A	Clostridia	Lachnospirales	Lachnospiraceae	Lachnospiraceae	Lachnospiraceae	0.689744	0.996159	0.653693	0.975189	-0.973737	-0.717211	-1.16619	-0.349903	4.10616	-0.0668021	-4.33424	4.0356	0.4636
Otu09338	Bacteria	Bacteroidota	Bacteroidia	Bacteroidales	Bacteroidaceae	Phocaeicola	Phocaeicola coprocola	0.663447	0.995595	0.638515	0.975205	-0.933166	-0.657215	-1.12798	-0.437559	4.12007	-0.0922239	-4.73164	3.56283	0.4496
Otu08292	Bacteria	Actinomycetota	Coriobacteriia	Coriobacteriales	Coriobacteriaceae	Collinsella	Collinsella	0.668368	0.995673	0.633433	0.975246	-0.940911	-0.612184	-1.16693	-0.514314	4.07886	-0.106472	-4.44294	3.60617	0.4436
Otu01619	Bacteria	Bacillota_A	Clostridia	Lachnospirales	Lachnospiraceae	Otoolea	Otoolea fessa	0.665258	0.996679	0.631299	0.975307	-0.920839	-0.649994	-1.12621	-0.490546	4.07765	-0.101043	-4.1669	3.74877	0.443423
Otu01452	Bacteria	Bacillota_A	Clostridia	Lachnospirales	Lachnospiraceae	Lachnospira	Lachnospira	0.673183	0.996164	0.650749	0.97554	-1.01207	-0.776403	-1.24319	-0.416527	4.09748	-0.0889928	-4.01756	4.03681	0.4504
Otu00724	Bacteria	Bacillota_A	Clostridia	Oscillospirales	Oscillospiraceae	Vescimonas	Vescimonas sp000435555	0.666595	0.995788	0.639701	0.975598	-0.941449	-0.651838	-1.15834	-0.452556	4.10896	-0.0986272	-4.51073	3.89439	0.44982
Otu02546	Bacteria	Bacillota_A	Clostridia	Lachnospirales	Lachnospiraceae	Lachnospira	Lachnospira pectinoschiza_A	0.674873	0.99593	0.647294	0.97564	-0.971285	-0.731817	-1.14265	-0.345246	4.09982	-0.0633654	-4.449	3.57994	0.459416
Otu01320	Bacteria	Actinomycetota	Actinomycetes	Actinomycetales	Bifidobacteriaceae	Bifidobacterium	Bifidobacterium	0.682736	0.995859	0.656459	0.975657	-0.975524	-0.704662	-1.2011	-0.48606	4.03271	-0.100954	-4.551	3.79881	0.444
Otu01441	Bacteria	Bacillota_A	Clostridia	Oscillospirales	Ruminococcaceae	Ruminococcaceae	Ruminococcaceae	0.619975	0.99653	0.581939	0.975691	-0.868784	-0.512112	-1.14193	-0.843671	4.49468	-0.159458	-4.4432	3.41065	0.417433
Otu07560	Bacteria	Bacillota_A	Clostridia	Oscillospirales	Ruminococcaceae	Faecalibacterium	Faecalibacterium prausnitzii_I	0.673763	0.994569	0.643017	0.975767	-0.987454	-0.731037	-1.1754	-0.403966	4.20704	-0.0837695	-4.34306	3.73013	0.4564
Otu00043	Bacteria	Bacillota_A	Clostridia	Oscillospirales	Oscillospiraceae	Hominicoprocola	Hominicoprocola fusiformis	0.085794	0.996061	0.111736	0.97577	7.84414	7.33067	8.08334	0.750909	0.914144	0.800666	-1.12608	7.21539	0.179128
Otu02506	Bacteria	Bacteroidota	Bacteroidia	Bacteroidales	Bacteroidaceae	Bacteroidaceae	Bacteroidaceae	0.667818	0.998554	0.637169	0.975778	-0.953657	-0.693807	-1.17396	-0.499358	4.23896	-0.0947549	-4.50458	3.84205	0.45
Otu00234	Bacteria	Bacillota_C	Negativicutes	Veillonellales	Dialisteraceae	Allisonella	Allisonella histaminiformans	0.360224	0.981414	0.352584	0.975797	4.10649	3.80569	4.36254	0.521896	0.964153	0.488816	-2.43639	5.38802	0.2752
Otu05547	Bacteria	Bacteroidota	Bacteroidia	Bacteroidales	Muribaculaceae	UBA7173	UBA7173 sp001689685	0.67736	0.998369	0.648004	0.976057	-0.993932	-0.706251	-1.17582	-0.415656	4.11186	-0.0884937	-4.53935	3.63012	0.448621
Otu00750	Bacteria	Bacteroidota	Bacteroidia	Bacteroidales	Bacteroidaceae	Phocaeicola	Phocaeicola dorei	0.683815	0.997209	0.651074	0.976085	-0.935487	-0.712753	-1.11488	-0.41393	4.0157	-0.0898944	-4.52448	3.70664	0.45022
Otu00881	Bacteria	Bacteroidota	Bacteroidia	Bacteroidales	Bacteroidaceae	Phocaeicola	Phocaeicola coprocola	0.240634	0.995832	0.297416	0.976776	1.44345	0.400903	1.96896	1.66925	2.99473	0.479185	-1.71112	7.27161	0.258697
Otu09829	Bacteria	Bacillota_A	Clostridia	Oscillospirales	Oscillospiraceae	Oscillospiraceae	Oscillospiraceae	0.680612	0.995936	0.654736	0.976856	-0.93638	-0.689818	-1.12849	-0.434323	4.09274	-0.0948114	-4.44121	3.83064	0.4484
Otu03330	Bacteria	Bacillota_A	Clostridia	TANB77	CAG-508	CAG-269	CAG-269 sp003525075	0.665901	0.997533	0.635126	0.976857	-0.952618	-0.69017	-1.15415	-0.52404	4.11119	-0.105446	-4.34161	3.38214	0.443822
Otu00668	Bacteria	Bacillota_A	Clostridia	Oscillospirales	Butyricicoccaceae	Butyricicoccus	Butyricicoccus sp900604335	0.406472	0.986181	0.390195	0.977183	-0.273804	-1.30792	0.729911	1.85223	3.99291	0.394561	-2.77742	6.1559	0.298
Otu01234	Bacteria	Bacillota_A	Clostridia	Lachnospirales	Lachnospiraceae	Fusicatenibacter	Fusicatenibacter saccharivorans	0.68151	0.995725	0.657156	0.97742	-0.934751	-0.685213	-1.1412	-0.477087	4.09165	-0.0967486	-4.79697	3.67633	0.448221
Otu02200	Bacteria	Bacillota_A	Clostridia	Lachnospirales	Lachnospiraceae	Lachnospiraceae	Lachnospiraceae	0.671603	0.997232	0.647952	0.977425	-0.957734	-0.700828	-1.17493	-0.42805	4.20121	-0.0829154	-4.48577	3.8055	0.4564
Otu01310	Bacteria	Bacillota_A	Clostridia	Oscillospirales	Butyricicoccaceae	Pseudobutyricicoccus	Pseudobutyricicoccus	0.486937	0.988216	0.473797	0.977445	-0.411377	-1.2842	0.291091	1.41732	3.89828	0.316848	-2.92238	5.57954	0.327469
Otu01083	Bacteria	Bacteroidota	Bacteroidia	Bacteroidales	Bacteroidaceae	Phocaeicola	Phocaeicola	0.498141	0.997692	0.451524	0.977458	0.283414	1.19464	-0.520493	-1.44613	4.36394	-0.28894	-5.18752	3.13164	0.3604
Otu00827	Bacteria	Bacillota_A	Clostridia	Oscillospirales	Oscillospiraceae	CAG-170	CAG-170 sp900549635	0.671942	0.996311	0.649316	0.977846	-0.954769	-0.694021	-1.17124	-0.380282	4.27471	-0.0796678	-4.40396	3.72113	0.4528
Otu00252	Bacteria	Bacillota_A	Clostridia	Christensenellales	Christensenellales	Christensenellales	Christensenellales	0.680532	0.995834	0.651307	0.977873	-0.892986	-0.695136	-1.06747	-0.466978	4.18402	-0.100988	-4.31399	3.93696	0.4432
Otu00253	Bacteria	Bacillota_A	Clostridia	Oscillospirales	CAG-272	CAG-272	CAG-272	0.283677	0.995704	0.347987	0.977978	1.39219	0.450507	1.83977	1.43673	2.96252	0.427565	-1.7006	7.8175	0.283087
Otu00516	Bacteria	Bacillota_A	Clostridia	Oscillospirales	Acutalibacteraceae	Avimonas	Avimonas sp012839705	0.302898	0.992027	0.311658	0.978404	3.55372	3.08608	3.89247	0.776133	1.35664	0.519171	-2.25899	6.27465	0.270292
Otu00260	Bacteria	Bacillota_I	Bacilli_A	Erysipelotrichales	Erysipelotrichaceae	Holdemania	Holdemania filiformis	0.189858	0.998535	0.182978	0.978532	3.017	1.81501	3.55176	1.69409	2.85557	0.554599	-1.48516	8.53348	0.210716
Otu01009	Bacteria	Actinomycetota	Coriobacteriia	Coriobacteriales	Eggerthellaceae	Senegalimassilia	Senegalimassilia anaerobia	0.467392	0.992744	0.464225	0.978894	-0.385165	-1.29186	0.288558	1.44272	3.91312	0.31541	-3.02936	6.03456	0.326269
Otu06623	Bacteria	Bacteroidota	Bacteroidia	Bacteroidales	Bacteroidaceae	Phocaeicola	Phocaeicola	0.675755	0.997785	0.636632	0.97916	-0.926415	-0.685148	-1.13612	-0.408424	4.22667	-0.0858067	-4.36911	4.12274	0.453818
Otu00148	Bacteria	Bacillota_A	Clostridia	Lachnospirales	Lachnospiraceae	Gallintestinimicrobium	Gallintestinimicrobium propionicum	0.308572	0.999878	0.299355	0.97954	4.58841	5.01194	4.30969	-0.671208	1.79584	-0.273951	-10.5652	2.35248	0.3092
Otu00719	Bacteria	Bacillota_A	Clostridia	Lachnospirales	Lachnospiraceae	Mediterraneibacter_A	Mediterraneibacter_A butyricigenes	0.41106	0.988696	0.381753	0.97987	-0.218858	-1.18449	0.810469	1.93914	3.98963	0.423206	-3.10204	6.43708	0.298
Otu00303	Bacteria	Bacillota_A	Clostridia	Lachnospirales	Lachnospiraceae	Laedolimicola	Laedolimicola ammoniilytica	0.265956	0.994395	0.327061	0.980087	3.31243	2.78136	3.59576	0.817725	1.46015	0.506057	-1.72467	6.33011	0.27469
Otu00639	Bacteria	Actinomycetota	Actinomycetes	Actinomycetales	Actinomycetaceae	Actinomyces	Actinomyces oris	0.422277	0.992639	0.410926	0.980939	-0.29423	-1.27433	0.56793	1.72845	3.97504	0.38779	-3.06314	5.30631	0.30028
Otu01499	Bacteria	Bacillota_A	Clostridia	Lachnospirales	Lachnospiraceae	Bariatricus	Bariatricus comes	0.491907	0.99025	0.50784	0.98109	-0.649284	-1.38259	0.0786148	1.60425	4.35955	0.320272	-2.91873	5.14563	0.345062
Otu00675	Bacteria	Bacteroidota	Bacteroidia	Bacteroidales	Rikenellaceae	Alistipes	Alistipes provencensis	0.509767	0.999603	0.428351	0.981208	1.8562	2.4224	1.20176	-0.935282	3.083	-0.237931	-6.88367	3.6169	0.35066
Otu00130	Bacteria	Actinomycetota	Coriobacteriia	Coriobacteriales	Eggerthellaceae	Senegalimassilia	Senegalimassilia anaerobia	0.444098	0.998826	0.43539	0.981611	4.18864	4.46809	4.00732	-0.468736	1.37737	-0.306472	-5.27216	2.36317	0.361855
Otu01824	Bacteria	Bacillota_A	Clostridia	Lachnospirales	Lachnospiraceae	Lachnospira	Lachnospira eligens_A	0.726668	0.997303	0.694221	0.981755	-0.591699	-0.472454	-0.677574	-0.262712	4.06024	-0.056504	-4.52117	4.17855	0.4708
Otu00047	Bacteria	Bacillota_A	Clostridia	Oscillospirales	Acutalibacteraceae	Ruminococcus_E	Ruminococcus_E sp934476515	0.400937	0.997791	0.405732	0.982047	8.00098	8.07434	7.9162	-0.198452	0.481063	-0.405015	-4.76171	2.13153	0.341064
Otu00934	Bacteria	Bacillota_C	Negativicutes	Acidaminococcales	Acidaminococcaceae	Phascolarctobacterium	Phascolarctobacterium faecium	0.606075	0.998563	0.552619	0.982194	-0.111124	0.525286	-0.58044	-0.977638	4.28945	-0.205018	-4.72743	3.72023	0.389844
Otu00151	Bacteria	Bacillota_A	Clostridia	Oscillospirales	Oscillospiraceae	Dysosmobacter	Dysosmobacter welbionis	0.46004	0.999684	0.406126	0.982449	5.22531	5.41549	5.1017	-0.347613	1.06642	-0.271591	-5.71734	2.8586	0.345062
Otu00548	Bacteria	Bacillota_A	Clostridia	TANB77	CAG-508	CAG-508	CAG-508	0.641608	0.999312	0.635844	0.982635	0.33297	0.632443	0.0290919	-0.403788	3.7172	-0.099807	-4.90564	3.8746	0.4444
Otu00835	Bacteria	Bacteroidota	Bacteroidia	Bacteroidales	Bacteroidaceae	Prevotella	Prevotella	0.43709	0.99504	0.383169	0.982989	0.818404	-0.0438818	1.63242	1.53915	3.54396	0.371842	-3.44489	6.46995	0.295082
Otu00334	Bacteria	Bacillota_A	Clostridia	TANB77	CAG-508	CAG-508	CAG-508	0.141023	0.995745	0.177372	0.98345	4.29072	3.65956	4.73137	1.18448	1.63751	0.689851	-1.37076	6.14665	0.2192
Otu00947	Bacteria	Bacillota_A	Clostridia	Oscillospirales	Ruminococcaceae	Avimicrobium	Avimicrobium caecorum	0.557765	0.998576	0.487831	0.983764	0.881059	1.58622	0.219229	-1.13391	4.17382	-0.240011	-5.40921	3.71153	0.368253
Otu01480	Bacteria	Bacteroidota	Bacteroidia	Bacteroidales	Bacteroidaceae	Phocaeicola	Phocaeicola coprocola	0.651727	0.998879	0.620364	0.983804	-0.252421	0.144134	-0.578368	-0.656071	4.25721	-0.122253	-4.88558	3.86198	0.43
Otu02698	Bacteria	Bacillota_A	Clostridia	Christensenellales	Pumilibacteraceae	Protoclostridium	Protoclostridium gallicola	0.508462	0.993589	0.524433	0.98382	-0.599463	-1.31636	0.0924942	1.55033	4.24123	0.301883	-3.09768	5.60967	0.3476
Otu00456	Bacteria	Actinomycetota	Coriobacteriia	Coriobacteriales	Eggerthellaceae	Adlercreutzia	Adlercreutzia equolifaciens	0.582735	0.999516	0.509745	0.984018	1.27125	1.79327	0.932837	-0.807698	3.15394	-0.210452	-5.57126	3.15371	0.388245
Otu01638	Bacteria	Bacillota_A	Clostridia	Oscillospirales	Ruminococcaceae	Faecalibacterium	Faecalibacterium	0.716748	0.998904	0.695632	0.984059	-0.606135	-0.479587	-0.691219	-0.272812	4.2463	-0.0570328	-4.64319	3.76349	0.4688
Otu00255	Bacteria	Bacillota_A	Clostridia	Oscillospirales	Ruminococcaceae	Faecalibacterium	Faecalibacterium prausnitzii_D	0.402751	0.994996	0.381883	0.984215	0.644201	-0.490788	1.43585	1.73891	3.84837	0.39309	-2.82203	6.0441	0.2936
Otu00769	Bacteria	Bacillota_A	Clostridia	Oscillospirales	Acutalibacteraceae	Fimenecus	Fimenecus sp000432435	0.494761	0.999401	0.467242	0.984655	0.87891	1.43729	0.0606352	-1.20296	3.56656	-0.280623	-6.12004	2.99191	0.366
Otu00898	Bacteria	Actinomycetota	Coriobacteriia	Coriobacteriales	Coriobacteriaceae	Collinsella	Collinsella sp003466125	0.732609	0.998201	0.714273	0.984818	-0.623336	-0.555942	-0.677683	-0.169798	4.24416	-0.0369565	-4.0364	3.88412	0.4812
Otu01528	Bacteria	Bacillota_A	Clostridia	Lachnospirales	Lachnospiraceae	Agathobacter	Agathobacter	0.740143	0.997758	0.724905	0.984879	-0.727675	-0.706714	-0.750322	-0.0298365	4.08249	-0.00585485	-3.77773	4.13826	0.4972
Otu00956	Bacteria	Bacteria	Bacteria	Bacteria	Bacteria	Bacteria	Bacteria	0.537014	0.995416	0.54713	0.985084	-0.619896	-1.25801	-0.0300799	1.38145	4.34976	0.277844	-3.12004	5.37333	0.3632
Otu01239	Bacteria	Bacillota_A	Clostridia	Lachnospirales	Lachnospiraceae	Blautia_A	Blautia_A	0.471687	0.992299	0.467797	0.985197	-0.482631	-1.23247	0.367057	1.79896	4.50197	0.34215	-2.86572	5.42549	0.3296
Otu00989	Bacteria	Bacillota_A	Clostridia	Oscillospirales	Acutalibacteraceae	Acutalibacteraceae	Acutalibacteraceae	0.548878	0.993825	0.546623	0.985337	-0.579707	-1.24236	0.022778	1.2429	4.16229	0.256017	-3.47668	5.07788	0.363455
Otu00336	Bacteria	Bacillota_I	Bacilli_A	RF39	UBA660	CAG-302	CAG-302 sp000431795	0.254241	0.992688	0.297831	0.985345	2.29621	1.68996	3.06059	1.50572	2.2968	0.595248	-1.98246	6.19174	0.2608
Otu00595	Bacteria	Bacteroidota	Bacteroidia	Bacteroidales	Bacteroidaceae	Alloprevotella	Alloprevotella timonensis	0.506043	0.991618	0.518134	0.985418	-0.593558	-1.27589	0.0665848	1.49071	4.30849	0.302121	-2.8869	5.33211	0.3476
Otu01551	Bacteria	Bacteroidota	Bacteroidia	Bacteroidales	Bacteroidaceae	Phocaeicola	Phocaeicola sp959599425	0.744957	0.998347	0.733056	0.985485	-0.660071	-0.646273	-0.66705	0.0234707	4.1611	0.00605829	-4.06997	4.42775	0.497801
Otu00174	Bacteria	Bacillota_A	Clostridia	Oscillospirales	Acutalibacteraceae	Fimenecus	Fimenecus	0.208704	0.997991	0.262455	0.985833	2.88233	1.82744	3.27629	1.42396	2.34651	0.527213	-1.49628	7.94496	0.254698
Otu00736	Bacteria	Actinomycetota	Actinomycetes	Actinomycetales	Actinomycetaceae	Actinomyces	Actinomyces vulturis	0.59927	0.992427	0.614247	0.985852	-0.943747	-1.34997	-0.526593	1.04456	4.50796	0.205385	-3.1711	4.44394	0.397441
Otu00892	Bacteria	Bacteroidota	Bacteroidia	Bacteroidales	Bacteroidaceae	Bacteroides	Bacteroides	0.739272	0.998191	0.708234	0.985865	-0.5809	-0.507547	-0.67237	-0.235822	4.2899	-0.0464023	-4.59769	4.33129	0.47501
Otu02763	Bacteria	Bacteroidota	Bacteroidia	Bacteroidales	Bacteroidaceae	Phocaeicola	Phocaeicola	0.745198	0.998929	0.721727	0.985891	-0.669196	-0.620552	-0.712741	-0.0563735	4.06848	-0.0100217	-3.99479	4.43293	0.4944
Otu00492	Bacteria	Actinomycetota	Actinomycetes	Actinomycetales	Micrococcaceae	Rothia	Rothia sp001808955	0.511672	0.994928	0.510225	0.985975	-0.522602	-1.25822	0.249172	1.48785	4.29804	0.309546	-2.82607	5.09876	0.342663
Otu00335	Bacteria	Bacillota_A	Clostridia	Oscillospirales	Ruminococcaceae	Avimicrobium	Avimicrobium caecorum	0.346165	0.999951	0.379078	0.985983	5.05481	5.28356	4.82832	-0.442752	1.2305	-0.243298	-8.83359	2.4671	0.346261
Otu01119	Bacteria	Bacillota_A	Clostridia	Lachnospirales	Lachnospiraceae	Agathobacter	Agathobacter	0.706347	0.998179	0.687087	0.98601	-0.645446	-0.552475	-0.717756	-0.346839	4.38643	-0.0679224	-4.68023	3.69633	0.464614
Otu00490	Bacteria	Bacillota_A	Clostridia	Lachnospirales	Lachnospiraceae	Schaedlerella	Schaedlerella hominis	0.567339	0.996767	0.565918	0.986059	-0.677168	-1.3057	-0.157602	0.995029	4.00206	0.217538	-3.19856	4.93035	0.3832
Otu01478	Bacteria	Actinomycetota	Actinomycetes	Actinomycetales	Actinomycetaceae	Actinomyces	Actinomyces sp001278845	0.741647	0.998807	0.713498	0.986109	-0.65708	-0.588148	-0.702373	-0.213762	4.23802	-0.0409806	-4.31379	3.77903	0.47621
Otu00907	Bacteria	Bacillota_A	Clostridia	Oscillospirales	Ruminococcaceae	Zongyangia	Zongyangia hominis	0.61435	0.998856	0.574173	0.986213	0.370715	0.767742	0.0255262	-0.728238	3.86458	-0.158759	-5.05684	3.4166	0.416
Otu00246	Bacteria	Bacillota_A	Clostridia	Lachnospirales	Lachnospiraceae	Hominifimenecus	Hominifimenecus microfluidus	0.356717	1	0.415251	0.986228	3.73301	3.95753	3.3202	-0.665184	2.28966	-0.270435	-7.33278	2.26462	0.3476
Otu01151	Bacteria	Bacillota_A	Clostridia	Oscillospirales	Oscillospiraceae	Lawsonibacter	Lawsonibacter asaccharolyticus	0.744181	0.998687	0.732069	0.986303	-0.688636	-0.657299	-0.717986	0.000373316	4.0764	8.73549e-05	-4.39142	4.20284	0.5
Otu01058	Bacteria	Bacteroidota	Bacteroidia	Bacteroidales	Bacteroidaceae	Bacteroides	Bacteroides intestinalis	0.645585	0.998856	0.584749	0.986323	0.300152	0.803281	0.0506865	-0.880708	4.32986	-0.178329	-4.55214	3.68668	0.4048
Otu00461	Bacteria	Bacillota_A	Clostridia	Oscillospirales	Ruminococcaceae	Faecalibacterium	Faecalibacterium prausnitzii_D	0.454276	0.994131	0.425649	0.98633	0.14093	-0.719611	1.0819	1.70914	3.95643	0.363881	-3.45714	5.68173	0.32467
Otu00802	Bacteria	Actinomycetota	Coriobacteriia	Coriobacteriales	Eggerthellaceae	Slackia	Slackia isoflavoniconvertens	0.731058	0.999173	0.707719	0.986758	-0.61068	-0.526106	-0.673705	-0.259906	4.30052	-0.0543148	-3.9643	3.98931	0.4768
Otu01916	Bacteria	Bacillota_A	Clostridia	Christensenellales	NSJ-53	Gehongia	Gehongia tenuis	0.567788	0.994045	0.573143	0.986771	-0.606394	-1.2566	-0.0628003	1.10234	4.13706	0.233977	-3.43156	4.93205	0.377849
Otu01286	Bacteria	Bacteroidota	Bacteroidia	Bacteroidales	Bacteroidaceae	Phocaeicola	Phocaeicola coprocola	0.709812	0.998951	0.687545	0.986866	-0.0584129	0.127629	-0.208266	-0.341196	4.01192	-0.0732269	-4.58593	3.64551	0.4584
Otu01330	Bacteria	Bacillota_I	Bacilli_A	Erysipelotrichales	Coprobacillaceae	Catenibacterium	Catenibacterium mitsuokai	0.720605	0.998915	0.686035	0.986921	-0.647711	-0.47692	-0.752214	-0.290617	4.10402	-0.0596599	-4.31235	3.9913	0.4688
Otu01704	Bacteria	Bacillota_C	Negativicutes	Veillonellales	Megasphaeraceae	Megasphaera	Megasphaera sp001546855	0.711622	0.998044	0.679827	0.987072	-0.599583	-0.46817	-0.671984	-0.451841	4.36528	-0.0809189	-4.4952	3.53836	0.454618
Otu04342	Bacteria	Bacteroidota	Bacteroidia	Bacteroidales	Muribaculaceae	UBA7173	UBA7173 sp001689685	0.742016	0.998757	0.711208	0.987173	-0.629161	-0.558947	-0.686316	-0.184289	4.18949	-0.0385675	-3.89986	4.12536	0.4788
Otu01557	Bacteria	Bacillota_A	Clostridia	Lachnospirales	Lachnospiraceae	Lachnospiraceae	Lachnospiraceae	0.734954	0.99847	0.727896	0.987249	-0.663678	-0.635985	-0.689344	-0.0338002	4.03148	-0.00890539	-4.16272	3.66494	0.4956
Otu00569	Bacteria	Bacillota_A	Clostridia	Lachnospirales	Lachnospiraceae	Enterocloster	Enterocloster asparagiformis	0.76382	0.998301	0.753468	0.987309	-0.678989	-0.706027	-0.660586	0.0694472	4.07133	0.0178407	-4.35488	4.18589	0.4908
Otu01280	Bacteria	Bacteroidota	Bacteroidia	Bacteroidales	Bacteroidaceae	Phocaeicola	Phocaeicola	0.532645	0.994426	0.531944	0.987371	-0.614478	-1.26122	0.032314	1.33219	4.3431	0.254879	-3.35028	4.76747	0.371052
Otu00622	Bacteria	Bacillota_A	Clostridia	Oscillospirales	Ruminococcaceae	Fumia	Fumia xinanensis	0.711708	0.997738	0.693749	0.987397	-0.61351	-0.519262	-0.684081	-0.23872	4.30452	-0.048323	-4.14106	3.78987	0.4756
Otu01430	Bacteria	Bacteroidota	Bacteroidia	Bacteroidales	Bacteroidaceae	Bacteroides	Bacteroides	0.64014	0.998478	0.622022	0.987414	0.360182	0.673964	0.0843256	-0.480571	3.74892	-0.108842	-4.90474	3.51739	0.4364
Otu01397	Bacteria	Bacillota_A	Clostridia	Oscillospirales	Acutalibacteraceae	Acutalibacteraceae	Acutalibacteraceae	0.723514	0.998738	0.70368	0.987435	-0.653987	-0.568502	-0.725916	-0.174142	4.2721	-0.0375771	-4.06892	3.90577	0.47621
Otu00718	Bacteria	Bacillota_A	Clostridia	Oscillospirales	Acutalibacteraceae	Fimenecus	Fimenecus sp000432435	0.475185	0.996189	0.471087	0.987458	0.054425	-0.740082	0.838605	1.60044	4.08078	0.32768	-2.65146	5.6818	0.332
Otu00271	Bacteria	Bacillota_A	Clostridia	Oscillospirales	Oscillospiraceae	Scatomorpha	Scatomorpha sp900545405	0.687204	0.998685	0.676788	0.987472	-0.323805	-0.0790099	-0.545393	-0.329458	4.03515	-0.0658708	-4.70668	3.6385	0.461415
Otu00270	Bacteria	Bacillota_A	Clostridia	Lachnospirales	Lachnospiraceae	UBA4285	UBA4285 sp902775895	0.744233	0.998022	0.714126	0.987653	2.98352	2.99918	2.9687	-0.0592028	1.30147	-0.0425321	-3.56102	3.56243	0.479808
Otu00894	Bacteria	Bacillota_A	Clostridia	Oscillospirales	Oscillospiraceae	Vescimonas	Vescimonas sp000435555	0.720183	0.998254	0.703623	0.987702	-0.64753	-0.562749	-0.70426	-0.234504	4.51088	-0.0449146	-4.57012	3.79266	0.47381
Otu03824	Bacteria	Bacteroidota	Bacteroidia	Bacteroidales	Bacteroidaceae	Phocaeicola	Phocaeicola	0.582953	0.994459	0.590684	0.987736	-0.715105	-1.32927	-0.237209	1.01155	4.02708	0.217561	-3.55321	5.23925	0.3808
Otu00649	Bacteria	Bacillota_A	Clostridia	Lachnospirales	Lachnospiraceae	Alitiscatomonas	Alitiscatomonas sp900541255	0.73564	0.99909	0.706745	0.987894	-0.641608	-0.583569	-0.682173	-0.172999	4.16486	-0.0364636	-4.50448	4.06376	0.4776
Otu01792	Bacteria	Bacillota_A	Clostridia	Oscillospirales	Ruminococcaceae	Faecalibacterium	Faecalibacterium prausnitzii_I	0.582219	0.994968	0.586831	0.987923	-0.729557	-1.30457	-0.218798	1.01043	4.03996	0.217976	-3.43417	5.2722	0.386645
Otu00331	Bacteria	Bacillota_A	Clostridia	Lachnospirales	Lachnospiraceae	Agathobacter	Agathobacter rectalis	0.607877	0.99948	0.576792	0.987983	-0.0248878	0.561874	-0.457476	-0.967811	4.54482	-0.177886	-4.29865	3.3452	0.4092
Otu00266	Bacteria	Bacillota_A	Clostridia	Lachnospirales	Lachnospiraceae	Roseburia_C	Roseburia_C amylophila	0.737519	0.998819	0.718905	0.988036	-0.598514	-0.494708	-0.675868	-0.264863	4.13558	-0.0534311	-4.30221	3.74449	0.471811
Otu00005	Bacteria	Pseudomonadota	Gammaproteobacteria	Enterobacterales	Succinivibrionaceae	Succinivibrio	Succinivibrio sp000431835	0.73716	0.998903	0.711481	0.98815	-0.650407	-0.515499	-0.757275	-0.201224	4.28903	-0.0407977	-4.27712	3.61788	0.4764
Otu01525	Bacteria	Bacillota_A	Clostridia	Oscillospirales	Ruminococcaceae	Ruminococcaceae	Ruminococcaceae	0.650866	0.996717	0.659879	0.98816	-0.947363	-1.34204	-0.620284	0.630235	4.21836	0.13177	-3.73131	4.29759	0.429428
Otu01785	Bacteria	Bacillota_A	Clostridia	Lachnospirales	Lachnospiraceae	Lachnospiraceae	Lachnospiraceae	0.721233	0.999136	0.697307	0.988439	-0.605522	-0.505628	-0.662943	-0.232919	4.20304	-0.0476769	-4.41683	3.69607	0.4768
Otu00146	Bacteria	Pseudomonadota	Gammaproteobacteria	Enterobacterales	Enterobacteriaceae	Enterobacter	Enterobacter	0.498815	0.996014	0.518848	0.988474	-0.578385	-1.24334	0.137607	1.4533	4.39658	0.287697	-3.04772	4.97458	0.3544
Otu06069	Bacteria	Bacteroidota	Bacteroidia	Bacteroidales	Bacteroidaceae	Phocaeicola	Phocaeicola	0.665281	0.993972	0.671364	0.988496	-0.977274	-1.37252	-0.648862	0.625945	4.33475	0.125927	-3.45775	4.69607	0.4268
Otu00641	Bacteria	Bacillota	Bacilli	Lactobacillales	Lactobacillaceae	Weissella	Weissella cibaria	0.538793	0.994299	0.544558	0.988498	-0.659865	-1.36045	-0.00800284	1.23934	4.19965	0.253732	-3.12031	5.19784	0.362
Otu00938	Bacteria	Bacillota_A	Clostridia	Oscillospirales	Ruminococcaceae	Ruminococcaceae	Ruminococcaceae	0.753227	0.998495	0.735052	0.988526	-0.695032	-0.705804	-0.691511	0.00788455	4.05362	0.00300156	-4.26163	4.32585	0.4984
Otu03980	Bacteria	Pseudomonadota	Alphaproteobacteria	RF32	CAG-239	Scatocola	Scatocola faecipullorum	0.752149	0.998512	0.742225	0.988587	-0.625933	-0.665792	-0.58886	0.0556526	4.12337	0.00985478	-4.36697	4.79475	0.494202
Otu01037	Bacteria	Bacillota_A	Clostridia	Christensenellales	Aristaeellaceae	Aristaeella	Aristaeella	0.613587	0.993701	0.63916	0.988597	-0.970062	-1.39273	-0.556363	0.940243	4.46061	0.184379	-3.458	4.78052	0.4076
Otu00220	Bacteria	Bacillota_A	Clostridia	Oscillospirales	Oscillospiraceae	Lawsonibacter_A	Lawsonibacter_A hominis	0.570385	0.99612	0.565455	0.988622	-0.674746	-1.31093	-0.13738	0.988621	4.08331	0.214212	-3.28003	5.04085	0.3796
Otu00178	Bacteria	Bacillota_A	Clostridia	Oscillospirales	Ruminococcaceae	Gemmiger	Gemmiger	0.617976	0.99987	0.615662	0.988638	1.13792	1.38823	0.829946	-0.519031	3.15378	-0.138034	-5.60281	3.40491	0.428
Otu00878	Bacteria	Actinomycetota	Coriobacteriia	Coriobacteriales	Atopobiaceae	Tractidigestivibacter	Tractidigestivibacter sp000752675	0.692702	0.997795	0.680892	0.988713	-0.296551	-0.0472074	-0.518327	-0.369599	4.10484	-0.0747702	-4.92803	3.86992	0.4592
Otu01065	Bacteria	Bacillota_A	Clostridia	Oscillospirales	Ruminococcaceae	Gemmiger	Gemmiger qucibialis	0.548255	0.995174	0.547463	0.988774	-0.568008	-1.26562	0.00863852	1.29152	4.04008	0.27223	-3.33218	5.16516	0.3612
Otu00410	Bacteria	Bacillota_A	Clostridia	Lachnospirales	Lachnospiraceae	Agathobacter	Agathobacter rectalis	0.543553	0.999578	0.520446	0.988775	1.02349	1.41574	0.606882	-0.820363	3.42432	-0.206868	-5.54122	3.15562	0.39
Otu01266	Bacteria	Bacillota_A	Clostridia	Oscillospirales	Acutalibacteraceae	Ruminococcus_E	Ruminococcus_E bromii	0.577415	0.994629	0.580494	0.988815	-0.731008	-1.33641	-0.212692	1.06972	4.08891	0.223305	-3.10021	4.67108	0.3816
Otu00666	Bacteria	Bacillota_A	Clostridia	Tissierellales	Peptoniphilaceae	Parvimonas	Parvimonas micra	0.754744	0.998641	0.746753	0.988834	-0.689712	-0.701628	-0.684603	0.092025	4.08479	0.0173338	-4.34532	4.40499	0.492203
Otu01088	Bacteria	Bacillota_A	Clostridia	Oscillospirales	Ruminococcaceae	Anaerotruncus	Anaerotruncus rubiinfantis	0.49404	0.996153	0.508229	0.988925	-0.536721	-1.23838	0.236637	1.62941	4.42434	0.323743	-3.29952	4.88319	0.342263
Otu00477	Bacteria	Bacillota_A	Clostridia	Lachnospirales	Anaerotignaceae	Fimicola	Fimicola cottocaccae	0.697208	0.998517	0.685693	0.988963	0.978002	1.05932	0.871635	-0.178763	2.88885	-0.0411768	-5.14045	4.02634	0.4744
Otu00413	Bacteria	Bacillota_A	Clostridia	Lachnospirales	Lachnospiraceae	Lachnospiraceae	Lachnospiraceae	0.581964	0.998539	0.615303	0.988995	0.721586	0.985041	0.302256	-0.544182	3.41102	-0.130429	-5.42282	3.15966	0.426629
Otu00980	Bacteria	Bacillota_A	Clostridia	Oscillospirales	Butyricicoccaceae	Pseudobutyricicoccus	Pseudobutyricicoccus	0.747454	0.998924	0.732009	0.989012	-0.730126	-0.712675	-0.741113	-0.0570377	4.15687	-0.0126037	-4.14288	4.08104	0.4944
Otu02373	Bacteria	Bacteroidota	Bacteroidia	Bacteroidales	Bacteroidaceae	Phocaeicola	Phocaeicola coprocola	0.709933	0.998492	0.690597	0.989062	-0.696119	-0.598901	-0.770219	-0.221822	4.38361	-0.0457737	-4.39679	3.79035	0.47381
Otu01750	Bacteria	Bacillota_C	Negativicutes	Acidaminococcales	Acidaminococcaceae	Acidaminococcus	Acidaminococcus intestini	0.619351	0.994881	0.628658	0.989065	-0.88524	-1.29522	-0.510146	0.906634	4.363	0.176951	-3.34023	4.94652	0.410236
Otu00311	Bacteria	Bacillota_A	Clostridia	Oscillospirales	Ruminococcaceae	Angelakisella	Angelakisella massiliensis	0.299718	0.999935	0.415069	0.989069	4.24164	4.43247	3.84844	-0.604683	1.60875	-0.318766	-7.29743	2.17236	0.351859
Otu01240	Bacteria	Bacillota_A	Clostridia	Lachnospirales	Lachnospiraceae	Lachnospira	Lachnospira eligens_A	0.758548	0.998523	0.745623	0.989097	-0.705283	-0.737105	-0.684388	0.0705371	4.06192	0.012804	-4.63831	3.73763	0.4928
Otu04448	Bacteria	Bacillota_A	Clostridia	Lachnospirales	Lachnospiraceae	Lachnospiraceae	Lachnospiraceae	0.626467	0.993586	0.644299	0.989137	-0.849435	-1.23814	-0.470838	0.891624	4.3134	0.175574	-3.57931	4.83473	0.412235
Otu01907	Bacteria	Bacillota_A	Clostridia	TANB77	CAG-508	CAG-245	CAG-245 sp000435175	0.721805	0.998359	0.696312	0.989298	-0.601747	-0.489069	-0.686308	-0.315563	4.18395	-0.0665138	-4.10226	3.87915	0.467813
Otu02007	Bacteria	Bacteroidota	Bacteroidia	Bacteroidales	Bacteroidaceae	Prevotella	Prevotella	0.639585	0.994262	0.652255	0.989334	-0.876104	-1.24212	-0.564566	0.754836	4.25327	0.159931	-3.27266	4.47876	0.4164
Otu01438	Bacteria	Bacillota_A	Clostridia	Lachnospirales	Lachnospiraceae	Fusicatenibacter	Fusicatenibacter saccharivorans	0.762089	0.998108	0.751766	0.9894	-0.654754	-0.677977	-0.640372	0.0996473	3.99545	0.0208149	-4.35578	4.09911	0.49
Otu00685	Bacteria	Bacillota_A	Clostridia	Clostridia	Clostridia	Clostridia	Clostridia	0.57073	0.997194	0.578411	0.989412	-0.69266	-1.24836	-0.196366	1.07141	4.01157	0.230125	-3.47449	5.16097	0.380648
Otu11178	Bacteria	Bacillota_A	Clostridia	Oscillospirales	Oscillospiraceae	Pseudoscilispira	Pseudoscilispira	0.640152	0.995376	0.643905	0.989439	-0.880445	-1.26894	-0.497067	0.753765	4.18985	0.158412	-3.48922	4.42204	0.4184
Otu00287	Bacteria	Bacillota_A	Clostridia	Lachnospirales	Lachnospiraceae	CAG-194	CAG-194 sp018917935	0.667832	0.99482	0.682074	0.989534	-0.987888	-1.26647	-0.72784	0.572927	4.09408	0.121889	-3.48328	4.81593	0.438625
Otu00422	Bacteria	Bacillota_A	Clostridia	Oscillospirales	Oscillospiraceae	Oscillospiraceae	Oscillospiraceae	0.621094	0.999914	0.569377	0.989565	0.0582812	0.661913	-0.63277	-0.951132	4.22218	-0.185624	-4.63857	3.44848	0.403039
Otu03276	Bacteria	Bacillota_A	Clostridia	Oscillospirales	Acutalibacteraceae	Fimenecus	Fimenecus sp000432435	0.623247	0.995936	0.631658	0.989634	-0.917906	-1.33029	-0.534239	0.930519	4.33003	0.184747	-3.60391	4.69157	0.40024
Otu04170	Bacteria	Bacillota_A	Clostridia	Oscillospirales	Oscillospiraceae	Pseudoscilispira	Pseudoscilispira sp020555605	0.659215	0.995087	0.672216	0.989686	-1.02514	-1.37616	-0.685927	0.655466	4.2708	0.124698	-3.68727	4.13816	0.4268
Otu09698	Bacteria	Bacillota_A	Clostridia	Oscillospirales	Ruminococcaceae	Anaerotruncus	Anaerotruncus colihominis_A	0.647114	0.994805	0.660104	0.989735	-0.935635	-1.2861	-0.606597	0.711806	4.28667	0.14023	-3.71989	4.49038	0.428629
Otu06447	Bacteria	Bacillota_A	Clostridia	Oscillospirales	Oscillospiraceae	Oscillospiraceae	Oscillospiraceae	0.664881	0.996125	0.670797	0.989804	-0.952899	-1.26089	-0.672367	0.645555	4.28004	0.124702	-3.64017	4.79472	0.430228
Otu01821	Bacteria	Bacteroidota	Bacteroidia	Bacteroidales	Bacteroidaceae	Bacteroides	Bacteroides sp902362375	0.756666	0.998319	0.741645	0.989818	-0.730009	-0.751624	-0.700385	0.0270693	4.01689	0.00537052	-3.74739	4.04306	0.496202
Otu08978	Bacteria	Actinomycetota	Coriobacteriia	Coriobacteriales	Eggerthellaceae	Anaerotardibacter	Anaerotardibacter sp000436075	0.644436	0.995886	0.661883	0.989818	-0.979567	-1.3423	-0.675096	0.738671	4.13628	0.154118	-3.49733	4.44558	0.423431
Otu05612	Bacteria	Bacillota_A	Clostridia	Oscillospirales	Acutalibacteraceae	Ruminococcus_E	Ruminococcus_E intestinalis	0.651401	0.995043	0.665576	0.989915	-1.03469	-1.38561	-0.761229	0.566481	4.20449	0.124645	-3.43317	4.9225	0.436226
Otu03189	Bacteria	Actinomycetota	Coriobacteriia	Coriobacteriales	Coriobacteriaceae	Collinsella	Collinsella	0.648415	0.995235	0.660338	0.989981	-0.998212	-1.34072	-0.679088	0.656843	4.14623	0.13449	-3.47884	4.40181	0.426629
Otu01497	Bacteria	Pseudomonadota	Alphaproteobacteria	RF32	CAG-239	Scatacola_A	Scatacola_A faecigallinarum	0.714823	0.999432	0.682952	0.989988	0.183275	0.406991	0.0145517	-0.410235	4.13685	-0.0769341	-4.32166	4.22023	0.4576
Otu04386	Bacteria	Bacteroidota	Bacteroidia	Bacteroidales	Bacteroidaceae	Bacteroides	Bacteroides	0.661066	0.995655	0.680805	0.990013	-0.999895	-1.30387	-0.759675	0.530261	4.1244	0.105277	-3.63688	4.4558	0.4444
Otu09121	Bacteria	Bacteroidota	Bacteroidia	Bacteroidales	Bacteroidaceae	Phocaeicola	Phocaeicola	0.637752	0.995966	0.63958	0.990059	-0.920984	-1.3015	-0.561157	0.923919	4.39533	0.181732	-3.44046	4.18216	0.409836
Otu01296	Bacteria	Bacillota_A	Clostridia	Lachnospirales	Lachnospiraceae	Lachnospiraceae	Lachnospiraceae	0.763845	0.998076	0.746922	0.990154	-0.648451	-0.65327	-0.639677	0.0181638	4.07565	0.00319888	-3.95832	4.3265	0.498
Otu00418	Bacteria	Bacillota_C	Negativicutes	Acidaminococcales	Acidaminococcaceae	Phascolarctobacterium_A	Phascolarctobacterium_A succinatutens	0.684377	0.994928	0.699948	0.990157	-0.983514	-1.28466	-0.768349	0.425002	4.07456	0.0869488	-3.80985	4.36751	0.454618
Otu02958	Bacteria	Bacillota_A	Clostridia	Lachnospirales	Lachnospiraceae	Butyribacter	Butyribacter sp003529475	0.635282	0.995441	0.646212	0.990191	-0.899612	-1.25543	-0.554022	0.785328	4.24472	0.158099	-3.53825	4.43983	0.4172
Otu00854	Bacteria	Bacteroidota	Bacteroidia	Bacteroidales	P3	Pullibacteroides	Pullibacteroides sp014803485	0.629202	0.993796	0.640688	0.990207	-0.936279	-1.33721	-0.5627	0.919418	4.23488	0.177303	-3.39252	5.05256	0.405038
Otu01797	Bacteria	Bacillota_C	Negativicutes	Veillonellales	Megasphaeraceae	Megasphaera	Megasphaera sp001546855	0.727969	0.999958	0.700095	0.990241	-0.0291497	0.0606674	-0.105506	-0.248556	3.94699	-0.0554241	-4.39905	4.26214	0.4716
Otu00033	Bacteria	Bacillota_C	Negativicutes	Acidaminococcales	Acidaminococcaceae	Phascolarctobacterium_A	Phascolarctobacterium_A succinatutens	0.661927	0.996211	0.666532	0.990258	-1.0235	-1.38825	-0.734106	0.603359	4.08651	0.124745	-3.59438	4.43708	0.427829
Otu01570	Bacteria	Bacillota_A	Clostridia	Lachnospirales	Lachnospiraceae	Roseburia	Roseburia inulinivorans	0.609258	0.99523	0.622048	0.990309	-0.82835	-1.27858	-0.442821	0.831363	4.39336	0.172345	-3.21295	4.26183	0.409436
Otu02249	Bacteria	Bacillota_A	Clostridia	Lachnospirales	Lachnospiraceae	Blautia_A	Blautia_A intestinalis	0.63306	0.996428	0.635749	0.990328	-0.874553	-1.2724	-0.533573	0.806774	4.22234	0.169904	-3.18426	4.51286	0.410236
Otu04376	Bacteria	Bacillota_A	Clostridia	Lachnospirales	Lachnospiraceae	Dorea_A	Dorea_A contorta_A	0.613454	0.996323	0.636234	0.990367	-0.91164	-1.27672	-0.589803	0.74663	4.41262	0.157121	-3.35102	4.41176	0.4132
Otu03456	Bacteria	Bacteroidota	Bacteroidia	Bacteroidales	Tannerellaceae	Parabacteroides	Parabacteroides merdae	0.6575	0.995454	0.672801	0.990387	-0.980907	-1.35677	-0.680718	0.592313	4.13256	0.116742	-3.76609	4.89367	0.435426
Otu06811	Bacteria	Bacillota_A	Clostridia	Oscillospirales	Ruminococcaceae	Faecalibacterium	Faecalibacterium longum	0.654472	0.997334	0.663429	0.990437	-0.907467	-1.20929	-0.616305	0.649432	4.26145	0.126711	-3.57527	4.52399	0.4304
Otu03187	Bacteria	Bacteria	Bacteria	Bacteria	Bacteria	Bacteria	Bacteria	0.740701	0.998825	0.725329	0.990478	-0.536768	-0.516323	-0.553309	-0.14708	4.42934	-0.0276023	-4.11724	3.77195	0.4836
Otu00205	Bacteria	Bacillota_A	Clostridia	Oscillospirales	Oscillospiraceae	Lawsonibacter	Lawsonibacter sp000177015	0.167757	0.996861	0.236494	0.990478	3.77738	3.25574	4.21909	1.24943	1.91524	0.63351	-1.52646	6.21516	0.243902
Otu07024	Bacteria	Bacillota_C	Negativicutes	Veillonellales	Megasphaeraceae	Megasphaera	Megasphaera sp001546855	0.6257	0.996634	0.657896	0.990541	-0.880805	-1.21013	-0.586874	0.894556	4.51346	0.171707	-3.3276	4.65511	0.4128
Otu02652	Bacteria	Bacillota_A	Clostridia	Lachnospirales	Lachnospiraceae	Alitiscatomonas	Alitiscatomonas sp900066785	0.660287	0.995535	0.674537	0.990562	-0.973192	-1.28458	-0.687505	0.597374	4.09402	0.123016	-3.66719	4.71347	0.431827
Otu06634	Bacteria	Bacillota_A	Clostridia	Oscillospirales	Oscillospiraceae	Lawsonibacter	Lawsonibacter	0.633232	0.996692	0.658524	0.990637	-0.886752	-1.23215	-0.568274	0.799468	4.47102	0.153828	-3.41053	5.24579	0.4236
Otu10182	Bacteria	Bacillota_A	Clostridia	Christensenellales	Aristaeellaceae	Ventricola	Ventricola sp900542395	0.663661	0.996988	0.669918	0.990703	-0.95193	-1.34145	-0.652265	0.637538	4.12219	0.134425	-3.66862	4.65201	0.422
Otu00684	Bacteria	Bacillota_A	Clostridia	Oscillospirales	Oscillospiraceae	UMGS1202	UMGS1202 sp900549565	0.652492	0.996442	0.670965	0.99072	-0.934532	-1.28278	-0.607731	0.7259	4.19584	0.152286	-3.36608	4.5817	0.416
Otu06849	Bacteria	Bacillota_A	Clostridia	Oscillospirales	Oscillospiraceae	Lawsonibacter	Lawsonibacter sp900066825	0.595743	0.99785	0.615195	0.990744	-0.898141	-1.29094	-0.510431	0.95585	4.40973	0.194723	-3.32891	4.91347	0.401839
Otu04303	Bacteria	Bacillota_A	Clostridia	Oscillospirales	Acutalibacteraceae	JAGZMM01	JAGZMM01 sp018364155	0.601766	0.996321	0.623823	0.990792	-0.843412	-1.2662	-0.415457	0.988534	4.28134	0.195464	-3.46862	4.98215	0.398
Otu01213	Bacteria	Bacteroidota	Bacteroidia	Bacteroidales	Bacteroidaceae	Alloprevotella	Alloprevotella timonensis	0.661451	0.996895	0.675325	0.990819	-0.962349	-1.26514	-0.699926	0.571435	4.17342	0.110062	-3.87734	4.3482	0.438
Otu02532	Bacteria	Bacillota_A	Clostridia	Lachnospirales	Lachnospiraceae	Butyrivibrio_A	Butyrivibrio_A crossotus	0.638681	0.996332	0.643325	0.990824	-0.923759	-1.31823	-0.56605	0.771106	4.23384	0.150558	-3.82296	4.71966	0.415834
Otu00731	Bacteria	Bacillota_A	Clostridia	TANB77	CAG-508	CAG-492	CAG-492 sp000434335	0.165214	0.999131	0.190312	0.990839	2.75265	1.05046	3.58464	2.37017	3.10264	0.656448	-1.53461	8.81809	0.2312
Otu04300	Bacteria	Bacillota_A	Clostridia	TANB77	CAG-508	CAG-269	CAG-269 sp003525075	0.649842	0.994816	0.665468	0.990855	-0.954714	-1.29361	-0.649983	0.607819	4.12488	0.125383	-3.45389	4.51972	0.431827
Otu01169	Bacteria	Bacillota_A	Clostridia	Oscillospirales	Ruminococcaceae	Ruminococcaceae	Ruminococcaceae	0.633343	0.995755	0.641926	0.990904	-0.854682	-1.26216	-0.481337	0.773885	4.22693	0.152429	-3.87785	4.93508	0.4188
Otu00170	Bacteria	Bacteroidota	Bacteroidia	Bacteroidales	Bacteroidaceae	Bacteroides	Bacteroides nordii	0.41248	1	0.509701	0.990948	2.11875	2.42059	1.45531	-0.855712	2.71623	-0.252386	-7.42747	2.6723	0.380248
Otu02009	Bacteria	Bacillota_I	Bacilli_A	Erysipelotrichales	Erysipelotrichaceae	Dielma	Dielma fastidiosa	0.637886	0.995498	0.651177	0.991115	-0.944341	-1.27831	-0.624466	0.858694	4.22192	0.165765	-3.32294	4.61221	0.4144
Otu01150	Bacteria	Bacillota_A	Clostridia	Oscillospirales	Oscillospiraceae	Oscillospiraceae	Oscillospiraceae	0.660327	0.994425	0.680697	0.991118	-0.984963	-1.32543	-0.672692	0.577115	4.18627	0.121264	-3.51238	4.83646	0.44
Otu00541	Bacteria	Bacillota_A	Clostridia	TANB77	CAG-508	CAG-269	CAG-269 sp003525075	0.442346	0.99927	0.410563	0.991136	0.401843	-0.599841	1.7148	1.92357	4.37534	0.386868	-2.9076	6.38591	0.3056
Otu03944	Bacteria	Bacillota_A	Clostridia	Oscillospirales	Ruminococcaceae	Faecalibacterium	Faecalibacterium sp900758465	0.618281	0.996101	0.624944	0.991149	-0.961915	-1.36119	-0.588721	0.875656	4.19501	0.178635	-3.44697	4.69633	0.4068
Otu02391	Bacteria	Bacillota_A	Clostridia	Oscillospirales	Ruminococcaceae	Gemmiger	Gemmiger formicilis	0.649359	0.994696	0.657758	0.991176	-1.03144	-1.37384	-0.730646	0.608179	4.17097	0.129708	-3.89239	4.07946	0.429828
Otu07021	Bacteria	Bacillota_A	Clostridia	Tissierellales	Peptoniphilaceae	Parvimonas	Parvimonas	0.651231	0.996912	0.665342	0.991236	-0.932046	-1.26295	-0.651838	0.601674	4.20084	0.124638	-3.61618	4.6087	0.430628
Otu03260	Bacteria	Bacillota_A	Clostridia	Oscillospirales	Oscillospiraceae	Lawsonibacter	Lawsonibacter faecis	0.655372	0.997034	0.669831	0.991248	-0.960891	-1.33027	-0.662795	0.646199	4.16373	0.118376	-3.65541	4.52851	0.4324
Otu02776	Bacteria	Bacillota_A	Clostridia	Lachnospirales	Lachnospiraceae	Hominiventricola	Hominiventricola sp003480725	0.652516	0.997259	0.652078	0.991249	-0.858007	-1.23455	-0.511729	0.778079	4.17172	0.154765	-3.52178	4.01225	0.4144
Otu05968	Bacteria	Bacillota_A	Clostridia	Lachnospirales	Lachnospiraceae	Lachnospiraceae	Lachnospiraceae	0.61465	0.996449	0.630407	0.991253	-0.89772	-1.34077	-0.488508	0.877299	4.24399	0.181115	-3.35709	4.70087	0.4044
Otu04098	Bacteria	Bacillota_A	Clostridia	Lachnospirales	Lachnospiraceae	Blautia_A	Blautia_A wexlerae	0.672695	0.996957	0.683831	0.991268	-0.886305	-1.16499	-0.655208	0.568691	4.08154	0.124886	-3.84588	4.99819	0.436625
Otu00441	Bacteria	Bacillota_A	Clostridia	Oscillospirales	Acutalibacteraceae	Acutalibacter	Acutalibacter timonensis	0.626488	0.997184	0.639017	0.991274	-0.87013	-1.23527	-0.472091	0.913218	4.39494	0.177411	-3.55648	4.50205	0.4088
Otu03403	Bacteria	Bacillota_C	Negativicutes	Veillonellales	Dialisteraceae	Allisonella	Allisonella histaminiformans	0.607944	0.996763	0.627325	0.991285	-0.950113	-1.40407	-0.491217	1.00321	4.43919	0.189516	-3.27067	4.50528	0.3972
Otu00156	Bacteria	Bacillota_A	Clostridia	Lachnospirales	Lachnospiraceae	Enterocloster	Enterocloster bolteae	0.674126	0.997069	0.684814	0.991289	-0.942017	-1.21524	-0.691201	0.503377	4.07544	0.0989603	-3.62689	5.16461	0.4428
Otu00619	Bacteria	Bacillota_A	Clostridia	Lachnospirales	Lachnospiraceae	Agathobacter	Agathobacter rectalis	0.68341	0.996821	0.693775	0.991296	-0.955718	-1.20901	-0.739903	0.432668	4.11134	0.0813771	-3.54499	4.90665	0.458
Otu00370	Bacteria	Bacillota_A	Clostridia	Oscillospirales	Acutalibacteraceae	Clostridium_A	Clostridium_A leptum	0.637805	0.999914	0.515818	0.991314	1.9625	2.47918	1.71467	-0.843187	2.99739	-0.22847	-5.02448	3.67622	0.37505
Otu10535	Bacteria	Bacillota_A	Clostridia	Clostridia	Clostridia	Clostridia	Clostridia	0.654895	0.99767	0.660597	0.991314	-0.926148	-1.29791	-0.617324	0.629108	4.16042	0.1292	-3.56912	4.68204	0.428229
Otu02485	Bacteria	Bacillota_A	Clostridia	Oscillospirales	Butyricicoccaceae	Butyricicoccus	Butyricicoccus sp900604335	0.620886	0.996138	0.631035	0.991393	-0.877871	-1.27825	-0.52069	0.938414	4.36359	0.182757	-3.40268	4.86375	0.4096
Otu03633	Bacteria	Bacillota_A	Clostridia	Lachnospirales	Lachnospiraceae	Lientehia	Lientehia dongpingensis	0.649115	0.997634	0.662827	0.991423	-0.935239	-1.21921	-0.594788	0.635688	4.30042	0.135993	-3.52354	5.12288	0.4244
Otu01791	Bacteria	Bacillota_A	Clostridia	Lachnospirales	Lachnospiraceae	Bariatricus	Bariatricus	0.656443	0.996835	0.665957	0.991466	-0.978963	-1.2809	-0.68968	0.606095	4.16702	0.133114	-3.26023	4.56156	0.436
Otu00029	Bacteria	Bacteroidota	Bacteroidia	Bacteroidales	Bacteroidaceae	Prevotella	Prevotella hominis	0.659546	0.995965	0.671641	0.991506	-0.978152	-1.33094	-0.698586	0.578099	4.073	0.116239	-3.79938	4.65248	0.435826
Otu02123	Bacteria	Bacillota_C	Negativicutes	Veillonellales	Dialisteraceae	Allisonella	Allisonella pneumosinta	0.658353	0.996142	0.675693	0.99151	-0.949113	-1.31912	-0.645153	0.574586	4.15339	0.119999	-3.36639	4.84849	0.435026
Otu01155	Bacteria	Bacillota_A	Clostridia	Oscillospirales	Ruminococcaceae	Faecalibacterium	Faecalibacterium prausnitzii_D	0.634078	0.997178	0.655307	0.991517	-0.890444	-1.26749	-0.57258	0.833143	4.24746	0.174268	-3.61047	4.42028	0.4088
Otu03935	Bacteria	Bacillota_A	Clostridia	Lachnospirales	Lachnospiraceae	Fusicatenibacter	Fusicatenibacter saccharivorans	0.635019	0.995673	0.656749	0.991562	-0.895191	-1.2066	-0.596479	0.793719	4.37701	0.152723	-3.52342	4.22313	0.4176
Otu05925	Bacteria	Pseudomonadota	Alphaproteobacteria	RF32	CAG-239	Scatacola_A	Scatacola_A faecigallinarum	0.637297	0.996411	0.646823	0.991576	-0.887448	-1.24911	-0.540141	0.722408	4.19934	0.14579	-3.62241	4.57291	0.42543
Otu02196	Bacteria	Bacteroidota	Bacteroidia	Bacteroidales	Bacteroidaceae	Phocaeicola	Phocaeicola vulgatus	0.670015	0.998918	0.681463	0.991591	-0.948785	-1.22956	-0.680745	0.475429	4.10704	0.0984666	-3.94166	4.7263	0.443822
Otu07744	Bacteria	Bacteroidota	Bacteroidia	Bacteroidales	Bacteroidaceae	Bacteroides	Bacteroides	0.636251	0.998125	0.652974	0.991622	-0.906779	-1.19273	-0.643777	0.776505	4.344	0.154735	-3.44273	4.33165	0.421831
Otu02922	Bacteria	Bacillota_A	Clostridia	Peptostreptococcales	Anaerovoracaceae	Lentihominibacter	Lentihominibacter faecis	0.630047	0.997203	0.652918	0.991636	-0.863817	-1.26021	-0.510865	0.781502	4.12708	0.152249	-3.33847	4.73342	0.4176
Otu02574	Bacteria	Bacillota_A	Clostridia	Oscillospirales	Ruminococcaceae	Massilioclostridium	Massilioclostridium facile	0.638158	0.996409	0.663095	0.99164	-0.919301	-1.23666	-0.601237	0.855578	4.4367	0.176098	-3.32126	4.45776	0.420232
Otu01484	Bacteria	Bacillota_A	Clostridia	TANB77	CAG-508	CAG-269	CAG-269 sp928721565	0.63176	0.994916	0.652424	0.991671	-0.903549	-1.26948	-0.532055	0.934758	4.44686	0.175845	-3.45461	4.57349	0.410236
Otu01659	Bacteria	Bacillota	Bacilli	Lactobacillales	Lactobacillaceae	Fructobacillus	Fructobacillus pseudoficulneus	0.634677	0.996193	0.64597	0.991707	-0.891713	-1.2601	-0.57089	0.705926	4.32165	0.14454	-3.62353	4.89784	0.422
Otu00089	Bacteria	Bacillota_A	Clostridia	Lachnospirales	Lachnospiraceae	Eubacterium_G	Eubacterium_G ventriosum	0.564149	0.996156	0.555987	0.991759	-0.0340466	-0.680275	0.514575	1.05782	4.0058	0.228781	-3.52838	5.44479	0.3692
Otu01406	Bacteria	Bacillota_C	Negativicutes	Acidaminococcales	Acidaminococcaceae	Phascolarctobacterium	Phascolarctobacterium faecium	0.662826	0.997505	0.675437	0.991771	-0.950666	-1.2448	-0.67379	0.60578	4.15822	0.118257	-3.61769	4.41845	0.4392
Otu02057	Bacteria	Bacteroidota	Bacteroidia	Bacteroidales	Bacteroidaceae	Phocaeicola	Phocaeicola dorei	0.640599	0.994645	0.662229	0.991772	-0.882886	-1.21707	-0.544162	0.738305	4.27608	0.14056	-3.6527	4.69003	0.4168
Otu07428	Bacteria	Bacillota_A	Clostridia	Lachnospirales	Lachnospiraceae	Bariatricus	Bariatricus comes_A	0.661014	0.999632	0.675208	0.991778	-0.935114	-1.24631	-0.662807	0.564028	4.137	0.12086	-3.58544	4.10414	0.433427
Otu02445	Bacteria	Bacillota_A	Clostridia	TANB77	CAG-508	CAG-273	CAG-273 sp003534295	0.623173	0.995265	0.64529	0.991783	-0.853363	-1.21581	-0.503701	0.875174	4.2495	0.171215	-3.48858	4.72913	0.412235
Otu00688	Bacteria	Bacillota_C	Negativicutes	Acidaminococcales	Acidaminococcaceae	Phascolarctobacterium	Phascolarctobacterium faecium	0.632721	0.997214	0.644186	0.991784	-0.915592	-1.28654	-0.593675	0.792908	4.31026	0.161381	-3.4496	4.6485	0.4136
Otu02191	Bacteria	Bacillota_C	Negativicutes	Veillonellales	Megasphaeraceae	Megasphaera	Megasphaera sp001546855	0.643812	0.998382	0.653143	0.991787	-0.966523	-1.41281	-0.606574	0.813301	4.1544	0.164874	-3.86001	4.71748	0.412
Otu01872	Bacteria	Bacillota_A	Clostridia	Lachnospirales	Lachnospiraceae	Blautia_A	Blautia_A	0.679637	0.997065	0.687978	0.991832	-0.941093	-1.23965	-0.68929	0.448069	4.15133	0.101046	-3.96144	4.47774	0.4456
Otu01626	Bacteria	Bacillota_A	Clostridia	Oscillospirales	Ruminococcaceae	Bittarella	Bittarella massiliensis	0.633076	0.997069	0.64581	0.991839	-0.916475	-1.26613	-0.580069	0.818614	4.29917	0.154553	-3.66791	4.74031	0.416633
Otu01449	Bacteria	Bacillota_A	Clostridia	Oscillospirales	Oscillospiraceae	Vescimonas	Vescimonas sp000435555	0.624485	0.997574	0.636489	0.991849	-0.924479	-1.34618	-0.571327	0.839138	4.2702	0.16963	-3.40217	4.49005	0.408637
Otu05158	Bacteria	Bacillota_A	Clostridia	Lachnospirales	Lachnospiraceae	Lachnospiraceae	Lachnospiraceae	0.629855	0.998027	0.636658	0.991855	-0.86543	-1.27689	-0.506038	0.746478	4.18769	0.154732	-3.422	4.83984	0.418233
Otu04542	Bacteria	Bacillota_C	Negativicutes	Acidaminococcales	Acidaminococcaceae	Acidaminococcus	Acidaminococcus intestini	0.661058	0.997489	0.669866	0.991859	-0.929245	-1.28581	-0.670547	0.566692	4.01708	0.117603	-3.81104	4.42532	0.4344
Otu02852	Bacteria	Bacillota_A	Clostridia	Lachnospirales	Lachnospiraceae	Blautia_A	Blautia_A faecis	0.620445	0.996332	0.634948	0.991895	-0.911055	-1.2829	-0.543839	0.877593	4.28496	0.176431	-3.39698	4.79241	0.4124
Otu01700	Bacteria	Bacillota_A	Clostridia	Lachnospirales	Lachnospiraceae	Eubacterium_F	Eubacterium_F sp003491505	0.648469	0.996395	0.652844	0.991946	-0.892108	-1.25616	-0.508623	0.792148	4.26344	0.156861	-3.4645	4.79069	0.4132
Otu01734	Bacteria	Bacteroidota	Bacteroidia	Bacteroidales	Bacteroidaceae	Phocaeicola	Phocaeicola vulgatus	0.660508	0.997484	0.668489	0.991953	-1.01614	-1.31696	-0.72636	0.601305	4.13633	0.128649	-3.51928	4.47129	0.431427
Otu05666	Bacteria	Bacillota_A	Clostridia	Lachnospirales	Lachnospiraceae	Eubacterium_I	Eubacterium_I ramulus	0.631826	0.996919	0.652753	0.991985	-0.880008	-1.25011	-0.475904	0.737165	4.27038	0.156088	-3.65869	4.73658	0.420232
Otu04304	Bacteria	Bacillota_A	Clostridia	Monoglobales	Monoglobaceae	Monoglobus	Monoglobus pectinilyticus	0.658722	0.996825	0.659784	0.991989	-0.880234	-1.19825	-0.577156	0.715436	4.27926	0.147068	-3.82714	4.31105	0.4216
Otu00061	Bacteria	Bacillota_A	Clostridia	Lachnospirales	Lachnospiraceae	Anaerostipes	Anaerostipes hadrus	0.335148	0.999574	0.332675	0.992005	6.9632	7.26746	6.80252	-0.412057	0.903316	-0.437557	-4.58206	1.93153	0.3252
Otu11503	Bacteria	Bacillota_A	Clostridia	Lachnospirales	Lachnospiraceae	Agathobacter	Agathobacter	0.646498	0.995816	0.653506	0.992005	-0.988153	-1.34386	-0.675899	0.635148	4.16953	0.126675	-3.81096	4.64122	0.4348
Otu00074	Bacteria	Bacillota_A	Clostridia	Lachnospirales	Lachnospiraceae	Butyrivibrio_A	Butyrivibrio_A crossotus	0.650246	0.996237	0.6559	0.992014	-0.891328	-1.25102	-0.532003	0.714357	4.19697	0.152107	-3.75939	4.5181	0.4244
Otu00233	Bacteria	Bacillota_A	Clostridia	Lachnospirales	Lachnospiraceae	Butyribacter	Butyribacter sp003529475	0.481673	0.999799	0.650905	0.99203	5.76271	5.76728	5.75689	-0.131371	0.817041	-0.143305	-5.99194	2.52658	0.4304
Otu01000	Bacteria	Bacillota_A	Clostridia	Christensenellales	Christensenellaceae	Guopingia	Guopingia tenuis	0.652352	0.996692	0.670978	0.992062	-0.9772	-1.31161	-0.690033	0.663258	4.06822	0.13261	-3.92488	4.83241	0.4308
Otu05059	Bacteria	Bacillota_A	Clostridia	Lachnospirales	Lachnospiraceae	Lachnoclostridium_B	Lachnoclostridium_B ammoniilytica	0.648456	0.996726	0.662281	0.992069	-0.892562	-1.26692	-0.55728	0.679034	4.43717	0.129384	-3.45905	4.4829	0.428629
Otu00676	Bacteria	Bacteroidota	Bacteroidia	Bacteroidales	Marinifilaceae	Butyricimonas	Butyricimonas paravirosa	0.637217	0.997506	0.653641	0.992085	-0.913366	-1.28748	-0.557321	0.674206	4.31912	0.12382	-3.67576	4.91262	0.431028
Otu04073	Bacteria	Bacteroidota	Bacteroidia	Bacteroidales	Rikenellaceae	Alistipes	Alistipes putredinis	0.617068	0.997266	0.630961	0.992108	-0.851748	-1.27294	-0.427092	0.93368	4.31592	0.185885	-3.3161	4.90658	0.3984
Otu00094	Bacteria	Bacillota_A	Clostridia	Lachnospirales	Lachnospiraceae	Anaerobutyricum	Anaerobutyricum hallii	0.637152	0.999816	0.60181	0.992118	4.69591	4.8068	4.58537	-0.202843	1.05171	-0.172579	-4.47303	2.99163	0.4228
Otu09886	Bacteria	Actinomycetota	Coriobacteriia	Coriobacteriales	Eggerthellaceae	Gordonibacter	Gordonibacter pamelaeae	0.648172	0.99668	0.66981	0.99213	-0.957607	-1.2851	-0.643139	0.58433	4.03548	0.121159	-3.6055	4.46253	0.434226
Otu03392	Bacteria	Pseudomonadota	Alphaproteobacteria	RF32	CAG-239	Scatacola_A	Scatacola_A faecigallinarum	0.672439	0.997247	0.688961	0.992144	-0.97662	-1.29428	-0.747639	0.556992	4.19032	0.119056	-3.64785	4.25536	0.438625
Otu01209	Bacteria	Bacillota_A	Clostridia	Oscillospirales	Ruminococcaceae	Ruminococcaceae	Ruminococcaceae	0.680558	0.998574	0.680771	0.992188	-0.938721	-1.33724	-0.614584	0.547797	4.10309	0.119026	-3.71529	4.42749	0.431827
Otu00799	Bacteria	Bacillota_A	Clostridia	Oscillospirales	Ruminococcaceae	Faecalibacterium	Faecalibacterium	0.621893	0.997856	0.641745	0.992204	-0.929195	-1.33168	-0.508026	0.857772	4.37211	0.171073	-3.55603	4.28374	0.415834
Otu02181	Bacteria	Bacillota_A	Clostridia	Oscillospirales	Ruminococcaceae	Faecalibacterium	Faecalibacterium	0.673861	0.997799	0.688632	0.992225	-0.977819	-1.2804	-0.686407	0.556532	4.07394	0.119344	-3.79254	5.13106	0.437425
Otu02752	Bacteria	Bacillota_A	Clostridia	Lachnospirales	Lachnospiraceae	Lachnospiraceae	Lachnospiraceae	0.674755	0.997669	0.680745	0.992248	-0.911235	-1.22266	-0.642609	0.515298	4.10584	0.109999	-3.72782	4.24317	0.44
Otu01624	Bacteria	Bacillota_A	Clostridia	Oscillospirales	Oscillospiraceae	CAG-170	CAG-170 sp000432135	0.668619	0.997774	0.676567	0.992251	-0.959454	-1.30179	-0.682451	0.533442	4.0364	0.121498	-3.73067	4.68578	0.438225
Otu00921	Bacteria	Bacillota_A	Clostridia	Oscillospirales	Ruminococcaceae	Faecalibacterium	Faecalibacterium hattorii	0.633238	0.995522	0.649745	0.992251	-0.875553	-1.20389	-0.538029	0.851696	4.38128	0.171313	-3.55655	4.83508	0.419832
Otu02124	Bacteria	Bacillota_A	Clostridia	Oscillospirales	Oscillospiraceae	Oscillospiraceae	Oscillospiraceae	0.63701	0.996314	0.648364	0.992313	-0.88509	-1.32644	-0.496945	0.853107	4.27434	0.167152	-3.37378	4.6912	0.408
Otu04938	Bacteria	Bacteroidota	Bacteroidia	Bacteroidales	Bacteroidaceae	Prevotella	Prevotella	0.662771	0.998827	0.676922	0.992327	-0.90098	-1.23621	-0.644594	0.665247	4.20149	0.13831	-3.44828	4.8927	0.4328
Otu00010	Bacteria	Bacillota_I	Bacilli_A	Erysipelotrichales	Coprobacillaceae	Catenibacterium	Catenibacterium faecis	0.174602	0.996886	0.206087	0.992336	10.022	9.85203	10.1138	0.318609	0.419269	0.703131	-1.63891	6.57403	0.232307
Otu01961	Bacteria	Bacteroidota	Bacteroidia	Bacteroidales	Bacteroidaceae	Phocaeicola	Phocaeicola coprocola	0.652865	0.997206	0.675286	0.992338	-0.987611	-1.33845	-0.693373	0.532627	4.16924	0.114527	-3.36884	4.84698	0.439424
Otu01744	Bacteria	Bacillota_A	Clostridia	Lachnospirales	Lachnospiraceae	Faecalimonas	Faecalimonas phoceensis	0.635175	0.995761	0.648814	0.992367	-0.901189	-1.22398	-0.535657	0.744421	4.21197	0.153576	-3.52979	4.83143	0.42
Otu02703	Bacteria	Bacillota_A	Clostridia	Lachnospirales	Lachnospiraceae	Eubacterium_I	Eubacterium_I ramulus	0.640409	0.997537	0.647416	0.992376	-0.942405	-1.35479	-0.594906	0.812554	4.31397	0.17104	-3.39019	4.51467	0.4116
Otu00474	Bacteria	Bacillota_A	Clostridia	Lachnospirales	Lachnospiraceae	Suilimivivens	Suilimivivens aceti	0.641972	0.998005	0.662022	0.992402	-0.963184	-1.32879	-0.661648	0.642801	4.22277	0.129645	-3.37396	4.97779	0.430628
Otu01068	Bacteria	Actinomycetota	Coriobacteriia	Coriobacteriales	Atopobiaceae	Lancefieldella	Lancefieldella sp000564995	0.65956	0.997917	0.68316	0.992462	-0.965134	-1.26215	-0.679787	0.570188	4.1937	0.11541	-3.45605	4.76013	0.436625
Otu00965	Bacteria	Bacillota_A	Clostridia	Lachnospirales	Lachnospiraceae	Acetatifactor	Acetatifactor intestinalis	0.595168	0.997267	0.609835	0.99247	-0.856261	-1.30372	-0.461787	1.01472	4.51691	0.194093	-3.07405	4.86822	0.398241
Otu02906	Bacteria	Bacillota_C	Negativicutes	Acidaminococcales	Acidaminococcaceae	Acidaminococcus	Acidaminococcus	0.665312	0.997916	0.677026	0.992481	-1.00423	-1.3127	-0.747895	0.595943	4.15526	0.118745	-4.01515	4.98374	0.436625
Otu02858	Bacteria	Bacillota_A	Clostridia	Oscillospirales	Ruminococcaceae	Ruminiclostridium_E	Ruminiclostridium_E siraeum	0.673979	0.996726	0.680052	0.9925	-0.997664	-1.35129	-0.741352	0.55473	4.20412	0.109667	-3.35777	4.44711	0.436226
Otu06501	Bacteria	Bacillota_A	Clostridia	Oscillospirales	Oscillospiraceae	Vescimonas	Vescimonas coprocola	0.65082	0.998364	0.673983	0.992503	-0.920491	-1.28797	-0.654641	0.511161	4.11511	0.106271	-3.67279	4.47941	0.4364
Otu01122	Bacteria	Bacillota_A	Clostridia	Oscillospirales	Oscillospiraceae	Dysosmobacter	Dysosmobacter avistercoris	0.665439	0.997781	0.677935	0.992532	-0.95971	-1.31179	-0.653341	0.575845	4.10633	0.117785	-3.55123	4.34183	0.434226
Otu07029	Bacteria	Bacillota_A	Clostridia	Lachnospirales	Lachnospiraceae	Gallintestinimicrobium	Gallintestinimicrobium propionicum	0.61131	0.997467	0.63397	0.992568	-0.90855	-1.28322	-0.543207	0.890014	4.48695	0.173882	-3.06287	4.84666	0.415434
Otu00207	Bacteria	Bacillota_A	Clostridia	Lachnospirales	Anaerotignaceae	Anaerotignum	Anaerotignum faecicola	0.390292	1	0.382944	0.992569	4.73567	5.01698	4.34524	-0.58078	1.41572	-0.374681	-5.35294	2.41304	0.342
Otu06029	Bacteria	Bacillota_A	Clostridia	Lachnospirales	Lachnospiraceae	Dorea_A	Dorea_A	0.629558	0.996269	0.637658	0.992609	-0.888016	-1.27858	-0.500684	0.888289	4.36325	0.183634	-3.44944	4.96469	0.4076
Otu01398	Bacteria	Bacillota_A	Clostridia	Lachnospirales	Lachnospiraceae	Ventrisoma	Ventrisoma faecale	0.754642	0.999837	0.773	0.992641	-0.298126	-0.474555	-0.155499	0.165129	4.16115	0.0348055	-3.58478	4.36812	0.481407
Otu00212	Bacteria	Bacillota_I	Bacilli_A	ML615J-28	CAG-313	CAG-313	CAG-313 sp003539625	0.649631	0.996654	0.66768	0.992658	-0.933309	-1.25144	-0.688405	0.563189	4.14624	0.108509	-3.61006	4.41298	0.4384
Otu01543	Bacteria	Bacillota_A	Clostridia	Lachnospirales	Lachnospiraceae	Blautia_A	Blautia_A sp900066335	0.670451	0.999016	0.682368	0.992675	-0.939632	-1.27044	-0.677768	0.541405	4.25942	0.107886	-3.76946	4.50351	0.439424
Otu00417	Bacteria	Bacteroidota	Bacteroidia	Bacteroidales	Bacteroidaceae	Bacteroides	Bacteroides	0.740888	0.999125	0.768684	0.992686	-0.639226	-0.684159	-0.574935	0.251611	4.12489	0.0494815	-4.13098	3.85183	0.470212
Otu01682	Bacteria	Bacillota_A	Clostridia	Lachnospirales	Lachnospiraceae	Muricomes	Muricomes	0.639174	0.99518	0.645195	0.992695	-0.907036	-1.31666	-0.545957	0.781931	4.25178	0.149961	-3.58465	4.87769	0.417833
Otu05199	Bacteria	Bacillota_A	Clostridia	Peptostreptococcales	Peptostreptococcaceae	Terrisporobacter	Terrisporobacter othiniensis	0.658788	0.997009	0.680152	0.99272	-1.00342	-1.29447	-0.748029	0.59081	4.22335	0.114241	-3.42439	4.5117	0.4312
Otu02916	Bacteria	Bacillota_A	Clostridia	Lachnospirales	Lachnospiraceae	Otoolea	Otoolea fessa	0.661179	0.997904	0.670238	0.992728	-0.948942	-1.27167	-0.668287	0.603874	4.13606	0.127382	-4.01875	4.94231	0.434
Otu01803	Bacteria	Bacillota_A	Clostridia	Oscillospirales	Ruminococcaceae	Gemmiger	Gemmiger qucibialis	0.676878	0.998169	0.697589	0.992737	-0.996611	-1.23761	-0.761036	0.521842	4.17182	0.111023	-3.67351	4.86133	0.4372
Otu00082	Bacteria	Bacillota_I	Bacilli_A	Erysipelotrichales	Erysipelotrichaceae	Holdemanella	Holdemanella sp900556915	0.652682	0.997781	0.660472	0.992755	-0.9801	-1.29066	-0.716097	0.585334	4.05662	0.120638	-4.019	4.68135	0.437825
Otu01191	Bacteria	Bacillota_A	Clostridia	Lachnospirales	Lachnospiraceae	Lachnospira	Lachnospira pectinoschiza_A	0.739289	0.998849	0.773472	0.992756	-0.344168	-0.49526	-0.203243	0.199975	4.02557	0.0412985	-3.99213	4.17063	0.4772
Otu01186	Bacteria	Bacillota_A	Clostridia	Lachnospirales	Lachnospiraceae	Bariatricus	Bariatricus comes	0.745992	0.999536	0.763913	0.992761	-0.619436	-0.693662	-0.563697	0.203276	4.07143	0.0424768	-3.94676	4.54155	0.477009
Otu00387	Bacteria	Bacteroidota	Bacteroidia	Bacteroidales	Bacteroidaceae	Phocaeicola	Phocaeicola dorei	0.760539	0.998893	0.751035	0.992766	-0.513905	-0.456075	-0.57711	-0.0228106	4.27942	-0.00427814	-4.38709	3.76966	0.4968
Otu01706	Bacteria	Bacillota_A	Clostridia	Lachnospirales	Lachnospiraceae	Lachnospiraceae	Lachnospiraceae	0.598476	0.9944	0.624312	0.992779	-0.871246	-1.317	-0.505158	1.02681	4.57287	0.197751	-2.98974	4.60514	0.402239
Otu01076	Bacteria	Bacillota_A	Clostridia	Oscillospirales	Oscillospiraceae	Oscillospiraceae	Oscillospiraceae	0.637724	0.997065	0.656074	0.992802	-0.92539	-1.2998	-0.601555	0.794689	4.25652	0.159311	-3.55063	4.38709	0.412
Otu11267	Bacteria	Bacteroidota	Bacteroidia	Bacteroidales	Bacteroidaceae	Prevotella	Prevotella fusca	0.600321	0.99681	0.620978	0.992812	-0.890627	-1.31779	-0.487802	0.99341	4.41286	0.190602	-3.13872	4.70231	0.392643
Otu01485	Bacteria	Bacillota_A	Clostridia	Oscillospirales	Oscillospiraceae	Vescimonas	Vescimonas sp000435555	0.63656	0.9965	0.649113	0.992822	-0.914281	-1.31921	-0.577064	0.740432	4.29897	0.149467	-3.81577	4.80826	0.419832
Otu03161	Bacteria	Bacillota_A	Clostridia	Lachnospirales	Anaerotignaceae	Anaerotignaceae	Anaerotignaceae	0.67353	0.995579	0.689654	0.992834	-0.937195	-1.25877	-0.641206	0.658347	4.10377	0.133672	-3.56462	4.7114	0.4272
Otu01906	Bacteria	Bacillota_A	Clostridia	Oscillospirales	Ruminococcaceae	Faecalibacterium	Faecalibacterium longum	0.668325	0.996382	0.677563	0.992857	-1.02676	-1.32817	-0.74347	0.536932	4.17473	0.107252	-3.57965	4.55065	0.44
Otu02258	Bacteria	Bacillota_I	Bacilli_A	Erysipelotrichales	Coprobacillaceae	Catenibacterium	Catenibacterium mitsuokai	0.654847	0.997915	0.667342	0.992859	-0.972615	-1.28959	-0.68415	0.647949	4.09157	0.132126	-3.68529	5.03427	0.430228
Otu01664	Bacteria	Bacillota_A	Clostridia	Lachnospirales	Lachnospiraceae	Lachnospira	Lachnospira sp000436475	0.643362	0.999156	0.652654	0.99286	-0.867544	-1.22876	-0.548908	0.763081	4.25455	0.155386	-3.18123	4.8087	0.4184
Otu02314	Bacteria	Bacteroidota	Bacteroidia	Bacteroidales	Bacteroidaceae	Phocaeicola	Phocaeicola sp948566455	0.666516	0.997555	0.672385	0.992892	-0.957588	-1.28183	-0.674107	0.627635	4.15549	0.13489	-3.64875	4.70148	0.4324
Otu00069	Bacteria	Bacillota_C	Negativicutes	Selenomonadales	Selenomonadaceae	Mitsuokella	Mitsuokella multacida	0.683601	0.996596	0.696658	0.992894	-0.997546	-1.25546	-0.704952	0.486643	4.14528	0.0979562	-3.48604	4.52919	0.446222
Otu01007	Bacteria	Bacteroidota	Bacteroidia	Bacteroidales	Bacteroidaceae	Bacteroides	Bacteroides	0.68646	0.999212	0.689394	0.992909	0.270342	0.453029	0.0770608	-0.22684	3.70736	-0.0476301	-4.80892	3.68792	0.473411
Otu06267	Bacteria	Bacteroidota	Bacteroidia	Bacteroidales	Bacteroidaceae	Phocaeicola	Phocaeicola vulgatus	0.652535	0.998726	0.664359	0.992944	-0.932824	-1.28959	-0.609837	0.756012	4.12652	0.149821	-3.69227	4.85628	0.4224
Otu01326	Bacteria	Bacillota_A	Clostridia	Oscillospirales	Ruminococcaceae	Anaerotruncus	Anaerotruncus colihominis	0.636808	0.997633	0.661922	0.992968	-0.914912	-1.25014	-0.58262	0.792784	4.29474	0.163054	-3.52243	4.74668	0.417833
Otu00723	Bacteria	Bacillota_A	Clostridia	Lachnospirales	Lachnospiraceae	Muricomes	Muricomes contortus_B	0.634175	0.997589	0.645169	0.992979	-0.924547	-1.2803	-0.553265	0.769277	4.23975	0.151949	-3.41089	4.55252	0.4208
Otu00610	Bacteria	Bacillota_A	Clostridia	Lachnospirales	Lachnospiraceae	Lachnospiraceae	Lachnospiraceae	0.640326	0.996768	0.648545	0.992983	-0.929568	-1.28938	-0.604536	0.865774	4.31936	0.163741	-3.45202	4.97914	0.418633
Otu00714	Bacteria	Bacteria	Bacteria	Bacteria	Bacteria	Bacteria	Bacteria	0.69115	0.999992	0.666671	0.992996	-0.23639	0.126087	-0.540876	-0.47803	4.25372	-0.0952462	-4.236	3.781	0.452219
Otu01420	Bacteria	Bacillota_A	Clostridia	Oscillospirales	Ruminococcaceae	Ruminococcaceae	Ruminococcaceae	0.760789	0.999637	0.767065	0.993005	-0.632291	-0.603398	-0.667221	0.103901	4.1245	0.0197376	-3.96833	3.98518	0.4888
Otu04306	Bacteria	Bacteroidota	Bacteroidia	Bacteroidales	Bacteroidaceae	Bacteroides	Bacteroides	0.659773	0.997615	0.669255	0.99304	-0.888528	-1.2135	-0.559532	0.770188	4.32034	0.160763	-3.49754	4.17878	0.418
Otu02409	Bacteria	Bacillota_A	Clostridia	Peptostreptococcales	Anaerovoracaceae	Anaerovoracaceae	Anaerovoracaceae	0.643288	0.997862	0.649312	0.993044	-0.898153	-1.25376	-0.560067	0.791688	4.22081	0.155581	-3.69105	4.51118	0.4188
Otu01852	Bacteria	Bacillota_A	Clostridia	Lachnospirales	Lachnospiraceae	Oliverpabstia	Oliverpabstia intestinalis	0.670752	0.9971	0.684615	0.993067	-0.992767	-1.30334	-0.725844	0.554141	4.06348	0.116179	-3.75338	4.60604	0.439424
Otu06561	Bacteria	Bacteroidota	Bacteroidia	Bacteroidales	Bacteroidaceae	Phocaeicola	Phocaeicola massiliensis	0.676147	0.996775	0.685823	0.993073	-0.941394	-1.27837	-0.666952	0.531955	4.10682	0.111269	-3.6999	4.19292	0.4356
Otu01579	Bacteria	Bacillota_A	Clostridia	Lachnospirales	Lachnospiraceae	Agathobacter	Agathobacter	0.635159	0.997504	0.642048	0.993084	-0.895588	-1.25805	-0.563541	0.851116	4.14547	0.17366	-3.31853	4.96699	0.4092
Otu01592	Bacteria	Bacillota_A	Clostridia	Oscillospirales	Ruminococcaceae	Faecalibacterium	Faecalibacterium	0.675664	0.997543	0.677545	0.993092	-0.991826	-1.32437	-0.691271	0.554464	4.21379	0.112225	-3.91911	4.2111	0.4408
Otu03014	Bacteria	Bacillota_A	Clostridia	TANB77	CAG-508	CAG-245	CAG-245 sp000435175	0.656454	0.998377	0.671861	0.993154	-0.90357	-1.25161	-0.617631	0.620067	4.10231	0.125695	-3.30867	4.80196	0.4292
Otu06318	Bacteria	Bacteroidota	Bacteroidia	Bacteroidales	Barnesiellaceae	Barnesiella	Barnesiella intestinihominis	0.642694	0.99752	0.659195	0.993154	-0.939031	-1.28212	-0.670291	0.683844	4.13191	0.143314	-3.40413	4.57453	0.4248
Otu02600	Bacteria	Bacillota_C	Negativicutes	Veillonellales	Veillonellaceae	F0422	F0422 sp001553345	0.650947	0.998067	0.666143	0.993156	-0.93484	-1.2555	-0.630359	0.689916	4.37165	0.143582	-3.07819	4.45197	0.4304
Otu03183	Bacteria	Bacillota_A	Clostridia	Oscillospirales	Ruminococcaceae	Hominimerdicola	Hominimerdicola aceti	0.642165	0.998777	0.658939	0.993161	-0.892662	-1.23569	-0.576067	0.606376	4.18811	0.129781	-3.68267	4.75635	0.4276
Otu10320	Bacteria	Bacillota	Bacilli	Lactobacillales	Streptococcaceae	Streptococcus	Streptococcus	0.668434	0.997601	0.683991	0.993166	-1.0175	-1.34821	-0.742017	0.592851	4.19676	0.117949	-3.46294	4.61563	0.4324
Otu05926	Bacteria	Bacteroidota	Bacteroidia	Bacteroidales	Bacteroidaceae	Prevotella	Prevotella	0.658439	0.997234	0.671429	0.993186	-0.978158	-1.26004	-0.735442	0.620531	4.17517	0.133591	-3.7774	4.48937	0.4296
Otu00476	Bacteria	Bacillota_A	Clostridia	Lachnospirales	Lachnospiraceae	Lachnospiraceae	Lachnospiraceae	0.675237	0.996513	0.684905	0.993206	-0.924205	-1.26805	-0.613941	0.534926	4.00791	0.115725	-3.53058	4.42029	0.435826
Otu00916	Bacteria	Bacillota_A	Clostridia	Oscillospirales	Oscillospiraceae	Lawsonibacter	Lawsonibacter	0.665011	0.998184	0.678619	0.993252	-0.963447	-1.31322	-0.678636	0.611256	4.10199	0.123818	-3.55767	4.27248	0.4356
Otu02222	Bacteria	Bacillota_A	Clostridia	Oscillospirales	Acutalibacteraceae	Acutalibacteraceae	Acutalibacteraceae	0.659315	0.99549	0.682121	0.993256	-0.918058	-1.2249	-0.645325	0.502214	4.12435	0.104489	-3.60235	4.58262	0.447821
Otu04163	Bacteria	Bacillota_A	Clostridia	Lachnospirales	Lachnospiraceae	Lachnospiraceae	Lachnospiraceae	0.68648	0.996739	0.698987	0.993264	-1.00948	-1.28116	-0.771634	0.568815	4.17571	0.1205	-3.62382	4.66835	0.438
Otu04668	Bacteria	Bacillota_A	Clostridia	Oscillospirales	Oscillospiraceae	Oscillospiraceae	Oscillospiraceae	0.630146	0.996384	0.648429	0.993305	-0.904724	-1.24953	-0.576523	0.806426	4.34867	0.16449	-3.59775	4.64744	0.4172
Otu00120	Bacteria	Bacillota_A	Clostridia	Oscillospirales	Ruminococcaceae	Negativibacillus	Negativibacillus massiliensis	0.598387	0.999381	0.559866	0.993328	4.75929	4.88292	4.55102	-0.250507	0.96662	-0.2411	-3.99904	2.91033	0.3988
Otu02138	Bacteria	Bacillota_A	Clostridia	TANB77	CAG-508	CAG-508	CAG-508	0.680241	0.997372	0.698697	0.993333	-0.95481	-1.23464	-0.695427	0.47689	4.04154	0.094294	-3.43762	4.8907	0.4468
Otu01050	Bacteria	Bacillota_A	Clostridia	TANB77	CAG-508	UMGS1994	UMGS1994 sp947368535	0.669479	1	0.630545	0.993337	-0.0998975	0.49574	-0.540359	-0.669089	4.68569	-0.12374	-4.31534	3.53071	0.4408
Otu06388	Bacteria	Bacillota_A	Clostridia	Oscillospirales	Ruminococcaceae	Ruminococcaceae	Ruminococcaceae	0.63702	0.99622	0.643688	0.993369	-0.936019	-1.32149	-0.610773	0.808925	4.18646	0.163742	-3.57878	5.12869	0.4132
Otu01639	Bacteria	Bacillota_A	Clostridia	Lachnospirales	Lachnospiraceae	Blautia_A	Blautia_A obeum	0.65425	0.998219	0.665117	0.993421	-0.984159	-1.32047	-0.690775	0.609167	4.14366	0.119433	-3.5725	4.64329	0.4324
Otu02073	Bacteria	Bacillota_A	Clostridia	Oscillospirales	Acutalibacteraceae	Fimenecus	Fimenecus sp000432435	0.638976	0.998453	0.659061	0.993431	-0.989279	-1.33965	-0.623683	0.68282	4.14902	0.142317	-3.74319	4.42077	0.426629
Otu04065	Bacteria	Bacillota_A	Clostridia	Lachnospirales	Lachnospiraceae	Mediterraneibacter	Mediterraneibacter massiliensis	0.61026	0.997257	0.628489	0.993437	-0.923433	-1.29117	-0.460976	0.998515	4.34418	0.197099	-3.33389	4.6881	0.403039
Otu01869	Bacteria	Bacteroidota	Bacteroidia	Bacteroidales	Bacteroidaceae	Phocaeicola	Phocaeicola coprocola	0.710477	0.999522	0.696844	0.993438	-0.338831	-0.0965125	-0.564078	-0.336892	4.20889	-0.0604895	-4.64668	3.50405	0.4676
Otu01067	Bacteria	Bacillota_A	Clostridia	Clostridiales	Clostridiaceae	Clostridium	Clostridium lentum	0.635307	0.997528	0.646039	0.993461	-0.914566	-1.2588	-0.562917	0.803743	4.2285	0.162639	-3.46549	4.52404	0.4136
Otu01440	Bacteria	Bacteroidota	Bacteroidia	Bacteroidales	Bacteroidaceae	Phocaeicola	Phocaeicola coprocola	0.762996	0.999392	0.751896	0.993471	-0.539595	-0.501637	-0.569129	-0.0131315	4.2669	-0.00246671	-3.98918	3.81235	0.4984
Otu09954	Bacteria	Bacillota_A	Clostridia	Oscillospirales	Ruminococcaceae	Gemmiger	Gemmiger qucibialis	0.649694	0.998634	0.658255	0.993473	-0.900926	-1.25823	-0.603804	0.705425	4.08523	0.14219	-3.40702	5.05422	0.4272
Otu02521	Bacteria	Bacillota_A	Clostridia	Oscillospirales	Ruminococcaceae	Gemmiger	Gemmiger formicilis	0.635256	0.996643	0.638983	0.993503	-0.901968	-1.25772	-0.565346	0.79097	4.25855	0.158393	-3.0637	4.79789	0.4152
Otu07277	Bacteria	Bacillota_A	Clostridia	Oscillospirales	Ruminococcaceae	Anaerotruncus	Anaerotruncus colihominis_A	0.667629	0.998175	0.684671	0.993518	-0.958176	-1.25312	-0.675042	0.551173	4.22078	0.109367	-3.96337	4.3014	0.438
Otu01031	Bacteria	Bacillota_A	Clostridia	Lachnospirales	Lachnospiraceae	Mediterraneibacter	Mediterraneibacter faecis	0.65559	0.997766	0.677078	0.993529	-0.992499	-1.29306	-0.708514	0.630712	4.24873	0.126299	-4.05593	4.64659	0.4284
Otu02281	Bacteria	Bacillota_A	Clostridia	Oscillospirales	Oscillospirales	Oscillospirales	Oscillospirales	0.631286	0.995465	0.650268	0.993541	-0.948108	-1.3284	-0.557482	0.905652	4.44555	0.187312	-3.4268	4.33098	0.4168
Otu01632	Bacteria	Bacillota_A	Clostridia	Oscillospirales	Ruminococcaceae	Gemmiger	Gemmiger qucibialis	0.669654	0.998717	0.684801	0.993557	-0.932413	-1.24102	-0.697842	0.515947	4.16162	0.102725	-3.44834	4.45388	0.4412
Otu01940	Bacteria	Bacillota_A	Clostridia	Lachnospirales	Lachnospiraceae	Lachnospira	Lachnospira	0.742014	0.999473	0.764494	0.993579	-0.620536	-0.685099	-0.560404	0.155458	4.32354	0.0299588	-3.81693	4.3181	0.4824
Otu00009	Bacteria	Bacillota_A	Clostridia	Oscillospirales	Oscillospiraceae	Vescimonas	Vescimonas sp000435555	0.078629	0.997161	0.118939	0.99358	9.74982	9.46359	10.1136	0.689049	0.814427	0.81058	-1.23485	7.82631	0.193123
Otu00734	Bacteria	Bacillota_A	Clostridia	Oscillospirales	Ruminococcaceae	Faecalibacterium	Faecalibacterium prausnitzii_E	0.747579	0.999327	0.737662	0.993592	0.128608	0.246245	0.029195	-0.138675	4.14094	-0.0290876	-4.37493	3.91871	0.483407
Otu00794	Bacteria	Bacillota_A	Clostridia	Oscillospirales	Oscillospiraceae	Oscillibacter	Oscillibacter ruminantium	0.613862	0.997176	0.644359	0.993594	-0.953613	-1.3103	-0.613612	1.01017	4.65459	0.194536	-3.06185	4.32439	0.408237
Otu00393	Bacteria	Bacillota_A	Clostridia	Lachnospirales	Lachnospiraceae	Lachnospira	Lachnospira sp000437735	0.611003	0.996039	0.614926	0.993649	-0.192589	-0.631471	0.278986	1.10923	4.33623	0.212377	-3.26088	4.84183	0.396641
Otu04336	Bacteria	Bacillota_A	Clostridia	Oscillospirales	Oscillospiraceae	CAG-170	CAG-170 sp900549635	0.656207	0.996816	0.665043	0.993668	-0.995715	-1.33526	-0.717638	0.607988	4.34051	0.116488	-3.80356	4.38987	0.4352
Otu00199	Bacteria	Bacteroidota	Bacteroidia	Bacteroidales	Bacteroidaceae	Bacteroides	Bacteroides caccae	0.43969	0.997135	0.430039	0.99367	1.44129	0.739351	1.93745	1.32267	3.06823	0.347761	-2.86182	6.29479	0.319072
Otu05669	Bacteria	Bacteroidota	Bacteroidia	Bacteroidales	Bacteroidales	Bacteroidales	Bacteroidales	0.678736	0.998162	0.689558	0.993676	-0.95997	-1.24478	-0.677701	0.616686	4.18143	0.119586	-4.15721	4.48254	0.436
Otu02424	Bacteria	Bacillota_A	Clostridia	Lachnospirales	Lachnospiraceae	Agathobacter	Agathobacter	0.640383	0.996677	0.655074	0.993678	-0.912922	-1.24321	-0.594507	0.768764	4.17692	0.162047	-3.30824	4.10884	0.421431
Otu01166	Bacteria	Bacillota_A	Clostridia	Oscillospirales	Ruminococcaceae	Faecalibacterium	Faecalibacterium	0.64159	0.996084	0.648506	0.993687	-0.924223	-1.33327	-0.53918	0.80636	4.24793	0.163428	-3.60432	4.56781	0.411435
Otu10292	Bacteria	Bacteroidota	Bacteroidia	Bacteroidales	Muribaculaceae	UBA7173	UBA7173	0.661235	0.996521	0.667494	0.993717	-0.947807	-1.2854	-0.660455	0.615669	4.16709	0.131281	-3.7572	4.93269	0.434
Otu02171	Bacteria	Bacillota_A	Clostridia	Lachnospirales	Lachnospiraceae	Coprococcus	Coprococcus eutactus	0.605235	0.996259	0.628255	0.993724	-0.922804	-1.30062	-0.550367	0.975674	4.46445	0.187867	-3.09395	4.70385	0.4068
Otu07230	Bacteria	Verrucomicrobiota	Lentisphaeria	Victivallales	Victivallaceae	Victivallis	Victivallis lenta	0.671773	0.996851	0.687442	0.993743	-0.94933	-1.22935	-0.718504	0.551193	4.10466	0.113498	-3.62642	4.40386	0.4368
Otu02841	Bacteria	Bacillota_A	Clostridia	Lachnospirales	Lachnospiraceae	Agathobacter	Agathobacter	0.665589	0.997123	0.675247	0.993747	-0.919011	-1.27236	-0.626317	0.574072	4.16613	0.110271	-3.47298	4.4662	0.4368
Otu01407	Bacteria	Bacillota_A	Clostridia	Oscillospirales	Ruminococcaceae	Gemmiger	Gemmiger formicilis	0.645284	0.99791	0.657035	0.993793	-0.912516	-1.24779	-0.573317	0.696554	4.21811	0.148161	-3.48664	4.40233	0.42543
Otu01683	Bacteria	Bacillota_A	Clostridia	Oscillospirales	Acutalibacteraceae	Acutalibacteraceae	Acutalibacteraceae	0.664858	0.997373	0.676545	0.993806	-0.998418	-1.26442	-0.741258	0.569086	4.27798	0.112766	-3.79592	4.8337	0.433826
Otu07716	Bacteria	Bacillota_A	Clostridia	Oscillospirales	Acutalibacteraceae	Fimenecus	Fimenecus sp000432435	0.670563	0.997143	0.677991	0.99381	-0.92738	-1.23762	-0.620792	0.610416	4.09285	0.127774	-3.66653	4.78475	0.428629
Otu01889	Bacteria	Actinomycetota	Coriobacteriia	Coriobacteriales	Atopobiaceae	Olsenella_F	Olsenella_F sp001189515	0.668361	0.996498	0.683372	0.993865	-0.984264	-1.33268	-0.725409	0.664361	4.26988	0.126026	-3.836	4.51732	0.4312
Otu01135	Bacteria	Bacillota_A	Clostridia	Oscillospirales	Acutalibacteraceae	Acutalibacter	Acutalibacter stercoravium	0.639774	0.998221	0.649623	0.993905	-0.911212	-1.26342	-0.540904	0.699154	4.20762	0.149825	-3.5255	4.21651	0.420632
Otu00493	Bacteria	Bacillota_A	Clostridia	Lachnospirales	Lachnospiraceae	Blautia_A	Blautia_A acetigignens	0.590645	0.997371	0.627892	0.993906	-0.916101	-1.28044	-0.542796	1.07453	4.48641	0.199586	-3.05297	5.22045	0.408237
Otu02045	Bacteria	Bacillota_A	Clostridia	Oscillospirales	Butyricicoccaceae	Agathobaculum	Agathobaculum butyriciproducens	0.638211	0.99737	0.645779	0.993934	-0.91046	-1.253	-0.569129	0.729339	4.27009	0.144506	-3.65061	4.69631	0.4144
Otu06996	Bacteria	Bacteria	Bacteria	Bacteria	Bacteria	Bacteria	Bacteria	0.678506	0.997389	0.700186	0.993946	-0.956086	-1.25861	-0.727593	0.488287	4.16615	0.0978528	-3.86203	4.4226	0.45022
Otu00134	Bacteria	Bacillota_A	Clostridia	Peptostreptococcales	Peptostreptococcaceae	Intestinibacter	Intestinibacter bartlettii	0.619596	1	0.622394	0.993982	1.20036	1.52397	0.829721	-0.585517	3.33431	-0.131873	-5.66583	3.70819	0.42543
Otu00874	Bacteria	Bacillota_A	Clostridia	Peptostreptococcales	Peptostreptococcaceae	Peptostreptococcaceae	Peptostreptococcaceae	0.630493	0.997546	0.653528	0.99399	-0.935244	-1.23962	-0.595798	0.919133	4.47703	0.173566	-3.28226	4.40124	0.415034
Otu03839	Bacteria	Bacillota_A	Clostridia	Lachnospirales	Lachnospiraceae	Lachnospiraceae	Lachnospiraceae	0.633609	0.998139	0.638814	0.993991	-0.881558	-1.2881	-0.485519	0.796914	4.21541	0.156167	-3.94946	4.77057	0.4088
Otu01761	Bacteria	Bacteroidota	Bacteroidia	Bacteroidales	Marinifilaceae	Butyricimonas	Butyricimonas paravirosa	0.689284	0.99789	0.696212	0.993995	-1.0089	-1.31722	-0.746238	0.52423	4.20131	0.100341	-3.9988	4.69017	0.446621
Otu03549	Bacteria	Bacillota_A	Clostridia	Lachnospirales	Lachnospiraceae	Lachnospira	Lachnospira	0.615512	0.998829	0.630052	0.994025	-0.892142	-1.29899	-0.519325	0.923513	4.38538	0.186373	-3.247	4.67503	0.4064
Otu04843	Bacteria	Bacillota_A	Clostridia	Lachnospirales	Lachnospiraceae	Lachnospiraceae	Lachnospiraceae	0.634473	0.997077	0.645468	0.994058	-0.937123	-1.38198	-0.524521	0.796243	4.24186	0.161282	-3.62859	4.56172	0.4236
Otu00514	Bacteria	Bacillota_A	Clostridia	Oscillospirales	Ruminococcaceae	Massilioclostridium	Massilioclostridium facile	0.325949	0.999799	0.423	0.994064	1.49504	0.634823	1.87102	1.29026	3.12011	0.348921	-1.85597	6.90469	0.315874
Otu01359	Bacteria	Bacillota_A	Clostridia	TANB77	CAG-508	CAG-269	CAG-269 sp003525075	0.751112	0.998646	0.765104	0.994089	-0.583524	-0.630839	-0.544338	0.179595	4.10446	0.0353426	-4.09148	4.02331	0.48
Otu01423	Bacteria	Bacillota_A	Clostridia	Oscillospirales	Ruminococcaceae	Gemmiger	Gemmiger qucibialis	0.654218	0.997891	0.676732	0.99409	-0.986868	-1.31003	-0.702986	0.551813	4.16051	0.114893	-3.70554	4.68367	0.429828
Otu01436	Bacteria	Bacillota_A	Clostridia	Lachnospirales	Lachnospiraceae	Bariatricus	Bariatricus	0.745991	0.999941	0.729883	0.994117	-0.483628	-0.419859	-0.551673	-0.141002	4.45428	-0.0298115	-3.8661	3.93898	0.4836
Otu03238	Bacteria	Bacteroidota	Bacteroidia	Bacteroidales	Marinifilaceae	Butyricimonas	Butyricimonas virosa	0.674932	0.998001	0.684571	0.994184	-1.0161	-1.32428	-0.744311	0.583464	4.13751	0.115671	-3.91499	4.40614	0.433427
Otu00026	Bacteria	Actinomycetota	Coriobacteriia	Coriobacteriales	Coriobacteriaceae	Collinsella	Collinsella sp003466125	0.377954	1	0.427048	0.994233	8.44805	8.87557	8.38989	-0.302435	0.654019	-0.422878	-5.96915	2.49501	0.3596
Otu00552	Bacteria	Desulfobacterota	Desulfovibrionia	Desulfovibrionales	Desulfovibrionaceae	Desulfovibrionaceae	Desulfovibrionaceae	0.673181	0.99554	0.685221	0.994287	-0.928338	-1.22038	-0.669898	0.637827	4.11915	0.132179	-4.34312	4.44975	0.42623
Otu01017	Bacteria	Bacteroidota	Bacteroidia	Bacteroidales	Bacteroidaceae	Alloprevotella	Alloprevotella timonensis	0.635513	0.997922	0.650797	0.9943	-0.930596	-1.25387	-0.622974	0.646405	4.22325	0.134242	-3.56212	4.4166	0.42583
Otu01060	Bacteria	Bacillota_A	Clostridia	Oscillospirales	Ruminococcaceae	Massiliimalia	Massiliimalia massiliensis	0.589005	0.998335	0.624268	0.994309	-0.880035	-1.27711	-0.484162	0.964663	4.53109	0.185455	-3.23247	4.5714	0.3988
Otu03696	Bacteria	Bacillota_A	Clostridia	Lachnospirales	Lachnospiraceae	Bariatricus	Bariatricus comes	0.666601	0.99754	0.67458	0.994325	-0.938185	-1.22684	-0.699618	0.550304	4.06993	0.116417	-3.54623	4.76493	0.4412
Otu04541	Bacteria	Bacillota_A	Clostridia	Oscillospirales	Acutalibacteraceae	Avimonas	Avimonas	0.665059	0.998193	0.67632	0.994347	-0.982046	-1.29655	-0.676334	0.557157	4.0945	0.116111	-3.69577	4.6638	0.440224
Otu00742	Bacteria	Actinomycetota	Actinomycetes	Actinomycetales	Bifidobacteriaceae	Bifidobacterium	Bifidobacterium adolescentis	0.630066	0.997611	0.640117	0.99439	-0.967312	-1.39526	-0.575941	0.863775	4.30837	0.170654	-3.6701	4.45356	0.414234
Otu02227	Bacteria	Bacteroidota	Bacteroidia	Bacteroidales	Bacteroidaceae	Bacteroides	Bacteroides	0.638756	0.998436	0.653251	0.994435	-0.955621	-1.29015	-0.603687	0.910953	4.43618	0.172168	-3.32816	4.5277	0.421431
Otu01127	Bacteria	Fusobacteriota	Fusobacteriia	Fusobacteriales	Fusobacteriaceae	Fusobacterium	Fusobacterium animalis	0.738244	0.999435	0.754991	0.994471	-0.642836	-0.731353	-0.570809	0.30878	4.17234	0.0618218	-4.24645	4.02002	0.460616
Otu00561	Bacteria	Actinomycetota	Coriobacteriia	Coriobacteriales	Eggerthellaceae	Eggerthellaceae	Eggerthellaceae	0.760772	0.999326	0.758364	0.994476	-0.638781	-0.586035	-0.672042	0.110805	4.33598	0.0208011	-3.65999	4.0427	0.4888
Otu01140	Bacteria	Bacillota_A	Clostridia	Lachnospirales	Lachnospiraceae	Mediterraneibacter	Mediterraneibacter faecipullorum	0.658243	0.998008	0.67442	0.994491	-0.957546	-1.28873	-0.651495	0.562923	4.24069	0.115	-3.47675	4.2038	0.434
Otu01351	Bacteria	Bacillota_A	Clostridia	Oscillospirales	Ruminococcaceae	HUN007	HUN007 sp016296165	0.719784	0.999074	0.745883	0.994522	-0.597003	-0.663142	-0.537007	0.320625	4.32768	0.0632971	-3.77177	4.1447	0.469412
Otu00664	Bacteria	Bacillota_A	Clostridia	Oscillospirales	Ruminococcaceae	Faecalibacterium	Faecalibacterium	0.704572	0.999614	0.678563	0.994562	-0.201132	0.180186	-0.531832	-0.397685	4.4915	-0.0797662	-4.29347	3.88972	0.465014
Otu00232	Bacteria	Bacillota_A	Clostridia	Christensenellales	Aristaeellaceae	Aristaeella	Aristaeella	0.762413	0.999538	0.757818	0.994622	0.0189492	0.0928826	-0.0430545	0.0306113	4.13122	0.00578199	-4.36547	4.2214	0.4956
Otu01070	Bacteria	Bacillota_A	Clostridia	Oscillospirales	Ruminococcaceae	Fournierella	Fournierella	0.736278	0.999726	0.772749	0.994632	-0.280385	-0.509468	-0.154443	0.20514	4.12217	0.0427176	-3.82146	4.37739	0.4796
Otu00352	Bacteria	Bacillota_A	Clostridia	Lachnospirales	Lachnospiraceae	Lachnospiraceae	Lachnospiraceae	0.561567	0.99861	0.562775	0.994671	0.233914	-0.475029	0.841127	1.14061	4.06912	0.234694	-3.45117	5.16612	0.369052
Otu07281	Bacteria	Bacillota_A	Clostridia	Oscillospirales	Oscillospiraceae	Vescimonas	Vescimonas cirricatena	0.635015	0.998332	0.650299	0.994761	-0.918855	-1.3159	-0.567815	0.791329	4.26978	0.158291	-3.61946	5.05093	0.414634
Otu02367	Bacteria	Bacteroidota	Bacteroidia	Bacteroidales	Muribaculaceae	UBA7173	UBA7173 sp001689685	0.635426	0.996363	0.647268	0.994852	-0.910028	-1.28965	-0.57813	0.833117	4.32333	0.162862	-3.71201	4.25042	0.408637
Otu01052	Bacteria	Bacillota_A	Clostridia	Peptostreptococcales	Anaerovoracaceae	Eubacterium_B	Eubacterium_B sulci	0.61752	0.998261	0.644411	0.994997	-0.871482	-1.17659	-0.571307	0.859406	4.45039	0.157307	-3.29029	4.45038	0.417833
Otu01711	Bacteria	Bacillota_A	Clostridia	Oscillospirales	Oscillospiraceae	Oscillospiraceae	Oscillospiraceae	0.668668	0.99855	0.686887	0.995037	-0.947407	-1.28323	-0.671482	0.565986	4.2151	0.112444	-3.85755	4.43267	0.4376
Otu01115	Bacteria	Bacillota_A	Clostridia	Oscillospirales	Oscillospiraceae	Hominicoprocola	Hominicoprocola fusiformis	0.621874	0.998592	0.636346	0.995107	-0.929781	-1.3321	-0.570481	0.913432	4.40288	0.174074	-3.50279	4.21953	0.414634
Otu00059	Bacteria	Bacillota_A	Clostridia	Lachnospirales	Lachnospiraceae	Roseburia	Roseburia inulinivorans	0.464292	1	0.520835	0.995181	5.4942	5.61008	5.31994	-0.280739	1.01127	-0.255114	-4.97008	2.28944	0.393842
Otu04868	Bacteria	Bacteroidota	Bacteroidia	Bacteroidales	P3	Pullibacteroides	Pullibacteroides sp014803485	0.649216	0.998832	0.668545	0.995207	-1.00293	-1.31121	-0.745483	0.702655	4.1524	0.140268	-3.4089	4.80842	0.4284
Otu02743	Bacteria	Bacillota_A	Clostridia	Oscillospirales	Acutalibacteraceae	Ruminococcus_E	Ruminococcus_E	0.623448	0.997202	0.644771	0.995274	-0.876105	-1.22419	-0.53429	0.851678	4.47344	0.164209	-3.14133	4.53596	0.412635
Otu00954	Bacteria	Bacteroidota	Bacteroidia	Bacteroidales	Tannerellaceae	Parabacteroides	Parabacteroides johnsonii	0.738849	0.999011	0.760996	0.995276	-0.650367	-0.734335	-0.560088	0.228886	4.20855	0.0427841	-3.80545	4.43073	0.4796
Otu05079	Bacteria	Bacillota_A	Clostridia	Lachnospirales	Lachnospiraceae	Coprococcus	Coprococcus sp000433075	0.640422	0.998018	0.64813	0.995313	-0.873156	-1.20672	-0.573622	0.725704	4.27618	0.149861	-3.27022	4.78869	0.418
Otu01504	Bacteria	Bacillota_A	Clostridia	Lachnospirales	Lachnospiraceae	Coprococcus	Coprococcus aceti	0.651728	0.998523	0.660506	0.995323	-0.913712	-1.28825	-0.580671	0.806675	4.31584	0.15849	-3.62146	4.08811	0.417033
Otu01773	Bacteria	Bacillota_A	Clostridia	Lachnospirales	Lachnospiraceae	Coprococcus	Coprococcus aceti	0.658877	0.998935	0.667009	0.995329	-0.930984	-1.28412	-0.620708	0.680027	4.25517	0.135598	-3.91593	4.80047	0.422
Otu01196	Bacteria	Bacillota_A	Clostridia	Lachnospirales	Lachnospiraceae	Blautia_A	Blautia_A	0.64054	0.99681	0.66887	0.995377	-0.892757	-1.23019	-0.587137	0.724968	4.19458	0.145913	-3.27757	4.70719	0.417033
Otu01445	Bacteria	Bacillota_A	Clostridia	Oscillospirales	Oscillospiraceae	Vermiculatibacterium	Vermiculatibacterium sp900543935	0.755797	0.999361	0.792649	0.995393	-0.267934	-0.526788	-0.0487968	0.0965326	4.5247	0.0172718	-3.86423	4.34491	0.491004
Otu00159	Bacteria	Bacillota_C	Negativicutes	Veillonellales	Veillonellaceae	Veillonella	Veillonella	0.256917	0.999049	0.371957	0.99542	6.37883	6.21359	6.57574	0.400588	0.821724	0.450868	-1.63485	6.21461	0.2944
Otu00786	Bacteria	Bacillota_A	Clostridia	Oscillospirales	Ruminococcaceae	Pygmaiobacter	Pygmaiobacter hominis	0.425209	0.998103	0.389403	0.995424	1.86367	1.08262	2.46988	1.35576	3.21575	0.358692	-3.0677	5.92934	0.2968
Otu06372	Bacteria	Bacillota_A	Clostridia	Oscillospirales	Butyricicoccaceae	Agathobaculum	Agathobaculum ammoniilyticum	0.677387	0.999584	0.681333	0.995542	-0.988396	-1.27519	-0.740995	0.496736	4.26428	0.101721	-3.53217	4.43713	0.444
Otu01045	Bacteria	Bacteroidota	Bacteroidia	Bacteroidales	Tannerellaceae	Parabacteroides	Parabacteroides chongii	0.60173	0.997081	0.599675	0.995665	-0.211242	-0.626486	0.335474	1.12512	4.31003	0.226731	-3.51951	4.98547	0.388
Otu01061	Bacteria	Bacillota_A	Clostridia	Lachnospirales	Lachnospiraceae	Mediterraneibacter	Mediterraneibacter faecis	0.676959	0.999142	0.697506	0.995709	-0.398046	-0.709315	-0.178156	0.486565	4.12249	0.104021	-3.67147	4.66186	0.441423
Otu02240	Bacteria	Bacteroidota	Bacteroidia	Bacteroidales	Bacteroidaceae	Phocaeicola	Phocaeicola coprocola	0.758296	0.999624	0.775667	0.995856	-0.520825	-0.536388	-0.50965	0.0972588	4.40879	0.0214645	-3.8788	4.15818	0.4892
Otu00405	Bacteria	Bacillota_A	Clostridia	Lachnospirales	Lachnospiraceae	Lachnoclostridium_B	Lachnoclostridium_B ammoniilytica	0.716853	0.999636	0.730701	0.995876	-0.425317	-0.644923	-0.251063	0.42884	3.97317	0.0919489	-3.77185	4.6368	0.451419
Otu00601	Bacteria	Bacillota_A	Clostridia	Lachnospirales	Lachnospiraceae	Alitiscatomonas	Alitiscatomonas	0.723724	0.999117	0.750022	0.995937	-0.62356	-0.715582	-0.553182	0.34123	4.34796	0.0645155	-3.77989	4.10879	0.467013
Otu00560	Bacteria	Actinomycetota	Coriobacteriia	Coriobacteriales	Coriobacteriaceae	Collinsella	Collinsella	0.625599	0.999026	0.619398	0.995938	0.360318	-0.0537194	0.759129	0.920377	3.88246	0.20122	-3.33569	4.88266	0.392643
Otu00725	Bacteria	Bacillota_A	Clostridia	Lachnospirales	Bianqueaceae	Bianquea	Bianquea renquensis	0.680271	0.999847	0.587065	0.995966	1.94617	2.28248	1.65236	-0.56109	3.06735	-0.15185	-4.46971	4.07001	0.414
Otu02132	Bacteria	Bacteroidota	Bacteroidia	Bacteroidales	Bacteroidaceae	Phocaeicola	Phocaeicola coprocola	0.752538	0.999146	0.769316	0.995974	-0.661291	-0.747494	-0.576208	0.142529	4.24975	0.0321134	-3.91865	4.06385	0.486206
Otu01476	Bacteria	Bacillota_A	Clostridia	Oscillospirales	Acutalibacteraceae	Acutalibacteraceae	Acutalibacteraceae	0.717496	0.999337	0.745455	0.996066	-0.640467	-0.759664	-0.545184	0.349599	4.25589	0.0702247	-3.98196	4.15943	0.4656
Otu00849	Bacteria	Bacteroidota	Bacteroidia	Bacteroidales	Bacteroidaceae	Prevotella	Prevotella	0.754309	0.999832	0.601801	0.996137	1.58452	2.50166	1.23184	-0.671905	3.53668	-0.153584	-4.891	4.59663	0.420232
Otu00006	Bacteria	Bacillota_C	Negativicutes	Veillonellales	Dialisteraceae	Dialister	Dialister hominis	0.589727	0.997794	0.599177	0.996173	0.172236	-0.508123	0.695644	0.95472	4.03829	0.192523	-3.29522	5.36686	0.389044
Otu00634	Bacteria	Bacillota_A	Clostridia	Oscillospirales	Acutalibacteraceae	Hydrogeniiclostridium	Hydrogeniiclostridium mannosilyticum	0.646681	0.998544	0.659775	0.996205	-0.923791	-1.24032	-0.593372	0.705449	4.31508	0.135531	-3.48884	4.42642	0.426629
Otu01315	Bacteria	Bacteroidota	Bacteroidia	Bacteroidales	Bacteroidaceae	Phocaeicola	Phocaeicola sartorii	0.631397	0.998236	0.643208	0.996227	-0.357496	-0.742041	0.0470043	0.899297	4.31423	0.182618	-3.4057	4.88378	0.402639
Otu00711	Bacteria	Bacteroidota	Bacteroidia	Bacteroidales	Bacteroidaceae	Bacteroides	Bacteroides xylanisolvens	0.72842	0.99934	0.76139	0.996319	-0.347003	-0.577884	-0.185664	0.343402	4.11819	0.0694204	-3.86214	4.69248	0.4656
Otu00851	Bacteria	Bacteroidota	Bacteroidia	Bacteroidales	Marinifilaceae	Gabonibacter	Gabonibacter massiliensis	0.491559	1	0.494377	0.996378	1.34335	1.94242	0.336937	-1.24608	4.08246	-0.256255	-5.79522	2.89779	0.3788
Otu00842	Bacteria	Bacillota_A	Clostridia	Clostridiales	Clostridiaceae	Clostridium	Clostridium lentum	0.661528	0.999038	0.669091	0.996472	-0.331309	-0.682767	-0.0382793	0.74123	4.03235	0.157394	-3.5691	4.53658	0.406238
Otu00323	Bacteria	Bacillota_A	Clostridia	Oscillospirales	UBA644	HGM12619	HGM12619 sp015067305	0.474073	0.999042	0.448087	0.996479	1.05437	0.194457	1.77506	1.57543	4.08375	0.333175	-3.04138	6.01756	0.3308
Otu00317	Bacteria	Bacillota_A	Clostridia	Oscillospirales	Oscillospiraceae	Dysosmobacter	Dysosmobacter faecalis_A	0.55784	1	0.576346	0.996497	4.64992	4.81319	4.49463	-0.329934	1.39118	-0.205816	-4.45417	2.62008	0.403838
Otu01134	Bacteria	Bacillota_A	Clostridia	Oscillospirales	Ruminococcaceae	Gemmiger	Gemmiger qucibialis	0.66316	0.999346	0.66945	0.996501	-0.405007	-0.717881	-0.0987106	0.610068	4.04876	0.130491	-3.42122	4.46582	0.43
Otu00745	Bacteria	Bacillota_A	Clostridia	Oscillospirales	Oscillospiraceae	Oscillospiraceae	Oscillospiraceae	0.648325	0.998903	0.656861	0.996624	-0.122267	-0.582343	0.261686	0.842295	4.26104	0.176476	-3.48283	4.71331	0.413035
Otu01010	Bacteria	Bacillota_A	Clostridia	Lachnospirales	Lachnospiraceae	Oliverpabstia	Oliverpabstia intestinalis	0.762876	0.999942	0.759411	0.996664	0.22899	0.259768	0.205552	-0.037599	4.1743	-0.00648901	-4.38901	3.58326	0.4968
Otu00792	Bacteria	Bacteroidota	Bacteroidia	Bacteroidales	Bacteroidaceae	Phocaeicola	Phocaeicola sp959599425	0.714835	1	0.699359	0.996788	1.02912	1.2957	0.812372	-0.342612	3.94125	-0.0768907	-4.95686	3.85289	0.4548
Otu00274	Bacteria	Bacillota	Bacilli	MOL361	Turicibacteraceae	Turicibacter	Turicibacter sanguinis	0.670976	0.999932	0.679216	0.996794	0.240406	-0.0358084	0.501033	0.567957	3.63609	0.13123	-4.05464	4.97513	0.4308
Otu00698	Bacteria	Bacillota_A	Clostridia	Lachnospirales	Lachnospiraceae	Lachnospiraceae	Lachnospiraceae	0.646012	0.999241	0.659762	0.996796	-0.315443	-0.676905	0.0374638	0.703037	3.99056	0.15149	-3.45785	4.52614	0.4224
Otu00463	Bacteria	Bacillota_A	Clostridia	Christensenellales	QALW01	Neochristensenella	Neochristensenella gallicola	0.344514	0.999761	0.413424	0.996839	4.14621	3.72204	4.42302	0.666495	1.54206	0.407442	-2.07543	5.7275	0.312275
Otu00027	Bacteria	Bacteroidota	Bacteroidia	Bacteroidales	Bacteroidaceae	Phocaeicola	Phocaeicola coprocola	0.546185	1	0.35226	0.996891	10.8127	10.8789	10.6348	-0.231853	0.427751	-0.419059	-5.70717	3.78959	0.3328
Otu01129	Bacteria	Bacillota_A	Clostridia	Oscillospirales	Acutalibacteraceae	Ruminococcus_E	Ruminococcus_E bromii_B	0.763465	0.999688	0.786139	0.997088	-0.213318	-0.458261	0.00252237	0.241148	4.42407	0.047798	-3.93366	3.77059	0.4716
Otu00593	Bacteria	Bacillota_A	Clostridia	Oscillospirales	Ruminococcaceae	Bittarella	Bittarella massiliensis	0.599781	0.999455	0.643589	0.997155	0.767455	0.154969	1.11819	0.739998	3.66518	0.183272	-3.11891	5.33023	0.3984
Otu00124	Bacteria	Bacillota_A	Clostridia	Oscillospirales	Oscillospiraceae	CAG-170	CAG-170 sp900549635	0.450072	0.998543	0.509433	0.997219	4.69808	4.47042	4.82569	0.335597	0.886403	0.349215	-2.31505	4.64725	0.35
Otu01263	Bacteria	Bacillota_A	Clostridia	Oscillospirales	Acutalibacteraceae	Fimenecus	Fimenecus sp000432435	0.752815	0.999878	0.779381	0.997243	-0.187522	-0.451258	0.0240426	0.304893	4.45843	0.0581599	-3.66019	4.07822	0.4704
Otu00126	Bacteria	Actinomycetota	Coriobacteriia	Coriobacteriales	Eggerthellaceae	Anaerotardibacter	Anaerotardibacter	0.743552	0.999068	0.767307	0.997283	4.55837	4.5339	4.58258	0.062962	0.832012	0.0682784	-3.1674	3.95631	0.469012
Otu00298	Bacteria	Bacillota	Bacilli	Lactobacillales	Enterococcaceae	Enterococcus_B	Enterococcus_B	0.774981	0.999716	0.792489	0.997307	0.27124	0.21967	0.307233	0.115292	4.20897	0.0232256	-4.02639	4.38412	0.487805
Otu00761	Bacteria	Bacillota_A	Clostridia	Oscillospirales	Oscillospiraceae	Oscillospiraceae	Oscillospiraceae	0.726275	0.999071	0.747987	0.997365	-0.604764	-0.662254	-0.52241	0.283166	4.22464	0.0512762	-3.83822	4.20548	0.4736
Otu01252	Bacteria	Bacillota_C	Negativicutes	Veillonellales	Megasphaeraceae	Anaeroglobus	Anaeroglobus micronuciformis	0.785766	1	0.77026	0.997375	-0.538867	-0.535992	-0.539752	-0.0361166	4.92285	-0.00623495	-3.81764	3.71393	0.496202
Otu01253	Bacteria	Bacillota_A	Clostridia	Oscillospirales	Oscillospiraceae	CAG-170	CAG-170	0.721051	0.999105	0.74226	0.997415	-0.689619	-0.762603	-0.60968	0.363851	4.49822	0.0665929	-3.63272	4.23452	0.4668
Otu00369	Bacteria	Bacillota_A	Clostridia	Christensenellales	UBA1750	Spyradocola	Spyradocola merdavium	0.647053	0.998477	0.593866	0.997454	3.12945	2.90336	3.32627	0.363303	1.43173	0.221704	-4.02553	4.51087	0.3872
Otu00035	Bacteria	Bacillota_A	Clostridia	Clostridiales	Clostridiaceae	Clostridium	Clostridium lentum	0.624686	1	0.534584	0.997463	7.46567	7.59882	7.40517	-0.137834	0.55077	-0.23756	-4.46585	2.91897	0.388245
Otu00816	Bacteria	Bacillota_A	Clostridia	Oscillospirales	Oscillospiraceae	Oscillospiraceae	Oscillospiraceae	0.602904	0.999651	0.637519	0.997477	0.516682	0.127171	0.902681	1.13017	4.39339	0.220483	-3.26365	4.76873	0.3956
Otu00161	Bacteria	Bacteroidota	Bacteroidia	Bacteroidales	Coprobacteraceae	Coprobacter	Coprobacter secundus	0.694617	0.999938	0.712416	0.997518	1.80768	1.89396	1.69617	-0.180394	3.09748	-0.0497538	-5.47718	3.91484	0.4692
Otu00445	Bacteria	Bacillota_A	Clostridia	Oscillospirales	Ruminococcaceae	Faecalibacterium	Faecalibacterium	0.757719	1	0.751892	0.997525	0.789297	0.735994	0.823904	-0.0596003	3.77784	-0.0146927	-4.4465	3.93191	0.492
Otu00408	Bacteria	Bacillota_A	Clostridia	Oscillospirales	Butyricicoccaceae	Pseudobutyricicoccus	Pseudobutyricicoccus sp003477405	0.7024	1	0.663351	0.997525	1.60407	1.82776	1.38661	-0.447631	4.06448	-0.0931419	-4.70104	4.13061	0.443822
Otu00004	Bacteria	Bacteroidota	Bacteroidia	Bacteroidales	Bacteroidaceae	Alloprevotella	Alloprevotella timonensis	0.787775	1	0.68119	0.997584	12.3127	12.3287	12.2753	-0.0400902	0.234406	-0.154491	-4.1245	3.72244	0.4416
Otu00039	Bacteria	Bacillota_A	Clostridia	Lachnospirales	Lachnospiraceae	Dorea_A	Dorea_A longicatena	0.474091	1	0.660429	0.997639	7.12443	7.13816	7.11543	-0.106511	0.705367	-0.118798	-7.23456	2.75689	0.435826
Otu00506	Bacteria	Bacillota_A	Clostridia	Oscillospirales	Ruminococcaceae	Ruminococcaceae	Ruminococcaceae	0.755125	0.999897	0.761165	0.997653	0.958876	1.06191	0.84081	-0.121468	3.8052	-0.028437	-4.6318	4.52639	0.483407
Otu00213	Bacteria	Pseudomonadota	Gammaproteobacteria	Burkholderiales	Burkholderiaceae	Parasutterella	Parasutterella excrementihominis	0.79669	1	0.822623	0.997751	6.23536	6.20471	6.25528	0.0171345	0.636192	0.0217465	-4.48191	3.41285	0.4876
Otu00282	Bacteria	Bacillota_A	Clostridia	Lachnospirales	Lachnospiraceae	Roseburia	Roseburia hominis	0.814691	0.999859	0.780069	0.997777	4.03448	4.04341	4.02482	0.0117751	1.15126	0.0103808	-3.45573	3.08796	0.4932
Otu00167	Bacteria	Bacillota_A	Clostridia	Oscillospirales	Oscillospiraceae	Flavonifractor	Flavonifractor plautii	0.604063	0.999738	0.617857	0.997859	0.0814623	-0.526522	0.563171	0.943947	4.22422	0.196546	-3.30508	4.87466	0.3956
Otu00528	Bacteria	Bacillota_A	Clostridia	Lachnospirales	Lachnospiraceae	Scatomonas	Scatomonas hejianensis	0.712196	0.999152	0.743978	0.997868	-0.648952	-0.721502	-0.56464	0.426727	4.48651	0.0825538	-3.67159	4.0002	0.4668
Otu00112	Bacteria	Bacillota_A	Clostridia	Oscillospirales	Oscillospiraceae	Lawsonibacter	Lawsonibacter asaccharolyticus	0.503289	0.999314	0.551749	0.99787	3.5344	3.26319	3.7448	0.461171	1.41965	0.292708	-2.52948	5.51424	0.3684
Otu01018	Bacteria	Bacillota_A	Clostridia	Lachnospirales	Lachnospiraceae	Mediterraneibacter	Mediterraneibacter massiliensis	0.785421	1	0.790082	0.99793	0.209194	0.155808	0.259372	-0.00183459	4.25131	-0.00035443	-4.20416	4.12581	0.4998
Otu00041	Bacteria	Bacillota_A	Clostridia	TANB77	CAG-508	CAG-269	CAG-269 sp003525075	0.100969	0.997517	0.202056	0.998002	8.64628	8.50113	8.93622	0.633417	0.8366	0.752392	-1.46938	7.49068	0.2492
Otu00781	Bacteria	Bacteroidota	Bacteroidia	Bacteroidales	Bacteroidaceae	Alloprevotella	Alloprevotella timonensis	0.503924	0.999538	0.532407	0.998032	0.396306	-0.464058	0.91698	1.20286	3.94611	0.269954	-2.79791	5.57861	0.351859
Otu00327	Bacteria	Bacillota_A	Clostridia	Oscillospirales	Butyricicoccaceae	Agathobaculum	Agathobaculum hominis	0.568501	0.99967	0.564095	0.998096	0.284235	-0.431714	0.946243	1.27693	4.20917	0.272691	-3.09421	4.96187	0.359056
Otu00626	Bacteria	Bacillota_A	Clostridia	Lachnospirales	Anaerotignaceae	Anaerotignum	Anaerotignum sp001304995	0.782176	1	0.792701	0.998121	1.23929	1.30146	1.20435	0.00684364	3.53914	0.000859956	-4.19251	4.98705	0.4996
Otu00826	Bacteria	Bacillota_A	Clostridia	Oscillospirales	Ruminococcaceae	Harryflintia	Harryflintia acetispora	0.493019	0.999617	0.468671	0.998169	1.30226	0.142628	2.02999	1.44406	3.96154	0.308312	-3.30626	5.77687	0.326269
Otu00240	Bacteria	Bacillota_A	Clostridia	Lachnospirales	Lachnospiraceae	Lachnospiraceae	Lachnospiraceae	0.799228	0.99994	0.798589	0.998242	0.363928	0.140091	0.523219	0.0539822	4.24725	0.0120963	-3.54647	4.09637	0.4944
Otu00643	Bacteria	Bacillota_A	Clostridia	Oscillospirales	Oscillospiraceae	Lawsonibacter	Lawsonibacter	0.805704	0.999626	0.792931	0.998322	3.14657	3.09298	3.18353	0.079513	1.45193	0.045508	-4.18709	3.96431	0.4772
Otu00060	Bacteria	Bacillota_A	Clostridia	Clostridiales	Clostridiaceae	Clostridium	Clostridium saudiense	0.603536	0.99952	0.581117	0.998329	1.05449	0.660407	1.50783	1.01743	3.57792	0.225745	-4.21213	5.39348	0.373451
Otu00674	Bacteria	Bacillota_A	Clostridia	Oscillospirales	Oscillospiraceae	Oscillibacter	Oscillibacter ruminantium	0.775345	0.999997	0.802654	0.998374	0.829008	0.74539	0.872733	0.082505	3.44047	0.020578	-4.51604	4.45793	0.491004
Otu00450	Bacteria	Actinomycetota	Coriobacteriia	Coriobacteriales	UMGS124	UMGS124	UMGS124	0.564209	0.999839	0.561026	0.998391	0.846782	0.232165	1.32246	1.03056	3.65565	0.237414	-3.46462	5.49313	0.367853
Otu00221	Bacteria	Bacillota_A	Clostridia	Lachnospirales	Lachnospiraceae	Blautia_A	Blautia_A	0.601511	1	0.692074	0.998441	2.39012	2.39424	2.38168	-0.304529	2.47082	-0.102142	-6.3619	2.92505	0.4468
Otu00618	Bacteria	Bacillota_C	Negativicutes	Veillonellales	Megasphaeraceae	Megasphaera	Megasphaera sp001546855	0.628334	0.99972	0.541481	0.998443	2.61742	2.26945	2.89489	0.599022	2.25709	0.185697	-5.25121	6.782	0.362
Otu01755	Bacteria	Bacillota_A	Clostridia	TANB77	CAG-508	CAG-492	CAG-492 sp000434335	0.768039	1	0.780312	0.998468	-0.535212	-0.495006	-0.57553	0.154804	4.87335	0.0257907	-3.50263	3.70968	0.486605
Otu00168	Bacteria	Bacillota_A	Clostridia	UBA1381	UBA1381	Hominilimicola	Hominilimicola fabiformis	0.594084	0.999955	0.625779	0.998515	5.63593	5.73994	5.52735	-0.163186	0.972317	-0.157558	-4.35709	2.66855	0.4276
Otu01066	Bacteria	Bacillota_A	Clostridia	Lachnospirales	Lachnospiraceae	Lachnospiraceae	Lachnospiraceae	0.770938	1	0.76797	0.99855	0.0673144	0.131048	0.00632347	0.00233476	4.13257	0.000334992	-3.71029	4.19467	0.4998
Otu00105	Bacteria	Bacillota_A	Clostridia	Lachnospirales	Lachnospiraceae	Eubacterium_F	Eubacterium_F sp003491505	0.849737	1	0.727706	0.998671	6.51069	6.52851	6.48501	-0.0534627	0.610299	-0.0755799	-3.93664	3.9437	0.4652
Otu00215	Bacteria	Bacillota_A	Clostridia	Lachnospirales	Lachnospiraceae	Brotaphodocola	Brotaphodocola sp003478505	0.485059	0.999572	0.492424	0.99869	4.49958	4.27519	4.74589	0.476112	1.31022	0.334444	-2.8431	4.74275	0.348661
Otu00013	Bacteria	Actinomycetota	Actinomycetes	Actinomycetales	Bifidobacteriaceae	Bifidobacterium	Bifidobacterium adolescentis	0.284566	0.999782	0.270861	0.998712	9.39198	9.21898	9.51561	0.275667	0.485935	0.549622	-2.2828	5.9417	0.270692
Otu00206	Bacteria	Bacillota_A	Clostridia	Oscillospirales	Ruminococcaceae	Hominimerdicola	Hominimerdicola aceti	0.390035	0.999881	0.438264	0.998731	2.37469	1.71382	2.92279	1.1037	2.73493	0.354761	-2.21676	5.7343	0.3376
Otu00596	Bacteria	Bacillota_A	Clostridia	Oscillospirales	Acutalibacteraceae	Acutalibacteraceae	Acutalibacteraceae	0.627794	1	0.678831	0.998796	3.22807	3.27651	3.19909	-0.267469	3.28446	-0.0747639	-8.07353	4.20971	0.442623
Otu00705	Bacteria	Bacillota_A	Clostridia	Oscillospirales	Oscillospiraceae	Vescimonas	Vescimonas	0.732175	1	0.761312	0.998844	-0.208115	-0.536575	0.015514	0.365549	4.54225	0.0731239	-3.68063	3.96481	0.465414
Otu00117	Bacteria	Bacillota_A	Clostridia	Lachnospirales	Lachnospiraceae	Anthropogastromicrobium	Anthropogastromicrobium aceti	0.66318	1	0.701022	0.999065	6.2521	6.25645	6.24759	-0.0957288	0.817775	-0.112798	-4.70855	3.0387	0.4472
Otu00651	Bacteria	Bacteroidota	Bacteroidia	Bacteroidales	Bacteroidaceae	Alloprevotella	Alloprevotella timonensis	0.5376	0.99983	0.550779	0.999095	0.388514	-0.504279	1.10944	1.35268	4.54359	0.269241	-2.63027	5.29615	0.370252
Otu00087	Bacteria	Bacteroidota	Bacteroidia	Bacteroidales	Rikenellaceae	Alistipes_A	Alistipes_A indistinctus	0.807596	1	0.823506	0.999118	1.92881	1.93338	1.92767	0.0307989	2.78246	0.00822172	-4.37207	4.89578	0.4952
Otu00442	Bacteria	Bacillota_A	Clostridia	Lachnospirales	Lachnospiraceae	Eubacterium_G	Eubacterium_G sp000435815	0.674502	0.999598	0.737654	0.999166	2.46483	2.29613	2.58018	0.299524	2.08679	0.137716	-3.3143	4.45908	0.439024
Otu00254	Bacteria	Bacillota_A	Clostridia	Oscillospirales	Ruminococcaceae	Ruthenibacterium	Ruthenibacterium lactatiformans	0.689555	0.999427	0.458407	0.999171	2.39225	1.89847	3.71963	1.50396	3.05543	0.350782	-6.34131	5.91548	0.339064
Otu00419	Bacteria	Bacillota_A	Clostridia	Lachnospirales	Anaerotignaceae	Anaerotignaceae	Anaerotignaceae	0.560925	0.999475	0.560333	0.999178	4.1667	3.96182	4.32707	0.387158	1.29612	0.281449	-3.00943	4.73966	0.3656
Otu00524	Bacteria	Bacillota_A	Clostridia	Oscillospirales	Oscillospiraceae	Dysosmobacter	Dysosmobacter faecalis	0.844337	1	0.753658	0.999208	3.6075	3.76292	3.52363	-0.142008	1.93628	-0.063115	-3.76571	3.79981	0.471012
Otu00381	Bacteria	Bacillota_A	Clostridia	Oscillospirales	Ruminococcaceae	Gemmiger	Gemmiger qucibialis	0.677305	0.999553	0.68126	0.999315	1.26514	1.04602	1.50932	0.583864	3.63843	0.141615	-3.81836	5.29543	0.4204
Otu00525	Bacteria	Actinomycetota	Coriobacteriia	Coriobacteriales	QAMH01	QAMH01	QAMH01 sp900544245	0.573082	1	0.606281	0.99933	2.18823	1.66916	2.55844	0.812547	3.39356	0.186781	-3.71352	6.45564	0.390244
Otu00305	Bacteria	Bacillota_A	Clostridia	Christensenellales	Christensenellaceae	QANA01	QANA01 sp910588425	0.472445	1	0.467576	0.99935	2.0215	1.19304	2.5726	1.25422	3.38487	0.303667	-2.97031	6.11482	0.3304
Otu00888	Bacteria	Bacteria	Bacteria	Bacteria	Bacteria	Bacteria	Bacteria	0.762493	1	0.799844	0.999359	0.399788	0.266212	0.511163	0.227768	4.27845	0.0449683	-3.99123	4.15564	0.4724
Otu00778	Bacteria	Bacillota_A	Clostridia	Oscillospirales	Ruminococcaceae	Youxingia	Youxingia wuxianensis	0.66167	1	0.742827	0.999408	1.49159	1.32376	1.58856	0.441336	3.47021	0.105034	-3.61489	5.12607	0.444622
Otu00517	Bacteria	Bacillota_A	Clostridia	Lachnospirales	Lachnospiraceae	Dorea_D	Dorea_D hominis	0.625443	1	0.656632	0.999417	0.131759	-0.466883	0.543651	0.807275	4.21521	0.159886	-3.2796	4.65068	0.4116
Otu00054	Bacteria	Bacillota_A	Clostridia	Lachnospirales	Lachnospiraceae	Mediterraneibacter	Mediterraneibacter faecis	0.831601	1	0.785195	0.999435	6.99919	6.96291	7.02136	0.0478341	0.530944	0.0752874	-4.1546	3.53619	0.459416
Otu00471	Bacteria	Bacillota_A	Clostridia	Clostridia	Clostridia	Clostridia	Clostridia	0.652794	0.999883	0.453913	0.999475	2.43486	1.87434	3.19493	1.06761	3.44341	0.263964	-5.21049	5.78037	0.3304
Otu00785	Bacteria	Bacillota_I	Bacilli_A	Erysipelotrichales	Erysipelotrichaceae	Holdemania	Holdemania massiliensis	0.754516	1	0.784087	0.999485	-0.188401	-0.425864	-0.012967	0.31102	4.50234	0.057892	-3.35067	4.24236	0.468613
Otu00797	Bacteria	Bacillota_A	Clostridia	Oscillospirales	Oscillospiraceae	Lawsonibacter	Lawsonibacter sp900066825	0.695088	1	0.680468	0.999487	1.94056	1.73201	2.15189	0.545586	3.01821	0.149994	-3.51549	4.62085	0.4116
Otu00160	Bacteria	Bacillota_I	Bacilli_A	Erysipelotrichales	Coprobacillaceae	Faecalibacillus	Faecalibacillus faecis	0.820962	1	0.785948	0.999516	1.82566	1.94146	1.7721	-0.146682	4.04862	-0.0351507	-4.20275	4.88984	0.478209
Otu00258	Bacteria	Bacillota_A	Clostridia	Peptostreptococcales	Anaerovoracaceae	Lentihominibacter	Lentihominibacter faecis	0.734146	1	0.730597	0.999519	1.46599	1.91998	1.00085	-0.31893	4.32887	-0.0632929	-4.68116	4.13076	0.4656
Otu00556	Bacteria	Bacillota_A	Clostridia	Christensenellales	Christensenellaceae	Guopingia	Guopingia tenuis	0.808715	1	0.848009	0.999682	1.77895	1.82446	1.72594	0.0859609	3.95599	0.018348	-4.08138	4.40229	0.4904
Otu00008	Bacteria	Bacillota_A	Clostridia	Lachnospirales	Lachnospiraceae	Agathobacter	Agathobacter rectalis	0.432357	1	0.601091	0.999716	9.88646	9.92002	9.77789	-0.123481	0.494431	-0.199407	-7.53154	2.89593	0.411435
Otu00363	Bacteria	Actinomycetota	Actinomycetes	Mycobacteriales	Frankiaceae	Protofrankia	Protofrankia coriariae	0.598063	1	0.483468	0.999727	2.11718	1.4282	2.99488	1.1599	3.99144	0.25618	-4.30723	5.93303	0.34
Otu00663	Bacteria	Bacillota_A	Clostridia	Oscillospirales	Ruminococcaceae	Ruminococcaceae	Ruminococcaceae	0.607576	1	0.631857	0.999735	1.07582	0.798252	1.40685	1.17071	4.16821	0.231668	-3.43864	4.80411	0.397841
Otu00137	Bacteria	Bacillota_A	Clostridia	Oscillospirales	Ruminococcaceae	Ruminiclostridium_E	Ruminiclostridium_E siraeum	0.427587	1	0.419753	0.999745	7.4616	7.25175	7.59995	0.334849	0.820985	0.382739	-2.72934	5.1787	0.3204
Otu00592	Bacteria	Bacillota_B	Dehalobacteriia	Dehalobacteriia	Dehalobacteriia	Dehalobacteriia	Dehalobacteriia	0.761028	1	0.795887	0.99976	1.98375	2.08492	1.81776	-0.0421378	3.67155	-0.0134445	-5.01215	4.08311	0.494202
Otu00057	Bacteria	Bacillota_A	Clostridia	Lachnospirales	Lachnospiraceae	Acetatifactor	Acetatifactor intestinalis	0.759318	1	0.841074	0.999776	7.37704	7.38085	7.36789	0.00282483	0.600143	0.00464082	-4.90193	3.40876	0.4984
Otu00036	Bacteria	Bacillota_A	Clostridia	Lachnospirales	Lachnospiraceae	Coprococcus	Coprococcus aceti	0.577508	1	0.805745	0.999803	9.18096	9.1941	9.17517	0.0686197	0.53341	0.118328	-2.44935	5.72106	0.4504
Otu00479	Bacteria	Bacteroidota	Bacteroidia	Bacteroidales	Rikenellaceae	Alistipes_A	Alistipes_A ihumii	0.456807	1	0.556455	0.999869	2.8393	2.49143	3.34227	0.768013	2.55208	0.245722	-2.29664	6.19846	0.3652
Otu00853	Bacteria	Bacillota_A	Clostridia	Lachnospirales	Anaerotignaceae	Anaerotignum	Anaerotignum	0.68351	1	0.706294	0.999886	0.695111	0.0909441	1.18787	0.678455	4.37128	0.130075	-3.72553	4.70642	0.4316
Otu01172	Bacteria	Bacillota_A	Clostridia	TANB77	CAG-508	CAG-245	CAG-245 sp000435175	0.681471	1	0.698056	0.999891	0.668724	0.392919	0.91334	0.641318	4.20242	0.135127	-3.52426	5.02079	0.42463
Otu00844	Bacteria	Bacillota_A	Clostridia	Oscillospirales	Oscillospiraceae	Dysosmobacter	Dysosmobacter sp900115635	0.711124	1	0.814818	0.999906	1.1942	0.727246	1.39535	0.269229	4.26537	0.0541313	-3.88138	4.74881	0.469812
Otu00011	Bacteria	Bacteroidota	Bacteroidia	Bacteroidales	Bacteroidaceae	Prevotella	Prevotella	0.661873	1	0.778939	0.999918	11.9972	11.992	12.0065	0.0444012	0.305774	0.136682	-2.82523	4.23409	0.445022
Otu00084	Bacteria	Bacillota_A	Clostridia	Oscillospirales	Oscillospiraceae	CAG-170	CAG-170 sp000432135	0.189921	1	0.310463	0.99994	6.15769	5.88412	6.28138	0.704485	1.28014	0.555513	-1.80216	6.88401	0.2828
Otu00153	Bacteria	Bacillota	Bacilli	Lactobacillales	Streptococcaceae	Streptococcus	Streptococcus thermophilus	0.631034	1	0.760139	0.999958	2.36883	1.90473	2.52295	0.380105	3.22313	0.0963979	-3.77346	6.55574	0.438
Otu00219	Bacteria	Bacteroidota	Bacteroidia	Bacteroidales	Rikenellaceae	Alistipes	Alistipes communis	0.755142	1	0.775035	0.999962	5.11249	5.13821	5.07739	-0.0701466	1.31221	-0.0445445	-4.51184	3.19212	0.4768
Otu00015	Bacteria	Bacillota_C	Negativicutes	Veillonellales	Megasphaeraceae	Megasphaera	Megasphaera sp001546855	0.305084	1	0.181416	0.999965	10.9305	10.7769	11.233	0.440552	0.469329	0.654812	-4.07936	6.99059	0.230308
Otu00420	Bacteria	Bacillota_A	Clostridia	Oscillospirales	Oscillospiraceae	Oscillospiraceae	Oscillospiraceae	0.583064	1	0.668156	0.999979	2.66754	2.47097	2.82714	0.661512	2.523	0.239595	-2.64668	4.672	0.3972
Otu00467	Bacteria	Bacteroidota	Bacteroidia	Bacteroidales	Rikenellaceae	Alistipes_A	Alistipes_A hominis	0.762066	1	0.79574	0.999979	3.50992	3.44249	3.74163	0.263581	1.99625	0.127912	-3.60092	4.16071	0.456218
Otu00098	Bacteria	Bacillota_A	Clostridia	Lachnospirales	Lachnospiraceae	Otoolea	Otoolea fessa	0.641194	1	0.65368	0.999982	6.27799	6.18851	6.37132	0.194483	0.842834	0.215815	-2.75712	4.34822	0.3952
Otu00186	Bacteria	Actinomycetota	Coriobacteriia	Coriobacteriales	Eggerthellaceae	Slackia	Slackia isoflavoniconvertens	0.716465	1	0.579857	0.999982	4.18296	3.94214	4.41546	0.496627	1.75981	0.230679	-4.33807	4.40318	0.37
Otu00051	Bacteria	Bacillota_A	Clostridia	Lachnospirales	Lachnospiraceae	Bariatricus	Bariatricus comes	0.350565	1	0.438273	1	8.01939	7.74488	8.4558	0.493139	0.884298	0.519537	-2.74417	6.65829	0.338
Otu00070	Bacteria	Bacillota_A	Clostridia	Oscillospirales	Ruminococcaceae	Ruminococcus_C	Ruminococcus_C sp000433635	0.859386	1	0.803831	1	8.34406	8.24838	8.39384	0.0698743	0.544786	0.11913	-4.34872	3.78553	0.443423
Otu00073	Bacteria	Bacillota_A	Clostridia	Lachnospirales	Lachnospiraceae	Anaerobutyricum	Anaerobutyricum hallii	0.826797	1	0.669169	1	3.88755	3.62342	4.0628	0.349237	2.06208	0.125397	-5.97333	5.35492	0.414
Otu00086	Bacteria	Desulfobacterota	Desulfovibrionia	Desulfovibrionales	Desulfovibrionaceae	Desulfovibrionaceae	Desulfovibrionaceae	0.632079	1	0.714333	1	5.05919	4.99564	5.12975	0.251526	1.18048	0.201631	-3.14627	4.22926	0.416
Otu00097	Bacteria	Bacillota_A	Clostridia	TANB77	CAG-508	CAG-269	CAG-269 sp947367845	0.732301	1	0.827385	1	6.26375	6.28546	6.2391	0.0566841	0.750146	0.0717252	-2.85368	3.9727	0.4708
Otu00113	Bacteria	Bacillota_A	Clostridia	Lachnospirales	Lachnospiraceae	Alitiscatomonas	Alitiscatomonas sp900066535	0.76069	1	0.587498	1	6.71274	6.65179	6.82832	0.190728	0.61472	0.247425	-4.99172	4.63676	0.37465
Otu00157	Bacteria	Bacillota_A	Clostridia	Peptostreptococcales	Peptostreptococcaceae	Terrisporobacter	Terrisporobacter othiniensis	0.645278	1	0.731264	1	4.03598	3.93875	4.09451	0.286936	1.70112	0.157308	-2.5756	4.85561	0.430628
Otu00158	Bacteria	Bacillota_A	Clostridia	Lachnospirales	Lachnospiraceae	Coprococcus_A	Coprococcus_A catus_A	0.600616	1	0.624506	1	5.25673	5.12965	5.43681	0.267249	0.951458	0.258319	-2.60976	4.18956	0.389444
Otu00185	Bacteria	Bacteria	Bacteria	Bacteria	Bacteria	Bacteria	Bacteria	0.593457	1	0.63055	1	6.67716	6.56633	6.79144	0.217186	0.841505	0.253333	-2.86179	3.99526	0.3928
Otu00200	Bacteria	Bacillota_A	Clostridia	Oscillospirales	Oscillospiraceae	Oscillibacter	Oscillibacter ruminantium	0.840793	1	0.685273	1	6.08871	5.99384	6.21889	0.14893	0.791525	0.1571	-4.80859	4.07364	0.416234
Otu00218	Bacteria	Pseudomonadota	Gammaproteobacteria	Burkholderiales	Burkholderiaceae	Oxalobacter	Oxalobacter aliiformigenes	0.794155	1	0.786329	1	3.1879	3.22481	3.10455	-0.0337359	1.75375	-0.0182286	-4.26149	3.83042	0.493003
Otu00237	Bacteria	Bacteroidota	Bacteroidia	Bacteroidales	Muribaculaceae	UBA7173	UBA7173 sp001689685	0.396094	1	0.472645	1	5.95269	5.47422	6.07788	0.505731	1.19983	0.405884	-2.32494	4.9183	0.343862
Otu00248	Bacteria	Bacillota_A	Clostridia	Monoglobales	Monoglobaceae	Monoglobus	Monoglobus pectinilyticus	0.54892	1	0.618351	1	4.84814	4.56733	4.93911	0.349226	1.19414	0.276857	-2.71826	4.30561	0.3888
Otu00704	Bacteria	Bacillota_A	Clostridia	Oscillospirales	Oscillospiraceae	Vescimonas	Vescimonas coprocola	0.81704	1	0.784558	1	1.85806	1.77098	1.99487	0.317321	3.24168	0.0739326	-5.12757	4.47948	0.45
