# Supplementary material for: Analytic attributes of the 16S rRNA gene sequencing methodology for human gut microbiota characterization
Source: Appl Microbiol Biotechnol. 2026 May 22;110(1):217. doi: 10.1007/s00253-026-13844-8 (PMC13375765; doi:10.1007/s00253-026-13844-8)
Supplement: Supplementary file 4 — XLSX (68.9 KB) [file 253_2026_13844_MOESM4_ESM.xlsx]

## Sheet: phylum
Domain	Phylum	mean CLR	CV%
Bacteria	Bacillota_A	5.22	2.45
Bacteria	Bacteroidota	5.11	4.01
Bacteria	Bacillota_C	3.91	5.38
Bacteria	Actinomycetota	2.43	4.94
Bacteria	Bacillota_I	2.43	2.71
Bacteria	Pseudomonadota	2.28	5.75
Bacteria	Cyanobacteriota	0.29	95.07
Bacteria	Bacteria	0.04	603.08
Bacteria	Bacillota	-1.08	42.76
Bacteria	Desulfobacterota	-1.2	29.16
Bacteria	Verrucomicrobiota	-3.05	34.71
Bacteria	Bacillota_B	-3.32	29.42
Bacteria	Campylobacterota	-3.98	30.49
Bacteria	Fusobacteriota	-4.41	23.58
Bacteria	Spirochaetota	-4.67	9.14

## Sheet: class
Domain	Phylum	Class	mean CLR	CV%
Bacteria	Bacillota_A	Clostridia	5.37	1.85
Bacteria	Bacteroidota	Bacteroidia	5.26	3.38
Bacteria	Bacillota_C	Negativicutes	4.06	4.35
Bacteria	Bacillota_I	Bacilli_A	2.56	1.08
Bacteria	Actinomycetota	Actinomycetes	2.16	7.64
Bacteria	Pseudomonadota	Alphaproteobacteria	1.95	9.01
Bacteria	Actinomycetota	Coriobacteriia	1.53	9.96
Bacteria	Pseudomonadota	Gammaproteobacteria	1.46	10.34
Bacteria	Cyanobacteriota	Vampirovibrionia	0.44	62.1
Bacteria	Bacteria	Bacteria	0.19	143.01
Bacteria	Bacillota	Bacilli	-0.96	46.2
Bacteria	Desulfobacterota	Desulfovibrionia	-1.05	32.97
Bacteria	Bacillota_B	Dehalobacteriia	-2.63	15.36
Bacteria	Verrucomicrobiota	Lentisphaeria	-3.02	33.1
Bacteria	Campylobacterota	Campylobacteria	-4.22	27.79
Bacteria	Fusobacteriota	Fusobacteriia	-4.26	24.69
Bacteria	Spirochaetota	Spirochaetia	-4.35	18.11
Bacteria	Actinomycetota	Actinomycetota	-4.52	9.16

## Sheet: order
Domain	Phylum	Class	Order	mean CLR	CV%
Bacteria	Bacteroidota	Bacteroidia	Bacteroidales	5.62	2.3
Bacteria	Bacillota_A	Clostridia	Oscillospirales	5.29	1.15
Bacteria	Bacillota_A	Clostridia	Lachnospirales	4.26	3.58
Bacteria	Bacillota_C	Negativicutes	Acidaminococcales	4.08	4.41
Bacteria	Bacillota_A	Clostridia	TANB77	3.47	2.63
Bacteria	Bacillota_C	Negativicutes	Veillonellales	3.18	3.49
Bacteria	Bacillota_I	Bacilli_A	Erysipelotrichales	2.91	3.68
Bacteria	Actinomycetota	Actinomycetes	Actinomycetales	2.53	5.64
Bacteria	Pseudomonadota	Alphaproteobacteria	RF32	2.29	3.33
Bacteria	Actinomycetota	Coriobacteriia	Coriobacteriales	1.85	6.22
Bacteria	Pseudomonadota	Gammaproteobacteria	Burkholderiales	1.76	5.89
Bacteria	Bacillota_A	Clostridia	Clostridiales	1.12	10.52
Bacteria	Bacillota_A	Clostridia	Peptostreptococcales	1.02	22.35
Bacteria	Bacillota_A	Clostridia	Christensenellales	0.96	24.89
Bacteria	Cyanobacteriota	Vampirovibrionia	Gastranaerophilales	0.79	19.64
Bacteria	Bacteria	Bacteria	Bacteria	0.52	63.67
Bacteria	Bacillota	Bacilli	Lactobacillales	-0.29	136.47
Bacteria	Bacillota_A	Clostridia	UBA1381	-0.34	65.2
Bacteria	Bacillota_A	Clostridia	Monoglobales	-0.59	56.74
Bacteria	Desulfobacterota	Desulfovibrionia	Desulfovibrionales	-0.83	7.51
Bacteria	Bacillota_I	Bacilli_A	RF39	-0.92	22.34
Bacteria	Pseudomonadota	Gammaproteobacteria	Enterobacterales	-1.01	29.17
Bacteria	Bacillota_A	Clostridia	Clostridia	-2.1	20.06
Bacteria	Actinomycetota	Actinomycetes	Mycobacteriales	-2.14	18.5
Bacteria	Bacillota_B	Dehalobacteriia	Dehalobacteriia	-2.44	48.06
Bacteria	Verrucomicrobiota	Lentisphaeria	Victivallales	-2.9	31.98
Bacteria	Bacillota_A	Clostridia	Tissierellales	-3.76	22.58
Bacteria	Campylobacterota	Campylobacteria	Campylobacterales	-3.76	22.7
Bacteria	Bacillota_I	Bacilli_A	Bacilli_A	-4.05	19.89
Bacteria	Fusobacteriota	Fusobacteriia	Fusobacteriales	-4.05	18.04
Bacteria	Spirochaetota	Spirochaetia	Treponematales	-4.15	11.33
Bacteria	Bacillota	Bacilli	MOL361	-4.15	10.82
Bacteria	Pseudomonadota	Alphaproteobacteria	Rhodobacterales	-4.15	11.33

## Sheet: family
Domain	Phylum	Class	Order	Family	mean CLR	CV%
Bacteria	Bacteroidota	Bacteroidia	Bacteroidales	Bacteroidaceae	6.54	2.52
Bacteria	Bacillota_A	Clostridia	Oscillospirales	Ruminococcaceae	5.31	2.29
Bacteria	Bacillota_A	Clostridia	Lachnospirales	Lachnospiraceae	5.22	3.33
Bacteria	Bacillota_A	Clostridia	Oscillospirales	Acutalibacteraceae	5.16	1.29
Bacteria	Bacillota_C	Negativicutes	Acidaminococcales	Acidaminococcaceae	5.03	3.56
Bacteria	Bacillota_A	Clostridia	Oscillospirales	Oscillospiraceae	4.9	0.89
Bacteria	Bacillota_A	Clostridia	TANB77	CAG-508	4.44	2.03
Bacteria	Bacillota_C	Negativicutes	Veillonellales	Megasphaeraceae	3.9	4.8
Bacteria	Bacillota_I	Bacilli_A	Erysipelotrichales	Coprobacillaceae	3.87	2.07
Bacteria	Actinomycetota	Actinomycetes	Actinomycetales	Bifidobacteriaceae	3.48	5.21
Bacteria	Pseudomonadota	Alphaproteobacteria	RF32	CAG-239	3.23	1.26
Bacteria	Pseudomonadota	Gammaproteobacteria	Burkholderiales	Burkholderiaceae	2.67	6.48
Bacteria	Actinomycetota	Coriobacteriia	Coriobacteriales	Coriobacteriaceae	2.6	10.56
Bacteria	Bacteroidota	Bacteroidia	Bacteroidales	Tannerellaceae	2.43	8.97
Bacteria	Bacillota_C	Negativicutes	Veillonellales	Dialisteraceae	2.21	5.85
Bacteria	Bacteroidota	Bacteroidia	Bacteroidales	Rikenellaceae	2.1	3.49
Bacteria	Bacillota_A	Clostridia	Clostridiales	Clostridiaceae	2.05	7.23
Bacteria	Bacillota_A	Clostridia	Peptostreptococcales	Peptostreptococcaceae	1.91	13.83
Bacteria	Cyanobacteriota	Vampirovibrionia	Gastranaerophilales	Gastranaerophilaceae	1.7	16.63
Bacteria	Bacteria	Bacteria	Bacteria	Bacteria	1.48	20.96
Bacteria	Bacillota_C	Negativicutes	Veillonellales	Veillonellaceae	1.47	18.85
Bacteria	Bacillota_A	Clostridia	Christensenellales	Aristaeellaceae	1.32	22.29
Bacteria	Actinomycetota	Coriobacteriia	Coriobacteriales	Eggerthellaceae	1.21	18.23
Bacteria	Bacteroidota	Bacteroidia	Bacteroidales	Muribaculaceae	1.2	28.81
Bacteria	Bacteroidota	Bacteroidia	Bacteroidales	Barnesiellaceae	1.17	20.37
Bacteria	Bacillota_A	Clostridia	Lachnospirales	Anaerotignaceae	0.73	40.97
Bacteria	Bacillota_A	Clostridia	UBA1381	UBA1381	0.67	40.75
Bacteria	Bacillota_A	Clostridia	Monoglobales	Monoglobaceae	0.52	71.72
Bacteria	Bacteroidota	Bacteroidia	Bacteroidales	Marinifilaceae	0.24	238.92
Bacteria	Bacillota_A	Clostridia	Christensenellales	QALW01	0.15	291.67
Bacteria	Bacillota_I	Bacilli_A	RF39	UBA660	0.11	295.84
Bacteria	Desulfobacterota	Desulfovibrionia	Desulfovibrionales	Desulfovibrionaceae	0.09	381.18
Bacteria	Bacillota	Bacilli	Lactobacillales	Streptococcaceae	0.03	2059.05
Bacteria	Pseudomonadota	Gammaproteobacteria	Enterobacterales	Pasteurellaceae	-0.17	367.34
Bacteria	Bacillota_A	Clostridia	Oscillospirales	Butyricicoccaceae	-0.26	253.12
Bacteria	Bacillota_A	Clostridia	Christensenellales	Christensenellaceae	-0.7	149.64
Bacteria	Bacillota_A	Clostridia	Christensenellales	UBA1750	-1.03	74.88
Bacteria	Bacillota_A	Clostridia	Lachnospirales	CAG-274	-1.1	57.6
Bacteria	Bacillota_A	Clostridia	Clostridia	Clostridia	-1.16	74.65
Bacteria	Bacillota_A	Clostridia	Peptostreptococcales	Anaerovoracaceae	-1.2	108.45
Bacteria	Actinomycetota	Actinomycetes	Actinomycetales	Actinomycetaceae	-1.38	31.64
Bacteria	Bacillota_B	Dehalobacteriia	Dehalobacteriia	Dehalobacteriia	-1.44	79.39
Bacteria	Bacillota_A	Clostridia	Oscillospirales	UBA644	-1.47	33.78
Bacteria	Verrucomicrobiota	Lentisphaeria	Victivallales	Victivallaceae	-1.56	68.23
Bacteria	Actinomycetota	Actinomycetes	Mycobacteriales	Frankiaceae	-1.57	27.96
Bacteria	Bacillota_I	Bacilli_A	Erysipelotrichales	Erysipelotrichaceae	-1.76	59.04
Bacteria	Bacillota	Bacilli	Lactobacillales	Aerococcaceae	-1.81	82.7
Bacteria	Bacillota	Bacilli	Lactobacillales	Lactobacillaceae	-1.94	50.67
Bacteria	Actinomycetota	Coriobacteriia	Coriobacteriales	QAMH01	-2.02	61.64
Bacteria	Bacillota_A	Clostridia	Oscillospirales	CAG-272	-2.14	57.61
Bacteria	Bacillota_A	Clostridia	Oscillospirales	Feifaniaceae	-2.36	49.88
Bacteria	Bacillota_A	Clostridia	Lachnospirales	Bianqueaceae	-2.55	42.94
Bacteria	Pseudomonadota	Gammaproteobacteria	Enterobacterales	Enterobacteriaceae	-2.68	45.83
Bacteria	Actinomycetota	Coriobacteriia	Coriobacteriales	UMGS124	-2.87	43.1
Bacteria	Bacillota_A	Clostridia	Christensenellales	Borkfalkiaceae	-2.9	42.62
Bacteria	Bacillota_A	Clostridia	Tissierellales	Peptoniphilaceae	-2.9	40.48
Bacteria	Bacillota	Bacilli	MOL361	Turicibacteraceae	-2.98	31.03
Bacteria	Campylobacterota	Campylobacteria	Campylobacterales	Campylobacteraceae	-2.98	33.99
Bacteria	Bacillota_A	Clostridia	Oscillospirales	Oscillospirales	-2.98	19.44
Bacteria	Fusobacteriota	Fusobacteriia	Fusobacteriales	Leptotrichiaceae	-2.98	33.98
Bacteria	Spirochaetota	Spirochaetia	Treponematales	Treponemataceae	-3.03	26.69
Bacteria	Bacteroidota	Bacteroidia	Bacteroidales	P3	-3.09	21.29
Bacteria	Bacillota_I	Bacilli_A	Bacilli_A	Bacilli_A	-3.09	26.22
Bacteria	Actinomycetota	Actinomycetes	Actinomycetales	Micrococcaceae	-3.09	21.29
Bacteria	Bacillota	Bacilli	Staphylococcales	Gemellaceae	-3.2	13.58
Bacteria	Bacillota	Bacilli	Lactobacillales	Vagococcaceae	-3.2	13.72
Bacteria	Actinomycetota	Actinomycetota	Actinomycetota	Actinomycetota	-3.2	13.58
Bacteria	Bacteroidota	Bacteroidia	Bacteroidales	Bacteroidales	-3.2	13.72
Bacteria	Pseudomonadota	Alphaproteobacteria	Rhodobacterales	Rhodobacteraceae	-3.2	13.58

## Sheet: genus
Domain	Phylum	Class	Order	Family	Genus	mean CLR	CV%
Bacteria	Bacteroidota	Bacteroidia	Bacteroidales	Bacteroidaceae	Alloprevotella	6.1	1.81
Bacteria	Bacteroidota	Bacteroidia	Bacteroidales	Bacteroidaceae	Prevotella	5.92	2.66
Bacteria	Bacteroidota	Bacteroidia	Bacteroidales	Bacteroidaceae	Phocaeicola	5.74	1.62
Bacteria	Bacillota_A	Clostridia	Oscillospirales	Ruminococcaceae	Faecalibacterium	5.5	1.17
Bacteria	Bacillota_C	Negativicutes	Acidaminococcales	Acidaminococcaceae	Phascolarctobacterium	5.42	2.19
Bacteria	Bacillota_A	Clostridia	Oscillospirales	Acutalibacteraceae	Fimenecus	5.38	1.13
Bacteria	Bacillota_A	Clostridia	Oscillospirales	Oscillospiraceae	Vescimonas	5.02	2.68
Bacteria	Bacillota_C	Negativicutes	Veillonellales	Megasphaeraceae	Megasphaera	4.47	2.79
Bacteria	Bacillota_I	Bacilli_A	Erysipelotrichales	Coprobacillaceae	Catenibacterium	4.46	2.65
Bacteria	Bacteroidota	Bacteroidia	Bacteroidales	Bacteroidaceae	Bacteroides	4.46	2.13
Bacteria	Bacillota_A	Clostridia	Lachnospirales	Lachnospiraceae	Coprococcus	4.24	6.09
Bacteria	Bacillota_A	Clostridia	TANB77	CAG-508	CAG-269	4.22	1.84
Bacteria	Bacillota_A	Clostridia	Oscillospirales	Acutalibacteraceae	Ruminococcus_E	4.19	3.62
Bacteria	Actinomycetota	Actinomycetes	Actinomycetales	Bifidobacteriaceae	Bifidobacterium	4.09	2.26
Bacteria	Bacillota_A	Clostridia	Lachnospirales	Lachnospiraceae	Agathobacter	4.06	4.9
Bacteria	Bacillota_A	Clostridia	Oscillospirales	Ruminococcaceae	Gemmiger	4.06	1.99
Bacteria	Bacillota_A	Clostridia	Lachnospirales	Lachnospiraceae	Lachnospira	4	2.63
Bacteria	Bacillota_A	Clostridia	TANB77	CAG-508	CAG-245	3.74	4.4
Bacteria	Bacillota_C	Negativicutes	Acidaminococcales	Acidaminococcaceae	Acidaminococcus	3.72	5.24
Bacteria	Pseudomonadota	Alphaproteobacteria	RF32	CAG-239	Scatacola_A	3.69	3.07
Bacteria	Bacillota_A	Clostridia	Oscillospirales	Oscillospiraceae	Hominicoprocola	3.58	2.68
Bacteria	Bacillota_A	Clostridia	TANB77	CAG-508	CAG-492	3.53	3.1
Bacteria	Bacillota_A	Clostridia	Oscillospirales	Ruminococcaceae	Ruminococcus_C	3.29	6.22
Bacteria	Actinomycetota	Coriobacteriia	Coriobacteriales	Coriobacteriaceae	Collinsella	3.11	5.42
Bacteria	Bacteroidota	Bacteroidia	Bacteroidales	Tannerellaceae	Parabacteroides	3.08	5.01
Bacteria	Pseudomonadota	Gammaproteobacteria	Burkholderiales	Burkholderiaceae	Sutterella	3.05	3.5
Bacteria	Bacillota_A	Clostridia	Lachnospirales	Lachnospiraceae	Bariatricus	2.98	8.38
Bacteria	Bacillota_A	Clostridia	Oscillospirales	Ruminococcaceae	Ruminiclostridium_E	2.97	6.15
Bacteria	Bacillota_A	Clostridia	Lachnospirales	Lachnospiraceae	Blautia_A	2.95	2.04
Bacteria	Bacillota_A	Clostridia	Oscillospirales	Oscillospiraceae	CAG-170	2.8	6.53
Bacteria	Bacillota_A	Clostridia	Oscillospirales	Acutalibacteraceae	CAG-217	2.79	9.74
Bacteria	Bacillota_A	Clostridia	Clostridiales	Clostridiaceae	Clostridium	2.63	6.16
Bacteria	Bacillota_A	Clostridia	Lachnospirales	Lachnospiraceae	Fusicatenibacter	2.63	9.81
Bacteria	Bacillota_C	Negativicutes	Veillonellales	Dialisteraceae	Dialister	2.59	8.33
Bacteria	Bacillota_A	Clostridia	Oscillospirales	Oscillospiraceae	Dysosmobacter	2.43	7.79
Bacteria	Cyanobacteriota	Vampirovibrionia	Gastranaerophilales	Gastranaerophilaceae	CAG-196	2.36	11.76
Bacteria	Bacteroidota	Bacteroidia	Bacteroidales	Rikenellaceae	Alistipes	2.3	13.49
Bacteria	Bacillota_A	Clostridia	Lachnospirales	Lachnospiraceae	Mediterraneibacter	2.26	9.94
Bacteria	Bacillota_A	Clostridia	Peptostreptococcales	Peptostreptococcaceae	Romboutsia_E	2.17	18.88
Bacteria	Bacteria	Bacteria	Bacteria	Bacteria	Bacteria	2.11	14.01
Bacteria	Bacillota_A	Clostridia	Lachnospirales	Lachnospiraceae	Acetatifactor	2.01	8.55
Bacteria	Bacillota_A	Clostridia	Oscillospirales	Oscillospiraceae	CAG-103	2.01	3.92
Bacteria	Bacillota_C	Negativicutes	Veillonellales	Veillonellaceae	Veillonella	1.98	11.41
Bacteria	Bacteroidota	Bacteroidia	Bacteroidales	Barnesiellaceae	Barnesiella	1.81	8.81
Bacteria	Bacteroidota	Bacteroidia	Bacteroidales	Muribaculaceae	UBA7173	1.81	9.67
Bacteria	Bacillota_A	Clostridia	Lachnospirales	Lachnospiraceae	Alitiscatomonas	1.79	20.54
Bacteria	Bacillota_A	Clostridia	Christensenellales	Aristaeellaceae	Ventricola	1.76	19.21
Bacteria	Pseudomonadota	Alphaproteobacteria	RF32	CAG-239	Scatocola	1.71	28.98
Bacteria	Pseudomonadota	Gammaproteobacteria	Burkholderiales	Burkholderiaceae	Parasutterella	1.61	21.92
Bacteria	Bacillota_A	Clostridia	Lachnospirales	Lachnospiraceae	Eubacterium_I	1.6	27.39
Bacteria	Bacillota_A	Clostridia	Lachnospirales	Lachnospiraceae	Eubacterium_F	1.57	21.18
Bacteria	Bacillota_A	Clostridia	TANB77	CAG-508	CAG-273	1.55	12.64
Bacteria	Bacillota_A	Clostridia	Lachnospirales	Lachnospiraceae	Anaerostipes	1.54	23.02
Bacteria	Bacillota_A	Clostridia	Lachnospirales	Lachnospiraceae	Dorea_A	1.52	29.33
Bacteria	Bacillota_A	Clostridia	Oscillospirales	Oscillospiraceae	Lawsonibacter	1.51	25.1
Bacteria	Bacillota_A	Clostridia	Lachnospirales	Lachnospiraceae	Butyribacter	1.42	11.43
Bacteria	Bacillota_A	Clostridia	Lachnospirales	Lachnospiraceae	Otoolea	1.39	19.29
Bacteria	Bacteroidota	Bacteroidia	Bacteroidales	Rikenellaceae	Alistipes_A	1.36	20.58
Bacteria	Bacillota_A	Clostridia	Oscillospirales	Acutalibacteraceae	Acutalibacteraceae	1.33	20.82
Bacteria	Bacillota_A	Clostridia	Oscillospirales	Oscillospiraceae	Oscillospiraceae	1.32	28.86
Bacteria	Bacillota_A	Clostridia	UBA1381	UBA1381	Hominilimicola	1.19	15.62
Bacteria	Bacillota_A	Clostridia	Lachnospirales	Lachnospiraceae	Roseburia	1.12	23.31
Bacteria	Bacillota_A	Clostridia	Lachnospirales	Lachnospiraceae	Hominiventricola	1.11	44.02
Bacteria	Bacillota_A	Clostridia	Monoglobales	Monoglobaceae	Monoglobus	1.01	41.52
Bacteria	Bacillota_A	Clostridia	Lachnospirales	Lachnospiraceae	Anthropogastromicrobium	1	38.35
Bacteria	Bacillota_A	Clostridia	Oscillospirales	Acutalibacteraceae	Avimonas	0.99	42.93
Bacteria	Bacillota_A	Clostridia	TANB77	CAG-508	CAG-508	0.97	28.57
Bacteria	Bacillota_A	Clostridia	Oscillospirales	Oscillospiraceae	Oscillibacter	0.91	64.99
Bacteria	Bacillota_A	Clostridia	Lachnospirales	Lachnospiraceae	Dorea	0.86	76.78
Bacteria	Bacillota_A	Clostridia	Oscillospirales	Ruminococcaceae	Ruminococcaceae	0.85	29.06
Bacteria	Desulfobacterota	Desulfovibrionia	Desulfovibrionales	Desulfovibrionaceae	Desulfovibrionaceae	0.78	60.52
Bacteria	Bacillota_A	Clostridia	Lachnospirales	Lachnospiraceae	Oliverpabstia	0.78	82.24
Bacteria	Bacillota_A	Clostridia	Lachnospirales	Lachnospiraceae	Coprococcus_A	0.76	57.56
Bacteria	Actinomycetota	Coriobacteriia	Coriobacteriales	Eggerthellaceae	Anaerotardibacter	0.71	40.71
Bacteria	Bacillota_A	Clostridia	Oscillospirales	Ruminococcaceae	Avimicrobium	0.63	164.06
Bacteria	Bacillota_A	Clostridia	Lachnospirales	Anaerotignaceae	Anaerotignum	0.59	84.38
Bacteria	Bacillota_A	Clostridia	Lachnospirales	Lachnospiraceae	Brotaphodocola	0.58	126.14
Bacteria	Bacillota_A	Clostridia	Christensenellales	QALW01	Neochristensenella	0.57	96.18
Bacteria	Bacillota	Bacilli	Lactobacillales	Streptococcaceae	Streptococcus	0.55	68.54
Bacteria	Bacillota_A	Clostridia	Peptostreptococcales	Peptostreptococcaceae	Terrisporobacter	0.54	93.22
Bacteria	Actinomycetota	Coriobacteriia	Coriobacteriales	Eggerthellaceae	Slackia	0.39	204.84
Bacteria	Bacillota_A	Clostridia	Lachnospirales	Anaerotignaceae	Anaerotignaceae	0.34	168.78
Bacteria	Pseudomonadota	Gammaproteobacteria	Enterobacterales	Pasteurellaceae	Haemophilus_D	0.33	172.38
Bacteria	Bacillota_A	Clostridia	Oscillospirales	Ruminococcaceae	Negativibacillus	0.31	83.53
Bacteria	Bacteroidota	Bacteroidia	Bacteroidales	Marinifilaceae	Butyricimonas	0.22	179.16
Bacteria	Bacillota_A	Clostridia	Oscillospirales	Ruminococcaceae	Hominimerdicola	0.21	274.94
Bacteria	Bacillota_C	Negativicutes	Veillonellales	Dialisteraceae	Allisonella	0.19	386.5
Bacteria	Bacillota_A	Clostridia	Lachnospirales	CAG-274	CAG-274	0.02	2528.1
Bacteria	Bacillota_A	Clostridia	Oscillospirales	Oscillospiraceae	Vermiculatibacterium	0	9568.06
Bacteria	Bacteroidota	Bacteroidia	Bacteroidales	Marinifilaceae	Odoribacter	-0.09	734.4
Bacteria	Actinomycetota	Coriobacteriia	Coriobacteriales	Eggerthellaceae	Senegalimassilia	-0.2	482.09
Bacteria	Bacillota_I	Bacilli_A	RF39	UBA660	CAG-302	-0.2	336.71
Bacteria	Bacillota_A	Clostridia	Lachnospirales	Lachnospiraceae	Anaerobutyricum	-0.3	453.46
Bacteria	Bacillota_A	Clostridia	Lachnospirales	Lachnospiraceae	Enterocloster	-0.31	191.31
Bacteria	Bacillota_A	Clostridia	Lachnospirales	Lachnospiraceae	Laedolimicola	-0.33	186.77
Bacteria	Bacillota_A	Clostridia	Oscillospirales	Ruminococcaceae	Ruthenibacterium	-0.34	180.38
Bacteria	Bacillota_I	Bacilli_A	RF39	UBA660	Onthocola_B	-0.38	150.5
Bacteria	Bacillota_A	Clostridia	Oscillospirales	Butyricicoccaceae	Agathobaculum	-0.52	271
Bacteria	Actinomycetota	Actinomycetes	Actinomycetales	Actinomycetaceae	Pauljensenia	-0.52	132.62
Bacteria	Bacillota_A	Clostridia	Lachnospirales	Lachnospiraceae	UBA4285	-0.55	150.08
Bacteria	Bacillota_A	Clostridia	Lachnospirales	Lachnospiraceae	Lachnospiraceae	-0.6	145.59
Bacteria	Bacillota_A	Clostridia	Oscillospirales	Oscillospiraceae	Pseudoflavonifractor	-0.66	200.72
Bacteria	Bacillota_A	Clostridia	Lachnospirales	Lachnospiraceae	Gallintestinimicrobium	-0.72	67.6
Bacteria	Bacillota_A	Clostridia	Oscillospirales	Ruminococcaceae	Youxingia	-0.75	108.74
Bacteria	Bacillota_A	Clostridia	Lachnospirales	Lachnospiraceae	Hominifimenecus	-0.76	183.8
Bacteria	Bacillota_A	Clostridia	Oscillospirales	Ruminococcaceae	Angelakisella	-0.77	81.07
Bacteria	Bacillota_A	Clostridia	Oscillospirales	Ruminococcaceae	Massilioclostridium	-0.8	87.31
Bacteria	Actinomycetota	Actinomycetes	Mycobacteriales	Frankiaceae	Protofrankia	-0.83	30.14
Bacteria	Bacillota_A	Clostridia	Christensenellales	UBA1750	Spyradocola	-0.84	105.82
Bacteria	Bacillota_A	Clostridia	Lachnospirales	Lachnospiraceae	Limivivens	-0.86	103.75
Bacteria	Bacillota_A	Clostridia	Christensenellales	Christensenellaceae	Guopingia	-0.86	66.97
Bacteria	Bacillota_A	Clostridia	Christensenellales	Aristaeellaceae	Aristaeella	-0.95	121.54
Bacteria	Bacillota_A	Clostridia	Clostridia	Clostridia	Clostridia	-0.95	139.2
Bacteria	Bacillota_A	Clostridia	Christensenellales	Christensenellaceae	QANA01	-1.06	101.42
Bacteria	Actinomycetota	Coriobacteriia	Coriobacteriales	QAMH01	QAMH01	-1.06	104.55
Bacteria	Bacillota_A	Clostridia	Lachnospirales	Lachnospiraceae	Eubacterium_G	-1.11	110.57
Bacteria	Bacillota_A	Clostridia	Lachnospirales	Lachnospiraceae	Hominisplanchenecus	-1.19	49.14
Bacteria	Bacillota_A	Clostridia	Oscillospirales	UBA644	HGM12619	-1.19	94.45
Bacteria	Bacillota_A	Clostridia	Peptostreptococcales	Anaerovoracaceae	Lentihominibacter	-1.21	91.67
Bacteria	Bacillota_A	Clostridia	Oscillospirales	Feifaniaceae	Feifania	-1.22	47.89
Bacteria	Bacillota_A	Clostridia	Lachnospirales	Lachnospiraceae	Lachnoclostridium_B	-1.28	120.11
Bacteria	Verrucomicrobiota	Lentisphaeria	Victivallales	Victivallaceae	Victivallis	-1.33	78.85
Bacteria	Bacillota	Bacilli	Lactobacillales	Aerococcaceae	Granulicatella	-1.33	82.9
Bacteria	Bacillota_A	Clostridia	Lachnospirales	Lachnospiraceae	Mediterraneibacter_A	-1.36	66.49
Bacteria	Bacillota_B	Dehalobacteriia	Dehalobacteriia	Dehalobacteriia	Dehalobacteriia	-1.37	100.07
Bacteria	Pseudomonadota	Gammaproteobacteria	Burkholderiales	Burkholderiaceae	Oxalobacter	-1.41	63.72
Bacteria	Bacillota_A	Clostridia	Oscillospirales	Ruminococcaceae	Fumia	-1.43	58.68
Bacteria	Bacillota_A	Clostridia	Peptostreptococcales	Anaerovoracaceae	Fimisoma	-1.55	79.5
Bacteria	Bacillota_A	Clostridia	Oscillospirales	Oscillospiraceae	Pseudoscilispira	-1.55	77.79
Bacteria	Bacillota_I	Bacilli_A	Erysipelotrichales	Erysipelotrichaceae	Holdemania	-1.58	53.21
Bacteria	Bacillota_A	Clostridia	Oscillospirales	Butyricicoccaceae	Pseudobutyricicoccus	-1.58	81.72
Bacteria	Bacillota_A	Clostridia	Lachnospirales	Bianqueaceae	Bianquea	-1.71	65.15
Bacteria	Bacillota_A	Clostridia	Lachnospirales	Anaerotignaceae	Fimicola	-1.73	67.08
Bacteria	Bacillota_A	Clostridia	Oscillospirales	Acutalibacteraceae	Clostridium_A	-1.77	38.84
Bacteria	Bacillota_A	Clostridia	Christensenellales	Aristaeellaceae	UBA11524	-1.77	34.6
Bacteria	Bacillota	Bacilli	Lactobacillales	Lactobacillaceae	Fructobacillus	-1.84	75.53
Bacteria	Bacillota_A	Clostridia	Oscillospirales	Ruminococcaceae	Harryflintia	-1.86	74.29
Bacteria	Bacillota_A	Clostridia	Christensenellales	Borkfalkiaceae	Scatosoma	-1.92	68.52
Bacteria	Bacillota_A	Clostridia	Oscillospirales	Oscillospiraceae	Scatomorpha	-1.98	59.89
Bacteria	Actinomycetota	Coriobacteriia	Coriobacteriales	Eggerthellaceae	Eggerthellaceae	-1.98	59.58
Bacteria	Actinomycetota	Coriobacteriia	Coriobacteriales	Eggerthellaceae	Gordonibacter	-1.98	59.37
Bacteria	Bacillota_A	Clostridia	Tissierellales	Peptoniphilaceae	Parvimonas	-1.99	42.64
Bacteria	Bacillota_A	Clostridia	Oscillospirales	Ruminococcaceae	Bittarella	-2	67.85
Bacteria	Pseudomonadota	Gammaproteobacteria	Enterobacterales	Enterobacteriaceae	Enterobacter	-2.02	60.97
Bacteria	Bacillota_A	Clostridia	Oscillospirales	Acutalibacteraceae	Hominenteromicrobium	-2.02	55.53
Bacteria	Campylobacterota	Campylobacteria	Campylobacterales	Campylobacteraceae	Campylobacter_B	-2.02	55.71
Bacteria	Bacillota	Bacilli	Lactobacillales	Streptococcaceae	Lactococcus	-2.05	55.17
Bacteria	Bacillota_A	Clostridia	Peptostreptococcales	Peptostreptococcaceae	Peptostreptococcus	-2.05	55.96
Bacteria	Actinomycetota	Coriobacteriia	Coriobacteriales	Eggerthellaceae	Adlercreutzia	-2.09	35.74
Bacteria	Bacteroidota	Bacteroidia	Bacteroidales	Marinifilaceae	Gabonibacter	-2.09	50.27
Bacteria	Bacillota_A	Clostridia	Peptostreptococcales	Anaerovoracaceae	Eubacterium_B	-2.09	58.47
Bacteria	Bacillota_A	Clostridia	Oscillospirales	Butyricicoccaceae	Butyricicoccus	-2.19	43.57
Bacteria	Bacillota_A	Clostridia	Peptostreptococcales	Peptostreptococcaceae	Peptostreptococcaceae	-2.22	61.9
Bacteria	Bacillota_A	Clostridia	Peptostreptococcales	Peptostreptococcaceae	Intestinibacter	-2.24	60.99
Bacteria	Bacillota_A	Clostridia	Lachnospirales	Lachnospiraceae	Scatomonas	-2.24	37.61
Bacteria	Bacillota_A	Clostridia	Lachnospirales	Lachnospiraceae	Cuneatibacter	-2.24	62.32
Bacteria	Bacillota_A	Clostridia	Oscillospirales	CAG-272	CAG-272	-2.31	34.27
Bacteria	Bacillota_A	Clostridia	Lachnospirales	Lachnospiraceae	Muricomes	-2.31	51.14
Bacteria	Bacillota_A	Clostridia	Lachnospirales	Lachnospiraceae	Lientehia	-2.31	53.29
Bacteria	Bacillota_A	Clostridia	Lachnospirales	Lachnospiraceae	Dorea_D	-2.34	50.59
Bacteria	Bacillota_A	Clostridia	Oscillospirales	Ruminococcaceae	Anaerotruncus	-2.34	49.9
Bacteria	Fusobacteriota	Fusobacteriia	Fusobacteriales	Leptotrichiaceae	Leptotrichia_A	-2.34	49.32
Bacteria	Bacillota	Bacilli	Lactobacillales	Lactobacillaceae	Lactobacillus	-2.37	46.73
Bacteria	Actinomycetota	Coriobacteriia	Coriobacteriales	UMGS124	UMGS124	-2.41	41.56
Bacteria	Bacillota_A	Clostridia	Oscillospirales	Oscillospiraceae	UMGS1202	-2.41	26.34
Bacteria	Bacillota_I	Bacilli_A	Erysipelotrichales	Erysipelotrichaceae	Bulleidia	-2.41	41
Bacteria	Bacillota_A	Clostridia	Lachnospirales	Lachnospiraceae	Butyrivibrio_A	-2.46	34.13
Bacteria	Bacillota_I	Bacilli_A	Erysipelotrichales	Erysipelotrichaceae	Clostridium_AQ	-2.46	34.13
Bacteria	Bacillota_A	Clostridia	Oscillospirales	Ruminococcaceae	HUN007	-2.46	34.32
Bacteria	Bacillota_A	Clostridia	Oscillospirales	Oscillospirales	Oscillospirales	-2.46	34.32
Bacteria	Verrucomicrobiota	Verrucomicrobiae	Verrucomicrobiales	Akkermansiaceae	Akkermansia	-2.53	29.88
Bacteria	Bacillota_A	Clostridia	Oscillospirales	Oscillospiraceae	Intestinimonas	-2.53	29.88
Bacteria	Bacillota_A	Clostridia	Oscillospirales	Acutalibacteraceae	Anaeromassilibacillus	-2.53	29.25
Bacteria	Bacillota	Bacilli	Staphylococcales	Gemellaceae	Gemella	-2.53	27.46
Bacteria	Bacillota_A	Clostridia	Oscillospirales	Ruminococcaceae	Pygmaiobacter	-2.53	29.88
Bacteria	Bacillota_I	Bacilli_A	Bacilli_A	Bacilli_A	Bacilli_A	-2.53	29.88
Bacteria	Bacillota_A	Clostridia	Christensenellales	Aristaeellaceae	Aristaeellaceae	-2.53	29.88
Bacteria	Bacillota_C	Negativicutes	Veillonellales	Megasphaeraceae	Anaeroglobus	-2.53	29.88
Bacteria	Actinomycetota	Actinomycetes	Actinomycetales	Micrococcaceae	Rothia	-2.53	27.28
Bacteria	Bacillota	Bacilli	Lactobacillales	Vagococcaceae	Vagococcus	-2.53	27.46
Bacteria	Bacillota_A	Clostridia	Oscillospirales	Acutalibacteraceae	JAGZMM01	-2.53	29.88
Bacteria	Bacillota_C	Negativicutes	Acidaminococcales	Acidaminococcaceae	Phascolarctobacterium_A	-2.63	20.05
Bacteria	Spirochaetota	Spirochaetia	Treponematales	Treponemataceae	Treponema_D	-2.63	17.56
Bacteria	Pseudomonadota	Gammaproteobacteria	Enterobacterales	Enterobacteriaceae	Escherichia	-2.63	18.95
Bacteria	Synergistota	Synergistia	Synergistales	Synergistaceae	Cloacibacillus	-2.63	17.56
Bacteria	Bacillota_A	Clostridia	Christensenellales	CAG-138	PeH17	-2.63	20.05
Bacteria	Bacillota_I	Bacilli_A	Erysipelotrichales	Coprobacillaceae	Thomasclavelia	-2.63	18.95
Bacteria	Bacillota_A	Clostridia	Lachnospirales	Lachnospiraceae	Schaedlerella	-2.63	17.74
Bacteria	Bacillota	Bacilli	Lactobacillales	Lactobacillaceae	Weissella	-2.63	17.74
Bacteria	Bacillota_A	Clostridia	Peptostreptococcales	Anaerovoracaceae	Anaerovoracaceae	-2.63	20.05
Bacteria	Bacteroidota	Bacteroidia	Bacteroidales	P3	Pullibacteroides	-2.63	17.56
Bacteria	Bacillota	Bacilli	Lactobacillales	Lactobacillaceae	Leuconostoc	-2.63	19.46
Bacteria	Actinomycetota	Coriobacteriia	Coriobacteriales	Atopobiaceae	Tractidigestivibacter	-2.63	19.46
Bacteria	Actinomycetota	Coriobacteriia	Coriobacteriales	Atopobiaceae	Lancefieldella	-2.63	17.74
Bacteria	Bacillota_A	Clostridia	Oscillospirales	Ruminococcaceae	Fournierella	-2.63	20.05
Bacteria	Bacillota_A	Clostridia	Oscillospirales	Acutalibacteraceae	Acutalibacter	-2.63	17.74
Bacteria	Bacillota_A	Clostridia	TANB77	CAG-508	UMGS1994	-2.63	20.05
Bacteria	Bacillota	Bacilli	Lactobacillales	Streptococcaceae	Lactococcus_A	-2.63	18.95
Bacteria	Bacillota_C	Negativicutes	Veillonellales	Veillonellaceae	F0422	-2.63	17.74
Bacteria	Bacillota_A	Clostridia	Lachnospirales	Lachnospiraceae	COE1	-2.63	20.05

## Sheet: species
Domain	Phylum	Class	Order	Family	Genus	Species	mean CLR	CV%
Bacteria	Bacteroidota	Bacteroidia	Bacteroidales	Bacteroidaceae	Alloprevotella	Alloprevotella timonensis	6.43	1.81
Bacteria	Bacteroidota	Bacteroidia	Bacteroidales	Bacteroidaceae	Prevotella	Prevotella	6.25	2.77
Bacteria	Bacillota_C	Negativicutes	Acidaminococcales	Acidaminococcaceae	Phascolarctobacterium	Phascolarctobacterium faecium	5.77	1.96
Bacteria	Bacillota_A	Clostridia	Oscillospirales	Acutalibacteraceae	Fimenecus	Fimenecus sp000432435	5.69	1.74
Bacteria	Bacillota_A	Clostridia	Oscillospirales	Ruminococcaceae	Faecalibacterium	Faecalibacterium prausnitzii_D	5.64	1.19
Bacteria	Bacteroidota	Bacteroidia	Bacteroidales	Bacteroidaceae	Phocaeicola	Phocaeicola sp959599425	5.44	2.32
Bacteria	Bacteroidota	Bacteroidia	Bacteroidales	Bacteroidaceae	Phocaeicola	Phocaeicola coprocola	5.29	2.33
Bacteria	Bacillota_A	Clostridia	Oscillospirales	Oscillospiraceae	Vescimonas	Vescimonas sp000435555	5.23	1.76
Bacteria	Bacillota_I	Bacilli_A	Erysipelotrichales	Coprobacillaceae	Catenibacterium	Catenibacterium faecis	4.79	1.97
Bacteria	Bacillota_C	Negativicutes	Veillonellales	Megasphaeraceae	Megasphaera	Megasphaera sp001546855	4.78	1.99
Bacteria	Bacillota_A	Clostridia	Lachnospirales	Lachnospiraceae	Coprococcus	Coprococcus aceti	4.56	6.43
Bacteria	Bacillota_A	Clostridia	Lachnospirales	Lachnospiraceae	Agathobacter	Agathobacter rectalis	4.46	3.12
Bacteria	Bacillota_A	Clostridia	TANB77	CAG-508	CAG-269	CAG-269 sp003525075	4.43	0.74
Bacteria	Actinomycetota	Actinomycetes	Actinomycetales	Bifidobacteriaceae	Bifidobacterium	Bifidobacterium adolescentis	4.4	3.64
Bacteria	Bacillota_A	Clostridia	Oscillospirales	Acutalibacteraceae	Ruminococcus_E	Ruminococcus_E bromii_B	4.23	4.29
Bacteria	Bacillota_A	Clostridia	Oscillospirales	Ruminococcaceae	Gemmiger	Gemmiger qucibialis	4.1	2.87
Bacteria	Bacillota_A	Clostridia	TANB77	CAG-508	CAG-245	CAG-245 sp000435175	4.08	1.99
Bacteria	Bacillota_C	Negativicutes	Acidaminococcales	Acidaminococcaceae	Acidaminococcus	Acidaminococcus intestini	4.04	4.62
Bacteria	Pseudomonadota	Alphaproteobacteria	RF32	CAG-239	Scatacola_A	Scatacola_A faecigallinarum	4.04	3.25
Bacteria	Bacillota_A	Clostridia	Oscillospirales	Ruminococcaceae	Faecalibacterium	Faecalibacterium hattorii	4.01	4.21
Bacteria	Bacillota_A	Clostridia	Lachnospirales	Lachnospiraceae	Lachnospira	Lachnospira eligens_A	4	4.88
Bacteria	Bacteroidota	Bacteroidia	Bacteroidales	Bacteroidaceae	Bacteroides	Bacteroides sp902362375	3.95	2.32
Bacteria	Bacillota_A	Clostridia	Oscillospirales	Oscillospiraceae	Hominicoprocola	Hominicoprocola fusiformis	3.89	1.24
Bacteria	Bacillota_A	Clostridia	TANB77	CAG-508	CAG-492	CAG-492 sp000434335	3.76	4.16
Bacteria	Bacillota_A	Clostridia	Oscillospirales	Ruminococcaceae	Ruminococcus_C	Ruminococcus_C sp000433635	3.7	5.13
Bacteria	Actinomycetota	Coriobacteriia	Coriobacteriales	Coriobacteriaceae	Collinsella	Collinsella sp003466125	3.54	3.14
Bacteria	Pseudomonadota	Gammaproteobacteria	Burkholderiales	Burkholderiaceae	Sutterella	Sutterella wadsworthensis	3.36	4.49
Bacteria	Bacillota_A	Clostridia	Lachnospirales	Lachnospiraceae	Bariatricus	Bariatricus comes	3.32	3.3
Bacteria	Bacillota_A	Clostridia	Oscillospirales	Oscillospiraceae	Vescimonas	Vescimonas coprocola	3.25	6.95
Bacteria	Bacillota_A	Clostridia	Oscillospirales	Acutalibacteraceae	Ruminococcus_E	Ruminococcus_E sp934476515	3.21	6.22
Bacteria	Bacillota_A	Clostridia	Oscillospirales	Acutalibacteraceae	CAG-217	CAG-217 sp000436335	3.17	8.19
Bacteria	Bacillota_A	Clostridia	Lachnospirales	Lachnospiraceae	Lachnospira	Lachnospira pectinoschiza_A	3.16	5.79
Bacteria	Bacteroidota	Bacteroidia	Bacteroidales	Bacteroidaceae	Bacteroides	Bacteroides uniformis	3.08	9.7
Bacteria	Bacteroidota	Bacteroidia	Bacteroidales	Tannerellaceae	Parabacteroides	Parabacteroides merdae	3	2.5
Bacteria	Bacillota_A	Clostridia	Clostridiales	Clostridiaceae	Clostridium	Clostridium lentum	2.99	3.48
Bacteria	Bacteroidota	Bacteroidia	Bacteroidales	Bacteroidaceae	Bacteroides	Bacteroides stercoris	2.97	9.53
Bacteria	Bacillota_A	Clostridia	Oscillospirales	Oscillospiraceae	CAG-170	CAG-170 sp000432135	2.95	4.28
Bacteria	Bacillota_A	Clostridia	Lachnospirales	Lachnospiraceae	Fusicatenibacter	Fusicatenibacter saccharivorans	2.91	7.71
Bacteria	Bacillota_C	Negativicutes	Veillonellales	Dialisteraceae	Dialister	Dialister invisus	2.89	5.81
Bacteria	Bacillota_A	Clostridia	Oscillospirales	Ruminococcaceae	Gemmiger	Gemmiger formicilis	2.84	3.78
Bacteria	Bacteroidota	Bacteroidia	Bacteroidales	Bacteroidaceae	Bacteroides	Bacteroides cellulosilyticus	2.75	13.58
Bacteria	Bacillota_A	Clostridia	Oscillospirales	Ruminococcaceae	Ruminiclostridium_E	Ruminiclostridium_E siraeum	2.75	5.78
Bacteria	Cyanobacteriota	Vampirovibrionia	Gastranaerophilales	Gastranaerophilaceae	CAG-196	CAG-196 sp002102975	2.69	7.98
Bacteria	Bacillota_A	Clostridia	Lachnospirales	Lachnospiraceae	Mediterraneibacter	Mediterraneibacter faecis	2.53	13.8
Bacteria	Bacillota_A	Clostridia	Peptostreptococcales	Peptostreptococcaceae	Romboutsia_E	Romboutsia_E sp900066495	2.49	13.62
Bacteria	Bacteroidota	Bacteroidia	Bacteroidales	Rikenellaceae	Alistipes	Alistipes putredinis	2.46	10.8
Bacteria	Bacillota_A	Clostridia	Lachnospirales	Lachnospiraceae	Blautia_A	Blautia_A sp003471165	2.43	10.48
Bacteria	Bacteria	Bacteria	Bacteria	Bacteria	Bacteria	Bacteria	2.38	17.6
Bacteria	Bacillota_A	Clostridia	Oscillospirales	Ruminococcaceae	Ruminiclostridium_E	Ruminiclostridium_E	2.36	6.12
Bacteria	Bacteroidota	Bacteroidia	Bacteroidales	Bacteroidaceae	Phocaeicola	Phocaeicola massiliensis	2.35	14.65
Bacteria	Bacillota_A	Clostridia	Lachnospirales	Lachnospiraceae	Acetatifactor	Acetatifactor intestinalis	2.34	3.78
Bacteria	Bacillota_A	Clostridia	Oscillospirales	Oscillospiraceae	CAG-103	CAG-103 sp000432375	2.31	6.38
Bacteria	Bacillota_C	Negativicutes	Veillonellales	Veillonellaceae	Veillonella	Veillonella	2.31	9.69
Bacteria	Bacteroidota	Bacteroidia	Bacteroidales	Tannerellaceae	Parabacteroides	Parabacteroides distasonis	2.27	20.74
Bacteria	Bacillota_A	Clostridia	TANB77	CAG-508	CAG-269	CAG-269 sp947367845	2.25	10.26
Bacteria	Bacillota_A	Clostridia	Oscillospirales	Oscillospiraceae	Dysosmobacter	Dysosmobacter segnis	2.2	9.12
Bacteria	Bacillota_A	Clostridia	Lachnospirales	Lachnospiraceae	Alitiscatomonas	Alitiscatomonas sp900066535	2.18	21.05
Bacteria	Bacteroidota	Bacteroidia	Bacteroidales	Muribaculaceae	UBA7173	UBA7173 sp001689685	2.13	18.75
Bacteria	Bacillota_A	Clostridia	Lachnospirales	Lachnospiraceae	Anaerostipes	Anaerostipes hadrus	2.12	7.31
Bacteria	Bacteroidota	Bacteroidia	Bacteroidales	Bacteroidaceae	Bacteroides	Bacteroides faecis	2.11	12
Bacteria	Pseudomonadota	Alphaproteobacteria	RF32	CAG-239	Scatocola	Scatocola faecipullorum	2.08	24.78
Bacteria	Pseudomonadota	Gammaproteobacteria	Burkholderiales	Burkholderiaceae	Parasutterella	Parasutterella excrementihominis	2.08	14.71
Bacteria	Bacillota_A	Clostridia	Christensenellales	Aristaeellaceae	Ventricola	Ventricola sp900542395	2.05	19.26
Bacteria	Bacteroidota	Bacteroidia	Bacteroidales	Barnesiellaceae	Barnesiella	Barnesiella intestinihominis	2.04	14.87
Bacteria	Bacillota_A	Clostridia	TANB77	CAG-508	CAG-273	CAG-273 sp000435755	1.92	10.18
Bacteria	Bacillota_A	Clostridia	Lachnospirales	Lachnospiraceae	Eubacterium_I	Eubacterium_I ramulus	1.88	20.24
Bacteria	Bacillota_A	Clostridia	Lachnospirales	Lachnospiraceae	Blautia_A	Blautia_A obeum	1.85	16.13
Bacteria	Bacillota_A	Clostridia	Lachnospirales	Lachnospiraceae	Butyribacter	Butyribacter sp003529475	1.81	14.59
Bacteria	Bacillota_A	Clostridia	Lachnospirales	Lachnospiraceae	Dorea_A	Dorea_A longicatena	1.73	29.57
Bacteria	Bacillota_A	Clostridia	Lachnospirales	Lachnospiraceae	Eubacterium_F	Eubacterium_F sp003491505	1.73	22.01
Bacteria	Bacillota_A	Clostridia	Lachnospirales	Lachnospiraceae	Hominiventricola	Hominiventricola sp003480725	1.71	27.88
Bacteria	Bacillota_A	Clostridia	Lachnospirales	Lachnospiraceae	Otoolea	Otoolea fessa	1.65	12.9
Bacteria	Bacillota_A	Clostridia	Oscillospirales	Oscillospiraceae	CAG-170	CAG-170 sp900549635	1.63	22.39
Bacteria	Bacillota_A	Clostridia	Oscillospirales	Oscillospiraceae	Oscillospiraceae	Oscillospiraceae	1.59	22.43
Bacteria	Bacillota_A	Clostridia	Lachnospirales	Lachnospiraceae	Blautia_A	Blautia_A fusiformis	1.58	18.73
Bacteria	Bacillota_A	Clostridia	UBA1381	UBA1381	Hominilimicola	Hominilimicola fabiformis	1.57	10.82
Bacteria	Bacillota_A	Clostridia	Oscillospirales	Acutalibacteraceae	Acutalibacteraceae	Acutalibacteraceae	1.55	15.62
Bacteria	Bacillota_A	Clostridia	Oscillospirales	Oscillospiraceae	Dysosmobacter	Dysosmobacter welbionis	1.51	38.14
Bacteria	Bacillota_A	Clostridia	Monoglobales	Monoglobaceae	Monoglobus	Monoglobus pectinilyticus	1.41	46.04
Bacteria	Bacillota_A	Clostridia	Lachnospirales	Lachnospiraceae	Anthropogastromicrobium	Anthropogastromicrobium aceti	1.39	23.45
Bacteria	Bacillota_A	Clostridia	Lachnospirales	Lachnospiraceae	Oliverpabstia	Oliverpabstia intestinalis	1.34	30.04
Bacteria	Bacillota_A	Clostridia	TANB77	CAG-508	CAG-508	CAG-508	1.29	24.72
Bacteria	Actinomycetota	Coriobacteriia	Coriobacteriales	Eggerthellaceae	Anaerotardibacter	Anaerotardibacter	1.18	27.59
Bacteria	Bacillota_A	Clostridia	Oscillospirales	Oscillospiraceae	Lawsonibacter	Lawsonibacter sp000177015	1.18	29.24
Bacteria	Bacillota_A	Clostridia	Lachnospirales	Lachnospiraceae	Coprococcus_A	Coprococcus_A catus_A	1.16	23.16
Bacteria	Bacillota_A	Clostridia	Lachnospirales	Lachnospiraceae	Dorea	Dorea formicigenerans	1.12	37.36
Bacteria	Bacillota_A	Clostridia	Oscillospirales	Oscillospiraceae	Oscillibacter	Oscillibacter ruminantium	1.1	39.62
Bacteria	Bacteroidota	Bacteroidia	Bacteroidales	Rikenellaceae	Alistipes_A	Alistipes_A ihumii	1.1	10.47
Bacteria	Desulfobacterota	Desulfovibrionia	Desulfovibrionales	Desulfovibrionaceae	Desulfovibrionaceae	Desulfovibrionaceae	1.03	28.38
Bacteria	Bacillota_A	Clostridia	Oscillospirales	Ruminococcaceae	Ruminococcaceae	Ruminococcaceae	1.01	36.24
Bacteria	Bacillota_A	Clostridia	Oscillospirales	Ruminococcaceae	Avimicrobium	Avimicrobium caecorum	0.97	75.77
Bacteria	Bacillota_A	Clostridia	Christensenellales	QALW01	Neochristensenella	Neochristensenella gallicola	0.96	58.79
Bacteria	Bacillota_A	Clostridia	Peptostreptococcales	Peptostreptococcaceae	Terrisporobacter	Terrisporobacter othiniensis	0.82	74.4
Bacteria	Bacteroidota	Bacteroidia	Bacteroidales	Rikenellaceae	Alistipes_A	Alistipes_A hominis	0.82	75.16
Bacteria	Bacillota_A	Clostridia	Lachnospirales	Anaerotignaceae	Anaerotignaceae	Anaerotignaceae	0.79	29.77
Bacteria	Bacillota_A	Clostridia	Lachnospirales	Lachnospiraceae	Roseburia	Roseburia inulinivorans	0.78	74.34
Bacteria	Pseudomonadota	Gammaproteobacteria	Enterobacterales	Pasteurellaceae	Haemophilus_D	Haemophilus_D parainfluenzae	0.72	93.26
Bacteria	Bacillota_A	Clostridia	Lachnospirales	Lachnospiraceae	Roseburia	Roseburia hominis	0.68	49.39
Bacteria	Bacillota_A	Clostridia	Oscillospirales	Acutalibacteraceae	Avimonas	Avimonas	0.65	85.15
Bacteria	Bacillota_A	Clostridia	Oscillospirales	Ruminococcaceae	Hominimerdicola	Hominimerdicola aceti	0.64	87.88
Bacteria	Bacteroidota	Bacteroidia	Bacteroidales	Marinifilaceae	Butyricimonas	Butyricimonas virosa	0.64	58.68
Bacteria	Bacillota_A	Clostridia	Lachnospirales	Lachnospiraceae	Brotaphodocola	Brotaphodocola sp003478505	0.62	208.38
Bacteria	Bacteroidota	Bacteroidia	Bacteroidales	Rikenellaceae	Alistipes	Alistipes communis	0.6	123.36
Bacteria	Bacillota_A	Clostridia	Lachnospirales	Lachnospiraceae	Anaerobutyricum	Anaerobutyricum hallii	0.59	169.09
Bacteria	Actinomycetota	Coriobacteriia	Coriobacteriales	Eggerthellaceae	Slackia	Slackia isoflavoniconvertens	0.59	96.18
Bacteria	Bacillota_A	Clostridia	Oscillospirales	Ruminococcaceae	Negativibacillus	Negativibacillus massiliensis	0.57	29
Bacteria	Bacillota_A	Clostridia	Oscillospirales	Acutalibacteraceae	Avimonas	Avimonas sp012839705	0.55	66.04
Bacteria	Bacillota	Bacilli	Lactobacillales	Streptococcaceae	Streptococcus	Streptococcus parasanguinis	0.49	180.84
Bacteria	Actinomycetota	Coriobacteriia	Coriobacteriales	Eggerthellaceae	Senegalimassilia	Senegalimassilia anaerobia	0.46	97.49
Bacteria	Bacillota_C	Negativicutes	Veillonellales	Dialisteraceae	Allisonella	Allisonella histaminiformans	0.42	200.11
Bacteria	Bacillota_A	Clostridia	Oscillospirales	Acutalibacteraceae	Fimenecus	Fimenecus	0.41	198.93
Bacteria	Bacteroidota	Bacteroidia	Bacteroidales	Marinifilaceae	Odoribacter	Odoribacter splanchnicus	0.38	150.75
Bacteria	Bacillota_I	Bacilli_A	RF39	UBA660	CAG-302	CAG-302 sp000431795	0.28	126.95
Bacteria	Bacillota_A	Clostridia	Oscillospirales	Oscillospiraceae	Vermiculatibacterium	Vermiculatibacterium agrestimuris	0.24	169.48
Bacteria	Bacillota_A	Clostridia	Oscillospirales	Oscillospiraceae	Lawsonibacter	Lawsonibacter	0.22	421.29
Bacteria	Bacillota_I	Bacilli_A	RF39	UBA660	Onthocola_B	Onthocola_B sp000437355	0.21	305.96
Bacteria	Bacillota_A	Clostridia	Lachnospirales	Anaerotignaceae	Anaerotignum	Anaerotignum faecicola	0.18	317.14
Bacteria	Bacillota_A	Clostridia	Clostridia	Clostridia	Clostridia	Clostridia	0.01	9584.69
Bacteria	Bacillota_A	Clostridia	Lachnospirales	Lachnospiraceae	Laedolimicola	Laedolimicola ammoniilytica	-0.02	5525.92
Bacteria	Bacillota_A	Clostridia	Lachnospirales	CAG-274	CAG-274	CAG-274 sp000432155	-0.03	2213.56
Bacteria	Bacillota_A	Clostridia	Oscillospirales	Ruminococcaceae	Angelakisella	Angelakisella massiliensis	-0.06	790.6
Bacteria	Bacillota_A	Clostridia	Christensenellales	Christensenellaceae	Guopingia	Guopingia tenuis	-0.06	814.52
Bacteria	Bacillota_A	Clostridia	Lachnospirales	Lachnospiraceae	UBA4285	UBA4285 sp902775895	-0.08	717.11
Bacteria	Bacillota_A	Clostridia	Lachnospirales	Lachnospiraceae	Hominisplanchenecus	Hominisplanchenecus faecis	-0.09	682.83
Bacteria	Bacillota_A	Clostridia	Oscillospirales	Ruminococcaceae	Ruthenibacterium	Ruthenibacterium lactatiformans	-0.12	611.55
Bacteria	Actinomycetota	Actinomycetes	Actinomycetales	Actinomycetaceae	Pauljensenia	Pauljensenia sp000185285	-0.12	609.01
Bacteria	Bacillota_A	Clostridia	Lachnospirales	Lachnospiraceae	Blautia_A	Blautia_A	-0.15	146.88
Bacteria	Bacillota_A	Clostridia	Oscillospirales	Oscillospiraceae	Lawsonibacter	Lawsonibacter asaccharolyticus	-0.16	531.94
Bacteria	Bacillota_A	Clostridia	Oscillospirales	Oscillospiraceae	Dysosmobacter	Dysosmobacter faecalis_A	-0.19	262
Bacteria	Bacillota_A	Clostridia	Lachnospirales	Lachnospiraceae	Blautia_A	Blautia_A faecis	-0.23	289.12
Bacteria	Bacillota_A	Clostridia	Oscillospirales	Ruminococcaceae	Youxingia	Youxingia wuxianensis	-0.25	331.41
Bacteria	Bacillota_A	Clostridia	Oscillospirales	Ruminococcaceae	Faecalibacterium	Faecalibacterium	-0.27	227.22
Bacteria	Bacillota_A	Clostridia	Lachnospirales	Lachnospiraceae	Lachnospiraceae	Lachnospiraceae	-0.33	285.35
Bacteria	Bacillota_A	Clostridia	Christensenellales	UBA1750	Spyradocola	Spyradocola merdavium	-0.35	401.33
Bacteria	Bacillota_A	Clostridia	Lachnospirales	Lachnospiraceae	Gallintestinimicrobium	Gallintestinimicrobium propionicum	-0.42	160.75
Bacteria	Bacillota_A	Clostridia	Oscillospirales	Ruminococcaceae	Massilioclostridium	Massilioclostridium facile	-0.42	319.62
Bacteria	Bacillota_A	Clostridia	Oscillospirales	Ruminococcaceae	Faecalibacterium	Faecalibacterium prausnitzii_I	-0.44	150.89
Bacteria	Bacillota_A	Clostridia	Lachnospirales	Anaerotignaceae	Anaerotignum	Anaerotignum sp001304995	-0.45	278.41
Bacteria	Bacillota_A	Clostridia	Lachnospirales	Lachnospiraceae	Enterocloster	Enterocloster sp900541315	-0.46	132.01
Bacteria	Bacillota_A	Clostridia	Oscillospirales	Acutalibacteraceae	Ruminococcus_E	Ruminococcus_E intestinalis	-0.55	246.42
Bacteria	Bacillota_A	Clostridia	Christensenellales	Christensenellaceae	QANA01	QANA01 sp910588425	-0.56	198.64
Bacteria	Bacteroidota	Bacteroidia	Bacteroidales	Bacteroidaceae	Prevotella	Prevotella copri_A	-0.59	306.51
Bacteria	Bacillota_A	Clostridia	Oscillospirales	Butyricicoccaceae	Agathobaculum	Agathobaculum butyriciproducens	-0.62	213.2
Bacteria	Bacillota_A	Clostridia	Clostridiales	Clostridiaceae	Clostridium	Clostridium saudiense	-0.65	187.15
Bacteria	Bacillota_B	Dehalobacteriia	Dehalobacteriia	Dehalobacteriia	Dehalobacteriia	Dehalobacteriia	-0.68	77.16
Bacteria	Bacteroidota	Bacteroidia	Bacteroidales	Rikenellaceae	Alistipes_A	Alistipes_A indistinctus	-0.72	80.83
Bacteria	Bacillota_A	Clostridia	Lachnospirales	Lachnospiraceae	Coprococcus	Coprococcus ammoniilyticus	-0.73	192.78
Bacteria	Bacillota_A	Clostridia	Oscillospirales	Oscillospiraceae	Pseudoflavonifractor	Pseudoflavonifractor sp902362925	-0.73	149.36
Bacteria	Bacillota	Bacilli	Lactobacillales	Aerococcaceae	Granulicatella	Granulicatella adiacens	-0.73	173.14
Bacteria	Actinomycetota	Actinomycetes	Mycobacteriales	Frankiaceae	Protofrankia	Protofrankia coriariae	-0.75	101.76
Bacteria	Bacillota_A	Clostridia	Christensenellales	Aristaeellaceae	Aristaeella	Aristaeella	-0.76	163.6
Bacteria	Bacillota_A	Clostridia	Lachnospirales	Lachnospiraceae	Lachnoclostridium_B	Lachnoclostridium_B ammoniilytica	-0.78	199.23
Bacteria	Bacillota_A	Clostridia	Lachnospirales	Lachnospiraceae	Hominifimenecus	Hominifimenecus microfluidus	-0.81	176.07
Bacteria	Bacillota_A	Clostridia	Oscillospirales	Oscillospiraceae	Dysosmobacter	Dysosmobacter sp000403435	-0.88	169.86
Bacteria	Pseudomonadota	Gammaproteobacteria	Burkholderiales	Burkholderiaceae	Oxalobacter	Oxalobacter aliiformigenes	-0.89	113.37
Bacteria	Bacillota_A	Clostridia	Oscillospirales	Feifaniaceae	Feifania	Feifania hominis	-0.89	49.99
Bacteria	Verrucomicrobiota	Lentisphaeria	Victivallales	Victivallaceae	Victivallis	Victivallis lenta	-0.98	100.62
Bacteria	Bacillota_A	Clostridia	Lachnospirales	Anaerotignaceae	Fimicola	Fimicola cottocaccae	-0.98	91.1
Bacteria	Bacillota_I	Bacilli_A	Erysipelotrichales	Erysipelotrichaceae	Holdemania	Holdemania filiformis	-0.99	68.38
Bacteria	Bacteroidota	Bacteroidia	Bacteroidales	Bacteroidaceae	Bacteroides	Bacteroides nordii	-1.01	140.74
Bacteria	Bacillota	Bacilli	Lactobacillales	Streptococcaceae	Streptococcus	Streptococcus thermophilus	-1.02	98.07
Bacteria	Actinomycetota	Coriobacteriia	Coriobacteriales	QAMH01	QAMH01	QAMH01 sp900544245	-1.02	94.47
Bacteria	Bacillota_A	Clostridia	Oscillospirales	Oscillospiraceae	Lawsonibacter	Lawsonibacter sp900066825	-1.02	139.57
Bacteria	Bacillota_A	Clostridia	Oscillospirales	UBA644	HGM12619	HGM12619 sp015067305	-1.09	122.68
Bacteria	Bacillota_A	Clostridia	Oscillospirales	Ruminococcaceae	Fumia	Fumia xinanensis	-1.1	83.2
Bacteria	Bacillota_A	Clostridia	Lachnospirales	Lachnospiraceae	Limivivens	Limivivens sp900066135	-1.15	78.89
Bacteria	Bacillota_A	Clostridia	Oscillospirales	Oscillospiraceae	Pseudoscilispira	Pseudoscilispira	-1.18	111.54
Bacteria	Bacillota_A	Clostridia	Oscillospirales	Oscillospiraceae	Dysosmobacter	Dysosmobacter sp900115635	-1.21	100.62
Bacteria	Bacillota_A	Clostridia	Peptostreptococcales	Anaerovoracaceae	Fimisoma	Fimisoma sp910588185	-1.24	104.64
Bacteria	Bacillota_A	Clostridia	Oscillospirales	Acutalibacteraceae	Clostridium_A	Clostridium_A leptum	-1.24	95.05
Bacteria	Bacillota_A	Clostridia	Oscillospirales	Ruminococcaceae	Harryflintia	Harryflintia acetispora	-1.24	106.51
Bacteria	Bacteroidota	Bacteroidia	Bacteroidales	Rikenellaceae	Alistipes	Alistipes provencensis	-1.25	108.09
Bacteria	Bacteroidota	Bacteroidia	Bacteroidales	Bacteroidaceae	Bacteroides	Bacteroides caccae	-1.27	104.77
Bacteria	Bacillota_A	Clostridia	Tissierellales	Peptoniphilaceae	Parvimonas	Parvimonas micra	-1.34	95.9
Bacteria	Bacteroidota	Bacteroidia	Bacteroidales	Bacteroidaceae	Prevotella	Prevotella corporis	-1.36	81.23
Bacteria	Bacillota_A	Clostridia	Oscillospirales	CAG-272	CAG-272	CAG-272	-1.37	76.93
Bacteria	Bacillota_A	Clostridia	Peptostreptococcales	Anaerovoracaceae	Lentihominibacter	Lentihominibacter butyrica	-1.39	80.16
Bacteria	Actinomycetota	Coriobacteriia	Coriobacteriales	Coriobacteriaceae	Collinsella	Collinsella	-1.42	68.06
Bacteria	Bacillota_A	Clostridia	Oscillospirales	Oscillospiraceae	Dysosmobacter	Dysosmobacter faecalis	-1.43	79.54
Bacteria	Bacillota_A	Clostridia	Lachnospirales	Bianqueaceae	Bianquea	Bianquea renquensis	-1.43	75.95
Bacteria	Bacteroidota	Bacteroidia	Bacteroidales	Marinifilaceae	Butyricimonas	Butyricimonas paravirosa	-1.45	88.71
Bacteria	Bacillota_A	Clostridia	Lachnospirales	Lachnospiraceae	Mediterraneibacter_A	Mediterraneibacter_A butyricigenes	-1.48	63
Bacteria	Actinomycetota	Coriobacteriia	Coriobacteriales	Eggerthellaceae	Adlercreutzia	Adlercreutzia equolifaciens	-1.49	71.96
Bacteria	Bacillota_A	Clostridia	Oscillospirales	Oscillospiraceae	Lawsonibacter	Lawsonibacter faecis	-1.52	88.73
Bacteria	Bacillota_A	Clostridia	Oscillospirales	Ruminococcaceae	Gemmiger	Gemmiger	-1.53	37.58
Bacteria	Bacillota	Bacilli	Lactobacillales	Lactobacillaceae	Fructobacillus	Fructobacillus pseudoficulneus	-1.56	84.72
Bacteria	Bacillota_A	Clostridia	Oscillospirales	Butyricicoccaceae	Butyricicoccus	Butyricicoccus sp900604335	-1.58	53.38
Bacteria	Actinomycetota	Coriobacteriia	Coriobacteriales	Eggerthellaceae	Gordonibacter	Gordonibacter pamelaeae	-1.61	74.61
Bacteria	Bacillota_A	Clostridia	Peptostreptococcales	Anaerovoracaceae	Eubacterium_B	Eubacterium_B sulci	-1.62	90.62
Bacteria	Bacteroidota	Bacteroidia	Bacteroidales	Bacteroidaceae	Phocaeicola	Phocaeicola	-1.64	70.72
Bacteria	Bacillota_A	Clostridia	Lachnospirales	Lachnospiraceae	Cuneatibacter	Cuneatibacter caecimuris	-1.68	72.92
Bacteria	Bacillota_A	Clostridia	Lachnospirales	Anaerotignaceae	Anaerotignum	Anaerotignum	-1.69	64.61
Bacteria	Bacillota_A	Clostridia	Oscillospirales	Ruminococcaceae	HUN007	HUN007 sp016296165	-1.69	64.98
Bacteria	Bacillota_A	Clostridia	Lachnospirales	Lachnospiraceae	Eubacterium_G	Eubacterium_G sp000435815	-1.71	67.31
Bacteria	Bacillota_A	Clostridia	Oscillospirales	Acutalibacteraceae	Hominenteromicrobium	Hominenteromicrobium mulieris	-1.71	75.02
Bacteria	Bacillota_I	Bacilli_A	Erysipelotrichales	Coprobacillaceae	Catenibacterium	Catenibacterium mitsuokai	-1.73	70.34
Bacteria	Bacteroidota	Bacteroidia	Bacteroidales	Bacteroidaceae	Prevotella	Prevotella sp000434975	-1.75	62.48
Bacteria	Bacillota_A	Clostridia	Lachnospirales	Lachnospiraceae	Eubacterium_G	Eubacterium_G ventriosum	-1.75	40.68
Bacteria	Bacillota_A	Clostridia	Christensenellales	Borkfalkiaceae	Scatosoma	Scatosoma sp900542935	-1.75	68.68
Bacteria	Bacillota_A	Clostridia	Peptostreptococcales	Anaerovoracaceae	Anaerovoracaceae	Anaerovoracaceae	-1.75	63.28
Bacteria	Bacillota_A	Clostridia	Oscillospirales	Oscillospiraceae	UMGS1202	UMGS1202 sp900549565	-1.75	42.52
Bacteria	Bacteroidota	Bacteroidia	Bacteroidales	Tannerellaceae	Parabacteroides	Parabacteroides johnsonii	-1.75	59.34
Bacteria	Campylobacterota	Campylobacteria	Campylobacterales	Campylobacteraceae	Campylobacter_B	Campylobacter_B hominis	-1.75	59.9
Bacteria	Bacillota_A	Clostridia	Oscillospirales	Oscillospiraceae	Flavonifractor	Flavonifractor plautii	-1.8	55.47
Bacteria	Bacillota_A	Clostridia	Lachnospirales	Lachnospiraceae	Enterocloster	Enterocloster sp001517625	-1.8	53.37
Bacteria	Bacteroidota	Bacteroidia	Bacteroidales	Marinifilaceae	Gabonibacter	Gabonibacter massiliensis	-1.8	54.1
Bacteria	Actinomycetota	Actinomycetes	Actinomycetales	Bifidobacteriaceae	Bifidobacterium	Bifidobacterium	-1.82	60.76
Bacteria	Pseudomonadota	Gammaproteobacteria	Enterobacterales	Enterobacteriaceae	Enterobacter	Enterobacter	-1.86	54.85
Bacteria	Bacillota_A	Clostridia	Christensenellales	Aristaeellaceae	UBA11524	UBA11524 sp000437595	-1.86	29.83
Bacteria	Bacteroidota	Bacteroidia	Bacteroidales	Bacteroidaceae	Phocaeicola	Phocaeicola vulgatus	-1.86	54.89
Bacteria	Bacillota_A	Clostridia	Lachnospirales	Lachnospiraceae	Blautia_A	Blautia_A intestinalis	-1.87	44.72
Bacteria	Bacillota_A	Clostridia	Peptostreptococcales	Peptostreptococcaceae	Peptostreptococcaceae	Peptostreptococcaceae	-1.87	76.8
Bacteria	Bacillota_A	Clostridia	Peptostreptococcales	Anaerovoracaceae	Lentihominibacter	Lentihominibacter faecis	-1.91	44.92
Bacteria	Bacillota_A	Clostridia	Oscillospirales	Oscillospiraceae	Scatomorpha	Scatomorpha sp900545405	-1.91	44.52
Bacteria	Bacillota_A	Clostridia	Lachnospirales	Lachnospiraceae	Scatomonas	Scatomonas hejianensis	-1.91	44.86
Bacteria	Actinomycetota	Coriobacteriia	Coriobacteriales	Eggerthellaceae	Eggerthellaceae	Eggerthellaceae	-1.91	46.28
Bacteria	Bacillota_A	Clostridia	Oscillospirales	Ruminococcaceae	Bittarella	Bittarella massiliensis	-1.95	64.84
Bacteria	Bacillota_A	Clostridia	Oscillospirales	Oscillospiraceae	Dysosmobacter	Dysosmobacter	-1.95	62.34
Bacteria	Bacillota_A	Clostridia	Oscillospirales	Ruminococcaceae	Ruminococcus_C	Ruminococcus_C callidus	-1.97	36.1
Bacteria	Bacillota_A	Clostridia	Lachnospirales	Lachnospiraceae	Mediterraneibacter	Mediterraneibacter massiliensis	-1.97	41.03
Bacteria	Bacillota_A	Clostridia	Oscillospirales	Acutalibacteraceae	Acutalibacter	Acutalibacter stercoravium	-1.97	39.79
Bacteria	Bacillota_A	Clostridia	Oscillospirales	Acutalibacteraceae	Ruminococcus_E	Ruminococcus_E	-1.97	39.75
Bacteria	Actinomycetota	Coriobacteriia	Coriobacteriales	UMGS124	UMGS124	UMGS124	-2	58.51
Bacteria	Bacillota_A	Clostridia	Lachnospirales	Lachnospiraceae	Dorea_D	Dorea_D hominis	-2	59.16
Bacteria	Bacillota_A	Clostridia	Lachnospirales	Lachnospiraceae	Eubacterium_F	Eubacterium_F sp000433735	-2	58.51
Bacteria	Bacillota_A	Clostridia	Oscillospirales	Oscillospiraceae	Intestinimonas	Intestinimonas butyriciproducens	-2.04	54.52
Bacteria	Bacillota_A	Clostridia	Lachnospirales	Lachnospiraceae	Muricomes	Muricomes contortus_B	-2.04	50.12
Bacteria	Fusobacteriota	Fusobacteriia	Fusobacteriales	Leptotrichiaceae	Leptotrichia_A	Leptotrichia_A sp000469505	-2.04	52.52
Bacteria	Bacillota_A	Clostridia	Peptostreptococcales	Peptostreptococcaceae	Intestinibacter	Intestinibacter bartlettii	-2.08	47.19
Bacteria	Bacillota_A	Clostridia	Oscillospirales	Butyricicoccaceae	Agathobaculum	Agathobaculum hominis	-2.08	47.19
Bacteria	Bacillota_A	Clostridia	Oscillospirales	Ruminococcaceae	Pygmaiobacter	Pygmaiobacter hominis	-2.08	30.42
Bacteria	Bacillota_A	Clostridia	Oscillospirales	Butyricicoccaceae	Pseudobutyricicoccus	Pseudobutyricicoccus	-2.08	47.19
Bacteria	Bacillota	Bacilli	Lactobacillales	Lactobacillaceae	Lactobacillus	Lactobacillus paragasseri	-2.08	49.15
Bacteria	Bacillota_A	Clostridia	Oscillospirales	Ruminococcaceae	Anaerotruncus	Anaerotruncus colihominis	-2.08	48.53
Bacteria	Bacillota_A	Clostridia	Oscillospirales	Oscillospirales	Oscillospirales	Oscillospirales	-2.08	28.82
Bacteria	Bacillota_A	Clostridia	Oscillospirales	Ruminococcaceae	Faecalibacterium	Faecalibacterium sp900758465	-2.08	47.19
Bacteria	Bacillota_A	Clostridia	Oscillospirales	Oscillospiraceae	Hominicoprocola	Hominicoprocola	-2.08	47.19
Bacteria	Bacillota_C	Negativicutes	Acidaminococcales	Acidaminococcaceae	Phascolarctobacterium_A	Phascolarctobacterium_A succinatutens	-2.13	42.71
Bacteria	Spirochaetota	Spirochaetia	Treponematales	Treponemataceae	Treponema_D	Treponema_D succinifaciens	-2.13	38.49
Bacteria	Bacteroidota	Bacteroidia	Bacteroidales	Bacteroidaceae	Prevotella	Prevotella faecis	-2.13	38.49
Bacteria	Bacteroidota	Bacteroidia	Bacteroidales	Bacteroidaceae	Bacteroides	Bacteroides	-2.13	40.81
Bacteria	Bacteroidota	Bacteroidia	Bacteroidales	Bacteroidaceae	Prevotella	Prevotella pectinovora	-2.13	42.71
Bacteria	Bacteroidota	Bacteroidia	Bacteroidales	Tannerellaceae	Parabacteroides	Parabacteroides timonensis	-2.13	40.81
Bacteria	Bacillota	Bacilli	Staphylococcales	Gemellaceae	Gemella	Gemella morbillorum	-2.13	40.88
Bacteria	Bacillota	Bacilli	Lactobacillales	Lactobacillaceae	Leuconostoc	Leuconostoc citreum	-2.13	42.11
Bacteria	Bacillota_A	Clostridia	Oscillospirales	Ruminococcaceae	Anaerotruncus	Anaerotruncus rubiinfantis	-2.13	42.11
Bacteria	Bacillota_A	Clostridia	Lachnospirales	Lachnospiraceae	Coprococcus	Coprococcus eutactus	-2.13	38.49
Bacteria	Bacillota	Bacilli	Lactobacillales	Lactobacillaceae	Leuconostoc	Leuconostoc	-2.13	42.11
Bacteria	Bacteroidota	Bacteroidia	Bacteroidales	Bacteroidales	Bacteroidales	Bacteroidales	-2.13	40.88
Bacteria	Bacteroidota	Bacteroidia	Bacteroidales	Bacteroidaceae	Prevotella	Prevotella hominis	-2.19	30.45
Bacteria	Bacillota_A	Clostridia	Lachnospirales	Lachnospiraceae	Butyrivibrio_A	Butyrivibrio_A sp000431815	-2.19	30.45
Bacteria	Bacteroidota	Bacteroidia	Bacteroidales	Bacteroidaceae	Phocaeicola	Phocaeicola dorei	-2.19	30.45
Bacteria	Bacillota_A	Clostridia	Oscillospirales	Butyricicoccaceae	Pseudobutyricicoccus	Pseudobutyricicoccus sp003477405	-2.19	34.56
Bacteria	Bacillota_A	Clostridia	Oscillospirales	Acutalibacteraceae	Anaeromassilibacillus	Anaeromassilibacillus stercoravium	-2.19	32.71
Bacteria	Bacillota_I	Bacilli_A	Erysipelotrichales	Erysipelotrichaceae	Clostridium_AQ	Clostridium_AQ innocuum	-2.19	30.45
Bacteria	Bacteroidota	Bacteroidia	Bacteroidales	Marinifilaceae	Butyricimonas	Butyricimonas	-2.19	33.97
Bacteria	Bacillota	Bacilli	Lactobacillales	Lactobacillaceae	Lactiplantibacillus	Lactiplantibacillus pentosus	-2.19	34.56
Bacteria	Actinomycetota	Coriobacteriia	Coriobacteriales	Atopobiaceae	Tractidigestivibacter	Tractidigestivibacter sp000752675	-2.19	33.97
Bacteria	Bacillota_I	Bacilli_A	RF39	UBA660	Onthocola_B	Onthocola_B sp000438075	-2.19	32.71
Bacteria	Bacillota_I	Bacilli_A	Bacilli_A	Bacilli_A	Bacilli_A	Bacilli_A	-2.19	34.56
Bacteria	Bacillota_A	Clostridia	Lachnospirales	Lachnospiraceae	Agathobacter	Agathobacter	-2.19	33.97
Bacteria	Bacillota_A	Clostridia	TANB77	CAG-508	UMGS1994	UMGS1994 sp947368535	-2.19	34.56
Bacteria	Bacillota_A	Clostridia	Lachnospirales	Lachnospiraceae	Bariatricus	Bariatricus	-2.19	30.45
Bacteria	Bacteroidota	Bacteroidia	Bacteroidales	Bacteroidaceae	Paraprevotella	Paraprevotella clara	-2.19	30.45
Bacteria	Bacillota_C	Negativicutes	Veillonellales	Veillonellaceae	F0422	F0422 sp001553345	-2.19	32.78
Bacteria	Bacillota_A	Clostridia	Lachnospirales	Lachnospiraceae	Eubacterium_G	Eubacterium_G segne	-2.19	34.56
Bacteria	Bacillota_A	Clostridia	Lachnospirales	Lachnospiraceae	COE1	COE1 sp000403215	-2.19	34.56
Bacteria	Actinomycetota	Actinomycetota	Actinomycetota	Actinomycetota	Actinomycetota	Actinomycetota	-2.19	30.45
Bacteria	Bacillota_A	Clostridia	Lachnospirales	Lachnospiraceae	Lientehia	Lientehia	-2.19	33.97
Bacteria	Bacillota	Bacilli	Lactobacillales	Streptococcaceae	Streptococcus	Streptococcus	-2.19	32.78
Bacteria	Bacillota_C	Negativicutes	Veillonellales	Dialisteraceae	Dialister	Dialister hominis	-2.3	19.17
Bacteria	Bacteroidota	Bacteroidia	Bacteroidales	Bacteroidaceae	Prevotella	Prevotella sp900313215	-2.3	19.17
Bacteria	Verrucomicrobiota	Verrucomicrobiae	Verrucomicrobiales	Akkermansiaceae	Akkermansia	Akkermansia muciniphila_A	-2.3	23.1
Bacteria	Pseudomonadota	Gammaproteobacteria	Enterobacterales	Enterobacteriaceae	Escherichia	Escherichia marmotae	-2.3	21.36
Bacteria	Bacteroidota	Bacteroidia	Bacteroidales	Bacteroidaceae	Prevotella	Prevotella sp900544495	-2.3	23.1
Bacteria	Bacillota_A	Clostridia	Lachnospirales	Lachnospiraceae	Enterocloster	Enterocloster bolteae	-2.3	22.55
Bacteria	Bacillota	Bacilli	MOL361	Turicibacteraceae	Turicibacter	Turicibacter sanguinis	-2.3	21.43
Bacteria	Bacillota_A	Clostridia	TANB77	CAG-508	CAG-492	CAG-492	-2.3	21.36
Bacteria	Bacillota	Bacilli	Lactobacillales	Streptococcaceae	Lactococcus	Lactococcus lactis	-2.3	21.43
Bacteria	Bacillota_I	Bacilli_A	Erysipelotrichales	Coprobacillaceae	Thomasclavelia	Thomasclavelia spiroformis	-2.3	19.17
Bacteria	Bacillota_A	Clostridia	Oscillospirales	Ruminococcaceae	Faecalibacterium	Faecalibacterium prausnitzii_E	-2.3	21.43
Bacteria	Bacillota_I	Bacilli_A	Erysipelotrichales	Erysipelotrichaceae	Holdemania	Holdemania massiliensis	-2.3	21.43
Bacteria	Actinomycetota	Coriobacteriia	Coriobacteriales	Atopobiaceae	Lancefieldella	Lancefieldella sp000564995	-2.3	21.43
Bacteria	Bacillota_A	Clostridia	Lachnospirales	Lachnospiraceae	Mediterraneibacter	Mediterraneibacter	-2.3	22.55
Bacteria	Bacillota_A	Clostridia	Christensenellales	Aristaeellaceae	Aristaeellaceae	Aristaeellaceae	-2.3	23.1
Bacteria	Bacillota_I	Bacilli_A	Erysipelotrichales	Erysipelotrichaceae	Bulleidia	Bulleidia moorei	-2.3	21.36
Bacteria	Bacillota	Bacilli	Lactobacillales	Streptococcaceae	Lactococcus_A	Lactococcus_A raffinolactis	-2.3	21.36
Bacteria	Bacillota_C	Negativicutes	Veillonellales	Dialisteraceae	Allisonella	Allisonella pneumosinta	-2.3	19.17
Bacteria	Bacillota_A	Clostridia	Lachnospirales	Lachnospiraceae	Bariatricus	Bariatricus comes_A	-2.3	19.17
Bacteria	Bacteroidota	Bacteroidia	Bacteroidales	Bacteroidaceae	Bacteroides	Bacteroides intestinalis_A	-2.3	21.36
Bacteria	Bacillota_A	Clostridia	Oscillospirales	Acutalibacteraceae	JAGZMM01	JAGZMM01 sp018364155	-2.3	23.1
Bacteria	Bacillota_A	Clostridia	Oscillospirales	Oscillospiraceae	Pseudoscilispira	Pseudoscilispira sp020555605	-2.3	21.43

## Sheet: otu
OTU	Domain	Phylum	Class	Order	Family	Genus	Species	mean CLR	CV%
Otu00004	Bacteria	Bacteroidota	Bacteroidia	Bacteroidales	Bacteroidaceae	Alloprevotella	Alloprevotella timonensis	7.19	1.53
Otu00011	Bacteria	Bacteroidota	Bacteroidia	Bacteroidales	Bacteroidaceae	Prevotella	Prevotella	7	2.42
Otu00002	Bacteria	Bacillota_C	Negativicutes	Acidaminococcales	Acidaminococcaceae	Phascolarctobacterium	Phascolarctobacterium faecium	6.51	1.93
Otu00016	Bacteria	Bacillota_A	Clostridia	Oscillospirales	Acutalibacteraceae	Fimenecus	Fimenecus sp000432435	6.45	1.44
Otu00003	Bacteria	Bacillota_A	Clostridia	Oscillospirales	Ruminococcaceae	Faecalibacterium	Faecalibacterium prausnitzii_D	6.4	0.8
Otu00007	Bacteria	Bacteroidota	Bacteroidia	Bacteroidales	Bacteroidaceae	Phocaeicola	Phocaeicola sp959599425	6.18	1.94
Otu00027	Bacteria	Bacteroidota	Bacteroidia	Bacteroidales	Bacteroidaceae	Phocaeicola	Phocaeicola coprocola	6.05	1.81
Otu00009	Bacteria	Bacillota_A	Clostridia	Oscillospirales	Oscillospiraceae	Vescimonas	Vescimonas sp000435555	5.98	1.67
Otu00010	Bacteria	Bacillota_I	Bacilli_A	Erysipelotrichales	Coprobacillaceae	Catenibacterium	Catenibacterium faecis	5.55	1.3
Otu00015	Bacteria	Bacillota_C	Negativicutes	Veillonellales	Megasphaeraceae	Megasphaera	Megasphaera sp001546855	5.54	1.57
Otu00036	Bacteria	Bacillota_A	Clostridia	Lachnospirales	Lachnospiraceae	Coprococcus	Coprococcus aceti	5.33	4.91
Otu00008	Bacteria	Bacillota_A	Clostridia	Lachnospirales	Lachnospiraceae	Agathobacter	Agathobacter rectalis	5.19	2.81
Otu00041	Bacteria	Bacillota_A	Clostridia	TANB77	CAG-508	CAG-269	CAG-269 sp003525075	5.18	0.61
Otu00013	Bacteria	Actinomycetota	Actinomycetes	Actinomycetales	Bifidobacteriaceae	Bifidobacterium	Bifidobacterium adolescentis	5.15	2.64
Otu00012	Bacteria	Bacillota_A	Clostridia	Oscillospirales	Acutalibacteraceae	Ruminococcus_E	Ruminococcus_E bromii_B	4.97	4.37
Otu00022	Bacteria	Bacillota_A	Clostridia	Oscillospirales	Ruminococcaceae	Gemmiger	Gemmiger qucibialis	4.87	2.88
Otu00042	Bacteria	Bacillota_C	Negativicutes	Acidaminococcales	Acidaminococcaceae	Acidaminococcus	Acidaminococcus intestini	4.81	3.86
Otu00066	Bacteria	Pseudomonadota	Alphaproteobacteria	RF32	CAG-239	Scatacola_A	Scatacola_A faecigallinarum	4.79	2.87
Otu00075	Bacteria	Bacillota_A	Clostridia	TANB77	CAG-508	CAG-245	CAG-245 sp000435175	4.79	2.06
Otu00019	Bacteria	Bacillota_A	Clostridia	Oscillospirales	Ruminococcaceae	Faecalibacterium	Faecalibacterium hattorii	4.78	2.85
Otu00058	Bacteria	Bacillota_A	Clostridia	Lachnospirales	Lachnospiraceae	Lachnospira	Lachnospira eligens_A	4.78	4.01
Otu00046	Bacteria	Bacteroidota	Bacteroidia	Bacteroidales	Bacteroidaceae	Bacteroides	Bacteroides sp902362375	4.7	2.74
Otu00043	Bacteria	Bacillota_A	Clostridia	Oscillospirales	Oscillospiraceae	Hominicoprocola	Hominicoprocola fusiformis	4.64	3.48
Otu00110	Bacteria	Bacillota_A	Clostridia	TANB77	CAG-508	CAG-492	CAG-492 sp000434335	4.54	2.99
Otu00070	Bacteria	Bacillota_A	Clostridia	Oscillospirales	Ruminococcaceae	Ruminococcus_C	Ruminococcus_C sp000433635	4.44	5.13
Otu00026	Bacteria	Actinomycetota	Coriobacteriia	Coriobacteriales	Coriobacteriaceae	Collinsella	Collinsella sp003466125	4.26	3.23
Otu00051	Bacteria	Bacillota_A	Clostridia	Lachnospirales	Lachnospiraceae	Bariatricus	Bariatricus comes	4.13	3.83
Otu00079	Bacteria	Pseudomonadota	Gammaproteobacteria	Burkholderiales	Burkholderiaceae	Sutterella	Sutterella wadsworthensis	4.1	3.85
Otu00021	Bacteria	Bacillota_A	Clostridia	Oscillospirales	Oscillospiraceae	Vescimonas	Vescimonas coprocola	4.01	3.97
Otu00047	Bacteria	Bacillota_A	Clostridia	Oscillospirales	Acutalibacteraceae	Ruminococcus_E	Ruminococcus_E sp934476515	3.96	4.89
Otu00056	Bacteria	Bacillota_A	Clostridia	Lachnospirales	Lachnospiraceae	Lachnospira	Lachnospira pectinoschiza_A	3.96	4.78
Otu00025	Bacteria	Bacillota_A	Clostridia	Oscillospirales	Acutalibacteraceae	CAG-217	CAG-217 sp000436335	3.89	5.48
Otu00028	Bacteria	Bacteroidota	Bacteroidia	Bacteroidales	Bacteroidaceae	Bacteroides	Bacteroides uniformis	3.88	5.02
Otu00099	Bacteria	Bacillota_C	Negativicutes	Veillonellales	Dialisteraceae	Dialister	Dialister invisus	3.74	2.21
Otu00088	Bacteria	Bacteroidota	Bacteroidia	Bacteroidales	Bacteroidaceae	Bacteroides	Bacteroides stercoris	3.71	6.36
Otu00037	Bacteria	Bacteroidota	Bacteroidia	Bacteroidales	Tannerellaceae	Parabacteroides	Parabacteroides merdae	3.69	4.66
Otu00035	Bacteria	Bacillota_A	Clostridia	Clostridiales	Clostridiaceae	Clostridium	Clostridium lentum	3.67	3.11
Otu00084	Bacteria	Bacillota_A	Clostridia	Oscillospirales	Oscillospiraceae	CAG-170	CAG-170 sp000432135	3.66	3.53
Otu00092	Bacteria	Bacteroidota	Bacteroidia	Bacteroidales	Bacteroidaceae	Bacteroides	Bacteroides cellulosilyticus	3.64	9.97
Otu00040	Bacteria	Bacillota_A	Clostridia	Lachnospirales	Lachnospiraceae	Fusicatenibacter	Fusicatenibacter saccharivorans	3.61	10.15
Otu00053	Bacteria	Bacillota_A	Clostridia	Oscillospirales	Ruminococcaceae	Gemmiger	Gemmiger formicilis	3.57	4.99
Otu00137	Bacteria	Bacillota_A	Clostridia	Oscillospirales	Ruminococcaceae	Ruminiclostridium_E	Ruminiclostridium_E siraeum	3.51	6.54
Otu00038	Bacteria	Bacillota_A	Clostridia	Peptostreptococcales	Peptostreptococcaceae	Romboutsia_E	Romboutsia_E sp900066495	3.39	9
Otu00054	Bacteria	Bacillota_A	Clostridia	Lachnospirales	Lachnospiraceae	Mediterraneibacter	Mediterraneibacter faecis	3.37	6.81
Otu00018	Bacteria	Bacillota_A	Clostridia	Lachnospirales	Lachnospiraceae	Blautia_A	Blautia_A sp003471165	3.31	7.43
Otu00141	Bacteria	Cyanobacteriota	Vampirovibrionia	Gastranaerophilales	Gastranaerophilaceae	CAG-196	CAG-196 sp002102975	3.31	6.75
Otu00096	Bacteria	Bacteroidota	Bacteroidia	Bacteroidales	Rikenellaceae	Alistipes	Alistipes putredinis	3.25	9.7
Otu00057	Bacteria	Bacillota_A	Clostridia	Lachnospirales	Lachnospiraceae	Acetatifactor	Acetatifactor intestinalis	3.19	3.2
Otu00163	Bacteria	Bacteroidota	Bacteroidia	Bacteroidales	Bacteroidaceae	Phocaeicola	Phocaeicola massiliensis	3.12	4.56
Otu00063	Bacteria	Bacillota_A	Clostridia	Oscillospirales	Oscillospiraceae	Dysosmobacter	Dysosmobacter segnis	3.08	8.24
Otu00185	Bacteria	Bacteria	Bacteria	Bacteria	Bacteria	Bacteria	Bacteria	3.04	10.1
Otu00090	Bacteria	Bacillota_A	Clostridia	Oscillospirales	Oscillospiraceae	CAG-103	CAG-103 sp000432375	3	2.89
Otu00097	Bacteria	Bacillota_A	Clostridia	TANB77	CAG-508	CAG-269	CAG-269 sp947367845	3	8.56
Otu00159	Bacteria	Bacillota_C	Negativicutes	Veillonellales	Veillonellaceae	Veillonella	Veillonella	2.99	7.69
Otu00034	Bacteria	Bacteroidota	Bacteroidia	Bacteroidales	Bacteroidaceae	Bacteroides	Bacteroides faecis	2.98	5.94
Otu00048	Bacteria	Bacillota_A	Clostridia	Oscillospirales	Ruminococcaceae	Ruminiclostridium_E	Ruminiclostridium_E	2.98	8.98
Otu00052	Bacteria	Bacteroidota	Bacteroidia	Bacteroidales	Tannerellaceae	Parabacteroides	Parabacteroides distasonis	2.94	12.55
Otu00237	Bacteria	Bacteroidota	Bacteroidia	Bacteroidales	Muribaculaceae	UBA7173	UBA7173 sp001689685	2.89	12.6
Otu00177	Bacteria	Pseudomonadota	Alphaproteobacteria	RF32	CAG-239	Scatocola	Scatocola faecipullorum	2.82	16.15
Otu00113	Bacteria	Bacillota_A	Clostridia	Lachnospirales	Lachnospiraceae	Alitiscatomonas	Alitiscatomonas sp900066535	2.79	19.13
Otu00072	Bacteria	Bacillota_A	Clostridia	Christensenellales	Aristaeellaceae	Ventricola	Ventricola sp900542395	2.78	11.57
Otu00132	Bacteria	Bacteroidota	Bacteroidia	Bacteroidales	Barnesiellaceae	Barnesiella	Barnesiella intestinihominis	2.77	5.16
Otu00055	Bacteria	Bacillota_A	Clostridia	Lachnospirales	Lachnospiraceae	Blautia_A	Blautia_A obeum	2.72	7.86
Otu00061	Bacteria	Bacillota_A	Clostridia	Lachnospirales	Lachnospiraceae	Anaerostipes	Anaerostipes hadrus	2.72	7.31
Otu00213	Bacteria	Pseudomonadota	Gammaproteobacteria	Burkholderiales	Burkholderiaceae	Parasutterella	Parasutterella excrementihominis	2.68	15.42
Otu00105	Bacteria	Bacillota_A	Clostridia	Lachnospirales	Lachnospiraceae	Eubacterium_F	Eubacterium_F sp003491505	2.67	15.06
Otu00143	Bacteria	Bacillota_A	Clostridia	Lachnospirales	Lachnospiraceae	Eubacterium_I	Eubacterium_I ramulus	2.62	18.87
Otu00354	Bacteria	Bacillota_A	Clostridia	TANB77	CAG-508	CAG-273	CAG-273 sp000435755	2.61	10.97
Otu00039	Bacteria	Bacillota_A	Clostridia	Lachnospirales	Lachnospiraceae	Dorea_A	Dorea_A longicatena	2.56	17.44
Otu00045	Bacteria	Bacillota_A	Clostridia	Lachnospirales	Lachnospiraceae	Blautia_A	Blautia_A fusiformis	2.43	11.57
Otu00098	Bacteria	Bacillota_A	Clostridia	Lachnospirales	Lachnospiraceae	Otoolea	Otoolea fessa	2.4	8.33
Otu00124	Bacteria	Bacillota_A	Clostridia	Oscillospirales	Oscillospiraceae	CAG-170	CAG-170 sp900549635	2.37	11.87
Otu00202	Bacteria	Bacteroidota	Bacteroidia	Bacteroidales	Bacteroidaceae	Phocaeicola	Phocaeicola sp959599425	2.36	18.56
Otu00233	Bacteria	Bacillota_A	Clostridia	Lachnospirales	Lachnospiraceae	Butyribacter	Butyribacter sp003529475	2.36	20.13
Otu00168	Bacteria	Bacillota_A	Clostridia	UBA1381	UBA1381	Hominilimicola	Hominilimicola fabiformis	2.23	9.53
Otu00142	Bacteria	Bacillota_A	Clostridia	Lachnospirales	Lachnospiraceae	Hominiventricola	Hominiventricola sp003480725	2.19	19.89
Otu00261	Bacteria	Bacillota_A	Clostridia	Oscillospirales	Acutalibacteraceae	Acutalibacteraceae	Acutalibacteraceae	2.13	20.53
Otu00248	Bacteria	Bacillota_A	Clostridia	Monoglobales	Monoglobaceae	Monoglobus	Monoglobus pectinilyticus	2.03	21.47
Otu00126	Bacteria	Actinomycetota	Coriobacteriia	Coriobacteriales	Eggerthellaceae	Anaerotardibacter	Anaerotardibacter	2.01	23.6
Otu00103	Bacteria	Bacillota_A	Clostridia	Lachnospirales	Lachnospiraceae	Oliverpabstia	Oliverpabstia intestinalis	2	28.54
Otu00158	Bacteria	Bacillota_A	Clostridia	Lachnospirales	Lachnospiraceae	Coprococcus_A	Coprococcus_A catus_A	1.98	22.51
Otu00200	Bacteria	Bacillota_A	Clostridia	Oscillospirales	Oscillospiraceae	Oscillibacter	Oscillibacter ruminantium	1.98	34.02
Otu00205	Bacteria	Bacillota_A	Clostridia	Oscillospirales	Oscillospiraceae	Lawsonibacter	Lawsonibacter sp000177015	1.96	30.61
Otu00463	Bacteria	Bacillota_A	Clostridia	Christensenellales	QALW01	Neochristensenella	Neochristensenella gallicola	1.92	25.91
Otu00334	Bacteria	Bacillota_A	Clostridia	TANB77	CAG-508	CAG-508	CAG-508	1.91	27.46
Otu00151	Bacteria	Bacillota_A	Clostridia	Oscillospirales	Oscillospiraceae	Dysosmobacter	Dysosmobacter welbionis	1.9	30.52
Otu00420	Bacteria	Bacillota_A	Clostridia	Oscillospirales	Oscillospiraceae	Oscillospiraceae	Oscillospiraceae	1.89	19.54
Otu00086	Bacteria	Desulfobacterota	Desulfovibrionia	Desulfovibrionales	Desulfovibrionaceae	Desulfovibrionaceae	Desulfovibrionaceae	1.88	14.78
Otu00117	Bacteria	Bacillota_A	Clostridia	Lachnospirales	Lachnospiraceae	Anthropogastromicrobium	Anthropogastromicrobium aceti	1.88	23.43
Otu00085	Bacteria	Bacillota_A	Clostridia	Lachnospirales	Lachnospiraceae	Dorea	Dorea formicigenerans	1.82	33.63
Otu00059	Bacteria	Bacillota_A	Clostridia	Lachnospirales	Lachnospiraceae	Roseburia	Roseburia inulinivorans	1.72	39.65
Otu00479	Bacteria	Bacteroidota	Bacteroidia	Bacteroidales	Rikenellaceae	Alistipes_A	Alistipes_A ihumii	1.7	7.72
Otu00419	Bacteria	Bacillota_A	Clostridia	Lachnospirales	Anaerotignaceae	Anaerotignaceae	Anaerotignaceae	1.63	25.74
Otu00467	Bacteria	Bacteroidota	Bacteroidia	Bacteroidales	Rikenellaceae	Alistipes_A	Alistipes_A hominis	1.62	56.12
Otu00663	Bacteria	Bacillota_A	Clostridia	Oscillospirales	Ruminococcaceae	Ruminococcaceae	Ruminococcaceae	1.58	28.74
Otu00186	Bacteria	Actinomycetota	Coriobacteriia	Coriobacteriales	Eggerthellaceae	Slackia	Slackia isoflavoniconvertens	1.51	26.52
Otu00219	Bacteria	Bacteroidota	Bacteroidia	Bacteroidales	Rikenellaceae	Alistipes	Alistipes communis	1.51	36.78
Otu00180	Bacteria	Pseudomonadota	Gammaproteobacteria	Enterobacterales	Pasteurellaceae	Haemophilus_D	Haemophilus_D parainfluenzae	1.46	42.53
Otu00183	Bacteria	Bacillota	Bacilli	Lactobacillales	Streptococcaceae	Streptococcus	Streptococcus parasanguinis	1.46	38.94
Otu00157	Bacteria	Bacillota_A	Clostridia	Peptostreptococcales	Peptostreptococcaceae	Terrisporobacter	Terrisporobacter othiniensis	1.44	42.13
Otu00174	Bacteria	Bacillota_A	Clostridia	Oscillospirales	Acutalibacteraceae	Fimenecus	Fimenecus	1.41	47.06
Otu00130	Bacteria	Actinomycetota	Coriobacteriia	Coriobacteriales	Eggerthellaceae	Senegalimassilia	Senegalimassilia anaerobia	1.4	51.29
Otu00451	Bacteria	Bacillota_A	Clostridia	Oscillospirales	Acutalibacteraceae	Avimonas	Avimonas	1.36	43.42
Otu00215	Bacteria	Bacillota_A	Clostridia	Lachnospirales	Lachnospiraceae	Brotaphodocola	Brotaphodocola sp003478505	1.31	89.5
Otu00335	Bacteria	Bacillota_A	Clostridia	Oscillospirales	Ruminococcaceae	Avimicrobium	Avimicrobium caecorum	1.27	93.51
Otu00234	Bacteria	Bacillota_C	Negativicutes	Veillonellales	Dialisteraceae	Allisonella	Allisonella histaminiformans	1.25	22.93
Otu00120	Bacteria	Bacillota_A	Clostridia	Oscillospirales	Ruminococcaceae	Negativibacillus	Negativibacillus massiliensis	1.24	34.69
Otu00596	Bacteria	Bacillota_A	Clostridia	Oscillospirales	Acutalibacteraceae	Acutalibacteraceae	Acutalibacteraceae	1.18	41.3
Otu00206	Bacteria	Bacillota_A	Clostridia	Oscillospirales	Ruminococcaceae	Hominimerdicola	Hominimerdicola aceti	1.16	67.18
Otu00353	Bacteria	Bacteroidota	Bacteroidia	Bacteroidales	Marinifilaceae	Butyricimonas	Butyricimonas virosa	1.13	34.21
Otu00516	Bacteria	Bacillota_A	Clostridia	Oscillospirales	Acutalibacteraceae	Avimonas	Avimonas sp012839705	1.12	47.69
Otu00068	Bacteria	Bacteroidota	Bacteroidia	Bacteroidales	Marinifilaceae	Odoribacter	Odoribacter splanchnicus	1.11	48.98
Otu00643	Bacteria	Bacillota_A	Clostridia	Oscillospirales	Oscillospiraceae	Lawsonibacter	Lawsonibacter	1.11	62.5
Otu00207	Bacteria	Bacillota_A	Clostridia	Lachnospirales	Anaerotignaceae	Anaerotignum	Anaerotignum faecicola	1.1	52.14
Otu00122	Bacteria	Bacillota_A	Clostridia	Lachnospirales	Lachnospiraceae	Blautia_A	Blautia_A faecis	1.02	78.65
Otu00270	Bacteria	Bacillota_A	Clostridia	Lachnospirales	Lachnospiraceae	UBA4285	UBA4285 sp902775895	0.97	43.52
Otu00336	Bacteria	Bacillota_I	Bacilli_A	RF39	UBA660	CAG-302	CAG-302 sp000431795	0.93	61.25
Otu00282	Bacteria	Bacillota_A	Clostridia	Lachnospirales	Lachnospiraceae	Roseburia	Roseburia hominis	0.92	100.99
Otu00223	Bacteria	Bacillota_I	Bacilli_A	RF39	UBA660	Onthocola_B	Onthocola_B sp000437355	0.9	99.32
Otu00272	Bacteria	Bacillota_A	Clostridia	Oscillospirales	Oscillospiraceae	Vermiculatibacterium	Vermiculatibacterium agrestimuris	0.83	78.71
Otu00325	Bacteria	Bacillota_A	Clostridia	Lachnospirales	CAG-274	CAG-274	CAG-274 sp000432155	0.83	66.39
Otu00286	Bacteria	Actinomycetota	Actinomycetes	Actinomycetales	Actinomycetaceae	Pauljensenia	Pauljensenia sp000185285	0.71	77.89
Otu00094	Bacteria	Bacillota_A	Clostridia	Lachnospirales	Lachnospiraceae	Anaerobutyricum	Anaerobutyricum hallii	0.54	229.17
Otu00254	Bacteria	Bacillota_A	Clostridia	Oscillospirales	Ruminococcaceae	Ruthenibacterium	Ruthenibacterium lactatiformans	0.54	93.57
Otu00001	Bacteria	Bacteroidota	Bacteroidia	Bacteroidales	Bacteroidaceae	Prevotella	Prevotella copri_A	0.53	289.42
Otu00148	Bacteria	Bacillota_A	Clostridia	Lachnospirales	Lachnospiraceae	Gallintestinimicrobium	Gallintestinimicrobium propionicum	0.52	101.84
Otu00612	Bacteria	Bacillota_A	Clostridia	Oscillospirales	Ruminococcaceae	Faecalibacterium	Faecalibacterium prausnitzii_I	0.52	57.31
Otu00133	Bacteria	Bacillota_A	Clostridia	Lachnospirales	Lachnospiraceae	Coprococcus	Coprococcus ammoniilyticus	0.43	310.29
Otu00778	Bacteria	Bacillota_A	Clostridia	Oscillospirales	Ruminococcaceae	Youxingia	Youxingia wuxianensis	0.42	101.57
Otu00556	Bacteria	Bacillota_A	Clostridia	Christensenellales	Christensenellaceae	Guopingia	Guopingia tenuis	0.4	152.57
Otu00471	Bacteria	Bacillota_A	Clostridia	Clostridia	Clostridia	Clostridia	Clostridia	0.37	185.73
Otu00303	Bacteria	Bacillota_A	Clostridia	Lachnospirales	Lachnospiraceae	Laedolimicola	Laedolimicola ammoniilytica	0.36	371.83
Otu00073	Bacteria	Bacillota_A	Clostridia	Lachnospirales	Lachnospiraceae	Anaerobutyricum	Anaerobutyricum hallii	0.35	282.5
Otu00221	Bacteria	Bacillota_A	Clostridia	Lachnospirales	Lachnospiraceae	Blautia_A	Blautia_A	0.34	184.93
Otu00369	Bacteria	Bacillota_A	Clostridia	Christensenellales	UBA1750	Spyradocola	Spyradocola merdavium	0.31	441.9
Otu00060	Bacteria	Bacillota_A	Clostridia	Clostridiales	Clostridiaceae	Clostridium	Clostridium saudiense	0.3	165.6
Otu00311	Bacteria	Bacillota_A	Clostridia	Oscillospirales	Ruminococcaceae	Angelakisella	Angelakisella massiliensis	0.29	405.82
Otu00592	Bacteria	Bacillota_B	Dehalobacteriia	Dehalobacteriia	Dehalobacteriia	Dehalobacteriia	Dehalobacteriia	0.29	393.8
Otu00704	Bacteria	Bacillota_A	Clostridia	Oscillospirales	Oscillospiraceae	Vescimonas	Vescimonas coprocola	0.29	393.67
Otu00422	Bacteria	Bacillota_A	Clostridia	Oscillospirales	Oscillospiraceae	Oscillospiraceae	Oscillospiraceae	0.25	474.58
Otu00112	Bacteria	Bacillota_A	Clostridia	Oscillospirales	Oscillospiraceae	Lawsonibacter	Lawsonibacter asaccharolyticus	0.24	294.32
Otu00179	Bacteria	Bacillota_A	Clostridia	Lachnospirales	Lachnospiraceae	Hominisplanchenecus	Hominisplanchenecus faecis	0.21	331.82
Otu00136	Bacteria	Bacillota_A	Clostridia	Oscillospirales	Butyricicoccaceae	Agathobaculum	Agathobaculum butyriciproducens	0.2	595.78
Otu00317	Bacteria	Bacillota_A	Clostridia	Oscillospirales	Oscillospiraceae	Dysosmobacter	Dysosmobacter faecalis_A	0.17	836.33
Otu00769	Bacteria	Bacillota_A	Clostridia	Oscillospirales	Acutalibacteraceae	Fimenecus	Fimenecus sp000432435	0.09	1049.8
Otu00797	Bacteria	Bacillota_A	Clostridia	Oscillospirales	Oscillospiraceae	Lawsonibacter	Lawsonibacter sp900066825	0.09	1508.52
Otu00273	Bacteria	Bacillota_A	Clostridia	Lachnospirales	Lachnospiraceae	Enterocloster	Enterocloster sp900541315	0.06	1610.57
Otu00363	Bacteria	Actinomycetota	Actinomycetes	Mycobacteriales	Frankiaceae	Protofrankia	Protofrankia coriariae	0.06	1641.37
Otu01347	Bacteria	Bacillota_A	Clostridia	Oscillospirales	Oscillospiraceae	Dysosmobacter	Dysosmobacter sp000403435	0.05	2588.3
Otu00514	Bacteria	Bacillota_A	Clostridia	Oscillospirales	Ruminococcaceae	Massilioclostridium	Massilioclostridium facile	0.03	3232.07
Otu00218	Bacteria	Pseudomonadota	Gammaproteobacteria	Burkholderiales	Burkholderiaceae	Oxalobacter	Oxalobacter aliiformigenes	0.01	8254.86
Otu00789	Bacteria	Bacteroidota	Bacteroidia	Bacteroidales	Bacteroidaceae	Prevotella	Prevotella corporis	0	155597
Otu00816	Bacteria	Bacillota_A	Clostridia	Oscillospirales	Oscillospiraceae	Oscillospiraceae	Oscillospiraceae	0	166477
Otu00323	Bacteria	Bacillota_A	Clostridia	Oscillospirales	UBA644	HGM12619	HGM12619 sp015067305	-0.02	4606.53
Otu00718	Bacteria	Bacillota_A	Clostridia	Oscillospirales	Acutalibacteraceae	Fimenecus	Fimenecus sp000432435	-0.04	3007.27
Otu00087	Bacteria	Bacteroidota	Bacteroidia	Bacteroidales	Rikenellaceae	Alistipes_A	Alistipes_A indistinctus	-0.07	1501.98
Otu00189	Bacteria	Bacillota_A	Clostridia	Lachnospirales	Lachnospiraceae	Limivivens	Limivivens sp900066135	-0.08	811.93
Otu00432	Bacteria	Bacillota_A	Clostridia	Oscillospirales	Acutalibacteraceae	Ruminococcus_E	Ruminococcus_E intestinalis	-0.13	851.45
Otu00650	Bacteria	Bacillota	Bacilli	Lactobacillales	Aerococcaceae	Granulicatella	Granulicatella adiacens	-0.15	799.65
Otu00442	Bacteria	Bacillota_A	Clostridia	Lachnospirales	Lachnospiraceae	Eubacterium_G	Eubacterium_G sp000435815	-0.17	640.39
Otu00178	Bacteria	Bacillota_A	Clostridia	Oscillospirales	Ruminococcaceae	Gemmiger	Gemmiger	-0.19	562.06
Otu00153	Bacteria	Bacillota	Bacilli	Lactobacillales	Streptococcaceae	Streptococcus	Streptococcus thermophilus	-0.2	699.14
Otu01169	Bacteria	Bacillota_A	Clostridia	Oscillospirales	Ruminococcaceae	Ruminococcaceae	Ruminococcaceae	-0.22	386.42
Otu00626	Bacteria	Bacillota_A	Clostridia	Lachnospirales	Anaerotignaceae	Anaerotignum	Anaerotignum sp001304995	-0.23	511.78
Otu00731	Bacteria	Bacillota_A	Clostridia	TANB77	CAG-508	CAG-492	CAG-492 sp000434335	-0.25	388.27
Otu00525	Bacteria	Actinomycetota	Coriobacteriia	Coriobacteriales	QAMH01	QAMH01	QAMH01 sp900544245	-0.29	462.02
Otu00844	Bacteria	Bacillota_A	Clostridia	Oscillospirales	Oscillospiraceae	Dysosmobacter	Dysosmobacter sp900115635	-0.31	414.29
Otu00260	Bacteria	Bacillota_I	Bacilli_A	Erysipelotrichales	Erysipelotrichaceae	Holdemania	Holdemania filiformis	-0.33	314.5
Otu00305	Bacteria	Bacillota_A	Clostridia	Christensenellales	Christensenellaceae	QANA01	QANA01 sp910588425	-0.33	425.29
Otu00434	Bacteria	Bacillota_A	Clostridia	Oscillospirales	Oscillospiraceae	Pseudoflavonifractor	Pseudoflavonifractor sp902362925	-0.33	417.07
Otu00246	Bacteria	Bacillota_A	Clostridia	Lachnospirales	Lachnospiraceae	Hominifimenecus	Hominifimenecus microfluidus	-0.34	578.85
Otu00361	Bacteria	Verrucomicrobiota	Lentisphaeria	Victivallales	Victivallaceae	Victivallis	Victivallis lenta	-0.34	390.54
Otu00405	Bacteria	Bacillota_A	Clostridia	Lachnospirales	Lachnospiraceae	Lachnoclostridium_B	Lachnoclostridium_B ammoniilytica	-0.35	323.61
Otu00480	Bacteria	Bacillota_C	Negativicutes	Acidaminococcales	Acidaminococcaceae	Phascolarctobacterium	Phascolarctobacterium faecium	-0.35	239.92
Otu00881	Bacteria	Bacteroidota	Bacteroidia	Bacteroidales	Bacteroidaceae	Phocaeicola	Phocaeicola coprocola	-0.35	271.45
Otu00469	Bacteria	Bacillota_A	Clostridia	Oscillospirales	Oscillospiraceae	Pseudoscilispira	Pseudoscilispira	-0.39	338.19
Otu00330	Bacteria	Bacillota_A	Clostridia	Peptostreptococcales	Anaerovoracaceae	Fimisoma	Fimisoma sp910588185	-0.4	358.1
Otu00170	Bacteria	Bacteroidota	Bacteroidia	Bacteroidales	Bacteroidaceae	Bacteroides	Bacteroides nordii	-0.41	328.51
Otu00820	Bacteria	Bacillota_A	Clostridia	Oscillospirales	Acutalibacteraceae	Fimenecus	Fimenecus sp000432435	-0.44	305.78
Otu00165	Bacteria	Bacteroidota	Bacteroidia	Bacteroidales	Marinifilaceae	Butyricimonas	Butyricimonas paravirosa	-0.48	185.55
Otu00826	Bacteria	Bacillota_A	Clostridia	Oscillospirales	Ruminococcaceae	Harryflintia	Harryflintia acetispora	-0.48	255.05
Otu00439	Bacteria	Bacillota_A	Clostridia	Oscillospirales	Ruminococcaceae	Faecalibacterium	Faecalibacterium prausnitzii_D	-0.52	164.59
Otu00719	Bacteria	Bacillota_A	Clostridia	Lachnospirales	Lachnospiraceae	Mediterraneibacter_A	Mediterraneibacter_A butyricigenes	-0.53	216.22
Otu00445	Bacteria	Bacillota_A	Clostridia	Oscillospirales	Ruminococcaceae	Faecalibacterium	Faecalibacterium	-0.54	157.76
Otu00675	Bacteria	Bacteroidota	Bacteroidia	Bacteroidales	Rikenellaceae	Alistipes	Alistipes provencensis	-0.55	233.16
Otu00648	Bacteria	Bacillota_A	Clostridia	Lachnospirales	Lachnospiraceae	Agathobacter	Agathobacter rectalis	-0.56	200.97
Otu00198	Bacteria	Bacillota_A	Clostridia	Oscillospirales	Oscillospiraceae	Lawsonibacter	Lawsonibacter faecis	-0.57	291.72
Otu00545	Bacteria	Bacillota_A	Clostridia	Lachnospirales	Lachnospiraceae	Enterocloster	Enterocloster sp001517625	-0.57	119.39
Otu00622	Bacteria	Bacillota_A	Clostridia	Oscillospirales	Ruminococcaceae	Fumia	Fumia xinanensis	-0.57	121.36
Otu01288	Bacteria	Bacillota_A	Clostridia	Oscillospirales	Feifaniaceae	Feifania	Feifania hominis	-0.58	211.92
Otu00524	Bacteria	Bacillota_A	Clostridia	Oscillospirales	Oscillospiraceae	Dysosmobacter	Dysosmobacter faecalis	-0.61	200.95
Otu00849	Bacteria	Bacteroidota	Bacteroidia	Bacteroidales	Bacteroidaceae	Prevotella	Prevotella	-0.62	134.02
Otu00253	Bacteria	Bacillota_A	Clostridia	Oscillospirales	CAG-272	CAG-272	CAG-272	-0.66	114.94
Otu00461	Bacteria	Bacillota_A	Clostridia	Oscillospirales	Ruminococcaceae	Faecalibacterium	Faecalibacterium prausnitzii_D	-0.68	151.77
Otu00279	Bacteria	Bacillota_A	Clostridia	Lachnospirales	Lachnospiraceae	Lachnospiraceae	Lachnospiraceae	-0.7	203.13
Otu00477	Bacteria	Bacillota_A	Clostridia	Lachnospirales	Anaerotignaceae	Fimicola	Fimicola cottocaccae	-0.7	154.21
Otu01037	Bacteria	Bacillota_A	Clostridia	Christensenellales	Aristaeellaceae	Aristaeella	Aristaeella	-0.73	137.54
Otu00199	Bacteria	Bacteroidota	Bacteroidia	Bacteroidales	Bacteroidaceae	Bacteroides	Bacteroides caccae	-0.76	192.04
Otu00692	Bacteria	Actinomycetota	Coriobacteriia	Coriobacteriales	Eggerthellaceae	Gordonibacter	Gordonibacter pamelaeae	-0.78	168
Otu00853	Bacteria	Bacillota_A	Clostridia	Lachnospirales	Anaerotignaceae	Anaerotignum	Anaerotignum	-0.78	168.43
Otu00271	Bacteria	Bacillota_A	Clostridia	Oscillospirales	Oscillospiraceae	Scatomorpha	Scatomorpha sp900545405	-0.81	159.53
Otu00455	Bacteria	Bacillota_A	Clostridia	Christensenellales	Aristaeellaceae	Aristaeella	Aristaeella	-0.83	152.02
Otu00618	Bacteria	Bacillota_C	Negativicutes	Veillonellales	Megasphaeraceae	Megasphaera	Megasphaera sp001546855	-0.83	112.33
Otu01172	Bacteria	Bacillota_A	Clostridia	TANB77	CAG-508	CAG-245	CAG-245 sp000435175	-0.83	112.33
Otu01351	Bacteria	Bacillota_A	Clostridia	Oscillospirales	Ruminococcaceae	HUN007	HUN007 sp016296165	-0.83	154.46
Otu00560	Bacteria	Actinomycetota	Coriobacteriia	Coriobacteriales	Coriobacteriaceae	Collinsella	Collinsella	-0.84	144.52
Otu01000	Bacteria	Bacillota_A	Clostridia	Christensenellales	Christensenellaceae	Guopingia	Guopingia tenuis	-0.84	124.89
Otu00725	Bacteria	Bacillota_A	Clostridia	Lachnospirales	Bianqueaceae	Bianquea	Bianquea renquensis	-0.86	142.51
Otu00370	Bacteria	Bacillota_A	Clostridia	Oscillospirales	Acutalibacteraceae	Clostridium_A	Clostridium_A leptum	-0.9	91.71
Otu00456	Bacteria	Actinomycetota	Coriobacteriia	Coriobacteriales	Eggerthellaceae	Adlercreutzia	Adlercreutzia equolifaciens	-0.9	144.15
Otu01061	Bacteria	Bacillota_A	Clostridia	Lachnospirales	Lachnospiraceae	Mediterraneibacter	Mediterraneibacter faecis	-0.9	139.97
Otu00387	Bacteria	Bacteroidota	Bacteroidia	Bacteroidales	Bacteroidaceae	Phocaeicola	Phocaeicola dorei	-0.92	125.14
Otu00528	Bacteria	Bacillota_A	Clostridia	Lachnospirales	Lachnospiraceae	Scatomonas	Scatomonas hejianensis	-0.92	126.74
Otu00255	Bacteria	Bacillota_A	Clostridia	Oscillospirales	Ruminococcaceae	Faecalibacterium	Faecalibacterium prausnitzii_D	-0.93	95.43
Otu00333	Bacteria	Bacillota_A	Clostridia	Christensenellales	Borkfalkiaceae	Scatosoma	Scatosoma sp900542935	-0.93	123.57
Otu00561	Bacteria	Actinomycetota	Coriobacteriia	Coriobacteriales	Eggerthellaceae	Eggerthellaceae	Eggerthellaceae	-0.93	120.99
Otu00604	Bacteria	Bacteroidota	Bacteroidia	Bacteroidales	Bacteroidaceae	Bacteroides	Bacteroides cellulosilyticus	-0.93	93
Otu00956	Bacteria	Bacteria	Bacteria	Bacteria	Bacteria	Bacteria	Bacteria	-0.93	120.99
Otu01493	Bacteria	Bacillota_A	Clostridia	Lachnospirales	Anaerotignaceae	Fimicola	Fimicola cottocaccae	-0.93	123.57
Otu00781	Bacteria	Bacteroidota	Bacteroidia	Bacteroidales	Bacteroidaceae	Alloprevotella	Alloprevotella timonensis	-0.98	105.69
Otu01755	Bacteria	Bacillota_A	Clostridia	TANB77	CAG-508	CAG-492	CAG-492 sp000434335	-0.98	107.31
Otu00044	Bacteria	Bacteroidota	Bacteroidia	Bacteroidales	Bacteroidaceae	Prevotella	Prevotella sp000434975	-1	110.98
Otu00089	Bacteria	Bacillota_A	Clostridia	Lachnospirales	Lachnospiraceae	Eubacterium_G	Eubacterium_G ventriosum	-1	107.9
Otu00281	Bacteria	Bacillota_A	Clostridia	Peptostreptococcales	Anaerovoracaceae	Lentihominibacter	Lentihominibacter butyrica	-1	104.18
Otu00506	Bacteria	Bacillota_A	Clostridia	Oscillospirales	Ruminococcaceae	Ruminococcaceae	Ruminococcaceae	-1	115.22
Otu00593	Bacteria	Bacillota_A	Clostridia	Oscillospirales	Ruminococcaceae	Bittarella	Bittarella massiliensis	-1	115.51
Otu00666	Bacteria	Bacillota_A	Clostridia	Tissierellales	Peptoniphilaceae	Parvimonas	Parvimonas micra	-1	77.21
Otu01052	Bacteria	Bacillota_A	Clostridia	Peptostreptococcales	Anaerovoracaceae	Eubacterium_B	Eubacterium_B sulci	-1.03	109.72
Otu00240	Bacteria	Bacillota_A	Clostridia	Lachnospirales	Lachnospiraceae	Lachnospiraceae	Lachnospiraceae	-1.05	92.92
Otu00835	Bacteria	Bacteroidota	Bacteroidia	Bacteroidales	Bacteroidaceae	Prevotella	Prevotella	-1.05	98.38
Otu00446	Bacteria	Bacillota	Bacilli	Lactobacillales	Streptococcaceae	Lactococcus	Lactococcus lactis	-1.06	102.49
Otu00669	Bacteria	Bacillota_A	Clostridia	Oscillospirales	Acutalibacteraceae	Hominenteromicrobium	Hominenteromicrobium mulieris	-1.06	98.54
Otu00702	Bacteria	Bacteria	Bacteria	Bacteria	Bacteria	Bacteria	Bacteria	-1.06	100.64
Otu02094	Bacteria	Campylobacterota	Campylobacteria	Campylobacterales	Campylobacteraceae	Campylobacter_B	Campylobacter_B hominis	-1.06	99.81
Otu00541	Bacteria	Bacillota_A	Clostridia	TANB77	CAG-508	CAG-269	CAG-269 sp003525075	-1.1	84.96
Otu00587	Bacteria	Bacillota_A	Clostridia	Lachnospirales	Lachnospiraceae	Lachnospiraceae	Lachnospiraceae	-1.1	86.46
Otu00684	Bacteria	Bacillota_A	Clostridia	Oscillospirales	Oscillospiraceae	UMGS1202	UMGS1202 sp900549565	-1.1	87.75
Otu00980	Bacteria	Bacillota_A	Clostridia	Oscillospirales	Butyricicoccaceae	Pseudobutyricicoccus	Pseudobutyricicoccus	-1.1	87.75
Otu01276	Bacteria	Bacillota_A	Clostridia	Lachnospirales	Lachnospiraceae	Coprococcus	Coprococcus aceti	-1.1	92.61
Otu01527	Bacteria	Bacillota_A	Clostridia	Oscillospirales	Ruminococcaceae	Ruminococcaceae	Ruminococcaceae	-1.1	87.75
Otu00381	Bacteria	Bacillota_A	Clostridia	Oscillospirales	Ruminococcaceae	Gemmiger	Gemmiger qucibialis	-1.11	78.63
Otu00668	Bacteria	Bacillota_A	Clostridia	Oscillospirales	Butyricicoccaceae	Butyricicoccus	Butyricicoccus sp900604335	-1.11	74.8
Otu01076	Bacteria	Bacillota_A	Clostridia	Oscillospirales	Oscillospiraceae	Oscillospiraceae	Oscillospiraceae	-1.11	83.34
Otu01161	Bacteria	Bacillota_A	Clostridia	Peptostreptococcales	Peptostreptococcaceae	Peptostreptococcus	Peptostreptococcus	-1.11	79.74
Otu01217	Bacteria	Bacillota_A	Clostridia	Lachnospirales	Lachnospiraceae	Cuneatibacter	Cuneatibacter caecimuris	-1.11	81.11
Otu01480	Bacteria	Bacteroidota	Bacteroidia	Bacteroidales	Bacteroidaceae	Phocaeicola	Phocaeicola coprocola	-1.11	78.63
Otu01711	Bacteria	Bacillota_A	Clostridia	Oscillospirales	Oscillospiraceae	Oscillospiraceae	Oscillospiraceae	-1.11	77.86
Otu00408	Bacteria	Bacillota_A	Clostridia	Oscillospirales	Butyricicoccaceae	Pseudobutyricicoccus	Pseudobutyricicoccus sp003477405	-1.15	79.23
Otu00483	Bacteria	Bacillota_I	Bacilli_A	Erysipelotrichales	Coprobacillaceae	Thomasclavelia	Thomasclavelia spiroformis	-1.15	72.81
Otu00874	Bacteria	Bacillota_A	Clostridia	Peptostreptococcales	Peptostreptococcaceae	Peptostreptococcaceae	Peptostreptococcaceae	-1.15	118.63
Otu00919	Bacteria	Bacillota_A	Clostridia	Oscillospirales	Oscillospiraceae	Dysosmobacter	Dysosmobacter	-1.15	115.08
Otu00645	Bacteria	Bacillota_A	Clostridia	Peptostreptococcales	Anaerovoracaceae	Anaerovoracaceae	Anaerovoracaceae	-1.22	66.93
Otu00651	Bacteria	Bacteroidota	Bacteroidia	Bacteroidales	Bacteroidaceae	Alloprevotella	Alloprevotella timonensis	-1.22	65.36
Otu00734	Bacteria	Bacillota_A	Clostridia	Oscillospirales	Ruminococcaceae	Faecalibacterium	Faecalibacterium prausnitzii_E	-1.22	65.36
Otu00786	Bacteria	Bacillota_A	Clostridia	Oscillospirales	Ruminococcaceae	Pygmaiobacter	Pygmaiobacter hominis	-1.22	65.36
Otu00799	Bacteria	Bacillota_A	Clostridia	Oscillospirales	Ruminococcaceae	Faecalibacterium	Faecalibacterium	-1.22	62.75
Otu00833	Bacteria	Bacillota_A	Clostridia	Oscillospirales	Oscillospiraceae	Oscillospiraceae	Oscillospiraceae	-1.22	65.34
Otu00879	Bacteria	Bacteria	Bacteria	Bacteria	Bacteria	Bacteria	Bacteria	-1.22	96.36
Otu01209	Bacteria	Bacillota_A	Clostridia	Oscillospirales	Ruminococcaceae	Ruminococcaceae	Ruminococcaceae	-1.22	60.45
Otu01346	Bacteria	Bacillota_A	Clostridia	TANB77	CAG-508	UMGS1994	UMGS1994 sp947368535	-1.22	66.13
Otu01387	Bacteria	Bacillota_A	Clostridia	Oscillospirales	Ruminococcaceae	Faecalibacterium	Faecalibacterium	-1.22	63.6
Otu01551	Bacteria	Bacteroidota	Bacteroidia	Bacteroidales	Bacteroidaceae	Phocaeicola	Phocaeicola sp959599425	-1.22	66.41
Otu02073	Bacteria	Bacillota_A	Clostridia	Oscillospirales	Acutalibacteraceae	Fimenecus	Fimenecus sp000432435	-1.22	61.4
Otu03712	Bacteria	Bacillota_A	Clostridia	Oscillospirales	Oscillospiraceae	Hominicoprocola	Hominicoprocola	-1.22	97.97
Otu00232	Bacteria	Bacillota_A	Clostridia	Christensenellales	Aristaeellaceae	Aristaeella	Aristaeella	-1.25	93.13
Otu00258	Bacteria	Bacillota_A	Clostridia	Peptostreptococcales	Anaerovoracaceae	Lentihominibacter	Lentihominibacter faecis	-1.25	95.81
Otu00713	Bacteria	Bacteroidota	Bacteroidia	Bacteroidales	Bacteroidaceae	Phocaeicola	Phocaeicola	-1.25	90.58
Otu00723	Bacteria	Bacillota_A	Clostridia	Lachnospirales	Lachnospiraceae	Muricomes	Muricomes contortus_B	-1.25	89.01
Otu01659	Bacteria	Bacillota	Bacilli	Lactobacillales	Lactobacillaceae	Fructobacillus	Fructobacillus pseudoficulneus	-1.25	89.01
Otu02600	Bacteria	Bacillota_C	Negativicutes	Veillonellales	Veillonellaceae	F0422	F0422 sp001553345	-1.25	92.3
Otu00134	Bacteria	Bacillota_A	Clostridia	Peptostreptococcales	Peptostreptococcaceae	Intestinibacter	Intestinibacter bartlettii	-1.28	82.39
Otu00548	Bacteria	Bacillota_A	Clostridia	TANB77	CAG-508	CAG-508	CAG-508	-1.28	82.39
Otu00644	Bacteria	Bacillota	Bacilli	Staphylococcales	Gemellaceae	Gemella	Gemella morbillorum	-1.28	84.05
Otu01195	Bacteria	Bacillota_A	Clostridia	Christensenellales	Aristaeellaceae	Aristaeellaceae	Aristaeellaceae	-1.28	87.47
Otu02290	Bacteria	Bacillota_A	Clostridia	Oscillospirales	Ruminococcaceae	Ruminococcaceae	Ruminococcaceae	-1.28	84.86
Otu04028	Bacteria	Bacillota	Bacilli	Lactobacillales	Lactobacillaceae	Leuconostoc	Leuconostoc	-1.28	84.86
Otu04415	Bacteria	Bacillota_A	Clostridia	Lachnospirales	Lachnospiraceae	Lientehia	Lientehia	-1.28	84.86
Otu00167	Bacteria	Bacillota_A	Clostridia	Oscillospirales	Oscillospiraceae	Flavonifractor	Flavonifractor plautii	-1.32	75.49
Otu00304	Bacteria	Bacteroidota	Bacteroidia	Bacteroidales	Bacteroidaceae	Bacteroides	Bacteroides	-1.32	73.09
Otu00327	Bacteria	Bacillota_A	Clostridia	Oscillospirales	Butyricicoccaceae	Agathobaculum	Agathobaculum hominis	-1.32	73.09
Otu00346	Bacteria	Bacteroidota	Bacteroidia	Bacteroidales	Bacteroidaceae	Prevotella	Prevotella pectinovora	-1.32	78.01
Otu00379	Bacteria	Bacillota_A	Clostridia	Lachnospirales	Lachnospiraceae	Agathobacter	Agathobacter rectalis	-1.32	78.01
Otu00440	Bacteria	Bacillota_A	Clostridia	Lachnospirales	Lachnospiraceae	Lachnospiraceae	Lachnospiraceae	-1.32	46.24
Otu00517	Bacteria	Bacillota_A	Clostridia	Lachnospirales	Lachnospiraceae	Dorea_D	Dorea_D hominis	-1.32	78.01
Otu00552	Bacteria	Desulfobacterota	Desulfovibrionia	Desulfovibrionales	Desulfovibrionaceae	Desulfovibrionaceae	Desulfovibrionaceae	-1.32	44.66
Otu00685	Bacteria	Bacillota_A	Clostridia	Clostridia	Clostridia	Clostridia	Clostridia	-1.32	71.6
Otu00724	Bacteria	Bacillota_A	Clostridia	Oscillospirales	Oscillospiraceae	Vescimonas	Vescimonas sp000435555	-1.32	46.61
Otu00745	Bacteria	Bacillota_A	Clostridia	Oscillospirales	Oscillospiraceae	Oscillospiraceae	Oscillospiraceae	-1.32	75.49
Otu00855	Bacteria	Bacillota_C	Negativicutes	Acidaminococcales	Acidaminococcaceae	Phascolarctobacterium	Phascolarctobacterium faecium	-1.32	73.09
Otu00861	Bacteria	Bacillota	Bacilli	Lactobacillales	Lactobacillaceae	Leuconostoc	Leuconostoc citreum	-1.32	75.49
Otu00938	Bacteria	Bacillota_A	Clostridia	Oscillospirales	Ruminococcaceae	Ruminococcaceae	Ruminococcaceae	-1.32	45.31
Otu01044	Bacteria	Bacillota_A	Clostridia	Oscillospirales	Ruminococcaceae	Faecalibacterium	Faecalibacterium prausnitzii_D	-1.32	44.11
Otu01167	Bacteria	Pseudomonadota	Alphaproteobacteria	RF32	CAG-239	Scatacola_A	Scatacola_A faecigallinarum	-1.32	44.11
Otu01178	Bacteria	Bacillota_A	Clostridia	Oscillospirales	Oscillospiraceae	Hominicoprocola	Hominicoprocola fusiformis	-1.32	78.01
Otu01187	Bacteria	Bacillota_A	Clostridia	Oscillospirales	Acutalibacteraceae	Fimenecus	Fimenecus sp000432435	-1.32	45.31
Otu01310	Bacteria	Bacillota_A	Clostridia	Oscillospirales	Butyricicoccaceae	Pseudobutyricicoccus	Pseudobutyricicoccus	-1.32	44.66
Otu01399	Bacteria	Actinomycetota	Actinomycetes	Actinomycetales	Bifidobacteriaceae	Bifidobacterium	Bifidobacterium	-1.32	78.01
Otu01525	Bacteria	Bacillota_A	Clostridia	Oscillospirales	Ruminococcaceae	Ruminococcaceae	Ruminococcaceae	-1.32	44.11
Otu01601	Bacteria	Bacillota_A	Clostridia	Oscillospirales	Acutalibacteraceae	Ruminococcus_E	Ruminococcus_E	-1.32	47.39
Otu02082	Bacteria	Actinomycetota	Actinomycetes	Actinomycetales	Micrococcaceae	Rothia	Rothia kristinae	-1.32	71.6
Otu02485	Bacteria	Bacillota_A	Clostridia	Oscillospirales	Butyricicoccaceae	Butyricicoccus	Butyricicoccus sp900604335	-1.32	71.6
Otu03222	Bacteria	Bacillota_A	Clostridia	Lachnospirales	Lachnospiraceae	COE1	COE1 sp000403215	-1.32	78.01
Otu05191	Bacteria	Pseudomonadota	Gammaproteobacteria	Burkholderiales	Burkholderiaceae	Parasutterella	Parasutterella excrementihominis	-1.32	73.09
Otu00450	Bacteria	Actinomycetota	Coriobacteriia	Coriobacteriales	UMGS124	UMGS124	UMGS124	-1.37	64.53
Otu00457	Bacteria	Bacillota_I	Bacilli_A	Erysipelotrichales	Erysipelotrichaceae	Clostridium_AQ	Clostridium_AQ innocuum	-1.37	60.77
Otu00664	Bacteria	Bacillota_A	Clostridia	Oscillospirales	Ruminococcaceae	Faecalibacterium	Faecalibacterium	-1.37	60.77
Otu00687	Bacteria	Bacillota_A	Clostridia	Oscillospirales	Ruminococcaceae	Faecalibacterium	Faecalibacterium hattorii	-1.37	60.77
Otu00803	Bacteria	Bacillota_A	Clostridia	Lachnospirales	Lachnospiraceae	Eubacterium_F	Eubacterium_F sp000433735	-1.37	64.53
Otu00851	Bacteria	Bacteroidota	Bacteroidia	Bacteroidales	Marinifilaceae	Gabonibacter	Gabonibacter massiliensis	-1.37	63.77
Otu00898	Bacteria	Actinomycetota	Coriobacteriia	Coriobacteriales	Coriobacteriaceae	Collinsella	Collinsella sp003466125	-1.37	66.94
Otu00943	Bacteria	Bacteroidota	Bacteroidia	Bacteroidales	Bacteroidaceae	Phocaeicola	Phocaeicola	-1.37	60.77
Otu00954	Bacteria	Bacteroidota	Bacteroidia	Bacteroidales	Tannerellaceae	Parabacteroides	Parabacteroides johnsonii	-1.37	66.94
Otu00989	Bacteria	Bacillota_A	Clostridia	Oscillospirales	Acutalibacteraceae	Acutalibacteraceae	Acutalibacteraceae	-1.37	62.21
Otu01088	Bacteria	Bacillota_A	Clostridia	Oscillospirales	Ruminococcaceae	Anaerotruncus	Anaerotruncus rubiinfantis	-1.37	64.53
Otu01119	Bacteria	Bacillota_A	Clostridia	Lachnospirales	Lachnospiraceae	Agathobacter	Agathobacter	-1.37	64.53
Otu01287	Bacteria	Bacillota_A	Clostridia	Oscillospirales	Acutalibacteraceae	Fimenecus	Fimenecus sp000432435	-1.37	63.77
Otu01326	Bacteria	Bacillota_A	Clostridia	Oscillospirales	Ruminococcaceae	Anaerotruncus	Anaerotruncus colihominis	-1.37	64.53
Otu01495	Bacteria	Bacillota_A	Clostridia	Clostridia	Clostridia	Clostridia	Clostridia	-1.37	64.53
Otu01505	Bacteria	Bacillota_I	Bacilli_A	Erysipelotrichales	Erysipelotrichaceae	Bulleidia	Bulleidia moorei	-1.37	62.21
Otu01512	Bacteria	Bacillota_A	Clostridia	Oscillospirales	Acutalibacteraceae	Fimenecus	Fimenecus sp000432435	-1.37	64.53
Otu01599	Bacteria	Bacillota_A	Clostridia	Lachnospirales	Lachnospiraceae	Coprococcus	Coprococcus eutactus	-1.37	60.77
Otu02115	Bacteria	Bacteroidota	Bacteroidia	Bacteroidales	Marinifilaceae	Butyricimonas	Butyricimonas virosa	-1.37	62.21
Otu02703	Bacteria	Bacillota_A	Clostridia	Lachnospirales	Lachnospiraceae	Eubacterium_I	Eubacterium_I ramulus	-1.37	63.77
Otu04870	Bacteria	Bacillota_A	Clostridia	Oscillospirales	Acutalibacteraceae	Fimenecus	Fimenecus sp000432435	-1.37	60.77
Otu05003	Bacteria	Bacillota_A	Clostridia	TANB77	CAG-508	CAG-269	CAG-269 sp003525075	-1.37	62.21
Otu05065	Bacteria	Bacillota_A	Clostridia	Oscillospirales	Ruminococcaceae	Gemmiger	Gemmiger qucibialis	-1.37	60.77
Otu05830	Bacteria	Bacillota_A	Clostridia	Oscillospirales	Oscillospiraceae	Dysosmobacter	Dysosmobacter segnis	-1.37	62.21
Otu10687	Bacteria	Bacillota_A	Clostridia	Lachnospirales	Lachnospiraceae	Agathobacter	Agathobacter sp900543445	-1.37	64.53
Otu00014	Bacteria	Bacteroidota	Bacteroidia	Bacteroidales	Bacteroidaceae	Prevotella	Prevotella sp900313215	-1.44	47.47
Otu00029	Bacteria	Bacteroidota	Bacteroidia	Bacteroidales	Bacteroidaceae	Prevotella	Prevotella hominis	-1.44	47.47
Otu00032	Bacteria	Verrucomicrobiota	Verrucomicrobiae	Verrucomicrobiales	Akkermansiaceae	Akkermansia	Akkermansia muciniphila_A	-1.44	53.34
Otu00102	Bacteria	Bacteroidota	Bacteroidia	Bacteroidales	Marinifilaceae	Butyricimonas	Butyricimonas virosa	-1.44	48.85
Otu00226	Bacteria	Bacillota_A	Clostridia	Oscillospirales	Oscillospiraceae	Intestinimonas	Intestinimonas butyriciproducens	-1.44	53.34
Otu00250	Bacteria	Bacillota_A	Clostridia	Oscillospirales	Ruminococcaceae	Ruminococcus_C	Ruminococcus_C callidus	-1.44	47.47
Otu00364	Bacteria	Bacillota_A	Clostridia	TANB77	CAG-508	CAG-492	CAG-492	-1.44	47.47
Otu00378	Bacteria	Bacillota_A	Clostridia	Lachnospirales	Lachnospiraceae	Butyrivibrio_A	Butyrivibrio_A sp000431815	-1.44	47.47
Otu00417	Bacteria	Bacteroidota	Bacteroidia	Bacteroidales	Bacteroidaceae	Bacteroides	Bacteroides	-1.44	47.47
Otu00424	Bacteria	Bacteroidota	Bacteroidia	Bacteroidales	Tannerellaceae	Parabacteroides	Parabacteroides timonensis	-1.44	48.85
Otu00435	Bacteria	Bacillota_A	Clostridia	Lachnospirales	Lachnospiraceae	Lachnospiraceae	Lachnospiraceae	-1.44	47.47
Otu00619	Bacteria	Bacillota_A	Clostridia	Lachnospirales	Lachnospiraceae	Agathobacter	Agathobacter rectalis	-1.44	50.34
Otu00688	Bacteria	Bacillota_C	Negativicutes	Acidaminococcales	Acidaminococcaceae	Phascolarctobacterium	Phascolarctobacterium faecium	-1.44	51.06
Otu00742	Bacteria	Actinomycetota	Actinomycetes	Actinomycetales	Bifidobacteriaceae	Bifidobacterium	Bifidobacterium adolescentis	-1.44	51.06
Otu00870	Bacteria	Bacillota_A	Clostridia	Lachnospirales	Bianqueaceae	Bianquea	Bianquea renquensis	-1.44	48.85
Otu01027	Bacteria	Bacillota	Bacilli	Lactobacillales	Lactobacillaceae	Lactobacillus	Lactobacillus paragasseri	-1.44	53.34
Otu01096	Bacteria	Bacteroidota	Bacteroidia	Bacteroidales	Bacteroidaceae	Phocaeicola	Phocaeicola	-1.44	48.85
Otu01148	Bacteria	Bacteroidota	Bacteroidia	Bacteroidales	Barnesiellaceae	Barnesiella	Barnesiella intestinihominis	-1.44	50.34
Otu01186	Bacteria	Bacillota_A	Clostridia	Lachnospirales	Lachnospiraceae	Bariatricus	Bariatricus comes	-1.44	50.34
Otu01320	Bacteria	Actinomycetota	Actinomycetes	Actinomycetales	Bifidobacteriaceae	Bifidobacterium	Bifidobacterium	-1.44	51.06
Otu01364	Bacteria	Bacillota_A	Clostridia	Oscillospirales	Acutalibacteraceae	Ruminococcus_E	Ruminococcus_E sp934476515	-1.44	53.34
Otu01624	Bacteria	Bacillota_A	Clostridia	Oscillospirales	Oscillospiraceae	CAG-170	CAG-170 sp000432135	-1.44	47.47
Otu01857	Bacteria	Bacillota_A	Clostridia	TANB77	CAG-508	CAG-492	CAG-492 sp000434335	-1.44	47.47
Otu01947	Bacteria	Bacillota_C	Negativicutes	Veillonellales	Megasphaeraceae	Megasphaera	Megasphaera sp001546855	-1.44	47.47
Otu02271	Bacteria	Bacteroidota	Bacteroidia	Bacteroidales	Bacteroidaceae	Phocaeicola	Phocaeicola vulgatus	-1.44	53.34
Otu02367	Bacteria	Bacteroidota	Bacteroidia	Bacteroidales	Muribaculaceae	UBA7173	UBA7173 sp001689685	-1.44	51.06
Otu02558	Bacteria	Bacteroidota	Bacteroidia	Bacteroidales	Bacteroidaceae	Phocaeicola	Phocaeicola vulgatus	-1.44	50.34
Otu02574	Bacteria	Bacillota_A	Clostridia	Oscillospirales	Ruminococcaceae	Massilioclostridium	Massilioclostridium facile	-1.44	50.34
Otu02653	Bacteria	Bacteroidota	Bacteroidia	Bacteroidales	Bacteroidaceae	Phocaeicola	Phocaeicola coprocola	-1.44	47.47
Otu02967	Bacteria	Bacillota_A	Clostridia	Peptostreptococcales	Anaerovoracaceae	Lentihominibacter	Lentihominibacter butyrica	-1.44	47.47
Otu03033	Bacteria	Bacillota_A	Clostridia	Lachnospirales	Lachnospiraceae	Eubacterium_G	Eubacterium_G segne	-1.44	53.34
Otu03041	Bacteria	Bacillota_I	Bacilli_A	Erysipelotrichales	Coprobacillaceae	Catenibacterium	Catenibacterium mitsuokai	-1.44	50.34
Otu03630	Bacteria	Bacillota_A	Clostridia	Lachnospirales	Anaerotignaceae	Anaerotignaceae	Anaerotignaceae	-1.44	47.47
Otu04112	Bacteria	Fusobacteriota	Fusobacteriia	Fusobacteriales	Leptotrichiaceae	Leptotrichia_A	Leptotrichia_A sp000469505	-1.44	48.85
Otu04685	Bacteria	Pseudomonadota	Alphaproteobacteria	RF32	CAG-239	Scatacola_A	Scatacola_A faecigallinarum	-1.44	48.85
Otu05446	Bacteria	Bacillota_A	Clostridia	Oscillospirales	Oscillospiraceae	Oscillospiraceae	Oscillospiraceae	-1.44	53.34
Otu06967	Bacteria	Bacteroidota	Bacteroidia	Bacteroidales	Bacteroidaceae	Alloprevotella	Alloprevotella timonensis	-1.44	51.06
Otu07133	Bacteria	Bacillota_A	Clostridia	Oscillospirales	Oscillospiraceae	CAG-103	CAG-103 sp000432375	-1.44	47.47
Otu10910	Bacteria	Bacillota_A	Clostridia	Oscillospirales	Ruminococcaceae	Ruminiclostridium_E	Ruminiclostridium_E siraeum	-1.44	47.47
Otu11453	Bacteria	Bacillota_C	Negativicutes	Veillonellales	Megasphaeraceae	Megasphaera	Megasphaera sp001546855	-1.44	47.47
Otu00005	Bacteria	Pseudomonadota	Gammaproteobacteria	Enterobacterales	Succinivibrionaceae	Succinivibrio	Succinivibrio sp000431835	-1.54	32.22
Otu00006	Bacteria	Bacillota_C	Negativicutes	Veillonellales	Dialisteraceae	Dialister	Dialister hominis	-1.54	29.52
Otu00071	Bacteria	Pseudomonadota	Gammaproteobacteria	Enterobacterales	Enterobacteriaceae	Escherichia	Escherichia marmotae	-1.54	30.83
Otu00146	Bacteria	Pseudomonadota	Gammaproteobacteria	Enterobacterales	Enterobacteriaceae	Enterobacter	Enterobacter	-1.54	34.98
Otu00156	Bacteria	Bacillota_A	Clostridia	Lachnospirales	Lachnospiraceae	Enterocloster	Enterocloster bolteae	-1.54	32.89
Otu00166	Bacteria	Bacillota_A	Clostridia	Oscillospirales	Acutalibacteraceae	Hominenteromicrobium	Hominenteromicrobium mulieris	-1.54	32.22
Otu00169	Bacteria	Bacillota_A	Clostridia	Lachnospirales	Lachnospiraceae	Blautia_A	Blautia_A intestinalis	-1.54	32.22
Otu00274	Bacteria	Bacillota	Bacilli	MOL361	Turicibacteraceae	Turicibacter	Turicibacter sanguinis	-1.54	32.22
Otu00355	Bacteria	Bacillota_A	Clostridia	Lachnospirales	Lachnospiraceae	Agathobacter	Agathobacter	-1.54	32.89
Otu00366	Bacteria	Bacillota_A	Clostridia	Lachnospirales	Lachnospiraceae	Blautia_A	Blautia_A ammoniilytica	-1.54	32.22
Otu00413	Bacteria	Bacillota_A	Clostridia	Lachnospirales	Lachnospiraceae	Lachnospiraceae	Lachnospiraceae	-1.54	30.83
Otu00449	Bacteria	Bacillota_A	Clostridia	Oscillospirales	Acutalibacteraceae	Anaeromassilibacillus	Anaeromassilibacillus stercoravium	-1.54	32.89
Otu00466	Bacteria	Bacteroidota	Bacteroidia	Bacteroidales	Bacteroidaceae	Bacteroidaceae	Bacteroidaceae	-1.54	32.89
Otu00588	Bacteria	Bacillota_C	Negativicutes	Acidaminococcales	Acidaminococcaceae	Phascolarctobacterium	Phascolarctobacterium faecium	-1.54	32.89
Otu00616	Bacteria	Bacillota_A	Clostridia	Christensenellales	Aristaeellaceae	UBA11524	UBA11524 sp000437595	-1.54	32.22
Otu00674	Bacteria	Bacillota_A	Clostridia	Oscillospirales	Oscillospiraceae	Oscillibacter	Oscillibacter ruminantium	-1.54	34.98
Otu00714	Bacteria	Bacteria	Bacteria	Bacteria	Bacteria	Bacteria	Bacteria	-1.54	32.89
Otu00727	Bacteria	Bacteroidota	Bacteroidia	Bacteroidales	Bacteroidaceae	Phocaeicola	Phocaeicola sp959599425	-1.54	34.98
Otu00751	Bacteria	Bacillota	Bacilli	Lactobacillales	Lactobacillaceae	Lactiplantibacillus	Lactiplantibacillus pentosus	-1.54	34.98
Otu00753	Bacteria	Bacillota_A	Clostridia	Oscillospirales	Ruminococcaceae	Gemmiger	Gemmiger formicilis	-1.54	32.22
Otu00802	Bacteria	Actinomycetota	Coriobacteriia	Coriobacteriales	Eggerthellaceae	Slackia	Slackia isoflavoniconvertens	-1.54	34.98
Otu00827	Bacteria	Bacillota_A	Clostridia	Oscillospirales	Oscillospiraceae	CAG-170	CAG-170 sp900549635	-1.54	32.22
Otu00834	Bacteria	Bacteroidota	Bacteroidia	Bacteroidales	Bacteroidaceae	Phocaeicola	Phocaeicola vulgatus	-1.54	34.98
Otu00878	Bacteria	Actinomycetota	Coriobacteriia	Coriobacteriales	Atopobiaceae	Tractidigestivibacter	Tractidigestivibacter sp000752675	-1.54	32.89
Otu00888	Bacteria	Bacteria	Bacteria	Bacteria	Bacteria	Bacteria	Bacteria	-1.54	32.22
Otu00889	Bacteria	Bacillota_I	Bacilli_A	RF39	UBA660	Onthocola_B	Onthocola_B sp000438075	-1.54	30.83
Otu00892	Bacteria	Bacteroidota	Bacteroidia	Bacteroidales	Bacteroidaceae	Bacteroides	Bacteroides	-1.54	30.83
Otu00917	Bacteria	Bacillota_A	Clostridia	Oscillospirales	Ruminococcaceae	Fumia	Fumia xinanensis	-1.54	29.52
Otu00955	Bacteria	Bacillota_A	Clostridia	Lachnospirales	Lachnospiraceae	Blautia_A	Blautia_A	-1.54	29.52
Otu00968	Bacteria	Bacteroidota	Bacteroidia	Bacteroidales	Bacteroidaceae	Phocaeicola	Phocaeicola dorei	-1.54	30.83
Otu00971	Bacteria	Bacillota_A	Clostridia	Oscillospirales	Ruminococcaceae	Faecalibacterium	Faecalibacterium	-1.54	32.89
Otu01006	Bacteria	Bacillota_A	Clostridia	Oscillospirales	Ruminococcaceae	Faecalibacterium	Faecalibacterium	-1.54	34.98
Otu01010	Bacteria	Bacillota_A	Clostridia	Lachnospirales	Lachnospiraceae	Oliverpabstia	Oliverpabstia intestinalis	-1.54	32.89
Otu01018	Bacteria	Bacillota_A	Clostridia	Lachnospirales	Lachnospiraceae	Mediterraneibacter	Mediterraneibacter massiliensis	-1.54	34.98
Otu01022	Bacteria	Bacillota_A	Clostridia	Lachnospirales	Lachnospiraceae	Agathobacter	Agathobacter rectalis	-1.54	29.52
Otu01024	Bacteria	Bacillota_A	Clostridia	Oscillospirales	Ruminococcaceae	Faecalibacterium	Faecalibacterium	-1.54	32.22
Otu01026	Bacteria	Bacillota_A	Clostridia	Lachnospirales	Lachnospiraceae	Lachnospira	Lachnospira eligens_A	-1.54	32.89
Otu01058	Bacteria	Bacteroidota	Bacteroidia	Bacteroidales	Bacteroidaceae	Bacteroides	Bacteroides intestinalis	-1.54	32.22
Otu01068	Bacteria	Actinomycetota	Coriobacteriia	Coriobacteriales	Atopobiaceae	Lancefieldella	Lancefieldella sp000564995	-1.54	32.22
Otu01099	Bacteria	Bacillota_A	Clostridia	Lachnospirales	Lachnospiraceae	Mediterraneibacter	Mediterraneibacter	-1.54	32.89
Otu01134	Bacteria	Bacillota_A	Clostridia	Oscillospirales	Ruminococcaceae	Gemmiger	Gemmiger qucibialis	-1.54	30.83
Otu01135	Bacteria	Bacillota_A	Clostridia	Oscillospirales	Acutalibacteraceae	Acutalibacter	Acutalibacter stercoravium	-1.54	32.89
Otu01194	Bacteria	Bacillota_A	Clostridia	Oscillospirales	Ruminococcaceae	Ruminococcus_C	Ruminococcus_C sp000433635	-1.54	30.83
Otu01198	Bacteria	Bacillota_A	Clostridia	Oscillospirales	Acutalibacteraceae	Acutalibacteraceae	Acutalibacteraceae	-1.54	32.89
Otu01219	Bacteria	Bacillota_C	Negativicutes	Veillonellales	Megasphaeraceae	Megasphaera	Megasphaera elsdenii	-1.54	29.52
Otu01246	Bacteria	Actinomycetota	Actinomycetes	Actinomycetales	Bifidobacteriaceae	Bifidobacterium	Bifidobacterium	-1.54	34.98
Otu01286	Bacteria	Bacteroidota	Bacteroidia	Bacteroidales	Bacteroidaceae	Phocaeicola	Phocaeicola coprocola	-1.54	29.52
Otu01315	Bacteria	Bacteroidota	Bacteroidia	Bacteroidales	Bacteroidaceae	Phocaeicola	Phocaeicola sartorii	-1.54	32.22
Otu01323	Bacteria	Actinomycetota	Coriobacteriia	Coriobacteriales	Eggerthellaceae	Senegalimassilia	Senegalimassilia anaerobia	-1.54	29.52
Otu01359	Bacteria	Bacillota_A	Clostridia	TANB77	CAG-508	CAG-269	CAG-269 sp003525075	-1.54	29.52
Otu01368	Bacteria	Bacteroidota	Bacteroidia	Bacteroidales	Tannerellaceae	Parabacteroides	Parabacteroides merdae	-1.54	30.83
Otu01386	Bacteria	Bacteroidota	Bacteroidia	Bacteroidales	Marinifilaceae	Butyricimonas	Butyricimonas	-1.54	32.22
Otu01405	Bacteria	Bacillota_A	Clostridia	Oscillospirales	Acutalibacteraceae	Ruminococcus_E	Ruminococcus_E sp934476515	-1.54	32.89
Otu01441	Bacteria	Bacillota_A	Clostridia	Oscillospirales	Ruminococcaceae	Ruminococcaceae	Ruminococcaceae	-1.54	29.52
Otu01497	Bacteria	Pseudomonadota	Alphaproteobacteria	RF32	CAG-239	Scatacola_A	Scatacola_A faecigallinarum	-1.54	34.98
Otu01515	Bacteria	Bacillota_A	Clostridia	Oscillospirales	Ruminococcaceae	Ruminococcaceae	Ruminococcaceae	-1.54	32.22
Otu01535	Bacteria	Bacteroidota	Bacteroidia	Bacteroidales	Tannerellaceae	Parabacteroides	Parabacteroides johnsonii	-1.54	29.52
Otu01580	Bacteria	Bacillota_A	Clostridia	Lachnospirales	Lachnospiraceae	Mediterraneibacter	Mediterraneibacter faecis	-1.54	30.83
Otu01773	Bacteria	Bacillota_A	Clostridia	Lachnospirales	Lachnospiraceae	Coprococcus	Coprococcus aceti	-1.54	32.89
Otu01833	Bacteria	Bacillota_A	Clostridia	Oscillospirales	Oscillospiraceae	Lawsonibacter	Lawsonibacter sp000177015	-1.54	30.83
Otu02001	Bacteria	Pseudomonadota	Alphaproteobacteria	RF32	CAG-239	Scatacola_A	Scatacola_A faecigallinarum	-1.54	29.52
Otu02099	Bacteria	Bacillota_A	Clostridia	Oscillospirales	Oscillospirales	Oscillospirales	Oscillospirales	-1.54	30.83
Otu02153	Bacteria	Bacillota_C	Negativicutes	Acidaminococcales	Acidaminococcaceae	Phascolarctobacterium	Phascolarctobacterium faecium	-1.54	32.89
Otu02174	Bacteria	Bacteroidota	Bacteroidia	Bacteroidales	Muribaculaceae	UBA7173	UBA7173 sp001689685	-1.54	30.83
Otu02221	Bacteria	Bacillota_A	Clostridia	Oscillospirales	Ruminococcaceae	Gemmiger	Gemmiger formicilis	-1.54	29.52
Otu02497	Bacteria	Bacillota_A	Clostridia	Lachnospirales	Lachnospiraceae	Agathobacter	Agathobacter	-1.54	32.89
Otu02734	Bacteria	Bacillota_C	Negativicutes	Acidaminococcales	Acidaminococcaceae	Phascolarctobacterium	Phascolarctobacterium faecium	-1.54	29.52
Otu02805	Bacteria	Bacillota_A	Clostridia	Lachnospirales	Lachnospiraceae	Bariatricus	Bariatricus comes_A	-1.54	29.52
Otu02862	Bacteria	Bacillota_A	Clostridia	Christensenellales	UBA1750	Spyradocola	Spyradocola merdavium	-1.54	30.83
Otu03134	Bacteria	Bacillota_A	Clostridia	Oscillospirales	Oscillospiraceae	Vescimonas	Vescimonas sp000435555	-1.54	30.83
Otu03521	Bacteria	Bacillota_A	Clostridia	TANB77	CAG-508	CAG-492	CAG-492 sp000434335	-1.54	29.52
Otu03590	Bacteria	Bacillota_A	Clostridia	Oscillospirales	Ruminococcaceae	Ruminococcaceae	Ruminococcaceae	-1.54	30.83
Otu03667	Bacteria	Bacillota_A	Clostridia	Oscillospirales	Ruminococcaceae	Faecalibacterium	Faecalibacterium sp900758465	-1.54	30.83
Otu03822	Bacteria	Actinomycetota	Actinomycetota	Actinomycetota	Actinomycetota	Actinomycetota	Actinomycetota	-1.54	29.52
Otu04231	Bacteria	Bacillota_A	Clostridia	Lachnospirales	Lachnospiraceae	Lachnospira	Lachnospira eligens_A	-1.54	30.83
Otu04336	Bacteria	Bacillota_A	Clostridia	Oscillospirales	Oscillospiraceae	CAG-170	CAG-170 sp900549635	-1.54	32.22
Otu04382	Bacteria	Bacteroidota	Bacteroidia	Bacteroidales	Bacteroidaceae	Prevotella	Prevotella faecis	-1.54	34.98
Otu04383	Bacteria	Bacillota_A	Clostridia	Oscillospirales	Acutalibacteraceae	Clostridium_A	Clostridium_A leptum	-1.54	30.83
Otu04686	Bacteria	Bacteroidota	Bacteroidia	Bacteroidales	Bacteroidaceae	Bacteroides	Bacteroides intestinalis_A	-1.54	30.83
Otu04938	Bacteria	Bacteroidota	Bacteroidia	Bacteroidales	Bacteroidaceae	Prevotella	Prevotella	-1.54	30.83
Otu05010	Bacteria	Bacillota_I	Bacilli_A	Erysipelotrichales	Erysipelotrichaceae	Bulleidia	Bulleidia moorei	-1.54	30.83
Otu05689	Bacteria	Bacillota_A	Clostridia	Peptostreptococcales	Peptostreptococcaceae	Terrisporobacter	Terrisporobacter petrolearius	-1.54	34.98
Otu06732	Bacteria	Bacillota_A	Clostridia	Oscillospirales	Acutalibacteraceae	JAGZMM01	JAGZMM01 sp018364155	-1.54	34.98
Otu06761	Bacteria	Bacillota_A	Clostridia	TANB77	CAG-508	CAG-269	CAG-269 sp003525075	-1.54	29.52
Otu07010	Bacteria	Bacillota_A	Clostridia	Oscillospirales	Oscillospiraceae	Pseudoscilispira	Pseudoscilispira sp020555605	-1.54	32.22
Otu07165	Bacteria	Actinomycetota	Coriobacteriia	Coriobacteriales	QAMH01	QAMH01	QAMH01 sp900544245	-1.54	29.52
Otu08022	Bacteria	Bacillota_A	Clostridia	Oscillospirales	Ruminococcaceae	Faecalibacterium	Faecalibacterium prausnitzii_E	-1.54	29.52
Otu08717	Bacteria	Bacillota_A	Clostridia	Oscillospirales	Oscillospiraceae	CAG-170	CAG-170 sp900549635	-1.54	32.89
Otu08904	Bacteria	Bacillota_A	Clostridia	Oscillospirales	Butyricicoccaceae	Butyricicoccus	Butyricicoccus	-1.54	34.98
Otu09498	Bacteria	Pseudomonadota	Gammaproteobacteria	Burkholderiales	Burkholderiaceae	Sutterella	Sutterella wadsworthensis	-1.54	30.83
Otu09718	Bacteria	Pseudomonadota	Gammaproteobacteria	Burkholderiales	Burkholderiaceae	Sutterella	Sutterella wadsworthensis	-1.54	32.22
Otu09905	Bacteria	Pseudomonadota	Alphaproteobacteria	Rhodobacterales	Rhodobacteraceae	Paracoccus	Paracoccus sp000518925	-1.54	29.52
Otu11434	Bacteria	Bacillota_A	Clostridia	Oscillospirales	Acutalibacteraceae	Ruminococcus_E	Ruminococcus_E bromii	-1.54	32.22
