# Supplementary material for: Analytic attributes of the 16S rRNA gene sequencing methodology for human gut microbiota characterization
Source: Appl Microbiol Biotechnol. 2026 May 22;110(1):217. doi: 10.1007/s00253-026-13844-8 (PMC13375765; doi:10.1007/s00253-026-13844-8)
Supplement: Supplementary file 5 — XLSX (332 KB) [file 253_2026_13844_MOESM5_ESM.xlsx]

## Sheet: phylum
Domain	Phylum	we.ep	we.eBH	wi.ep	wi.eBH	rab.all	rab.win.fresh	rab.win.thawed	diff.btw	diff.win	effect	effect.low	effect.high	overlap
Bacteria	Bacillota_I	9.83993e-05	0.000596414	0	0	2.6222	2.03653	4.68472	2.6576	0.605912	4.38099	1.47992	23.4121	2.80722e-05
Bacteria	Actinomycetota	5.07723e-05	0.000476847	0	0	2.8705	2.09839	5.40038	3.34116	0.715197	4.66365	1.56048	25.7553	2.80722e-05
Bacteria	Bacillota	0.004203	0.0133066	0.000290043	0.000895238	-2.59581	-3.25635	-0.862962	2.43175	1.06133	2.23044	0.439388	14.2847	0.00200083
Bacteria	Bacillota_A	0.00317168	0.0104247	0.000424242	0.0012684	6.36841	5.88248	7.34356	1.44253	0.556412	2.61899	0.522369	17.5682	0.00319924
Bacteria	Pseudomonadota	0.000624496	0.00623321	0.00447619	0.019026	1.62658	2.01894	-0.171301	-2.22372	0.651473	-3.37168	-20.4409	-0.980001	0.000404022
Bacteria	Bacteria	0.0262967	0.108417	0.00486147	0.0201861	-1.91781	-1.30834	-4.29272	-3.11586	1.53321	-1.99492	-17.2277	-0.217009	0.00120138
Bacteria	Cyanobacteriota	0.0288304	0.120664	0.00649784	0.0255584	-1.57403	-1.12578	-4.81954	-3.87692	2.40529	-1.5393	-18.1597	-0.120855	0.00880019
Bacteria	Bacteroidota	0.130211	0.258482	0.104896	0.206677	5.95693	5.72541	6.20367	0.469536	0.53554	0.81971	-1.3432	6.91813	0.169932
Bacteria	Bacillota_B	0.192578	0.347664	0.121797	0.241537	-5.68487	-7.02051	-4.42584	2.35814	3.49761	0.62905	-1.87963	7.72788	0.1988
Bacteria	Verrucomicrobiota	0.345943	0.615231	0.326212	0.581557	-6.74671	-6.04827	-7.94108	-1.68796	3.22834	-0.455432	-6.78558	2.51053	0.260696
Bacteria	Desulfobacterota	0.223337	0.514398	0.282675	0.593636	-3.0975	-2.76565	-3.56538	-0.859378	1.39878	-0.591166	-5.58392	1.55985	0.255098
Bacteria	Bacillota_C	0.622177	0.830185	0.69419	0.860053	4.61787	4.63073	4.5974	0.0848878	0.772549	0.102339	-2.8476	4.96418	0.458

## Sheet: class
Domain	Phylum	Class	we.ep	we.eBH	wi.ep	wi.eBH	rab.all	rab.win.fresh	rab.win.thawed	diff.btw	diff.win	effect	effect.low	effect.high	overlap
Bacteria	Bacillota_I	Bacilli_A	7.44932e-05	0.000385234	0	0	2.55672	2.00014	4.64429	2.61624	0.545954	4.78016	1.57039	27.4361	2.80722e-05
Bacteria	Actinomycetota	Actinomycetes	7.51017e-05	0.000390764	0	0	2.06188	1.46247	4.41814	3.02395	0.666643	4.57203	1.54376	25.2273	2.80722e-05
Bacteria	Actinomycetota	Coriobacteriia	7.96434e-06	9.49469e-05	0	0	1.32685	0.726128	4.21979	3.53641	0.655889	5.42204	2.02095	32.4373	2.80722e-05
Bacteria	Bacillota	Bacilli	0.00275985	0.00812878	8.22511e-05	0.000223232	-2.59251	-3.25121	-1.16675	2.18374	0.937819	2.34628	0.541879	14.589	0.000404022
Bacteria	Bacillota_A	Clostridia	0.00242113	0.00721772	0.000238095	0.000646465	6.30114	5.89081	7.28745	1.37946	0.494796	2.7999	0.627566	18.7032	0.00200083
Bacteria	Pseudomonadota	Alphaproteobacteria	0.000282922	0.00303519	0.00433333	0.0171051	1.03144	1.37241	-1.91644	-3.35651	0.710745	-4.59908	-27.4556	-1.46409	2.80722e-05
Bacteria	Bacteria	Bacteria	0.0241593	0.0877494	0.00445022	0.0173899	-1.88068	-1.29596	-4.35171	-3.17887	1.47737	-2.14536	-18.301	-0.267617	0.000404022
Bacteria	Cyanobacteriota	Vampirovibrionia	0.0308089	0.110132	0.00696537	0.0246566	-1.55535	-1.09772	-4.88117	-3.92013	2.53553	-1.48372	-17.8942	-0.0754587	0.0108002
Bacteria	Pseudomonadota	Gammaproteobacteria	0.00983269	0.0451782	0.0085368	0.0291495	0.183402	0.618163	-0.644773	-1.29526	0.693341	-1.83697	-12.0336	-0.157831	0.0152001
Bacteria	Bacteroidota	Bacteroidia	0.139995	0.273482	0.109948	0.215428	5.92838	5.73328	6.14299	0.390428	0.443937	0.795534	-1.42284	7.70304	0.177929
Bacteria	Bacillota_B	Dehalobacteriia	0.201851	0.369444	0.128693	0.258093	-5.76262	-7.03401	-4.46783	2.27319	3.49441	0.574533	-2.09753	7.30522	0.216
Bacteria	Desulfobacterota	Desulfovibrionia	0.17995	0.416628	0.227701	0.485585	-3.10731	-2.76964	-3.6387	-0.957122	1.33542	-0.680393	-6.27355	1.39642	0.22431
Bacteria	Verrucomicrobiota	Lentisphaeria	0.333098	0.587849	0.31287	0.552702	-6.81066	-6.07696	-8.02855	-1.7402	3.23966	-0.467205	-6.95194	2.49571	0.2508
Bacteria	Bacillota_C	Negativicutes	0.679124	0.88108	0.763658	0.907197	4.60171	4.64024	4.5449	0.025368	0.723994	0.0302144	-2.76527	4.57877	0.485806

## Sheet: order
Domain	Phylum	Class	Order	we.ep	we.eBH	wi.ep	wi.eBH	rab.all	rab.win.fresh	rab.win.thawed	diff.btw	diff.win	effect	effect.low	effect.high	overlap
Bacteria	Actinomycetota	Actinomycetes	Actinomycetales	4.99572e-05	0.000619245	0	0	4.71607	3.92924	6.32681	2.36846	0.601179	3.80965	1.27996	21.7715	2.80722e-05
Bacteria	Actinomycetota	Coriobacteriia	Coriobacteriales	1.39395e-05	0.000245037	0	0	3.82396	3.06771	6.12609	3.05078	0.582496	5.22255	1.74064	30.2636	2.80722e-05
Bacteria	Bacillota_I	Bacilli_A	Erysipelotrichales	8.60756e-05	0.000859298	4.329e-06	2.04082e-05	5.04076	4.56537	6.50399	1.94264	0.49447	3.88888	1.30844	21.4872	2.80722e-05
Bacteria	Bacillota_A	Clostridia	Lachnospirales	0.00131099	0.00748264	0.0004329	0.00184213	7.33935	6.73401	8.17725	1.49901	0.643369	2.26908	0.500349	13.7121	0.00200003
Bacteria	Bacillota_A	Clostridia	Peptostreptococcales	0.00196747	0.00938962	0.00137229	0.00525633	2.16083	1.6359	2.88798	1.2521	0.547688	2.22705	0.334232	13.5799	0.00719735
Bacteria	Bacillota	Bacilli	Lactobacillales	0.00381223	0.0165145	0.00206494	0.00784539	0.0528561	-0.715787	0.900208	1.66043	0.879668	1.86571	0.158641	11.0397	0.0143944
Bacteria	Bacillota_A	Clostridia	Christensenellales	0.00777465	0.0288361	0.0058658	0.019398	2.39381	1.95003	2.92854	1.03021	0.592226	1.66799	-0.038917	10.8487	0.0283887
Bacteria	Bacillota_A	Clostridia	UBA1381	0.00728808	0.0280654	0.00596537	0.0207373	0.464704	-0.312099	1.17055	1.5119	0.875567	1.64118	-0.115589	10.6264	0.0359857
Bacteria	Pseudomonadota	Alphaproteobacteria	RF32	6.56637e-05	0.00182509	0.004329	0.028648	3.45415	3.91489	-0.0667996	-3.98638	0.693196	-5.72936	-29.4952	-1.93305	2.80722e-05
Bacteria	Pseudomonadota	Gammaproteobacteria	Burkholderiales	0.0119513	0.0872039	0.004329	0.028648	2.56479	3.09356	-0.0179255	-3.21073	1.3571	-2.48398	-23.2646	-0.411873	2.80722e-05
Bacteria	Bacteria	Bacteria	Bacteria	0.011166	0.0792933	0.004329	0.028648	0.84797	1.3764	-2.90848	-4.30256	1.65452	-2.75585	-23.5787	-0.405937	2.80722e-05
Bacteria	Cyanobacteriota	Vampirovibrionia	Gastranaerophilales	0.0229362	0.14373	0.00437662	0.0288888	1.04844	1.57533	-2.98534	-4.67682	2.69013	-1.74717	-21.9349	-0.194058	2.80722e-05
Bacteria	Bacillota_C	Negativicutes	Acidaminococcales	0.00209861	0.0237282	0.0061342	0.0380471	5.75822	6.27821	5.02586	-1.24855	0.565306	-2.14179	-12.3008	-0.339067	0.0100002
Bacteria	Bacillota_A	Clostridia	Monoglobales	0.0208899	0.068442	0.0235238	0.0704998	0.420327	-0.653892	0.953065	1.64545	1.28269	1.2343	-0.514527	8.65583	0.0932
Bacteria	Pseudomonadota	Gammaproteobacteria	Enterobacterales	0.028482	0.0869975	0.0248874	0.0716633	-0.506999	-1.06687	0.158078	1.24799	0.967521	1.25584	-0.496511	8.08646	0.082
Bacteria	Bacillota	Bacilli	Staphylococcales	0.107563	0.246965	0.0458658	0.123128	-4.52223	-6.0217	-2.49202	3.32176	3.37658	0.91281	-1.55853	9.76441	0.121951
Bacteria	Desulfobacterota	Desulfovibrionia	Desulfovibrionales	0.114778	0.475906	0.068329	0.281198	-1.01381	-0.30661	-1.71145	-1.49622	1.61315	-0.802699	-12.553	0.617549	0.1152
Bacteria	Bacillota_A	Clostridia	TANB77	0.158018	0.47588	0.180498	0.504678	4.63536	4.82388	4.37116	-0.437398	0.528233	-0.777336	-6.32696	1.55433	0.2012
Bacteria	Bacillota_A	Clostridia	Clostridiales	0.312344	0.566542	0.29597	0.523334	2.11709	1.96967	2.28264	0.320046	0.562909	0.51613	-1.87551	5.44234	0.276
Bacteria	Bacillota_A	Clostridia	Oscillospirales	0.358225	0.625098	0.340017	0.57691	7.79376	7.68148	7.93284	0.247995	0.528887	0.435126	-2.27367	4.83278	0.311875
Bacteria	Bacillota_A	Clostridia	Clostridia	0.233162	0.654244	0.244104	0.618771	-2.87058	-2.25441	-3.60478	-1.42135	2.20144	-0.546859	-6.97816	1.80501	0.229508
Bacteria	Bacteroidota	Bacteroidia	Bacteroidales	0.249645	0.576147	0.294965	0.628187	8.16978	8.30459	8.01472	-0.29769	0.458434	-0.605779	-5.53758	1.90467	0.244702
Bacteria	Bacillota_B	Dehalobacteriia	Dehalobacteriia	0.418943	0.709141	0.335706	0.633321	-3.22006	-4.07092	-2.37806	1.42622	3.7326	0.325901	-3.31637	6.47845	0.316273
Bacteria	Pseudomonadota	Alphaproteobacteria	Rhizobiales	0.577605	0.769487	0.532948	0.732221	-6.11855	-6.56891	-5.55279	0.966567	4.10989	0.206941	-3.33713	4.393	0.390244
Bacteria	Bacillota_C	Negativicutes	Selenomonadales	0.639248	0.831532	0.607407	0.803318	-5.83326	-6.07889	-5.4885	0.735295	4.33489	0.146978	-3.67852	4.44101	0.420632
Bacteria	Verrucomicrobiota	Lentisphaeria	Victivallales	0.488891	0.820433	0.484762	0.809256	-5.37461	-4.62314	-6.12177	-1.47993	4.11269	-0.302321	-5.74529	3.2779	0.3344
Bacteria	Bacillota_I	Bacilli_A	ML615J-28	0.736373	0.885318	0.728758	0.867848	-6.16022	-6.15243	-6.16764	-0.0132472	4.08232	-0.00308604	-4.15623	4.57113	0.498201
Bacteria	Bacillota	Bacilli	MOL361	0.675993	0.881228	0.665433	0.868836	-4.82386	-4.94319	-4.68521	0.470005	4.29316	0.0946902	-3.45636	4.48371	0.4532
Bacteria	Fusobacteriota	Fusobacteriia	Fusobacteriales	0.738385	0.887548	0.725558	0.871265	-6.11277	-6.12396	-6.09138	0.00887685	4.08881	0.0020218	-3.85916	4.13609	0.4988
Bacteria	Actinomycetota	Actinomycetes	Mycobacteriales	0.672607	0.89541	0.672671	0.894203	-3.35645	-3.5691	-3.17772	0.354874	3.16494	0.0918391	-4.00488	5.53132	0.441423
Bacteria	Bacillota_A	Clostridia	Tissierellales	0.716338	0.94167	0.744545	0.935982	-5.44953	-5.34767	-5.57508	-0.29913	4.14152	-0.0577103	-4.28264	3.74265	0.464
Bacteria	Bacillota_I	Bacilli_A	RF39	0.835983	0.974135	0.778515	0.945251	-0.834153	-0.887669	-0.778005	0.0716201	1.46242	0.0438181	-3.5793	3.45645	0.4828
Bacteria	Bacillota_C	Negativicutes	Veillonellales	0.842418	0.983381	0.680861	0.959441	5.81651	5.90669	5.71374	-0.141471	0.690045	-0.164818	-3.83119	4.52935	0.414634

## Sheet: family
Domain	Phylum	Class	Order	Family	we.ep	we.eBH	wi.ep	wi.eBH	rab.all	rab.win.fresh	rab.win.thawed	diff.btw	diff.win	effect	effect.low	effect.high	overlap
Bacteria	Bacillota_I	Bacilli_A	Erysipelotrichales	Coprobacillaceae	4.15578e-05	0.000703739	0	0	6.51208	6.12999	7.84714	1.72253	0.388025	4.42823	1.60023	22.1353	2.80722e-05
Bacteria	Actinomycetota	Actinomycetes	Actinomycetales	Bifidobacteriaceae	4.58619e-05	0.000815236	0	0	6.1529	5.51618	7.68912	2.16953	0.527353	4.05159	1.33107	22.0068	2.80722e-05
Bacteria	Actinomycetota	Coriobacteriia	Coriobacteriales	Coriobacteriaceae	2.1808e-05	0.000490569	0	0	5.33342	4.32236	7.28254	2.95677	0.522681	5.4066	1.55366	34.7287	2.80722e-05
Bacteria	Actinomycetota	Coriobacteriia	Coriobacteriales	Eggerthellaceae	4.52473e-05	0.000766006	0	0	2.58707	2.02292	4.28431	2.25397	0.565838	3.93316	1.34733	21.6319	2.80722e-05
Bacteria	Bacillota_A	Clostridia	Lachnospirales	Lachnospiraceae	0.00151175	0.0135974	0.000125541	0.00101855	8.77308	8.27137	9.54395	1.29772	0.540751	2.40446	0.515989	15.8892	0.000403861
Bacteria	Bacillota_A	Clostridia	Peptostreptococcales	Anaerovoracaceae	0.00128071	0.0110001	0.000168831	0.00114186	0.639635	-0.481166	2.109	2.64812	1.07831	2.43114	0.512118	15.502	0.0016004
Bacteria	Bacillota_A	Clostridia	Christensenellales	Aristaeellaceae	0.00049821	0.00515587	0.000177489	0.00134353	3.44668	3.00823	4.26863	1.27495	0.450352	2.81227	0.722979	17.1495	0.00120138
Bacteria	Bacillota_A	Clostridia	Oscillospirales	Butyricicoccaceae	0.000654048	0.00645193	0.000203463	0.00151903	2.05531	1.05172	3.47668	2.41232	0.94199	2.52473	0.555375	14.3782	0.00200003
Bacteria	Pseudomonadota	Alphaproteobacteria	RF32	CAG-239	2.74458e-05	0.00136353	0.004329	0.0437155	5.04455	5.489	1.24646	-4.27056	0.648461	-6.5929	-35.1688	-2.3505	2.80722e-05
Bacteria	Pseudomonadota	Gammaproteobacteria	Burkholderiales	Burkholderiaceae	0.00459563	0.0519646	0.004329	0.0437155	4.03809	4.48378	0.920972	-3.66871	1.36054	-2.73412	-20.0874	-0.617555	2.80722e-05
Bacteria	Cyanobacteriota	Vampirovibrionia	Gastranaerophilales	Gastranaerophilaceae	0.00386009	0.0463251	0.004329	0.0437155	2.7192	3.16272	-1.2353	-4.4357	1.54024	-2.69625	-19.8999	-0.530268	2.80722e-05
Bacteria	Bacteria	Bacteria	Bacteria	Bacteria	0.014796	0.107712	0.004329	0.0437155	2.39344	2.92463	-1.76769	-4.70327	2.25986	-2.26044	-27.4035	-0.352274	2.80722e-05
Bacteria	Bacillota_C	Negativicutes	Acidaminococcales	Acidaminococcaceae	0.000558922	0.0141387	0.0044632	0.0446385	7.34279	7.85315	6.41193	-1.46232	0.586028	-2.49871	-13.7802	-0.608013	0.0016004
Bacteria	Bacillota_C	Negativicutes	Veillonellales	Dialisteraceae	0.00948203	0.0773246	0.00909524	0.0677647	3.76541	4.07686	3.1322	-0.964953	0.514889	-1.84265	-11.393	-0.124881	0.015194
Bacteria	Actinomycetota	Coriobacteriia	Coriobacteriales	UMGS124	0.0299628	0.151459	0.0145281	0.0691459	-0.80043	-2.49613	0.266647	2.98462	2.54649	1.08016	-0.234065	10.3299	0.058
Bacteria	Bacillota_A	Clostridia	Monoglobales	Monoglobaceae	0.0242776	0.12904	0.0171169	0.0785905	1.85747	1.32203	2.39033	1.20071	0.999581	1.19081	-0.254332	9.50967	0.0611756
Bacteria	Bacillota	Bacilli	Lactobacillales	Streptococcaceae	0.0227901	0.121657	0.0194329	0.0885642	1.12195	0.341223	1.71015	1.3914	1.07464	1.22009	-0.484291	8.53185	0.0771692
Bacteria	Desulfobacterota	Desulfovibrionia	Desulfovibrionales	Desulfovibrionaceae	0.0183108	0.124615	0.0140519	0.0946783	0.524903	1.20983	-0.919706	-2.25502	1.5029	-1.42785	-10.8401	0.137169	0.0372
Bacteria	Bacillota_A	Clostridia	Peptostreptococcales	Peptostreptococcaceae	0.0241758	0.125072	0.0215498	0.0964886	3.48682	3.17193	3.90987	0.752215	0.564839	1.29291	-0.513324	8.79103	0.0767693
Bacteria	Bacillota_A	Clostridia	UBA1381	UBA1381	0.0282311	0.147597	0.0236104	0.109483	2.15178	1.4891	2.68782	1.24108	1.05161	1.12296	-0.512296	7.91919	0.0927629
Bacteria	Bacillota_A	Clostridia	Oscillospirales	Oscillospiraceae	0.0139403	0.1047	0.0260216	0.149865	6.70619	7.20483	6.34345	-0.816613	0.534098	-1.40249	-9.70677	0.461567	0.072
Bacteria	Bacillota_C	Negativicutes	Veillonellales	Veillonellaceae	0.0183568	0.125094	0.0265498	0.152205	2.02198	2.65383	1.39862	-1.28307	0.927837	-1.35356	-9.23266	0.526854	0.067573
Bacteria	Bacillota_A	Clostridia	TANB77	CAG-508	0.023114	0.142367	0.0329957	0.17428	6.14526	6.42687	5.76888	-0.655615	0.489801	-1.29871	-8.93004	0.48837	0.0723711
Bacteria	Bacteroidota	Bacteroidia	Bacteroidales	Bacteroidaceae	0.0231962	0.141057	0.0338918	0.178003	9.58459	9.8339	9.23061	-0.585399	0.406863	-1.37788	-9.3724	0.570785	0.069972
Bacteria	Actinomycetota	Actinomycetes	Actinomycetales	Actinomycetaceae	0.0716944	0.280165	0.0699524	0.238028	0.0619079	-0.746169	0.684709	1.39517	1.45528	0.905773	-1.02025	7.68603	0.1548
Bacteria	Bacillota_A	Clostridia	Christensenellales	QALW01	0.0479489	0.240902	0.056974	0.259435	-0.913206	0.10999	-2.03715	-2.13558	1.821	-1.12582	-8.89563	0.765649	0.101559
Bacteria	Bacillota_A	Clostridia	Clostridia	Clostridia	0.0868888	0.404349	0.0697186	0.302184	-1.18308	-0.418861	-2.73434	-2.28278	2.37244	-0.850641	-10.8675	0.675908	0.114354
Bacteria	Bacillota_A	Clostridia	Lachnospirales	Bianqueaceae	0.106939	0.376148	0.0983983	0.320555	-2.02366	-3.6924	-0.724515	2.88411	3.48578	0.719781	-1.28631	7.6763	0.1964
Bacteria	Pseudomonadota	Gammaproteobacteria	Enterobacterales	Pasteurellaceae	0.116135	0.391281	0.11045	0.338219	1.16982	0.537834	1.67504	0.971512	1.15703	0.799573	-1.46434	7.12538	0.1976
Bacteria	Bacillota_A	Clostridia	Oscillospirales	Ruminococcaceae	0.140987	0.411827	0.130745	0.350477	8.25613	8.10268	8.42997	0.322255	0.398053	0.755546	-1.28707	6.26193	0.1952
Bacteria	Bacillota_A	Clostridia	Christensenellales	Christensenellaceae	0.13562	0.49215	0.0920996	0.403191	-1.53285	-0.450105	-4.00605	-3.31798	3.71531	-0.786019	-9.08652	1.72305	0.159136
Bacteria	Bacteroidota	Bacteroidia	Bacteroidales	Barnesiellaceae	0.182574	0.526107	0.146537	0.423441	2.52997	2.15966	2.86705	0.650726	0.767045	0.7306	-2.1426	6.84563	0.235506
Bacteria	Bacillota	Bacilli	Staphylococcales	Gemellaceae	0.335337	0.670303	0.242957	0.531906	-2.67849	-3.50103	-1.7645	1.62598	3.20676	0.438337	-2.71221	6.87407	0.265094
Bacteria	Bacteroidota	Bacteroidia	Bacteroidales	Rikenellaceae	0.246792	0.655407	0.212173	0.547154	4.20453	3.84263	4.37516	0.543004	0.741832	0.614178	-2.31588	6.19422	0.2664
Bacteria	Bacillota_A	Clostridia	Clostridiales	Clostridiaceae	0.307266	0.623553	0.285255	0.559663	3.55224	3.42653	3.70559	0.286604	0.487547	0.550876	-2.12315	6.15227	0.286685
Bacteria	Bacillota	Bacilli	Lactobacillales	Enterococcaceae	0.373153	0.698155	0.307645	0.616951	-3.45584	-4.41657	-2.32599	2.01139	4.15846	0.422843	-2.4084	6.48776	0.2932
Bacteria	Bacillota_I	Bacilli_A	Erysipelotrichales	Erysipelotrichaceae	0.379579	0.740653	0.332299	0.657342	-0.351747	-0.659421	0.0696033	0.732507	1.5888	0.416582	-2.44056	4.90788	0.3072
Bacteria	Bacillota	Bacilli	Lactobacillales	Lactobacillaceae	0.43744	0.760989	0.373281	0.679638	-2.62938	-3.2642	-1.97704	1.2448	3.34004	0.320811	-2.66914	5.77373	0.3188
Bacteria	Bacillota_A	Clostridia	Christensenellales	CAG-138	0.491934	0.777421	0.441182	0.717021	-4.35185	-4.96018	-3.56379	1.28799	4.00954	0.276093	-3.07489	5.1978	0.3536
Bacteria	Bacillota	Bacilli	MOL361	Turicibacteraceae	0.487959	0.782607	0.419325	0.720024	-3.88535	-4.46759	-2.93706	1.65809	4.48175	0.322083	-2.83384	5.20691	0.347061
Bacteria	Verrucomicrobiota	Lentisphaeria	Victivallales	Victivallaceae	0.34188	0.741491	0.339584	0.725895	-3.67893	-2.80771	-4.83339	-2.06679	3.88514	-0.471873	-5.89177	2.39167	0.282287
Bacteria	Bacillota_A	Clostridia	Lachnospirales	Anaerotignaceae	0.361925	0.743849	0.404645	0.729421	1.93477	1.80484	2.04517	0.346515	0.887807	0.377633	-2.05384	4.85852	0.334266
Bacteria	Bacteroidota	Bacteroidia	Bacteroidales	UBA932	0.552029	0.810433	0.499325	0.753776	-4.53237	-5.03656	-3.91875	1.22095	4.40651	0.242332	-3.20807	4.89815	0.377449
Bacteria	Bacteroidota	Bacteroidia	Bacteroidales	Marinifilaceae	0.411356	0.799992	0.420264	0.772121	1.82611	1.57918	1.99741	0.383731	0.973666	0.364853	-2.29736	4.93529	0.343862
Bacteria	Bacillota_A	Clostridia	Christensenellales	Borkfalkiaceae	0.399116	0.7884	0.390922	0.779743	-3.83094	-2.68765	-4.78716	-2.045	4.27285	-0.42842	-5.64406	2.90546	0.2916
Bacteria	Bacillota	Bacilli	Lactobacillales	Vagococcaceae	0.576496	0.828018	0.531126	0.780237	-4.55686	-4.96631	-3.98742	1.00827	4.32744	0.206423	-3.0638	5.1331	0.396242
Bacteria	Pseudomonadota	Alphaproteobacteria	Rhizobiales	Xanthobacteraceae	0.604837	0.828828	0.562126	0.782898	-4.63103	-5.02284	-4.17027	0.81498	4.16388	0.169144	-3.60325	4.57787	0.4048
Bacteria	Bacillota_B	Dehalobacteriia	Dehalobacteriia	Dehalobacteriia	0.59174	0.892246	0.462532	0.807923	-1.40504	-1.7544	-0.912062	0.848281	3.2692	0.208011	-3.78673	6.17461	0.3716
Bacteria	Bacillota_A	Clostridia	Oscillospirales	UBA644	0.458607	0.84298	0.446667	0.828061	-3.28373	-2.63486	-4.15748	-1.36511	3.64216	-0.327342	-5.85836	2.66996	0.319472
Bacteria	Bacteroidota	Bacteroidia	Bacteroidales	Tannerellaceae	0.547307	0.886576	0.510883	0.840142	4.37026	4.27673	4.43287	0.187121	0.655295	0.265431	-2.80724	4.7507	0.3808
Bacteria	Bacillota_A	Clostridia	Christensenellales	NSJ-53	0.677602	0.886669	0.64984	0.856623	-4.33698	-4.47699	-4.12157	0.441622	4.21272	0.0921321	-3.63587	4.46591	0.44982
Bacteria	Bacteroidota	Bacteroidia	Bacteroidales	Coprobacteraceae	0.526839	0.883655	0.488286	0.859373	-3.39884	-2.57044	-4.2053	-1.37684	4.20026	-0.285167	-5.16651	3.2644	0.3448
Bacteria	Actinomycetota	Coriobacteriia	Coriobacteriales	QAMH01	0.53013	0.87177	0.584065	0.86362	-1.3716	-1.65555	-1.19491	0.420766	2.2078	0.14707	-2.60148	5.88997	0.415034
Bacteria	Bacillota_A	Clostridia	Christensenellales	Pumilibacteraceae	0.568161	0.883946	0.567835	0.873376	-4.24391	-3.60497	-4.81536	-1.13758	4.15167	-0.231029	-5.066	3.21064	0.3776
Bacteria	Bacillota_A	Clostridia	Christensenellales	UBA1750	0.407109	0.890537	0.411753	0.87356	-1.65825	-1.08257	-2.88933	-1.50113	3.74458	-0.360458	-6.83091	2.80717	0.306677
Bacteria	Bacillota_A	Clostridia	Tissierellales	Peptoniphilaceae	0.709888	0.909976	0.695329	0.887608	-4.35039	-4.42269	-4.26306	0.232597	4.06862	0.0493043	-3.99356	4.24665	0.4744
Bacteria	Bacillota_C	Negativicutes	Selenomonadales	Selenomonadaceae	0.69036	0.921561	0.665771	0.894946	-4.24925	-4.38534	-4.08512	0.542002	4.7707	0.0930065	-3.50951	4.0971	0.4536
Bacteria	Bacteroidota	Bacteroidia	Bacteroidales	P3	0.613838	0.909458	0.619701	0.901408	-4.28099	-3.85276	-4.77187	-0.917023	4.17422	-0.186863	-4.55327	3.26522	0.3996
Bacteria	Pseudomonadota	Gammaproteobacteria	Enterobacterales	Enterobacteriaceae	0.702703	0.928506	0.667801	0.912783	-3.23936	-3.4997	-2.94622	0.573071	4.66123	0.113477	-3.55377	4.05663	0.4364
Bacteria	Bacillota_A	Clostridia	Oscillospirales	Feifaniaceae	0.659207	0.91948	0.67697	0.919373	-4.57851	-4.32948	-4.83605	-0.628039	4.28513	-0.131355	-4.36896	3.6013	0.432627
Bacteria	Bacteroidota	Bacteroidia	Bacteroidales	Porphyromonadaceae	0.714233	0.937697	0.733987	0.9229	-4.60396	-4.5067	-4.75542	-0.292274	4.09047	-0.0624896	-4.07454	3.99962	0.47
Bacteria	Bacillota_A	Clostridia	Lachnospirales	CAG-274	0.614259	0.9305	0.670636	0.928678	0.68735	0.562007	0.752297	0.190343	1.2925	0.128952	-2.96863	4.76796	0.447421
Bacteria	Bacillota	Bacilli	Lactobacillales	Aerococcaceae	0.650508	0.942715	0.619255	0.929161	-3.18112	-2.66617	-3.65556	-0.818634	3.92779	-0.184635	-4.97713	4.07388	0.391843
Bacteria	Bacillota_A	Clostridia	Oscillospirales	Oscillospirales	0.678608	0.932753	0.698861	0.929252	-4.57553	-4.36152	-4.78559	-0.503265	4.25764	-0.0990954	-4.55104	3.52939	0.4448
Bacteria	Actinomycetota	Actinomycetes	Actinomycetales	Micrococcaceae	0.69301	0.934288	0.708273	0.930414	-4.52449	-4.33564	-4.74433	-0.473911	4.28357	-0.0933255	-4.30841	3.47203	0.4528
Bacteria	Bacillota_A	Clostridia	Oscillospirales	CAG-272	0.744959	0.943008	0.749199	0.933137	-3.14164	-3.21679	-3.08189	0.0751184	3.61914	0.0167253	-3.73436	4.39769	0.490204
Bacteria	Bacillota_A	Clostridia	Oscillospirales	Acutalibacteraceae	0.773497	0.963014	0.706268	0.933548	7.61978	7.56011	7.65789	0.0592372	0.514499	0.106538	-3.4747	3.68088	0.4572
Bacteria	Actinomycetota	Coriobacteriia	Coriobacteriales	Atopobiaceae	0.738848	0.952372	0.761286	0.93675	-4.075	-3.97807	-4.19437	-0.182983	3.83856	-0.0394685	-4.63374	3.74312	0.479008
Bacteria	Bacillota_I	Bacilli_A	RF39	UBA660	0.737613	0.976158	0.784113	0.944518	0.862265	0.861201	0.863109	-0.0186853	0.972426	-0.0171262	-3.96123	3.42004	0.4904
Bacteria	Bacillota_C	Negativicutes	Veillonellales	Megasphaeraceae	0.783692	0.998955	0.584364	0.975373	7.10521	7.28399	6.98753	-0.243263	0.710043	-0.268773	-4.43355	4.30396	0.37385
Bacteria	Actinomycetota	Actinomycetes	Mycobacteriales	Frankiaceae	0.726955	0.988657	0.703827	0.97757	-1.52927	-1.29894	-1.76186	-0.49853	3.74612	-0.117487	-5.92601	4.47147	0.4204
Bacteria	Bacteroidota	Bacteroidia	Bacteroidales	Muribaculaceae	0.669223	0.984362	0.74161	0.989009	1.90027	1.99131	1.77458	-0.16087	1.08425	-0.139282	-4.03277	2.77467	0.4396

## Sheet: genus
Domain	Phylum	Class	Order	Family	Genus	we.ep	we.eBH	wi.ep	wi.eBH	rab.all	rab.win.fresh	rab.win.thawed	diff.btw	diff.win	effect	effect.low	effect.high	overlap
Bacteria	Bacillota_I	Bacilli_A	Erysipelotrichales	Coprobacillaceae	Catenibacterium	7.35252e-06	0.000357849	0	0	7.8398	7.53659	8.97361	1.43721	0.282227	5.05899	1.89534	27.142	2.80722e-05
Bacteria	Actinomycetota	Actinomycetes	Actinomycetales	Bifidobacteriaceae	Bifidobacterium	4.61827e-06	0.00026072	0	0	7.39301	7.00149	8.87291	1.87132	0.338518	5.50719	2.06233	30.7356	2.80722e-05
Bacteria	Bacillota_A	Clostridia	Lachnospirales	Lachnospiraceae	Blautia_A	3.85905e-06	0.000240986	0	0	6.63573	6.25871	8.74711	2.50407	0.376516	6.61641	2.25952	38.0046	2.80722e-05
Bacteria	Actinomycetota	Coriobacteriia	Coriobacteriales	Coriobacteriaceae	Collinsella	8.24248e-06	0.000416837	0	0	6.52221	5.79163	8.47855	2.66803	0.427179	6.05469	1.90542	36.7453	2.80722e-05
Bacteria	Bacillota_A	Clostridia	Lachnospirales	Lachnospiraceae	Dorea_A	0.000546949	0.00883326	0	0	4.94196	4.46759	6.58902	2.1764	0.6047	3.61517	0.757485	23.0512	2.80722e-05
Bacteria	Bacillota_A	Clostridia	Lachnospirales	Lachnospiraceae	Fusicatenibacter	0.000545114	0.00899229	0	0	5.93369	5.45368	7.4076	1.98321	0.569356	3.55146	0.851197	23.8868	2.80722e-05
Bacteria	Bacillota_A	Clostridia	Lachnospirales	Lachnospiraceae	Anaerostipes	9.00495e-05	0.0023711	0	0	5.00867	4.13858	6.83181	2.66635	0.681948	3.78822	1.13262	23.7557	2.80722e-05
Bacteria	Bacillota_A	Clostridia	Lachnospirales	Lachnospiraceae	Anaerobutyricum	0.000353046	0.00587982	0	0	3.33115	2.71855	5.11852	2.39568	0.670303	3.66764	0.883697	22.1182	2.80722e-05
Bacteria	Actinomycetota	Coriobacteriia	Coriobacteriales	Eggerthellaceae	Anaerotardibacter	0.000727894	0.0102328	0	0	2.49299	1.68096	4.11605	2.49043	0.864487	2.86771	0.687402	18.5585	2.80722e-05
Bacteria	Bacillota_A	Clostridia	Oscillospirales	Butyricicoccaceae	Agathobaculum	0.00562723	0.0543029	0	0	2.81704	2.02048	4.6721	2.65624	0.94953	2.79288	0.392838	24.9143	2.80722e-05
Bacteria	Bacillota_A	Clostridia	Lachnospirales	Lachnospiraceae	Mediterraneibacter	0.000220653	0.00443181	4.329e-06	3.64873e-05	5.20423	4.52043	6.0838	1.56679	0.496307	3.08969	0.829444	18.3262	2.80722e-05
Bacteria	Bacillota_A	Clostridia	Lachnospirales	Lachnospiraceae	Dorea	0.00023786	0.0044441	4.329e-06	3.64873e-05	2.95829	2.01214	4.54341	2.52387	0.689843	3.52588	0.951988	23.4089	2.80722e-05
Bacteria	Bacillota_A	Clostridia	Lachnospirales	Lachnospiraceae	Oliverpabstia	0.000395217	0.00654634	1.7316e-05	0.000152274	3.75473	3.22132	5.13335	1.89962	0.670959	2.81232	0.716789	15.9959	0.000404022
Bacteria	Bacillota_A	Clostridia	Lachnospirales	Lachnospiraceae	Coprococcus	0.000186706	0.00384133	5.62771e-05	0.000479384	7.0073	6.62448	7.67223	1.04983	0.333855	3.06703	0.882835	17.3233	2.80722e-05
Bacteria	Actinomycetota	Coriobacteriia	Coriobacteriales	Eggerthellaceae	Senegalimassilia	0.00104037	0.0143083	0.000333333	0.00265979	2.47028	1.51479	3.87462	2.39102	1.01563	2.29459	0.454131	13.6068	0.00319924
Bacteria	Bacillota_A	Clostridia	Lachnospirales	Lachnospiraceae	Anthropogastromicrobium	0.000952917	0.0135209	0.00052381	0.00426837	4.19727	3.52007	5.08689	1.54224	0.678516	2.23997	0.369188	13.4301	0.00360046
Bacteria	Bacillota_A	Clostridia	Oscillospirales	Acutalibacteraceae	Ruminococcus_E	0.00100625	0.0145332	0.000588745	0.00479872	7.68088	6.73973	8.2425	1.4225	0.505335	2.43529	0.340197	16.9891	0.00400041
Bacteria	Bacillota_A	Clostridia	Lachnospirales	Lachnospiraceae	Hominisplanchenecus	0.021844	0.155631	0.000805195	0.00631027	2.45266	0.820555	3.59774	2.77517	1.79566	1.56989	0.119659	15.1406	0.00679752
Bacteria	Bacillota_A	Clostridia	Christensenellales	Aristaeellaceae	Ventricola	0.00270211	0.031166	0.000952381	0.00704337	4.79087	4.20687	5.32701	1.15843	0.588426	1.94287	0.28664	12.6298	0.00679752
Bacteria	Bacillota_A	Clostridia	Peptostreptococcales	Anaerovoracaceae	Lentihominibacter	0.0249175	0.175432	0.00120779	0.0093251	1.83753	0.209989	3.1552	3.02796	2.58274	1.28622	0.0902307	17.2445	0.00679752
Bacteria	Actinomycetota	Coriobacteriia	Coriobacteriales	UMGS124	UMGS124	0.00947505	0.075737	0.0017619	0.0127531	-0.0364764	-1.74506	1.98533	3.82072	2.20029	1.66042	0.128118	12.3739	0.0111957
Bacteria	Bacillota_A	Clostridia	Lachnospirales	Lachnospiraceae	Bariatricus	0.00822907	0.0784803	0.0025368	0.0180964	6.23905	5.7575	6.59519	0.880352	0.556539	1.54841	0.0923781	12.5194	0.0152001
Bacteria	Bacillota_A	Clostridia	Oscillospirales	Oscillospiraceae	Vermiculatibacterium	0.0436233	0.261436	0.00280087	0.0204154	2.65357	1.29471	3.45036	2.19352	1.4107	1.40754	0.0246609	19.272	0.0203919
Bacteria	Actinomycetota	Coriobacteriia	Coriobacteriales	Eggerthellaceae	Adlercreutzia	0.0203861	0.141975	0.00638095	0.040842	-0.19433	-1.91784	1.54368	3.36701	2.33673	1.36401	-0.0836881	12.508	0.0352
Bacteria	Bacillota_A	Clostridia	UBA1381	UBA1381	Hominilimicola	0.0143143	0.11254	0.00655411	0.0414435	3.09317	2.60017	3.75425	1.21046	0.813648	1.47632	-0.0730854	10.5924	0.0316001
Bacteria	Bacillota_C	Negativicutes	Acidaminococcales	Acidaminococcaceae	Phascolarctobacterium	1.8277e-05	0.00120698	0.004329	0.0444398	8.5635	8.86272	7.23961	-1.63465	0.388387	-4.21253	-24.2359	-1.62098	2.80722e-05
Bacteria	Bacteroidota	Bacteroidia	Bacteroidales	Bacteroidaceae	Prevotella	1.2546e-05	0.000903619	0.004329	0.0444398	9.05696	9.42901	7.25288	-2.17708	0.40972	-5.3184	-28.0978	-2.18876	2.80722e-05
Bacteria	Bacillota_C	Negativicutes	Acidaminococcales	Acidaminococcaceae	Acidaminococcus	2.99368e-05	0.00166147	0.004329	0.0444398	6.41567	7.0656	5.05355	-2.01894	0.493393	-4.01865	-23.9564	-1.37562	2.80722e-05
Bacteria	Pseudomonadota	Alphaproteobacteria	RF32	CAG-239	Scatacola_A	8.31471e-05	0.00324064	0.004329	0.0444398	6.16694	6.71901	2.25026	-4.41682	0.744452	-5.92043	-32.5635	-1.92464	2.80722e-05
Bacteria	Pseudomonadota	Gammaproteobacteria	Burkholderiales	Burkholderiaceae	Sutterella	0.0206137	0.165497	0.004329	0.0444398	4.94124	5.6062	1.58552	-3.98084	1.29759	-3.19947	-31.9934	-0.321056	2.80722e-05
Bacteria	Cyanobacteriota	Vampirovibrionia	Gastranaerophilales	Gastranaerophilaceae	CAG-196	0.0106065	0.101256	0.004329	0.0444398	3.81126	4.53802	-0.597532	-5.13618	2.10379	-2.37054	-19.1078	-0.356836	2.80722e-05
Bacteria	Pseudomonadota	Alphaproteobacteria	RF32	CAG-239	Scatocola	0.0025914	0.0359802	0.004329	0.0444398	3.07266	3.78295	0.191003	-3.64019	1.21591	-2.95878	-22.1584	-0.72387	2.80722e-05
Bacteria	Bacteria	Bacteria	Bacteria	Bacteria	Bacteria	0.0102472	0.0970868	0.004329	0.0444398	3.92343	4.33707	-0.559458	-4.90012	1.89027	-2.67346	-28.3996	-0.442618	2.80722e-05
Bacteria	Bacteroidota	Bacteroidia	Bacteroidales	Bacteroidaceae	Alloprevotella	0.000177396	0.00589608	0.00433766	0.0445012	9.41362	9.67779	8.64553	-1.03984	0.330188	-3.10762	-18.4947	-0.988308	2.80722e-05
Bacteria	Bacillota_C	Negativicutes	Veillonellales	Dialisteraceae	Dialister	0.00218962	0.0352975	0.00434632	0.0445461	4.89082	5.30592	3.34555	-1.95427	0.690372	-2.7481	-17.3345	-0.629004	0.000403861
Bacteria	Bacillota_A	Clostridia	Oscillospirales	Oscillospiraceae	Oscillibacter	0.015059	0.124294	0.00434632	0.0445575	2.85026	3.79492	-0.191791	-3.93332	1.58121	-2.44819	-19.6384	-0.327739	2.80722e-05
Bacteria	Bacillota_A	Clostridia	Oscillospirales	Acutalibacteraceae	Fimenecus	0.000717454	0.0182006	0.00438095	0.044822	7.82195	8.40909	7.0868	-1.4226	0.603759	-2.35875	-16.5748	-0.532115	0.0012009
Bacteria	Bacillota_A	Clostridia	TANB77	CAG-508	CAG-273	0.0149958	0.124091	0.00440693	0.0449837	2.03234	2.73611	-0.94508	-3.77396	1.68978	-2.19119	-17.8026	-0.294134	0.000403861
Bacteria	Bacillota_A	Clostridia	Lachnospirales	Lachnospiraceae	Hominiventricola	0.0270587	0.19387	0.00450649	0.045622	2.30879	3.14368	0.208732	-2.94799	1.35185	-2.15033	-17.8727	-0.224123	0.00160104
Bacteria	Pseudomonadota	Gammaproteobacteria	Burkholderiales	Burkholderiaceae	Parasutterella	0.0460805	0.302021	0.00451515	0.0457097	3.0861	3.68177	1.24243	-2.53047	1.35468	-1.81869	-21.2318	-0.151331	0.00239973
Bacteria	Bacillota_A	Clostridia	Lachnospirales	Lachnospiraceae	Lachnospiraceae	0.019777	0.151703	0.0071039	0.0461224	3.27242	2.20484	3.77439	1.58184	1.18257	1.24925	-0.0783225	12.1397	0.0416
Bacteria	Bacillota_A	Clostridia	Oscillospirales	Oscillospiraceae	CAG-103	0.00639401	0.0712539	0.00497403	0.0487556	2.98895	3.76475	1.57996	-2.17353	1.02377	-2.10596	-14.9691	-0.35351	0.00439862
Bacteria	Bacillota_A	Clostridia	Lachnospirales	Lachnospiraceae	Alitiscatomonas	0.00370539	0.0504764	0.00568831	0.0536541	3.35651	4.23329	1.66835	-2.50574	1.09213	-2.22818	-13.1334	-0.292583	0.00679752
Bacteria	Bacillota_A	Clostridia	Oscillospirales	Acutalibacteraceae	Acutalibacteraceae	0.0114298	0.107302	0.00589177	0.0549101	1.91842	2.78254	0.0798405	-2.80378	1.55364	-1.76858	-13.0878	-0.206295	0.00759718
Bacteria	Bacillota_A	Clostridia	Oscillospirales	Acutalibacteraceae	Avimonas	0.0265295	0.193246	0.00688745	0.0609217	1.16815	1.95969	-0.928339	-2.97081	1.70436	-1.64242	-13.9395	-0.101308	0.0135947
Bacteria	Bacillota_A	Clostridia	Christensenellales	QALW01	Neochristensenella	0.0226083	0.165215	0.00691775	0.0611413	0.770989	1.69311	-1.32115	-3.12567	1.7415	-1.68339	-13.4638	-0.106488	0.0136001
Bacteria	Bacillota_A	Clostridia	Lachnospirales	Lachnospiraceae	UBA4285	0.0208112	0.148114	0.0110216	0.0647617	1.59878	0.655447	2.48337	1.81557	1.35954	1.29724	-0.269034	10.096	0.0583767
Bacteria	Desulfobacterota	Desulfovibrionia	Desulfovibrionales	Desulfovibrionaceae	Desulfovibrionaceae	0.0199552	0.159329	0.00753247	0.0653825	2.09878	2.82978	0.822434	-2.03703	1.19142	-1.6654	-12.3309	-0.0997883	0.0156001
Bacteria	Bacillota_A	Clostridia	Lachnospirales	Lachnospiraceae	Lachnospira	0.00128756	0.0256464	0.00783117	0.0680848	6.25236	7.01977	5.82057	-1.20201	0.486357	-2.2341	-15.516	-0.0669571	0.0204001
Bacteria	Bacillota_A	Clostridia	Oscillospirales	Ruminococcaceae	Ruminococcus_C	0.0104335	0.107219	0.00855844	0.0730779	4.86273	5.86225	4.10393	-1.71735	1.00467	-1.66668	-13.8766	-0.0174117	0.0239905
Bacteria	Bacillota_A	Clostridia	Oscillospirales	Oscillospiraceae	Vescimonas	0.00353965	0.0536735	0.00942857	0.079936	7.06405	7.77066	6.20245	-1.53736	0.90187	-1.68208	-11.5969	0.156483	0.0356
Bacteria	Bacillota_C	Negativicutes	Veillonellales	Dialisteraceae	Allisonella	0.0169278	0.126381	0.0145195	0.0851955	2.15529	1.60879	3.52931	1.79399	1.13065	1.45509	-0.411114	10.7591	0.0663735
Bacteria	Bacillota_A	Clostridia	Lachnospirales	Lachnospiraceae	Laedolimicola	0.0344824	0.241258	0.0110346	0.0860133	0.357602	1.2739	-2.10462	-3.36454	2.35939	-1.36263	-14.2035	0.0192851	0.0268001
Bacteria	Bacillota_A	Clostridia	Oscillospirales	Ruminococcaceae	Gemmiger	0.021903	0.156531	0.0162944	0.0900415	7.48284	7.24621	7.71904	0.530307	0.411819	1.27248	-0.337978	9.03193	0.0639744
Bacteria	Bacillota_A	Clostridia	Lachnospirales	Lachnospiraceae	Limivivens	0.0896911	0.437865	0.0183203	0.0955697	2.1385	1.33303	2.62961	1.32292	1.18418	0.983274	-0.284452	16.2667	0.0716
Bacteria	Bacillota_A	Clostridia	Lachnospirales	Lachnospiraceae	Gallintestinimicrobium	0.0369548	0.240096	0.0160043	0.0962038	2.90153	2.10767	3.69568	1.59483	1.48681	1.0539	-0.333894	11.0869	0.0759696
Bacteria	Bacillota_C	Negativicutes	Veillonellales	Veillonellaceae	Veillonella	0.00891105	0.0918397	0.0153939	0.113286	3.14806	3.85828	2.45186	-1.41655	0.930401	-1.51171	-10.47	0.211855	0.0436
Bacteria	Actinomycetota	Coriobacteriia	Coriobacteriales	Eggerthellaceae	Gordonibacter	0.0416895	0.237348	0.0240823	0.121881	-0.946077	-2.94205	0.624053	3.35582	3.0451	1.01319	-0.540574	10.6791	0.0883647
Bacteria	Bacillota_A	Clostridia	TANB77	CAG-508	CAG-492	0.0116134	0.111192	0.0177403	0.125385	5.33601	5.56843	4.81945	-0.773264	0.51504	-1.42652	-10.0953	0.228119	0.0483807
Bacteria	Bacillota_A	Clostridia	Peptostreptococcales	Anaerovoracaceae	Anaerovoracaceae	0.0359872	0.212962	0.0272078	0.127871	-1.33998	-3.10868	0.521195	3.87083	3.23558	1.10648	-0.541807	9.48047	0.0836
Bacteria	Bacillota_A	Clostridia	TANB77	CAG-508	CAG-245	0.0117956	0.115054	0.0198658	0.142082	5.6266	6.05247	5.06854	-0.955014	0.643312	-1.42797	-8.40657	0.358888	0.0603759
Bacteria	Bacillota_A	Clostridia	TANB77	CAG-508	CAG-269	0.0166458	0.147976	0.0249221	0.168137	6.13164	6.52734	5.76224	-0.799231	0.597264	-1.29727	-8.6764	0.370352	0.0695722
Bacteria	Bacillota_A	Clostridia	Peptostreptococcales	Peptostreptococcaceae	Romboutsia_E	0.0570007	0.289753	0.0520563	0.211615	4.43272	4.22613	4.71078	0.523826	0.492374	1.01307	-0.782061	8.42837	0.118
Bacteria	Bacillota_A	Clostridia	Christensenellales	Aristaeellaceae	Aristaeellaceae	0.131975	0.42075	0.0620779	0.245678	-1.95068	-3.60637	-0.136654	3.23909	3.36397	0.873498	-1.74636	10.009	0.133547
Bacteria	Bacillota	Bacilli	Lactobacillales	Streptococcaceae	Streptococcus	0.0846385	0.394576	0.0534113	0.2528	2.12753	1.65567	3.01979	1.31218	1.1564	0.986508	-1.59486	7.69532	0.1496
Bacteria	Bacillota_A	Clostridia	Oscillospirales	Oscillospiraceae	Dysosmobacter	0.0341324	0.239536	0.0446017	0.25943	4.72015	5.01177	4.26763	-0.706088	0.560574	-1.18664	-9.17848	0.877562	0.102359
Bacteria	Bacillota_A	Clostridia	Monoglobales	Monoglobaceae	Monoglobus	0.0787808	0.389643	0.0668398	0.271571	2.99357	2.61615	3.38965	0.867265	1.02769	0.833749	-0.856592	7.77675	0.1516
Bacteria	Bacillota	Bacilli	Staphylococcales	Gemellaceae	Gemella	0.0928512	0.398759	0.0782121	0.294479	-1.27325	-2.99198	-0.00892375	2.85775	3.23602	0.808075	-0.933044	8.49679	0.160736
Bacteria	Pseudomonadota	Gammaproteobacteria	Enterobacterales	Pasteurellaceae	Haemophilus_D	0.085202	0.398114	0.0720736	0.296915	2.23384	1.78047	2.84651	1.04815	1.17132	0.84112	-1.17013	7.41281	0.161535
Bacteria	Bacillota_A	Clostridia	Oscillospirales	Ruminococcaceae	Hominimerdicola	0.0811972	0.444289	0.0773203	0.362973	-0.519084	0.245329	-2.92974	-3.13612	3.14044	-0.889532	-9.54568	0.766258	0.138745
Bacteria	Verrucomicrobiota	Lentisphaeria	Victivallales	Victivallaceae	Victivallis	0.138461	0.490979	0.0875498	0.365597	-1.47831	-0.320769	-3.59542	-3.02015	3.2237	-0.851899	-8.91061	1.56072	0.1344
Bacteria	Bacillota_A	Clostridia	TANB77	CAG-508	CAG-508	0.0852074	0.47966	0.0922208	0.453111	1.58794	2.46519	0.432069	-1.84678	2.07718	-0.862635	-7.67772	1.10838	0.160736
Bacteria	Bacillota_A	Clostridia	Lachnospirales	Lachnospiraceae	Eubacterium_G	0.154488	0.603772	0.138216	0.454321	0.98989	0.393851	1.58679	1.30749	1.99823	0.550694	-1.4013	9.23775	0.207917
Bacteria	Bacillota_A	Clostridia	Christensenellales	Christensenellaceae	QANA01	0.127188	0.493658	0.115182	0.457963	-1.76662	-0.136897	-3.50261	-3.52819	3.74511	-0.848639	-8.18333	1.38508	0.153539
Bacteria	Bacteroidota	Bacteroidia	Bacteroidales	Barnesiellaceae	Barnesiella	0.277883	0.824362	0.12361	0.465365	3.74712	3.30191	4.04681	0.708232	0.757586	0.701513	-3.45532	6.8552	0.2136
Bacteria	Bacteroidota	Bacteroidia	Bacteroidales	Marinifilaceae	Odoribacter	0.173409	0.677238	0.142325	0.502803	1.69954	1.25161	2.40876	1.1599	1.83905	0.513102	-1.32683	9.06649	0.2332
Bacteria	Bacillota_A	Clostridia	Lachnospirales	Lachnospiraceae	Otoolea	0.0713178	0.425079	0.105165	0.505476	3.60267	3.9769	2.6641	-1.1942	1.08337	-0.976721	-7.70888	1.59288	0.170732
Bacteria	Bacillota_A	Clostridia	Oscillospirales	Ruminococcaceae	Avimicrobium	0.131203	0.591534	0.107022	0.509174	1.87745	2.63529	0.911855	-1.56576	1.7948	-0.780738	-7.10258	2.27658	0.172731
Bacteria	Bacillota_A	Clostridia	Lachnospirales	Lachnospiraceae	Coprococcus_A	0.24837	0.659451	0.179468	0.513672	3.03651	2.84634	3.37211	0.493851	0.648698	0.677165	-1.95687	5.92469	0.231907
Bacteria	Actinomycetota	Coriobacteriia	Coriobacteriales	Eggerthellaceae	Slackia	0.17358	0.673938	0.168506	0.529434	2.46133	2.12685	2.82623	0.796762	1.29217	0.51244	-1.3222	8.55642	0.2368
Bacteria	Bacillota_I	Bacilli_A	Erysipelotrichales	Coprobacillaceae	Faecalibacillus	0.176888	0.618726	0.17584	0.535551	-0.514512	-1.64249	0.226459	1.93277	3.00327	0.555412	-1.46266	7.76472	0.238305
Bacteria	Bacillota_A	Clostridia	Peptostreptococcales	Peptostreptococcaceae	Intestinibacter	0.305972	0.703335	0.181593	0.554169	-1.87356	-2.88293	0.745618	2.84211	4.57606	0.557822	-2.74334	7.60754	0.2408
Bacteria	Bacillota_I	Bacilli_A	Erysipelotrichales	Erysipelotrichaceae	Clostridium_AQ	0.312586	0.682935	0.23887	0.578844	-2.59404	-3.66717	-1.25087	2.50898	4.14887	0.518394	-2.46235	6.31751	0.2524
Bacteria	Bacillota	Bacilli	Lactobacillales	Lactobacillaceae	Lactiplantibacillus	0.310015	0.687417	0.240896	0.583236	-2.64442	-3.63454	-1.25929	2.34249	4.02688	0.495959	-2.27858	6.68724	0.257897
Bacteria	Bacillota_A	Clostridia	Oscillospirales	Ruminococcaceae	Negativibacillus	0.246433	0.676004	0.224645	0.58726	2.20102	1.93241	2.51785	0.587036	0.954458	0.560561	-1.69177	5.69747	0.2536
Bacteria	Bacillota_A	Clostridia	Lachnospirales	Lachnospiraceae	Roseburia_C	0.355466	0.727846	0.238524	0.594307	-2.09812	-3.07014	-0.62006	2.1373	3.92352	0.47893	-2.79704	6.54276	0.2592
Bacteria	Bacillota_A	Clostridia	Oscillospirales	Oscillospiraceae	Flavonifractor	0.308389	0.697425	0.267078	0.59783	-2.15754	-3.12656	-1.2614	1.75317	3.30558	0.456887	-2.45034	6.66077	0.2752
Bacteria	Bacillota_A	Clostridia	Christensenellales	Borkfalkiaceae	Scatosoma	0.230676	0.648363	0.195632	0.605115	-2.13858	-0.531277	-3.63806	-2.92759	3.95904	-0.636609	-7.20651	2.14233	0.2052
Bacteria	Bacillota_A	Clostridia	Oscillospirales	Ruminococcaceae	Pygmaiobacter	0.185237	0.676864	0.206749	0.608941	-0.710369	-0.0704495	-2.02765	-1.91181	2.80116	-0.605233	-8.08707	1.34386	0.2136
Bacteria	Bacteroidota	Bacteroidia	Bacteroidales	Coprobacteraceae	Coprobacter	0.260287	0.684424	0.239619	0.638136	-2.24554	-1.00109	-3.62371	-2.55831	3.85838	-0.576577	-6.64297	2.08024	0.2228
Bacteria	Bacillota_A	Clostridia	Lachnospirales	Lachnospiraceae	Lachnoclostridium_B	0.200537	0.675587	0.246385	0.647479	-0.379859	-1.45897	0.165207	1.58465	2.87703	0.465296	-1.65098	9.05086	0.276
Bacteria	Bacillota_A	Clostridia	Oscillospirales	Ruminococcaceae	Anaerotruncus	0.273814	0.71585	0.213407	0.648804	-1.62223	-0.23532	-3.07101	-2.49156	3.80854	-0.556335	-7.48346	2.56067	0.222
Bacteria	Bacillota_A	Clostridia	Lachnospirales	Lachnospiraceae	Agathobacter	0.181331	0.695198	0.208654	0.650124	7.34321	7.22738	7.55567	0.362502	0.663416	0.504552	-1.5451	7.11874	0.268293
Bacteria	Bacillota_I	Bacilli_A	Erysipelotrichales	Erysipelotrichaceae	Eubacterium_P	0.385562	0.744849	0.320061	0.653182	-2.69782	-3.55121	-1.66704	1.80691	3.72391	0.417248	-3.00795	6.81905	0.2872
Bacteria	Bacillota_A	Clostridia	Lachnospirales	Lachnospiraceae	Acetatifactor	0.107549	0.53175	0.179169	0.653873	4.28128	4.74272	4.08889	-0.63112	0.700022	-0.785182	-7.06976	1.45648	0.217913
Bacteria	Bacillota_A	Clostridia	Lachnospirales	Bianqueaceae	Bianquea	0.268894	0.735832	0.312965	0.660038	-0.17921	-0.617316	0.200558	0.959001	2.24225	0.360679	-1.81649	8.26776	0.2972
Bacteria	Bacillota_A	Clostridia	Lachnospirales	Lachnospiraceae	Butyribacter	0.175996	0.687049	0.219532	0.66982	2.77196	3.03072	2.44123	-0.667063	0.959238	-0.62614	-7.21069	1.4558	0.2244
Bacteria	Bacteroidota	Bacteroidia	Bacteroidales	Rikenellaceae	Alistipes	0.337529	0.902227	0.22368	0.680074	5.24438	4.94798	5.41151	0.458426	0.754969	0.532188	-3.46664	5.92744	0.2792
Bacteria	Bacillota_A	Clostridia	Oscillospirales	Acutalibacteraceae	Hominenteromicrobium	0.262645	0.737576	0.308805	0.696218	-0.779254	-1.54825	-0.241628	1.35012	2.87353	0.413514	-1.83933	7.66269	0.297481
Bacteria	Bacillota_A	Clostridia	Lachnospirales	Lachnospiraceae	Enterocloster	0.378173	0.811776	0.30839	0.697493	1.72862	1.50417	2.07494	0.562911	1.13692	0.446099	-2.38412	5.01154	0.306677
Bacteria	Actinomycetota	Coriobacteriia	Coriobacteriales	QAMH01	QAMH01	0.288204	0.777264	0.32461	0.697968	0.302724	-0.110745	0.638544	0.8642	1.86677	0.377181	-1.80906	7.81732	0.2952
Bacteria	Bacillota_A	Clostridia	Oscillospirales	Ruminococcaceae	Angelakisella	0.258213	0.752857	0.297489	0.713562	1.77137	1.4879	2.00519	0.682403	1.42329	0.451053	-1.69373	6.28534	0.3
Bacteria	Bacillota_A	Clostridia	Oscillospirales	Ruminococcaceae	Ruminococcaceae	0.220085	0.781133	0.230113	0.719282	0.577998	1.22031	-0.0431901	-1.36076	2.26015	-0.505052	-8.15988	1.6971	0.2384
Bacteria	Bacillota	Bacilli	Lactobacillales	Enterococcaceae	Enterococcus_B	0.45191	0.80716	0.368394	0.722042	-2.28152	-2.99647	-1.41802	1.41317	3.72736	0.326347	-2.83545	5.74634	0.3164
Bacteria	Bacillota_A	Clostridia	Oscillospirales	Ruminococcaceae	Ruminiclostridium_E	0.233284	0.783856	0.206242	0.730068	5.4172	5.68586	5.2352	-0.430698	0.517427	-0.705185	-6.10476	3.03025	0.236705
Bacteria	Bacillota_A	Clostridia	Christensenellales	CAG-138	SFEL01	0.504869	0.819897	0.450922	0.754785	-2.93644	-3.58733	-2.15311	1.32707	4.03978	0.287382	-3.295	5.35537	0.353459
Bacteria	Bacillota_A	Clostridia	Oscillospirales	Butyricicoccaceae	Pseudobutyricicoccus	0.47243	0.880662	0.332706	0.755613	-0.325804	-0.814552	0.281755	1.06915	3.03465	0.292733	-3.53438	6.95453	0.3168
Bacteria	Bacillota_A	Clostridia	Christensenellales	UBA1750	Spyradocola	0.239127	0.798479	0.283095	0.759434	-0.144615	0.368219	-1.18275	-1.47736	2.67368	-0.468052	-8.50677	1.66387	0.253898
Bacteria	Bacillota_C	Negativicutes	Veillonellales	Megasphaeraceae	Megasphaera	0.356059	0.948713	0.207264	0.762308	8.36845	8.60847	8.18574	-0.401266	0.51748	-0.580237	-6.37392	4.24993	0.235506
Bacteria	Actinomycetota	Actinomycetes	Actinomycetales	Actinomycetaceae	Actinomyces	0.453343	0.855169	0.339221	0.769492	-1.4395	-2.3231	0.0484021	1.73084	4.32437	0.353992	-3.30762	5.69814	0.318273
Bacteria	Pseudomonadota	Gammaproteobacteria	Burkholderiales	Burkholderiaceae	Oxalobacter	0.255142	0.790257	0.25303	0.773056	-0.917029	0.258896	-2.82755	-2.82091	4.31598	-0.569512	-6.7385	1.92339	0.245102
Bacteria	Bacillota_A	Clostridia	Oscillospirales	Butyricicoccaceae	Butyricicoccus	0.379925	0.795504	0.380727	0.776769	-2.62936	-1.58589	-3.70282	-2.02235	4.08099	-0.444614	-6.30039	2.42998	0.286285
Bacteria	Bacillota_A	Clostridia	Oscillospirales	Ruminococcaceae	Massilioclostridium	0.417277	0.819578	0.393961	0.790694	-2.55958	-1.68263	-3.62594	-1.78843	3.84777	-0.399076	-5.94175	2.72668	0.2972
Bacteria	Bacillota	Bacilli	Lactobacillales	Lactobacillaceae	Leuconostoc	0.543625	0.848559	0.494857	0.792218	-3.1008	-3.63246	-2.44451	1.13754	3.94518	0.243524	-3.52004	5.20561	0.3736
Bacteria	Bacillota_A	Clostridia	Oscillospirales	Oscillospiraceae	Pseudoflavonifractor	0.352217	0.80672	0.413346	0.802917	-1.28323	-2.14256	-0.853128	1.20223	3.12811	0.307069	-2.20794	6.88711	0.348661
Bacteria	Bacillota_A	Clostridia	Oscillospirales	Ruminococcaceae	Ruthenibacterium	0.377803	0.836751	0.329697	0.803795	-1.49403	-0.165224	-2.33035	-2.11179	3.88615	-0.450033	-6.19082	3.26479	0.28
Bacteria	Bacillota_I	Bacilli_A	Erysipelotrichales	Erysipelotrichaceae	Dielma	0.493371	0.871782	0.443026	0.823489	-2.10899	-2.94831	-1.14481	1.53694	4.35816	0.300038	-2.83651	5.14491	0.363055
Bacteria	Bacillota	Bacilli	Lactobacillales	Streptococcaceae	Lactococcus	0.486412	0.874397	0.460446	0.830359	-1.60506	-2.38668	-1.04134	1.15513	3.56887	0.273351	-2.76513	6.73282	0.36
Bacteria	Bacillota_A	Clostridia	Clostridia	Clostridia	Clostridia	0.499047	0.901938	0.391238	0.831412	-0.285903	0.20284	-0.837437	-1.01066	2.3923	-0.32134	-6.61918	4.30733	0.305078
Bacteria	Bacillota_A	Clostridia	Christensenellales	CAG-917	CAG-475	0.611039	0.87326	0.572827	0.831492	-3.25178	-3.57325	-2.75432	0.870484	4.31524	0.17741	-3.69984	4.90415	0.404
Bacteria	Bacteroidota	Bacteroidia	Bacteroidales	Bacteroidaceae	UBA4372	0.596866	0.881259	0.56819	0.833052	-3.24374	-3.57596	-2.75868	0.834115	4.24654	0.168762	-3.28979	4.67163	0.409036
Bacteria	Bacillota_A	Clostridia	Oscillospirales	Oscillospiraceae	Scatomorpha	0.58123	0.877709	0.555264	0.833795	-3.25107	-3.58268	-2.77704	1.12339	4.47949	0.215609	-3.18621	4.614	0.403439
Bacteria	Bacteroidota	Bacteroidia	Bacteroidales	Bacteroidaceae	Bacteroidaceae	0.498832	0.864213	0.491788	0.83419	-2.79181	-2.10887	-3.60051	-1.32871	3.88164	-0.289258	-5.79989	2.76698	0.3484
Bacteria	Bacillota_A	Clostridia	Oscillospirales	Oscillospiraceae	Hominicoprocola	0.301467	0.876235	0.34442	0.83546	5.35744	5.5212	5.2523	-0.310468	0.625564	-0.472597	-6.89188	2.8727	0.282287
Bacteria	Bacillota_A	Clostridia	Peptostreptococcales	Anaerovoracaceae	Emergencia	0.594487	0.884651	0.554805	0.835943	-3.26249	-3.58371	-2.77724	0.939102	4.41404	0.191024	-3.4608	4.52262	0.4048
Bacteria	Bacillota_A	Clostridia	Oscillospirales	Oscillospiraceae	Lawsonibacter	0.360354	0.868896	0.360848	0.836066	2.64087	2.88858	2.38516	-0.511596	0.996661	-0.458091	-5.3146	2.45264	0.279488
Bacteria	Bacillota_A	Clostridia	Christensenellales	Aristaeellaceae	UBA11524	0.542037	0.891668	0.473749	0.83647	-1.87577	-2.39946	-1.1922	1.08155	3.99971	0.238045	-3.47887	5.40785	0.368
Bacteria	Bacillota_A	Clostridia	Oscillospirales	Ruminococcaceae	Youxingia	0.440519	0.876449	0.3911	0.838504	-1.56985	-0.752098	-2.42848	-1.46373	3.59352	-0.350277	-6.34507	2.85353	0.3048
Bacteria	Bacillota_A	Clostridia	Lachnospirales	CAG-274	CAG-274	0.517865	0.875402	0.536069	0.841636	1.81753	1.70981	1.90171	0.222991	0.888517	0.223794	-2.66039	4.73853	0.3948
Bacteria	Bacillota_A	Clostridia	Lachnospirales	Lachnospiraceae	Blautia	0.613407	0.885082	0.568853	0.843482	-3.252	-3.55044	-2.82456	0.874748	4.21617	0.168161	-3.46093	4.47312	0.4032
Bacteria	Bacteroidota	Bacteroidia	Bacteroidales	UBA932	Cryptobacteroides	0.596926	0.885211	0.570688	0.844113	-3.23464	-3.53791	-2.80868	0.927231	4.57865	0.18056	-3.05727	4.42238	0.4148
Bacteria	Bacillota_I	Bacilli_A	Erysipelotrichales	Erysipelotrichaceae	Holdemanella	0.619284	0.885617	0.592541	0.844672	-3.19353	-3.48161	-2.76559	0.812211	4.12022	0.165173	-3.17163	5.06509	0.4152
Bacteria	Bacillota_A	Clostridia	Lachnospirales	Lachnospiraceae	Roseburia	0.395759	0.89826	0.394281	0.845597	3.5538	3.39138	3.72638	0.388244	0.965456	0.373068	-2.27443	5.02084	0.342263
Bacteria	Bacillota	Bacilli	Lactobacillales	Aerococcaceae	Granulicatella	0.406031	0.877058	0.423424	0.846311	-1.33337	-0.808353	-2.24097	-1.31654	3.31631	-0.338069	-7.00118	2.43008	0.308677
Bacteria	Bacillota_A	Clostridia	Lachnospirales	Lachnospiraceae	Lactonifactor	0.601469	0.894298	0.566654	0.847994	-3.31722	-3.64279	-2.81468	0.868652	4.27337	0.169719	-3.45068	4.54063	0.403838
Bacteria	Bacillota	Bacilli	Lactobacillales	Lactobacillaceae	Weissella	0.606231	0.889335	0.564636	0.848856	-3.24998	-3.55019	-2.83019	0.934793	4.39133	0.190863	-3.14387	4.64445	0.411435
Bacteria	Actinomycetota	Coriobacteriia	Coriobacteriales	Eggerthellaceae	Eggerthella	0.62467	0.89832	0.575602	0.848959	-3.23674	-3.54736	-2.78076	0.843363	4.10433	0.172233	-3.54535	4.98931	0.410236
Bacteria	Pseudomonadota	Gammaproteobacteria	Enterobacterales	Enterobacteriaceae	Escherichia	0.638952	0.892172	0.608104	0.852795	-3.33157	-3.65388	-2.91498	0.546571	4.10821	0.113968	-3.6361	4.73961	0.4356
Bacteria	Bacillota_A	Clostridia	Lachnospirales	Lachnospiraceae	Cuneatibacter	0.62975	0.899125	0.591485	0.852827	-3.28967	-3.58708	-2.90061	0.732735	4.25087	0.149256	-3.74844	4.47404	0.417433
Bacteria	Cyanobacteriota	Vampirovibrionia	Gastranaerophilales	Gastranaerophilaceae	Zag111	0.613697	0.895921	0.57371	0.853729	-2.71712	-3.08845	-2.19741	0.881909	4.0898	0.176418	-3.59989	4.77027	0.397041
Bacteria	Bacillota_A	Clostridia	Oscillospirales	Oscillospiraceae	Pseudoflavonifractor_A	0.640277	0.89982	0.599541	0.85391	-3.31421	-3.60645	-2.9351	0.566083	4.10847	0.118778	-3.9414	4.56891	0.4348
Bacteria	Bacillota_A	Clostridia	Christensenellales	Pumilibacteraceae	Protoclostridium	0.491256	0.863017	0.494511	0.856077	-2.89358	-2.05751	-3.65376	-1.63341	4.36945	-0.316476	-5.23821	2.87065	0.3348
Bacteria	Bacillota_A	Clostridia	Lachnospirales	Lachnospiraceae	Eisenbergiella	0.63999	0.895224	0.604589	0.857089	-3.32078	-3.57558	-2.96609	0.617255	4.05306	0.130368	-3.80674	4.94138	0.430628
Bacteria	Cyanobacteriota	Vampirovibrionia	Gastranaerophilales	Gastranaerophilaceae	Stercorousia	0.617451	0.897105	0.591983	0.858948	-3.23184	-3.48962	-2.86234	0.861067	4.38167	0.164556	-3.47204	4.61044	0.4156
Bacteria	Bacillota_A	Clostridia	Oscillospirales	Acutalibacteraceae	Solibaculum	0.625094	0.905127	0.588104	0.859602	-3.27754	-3.54712	-2.85515	0.78933	4.4277	0.157062	-3.22918	4.38525	0.4156
Bacteria	Bacillota_A	Clostridia	Lachnospirales	Lachnospiraceae	Ventrisoma	0.648117	0.900787	0.621416	0.860627	-3.35398	-3.59526	-3.01854	0.576848	4.00759	0.1212	-3.41958	4.86462	0.435826
Bacteria	Bacillota_A	Clostridia	Oscillospirales	Acutalibacteraceae	CAG-217	0.265647	0.92604	0.287043	0.861932	4.26899	4.46493	3.85473	-0.587704	1.1059	-0.473449	-7.66388	1.82763	0.276689
Bacteria	Bacillota_C	Negativicutes	Selenomonadales	Selenomonadaceae	Centipeda	0.624089	0.903979	0.585823	0.862294	-3.2952	-3.58298	-2.88708	0.798364	4.32702	0.158696	-3.71711	4.75688	0.419832
Bacteria	Bacillota_A	Clostridia	Oscillospirales	Oscillospiraceae	Lawsonibacter_A	0.645148	0.900248	0.616805	0.863367	-3.31767	-3.58236	-2.99508	0.506022	4.14566	0.106304	-3.69081	4.70057	0.4388
Bacteria	Bacillota_A	Clostridia	Lachnospirales	Lachnospiraceae	Diplocloster	0.645575	0.901237	0.619554	0.864965	-3.35367	-3.65595	-2.98889	0.660135	4.07007	0.140917	-3.53417	4.22983	0.428
Bacteria	Bacillota_A	Clostridia	Lachnospirales	Lachnospiraceae	Oribacterium	0.645265	0.900921	0.620978	0.866796	-3.30272	-3.60008	-2.97755	0.557668	4.05627	0.122842	-3.49625	4.38282	0.434626
Bacteria	Actinomycetota	Coriobacteriia	Coriobacteriales	Eggerthellaceae	Enterorhabdus	0.645037	0.906335	0.621558	0.868418	-3.32568	-3.5829	-3.02511	0.479432	4.15938	0.0979709	-3.39193	4.21989	0.445822
Bacteria	Pseudomonadota	Alphaproteobacteria	Rhizobiales	Xanthobacteraceae	Bradyrhizobium	0.643889	0.905792	0.606082	0.869124	-3.40587	-3.70047	-2.99769	0.642801	4.14069	0.131641	-3.74037	4.38081	0.427029
Bacteria	Bacillota_A	Clostridia	Oscillospirales	Ruminococcaceae	Fournierella	0.549659	0.885304	0.553571	0.869921	-2.97962	-2.39743	-3.60591	-1.25045	4.26861	-0.245388	-5.08614	3.12382	0.370252
Bacteria	Bacillota_A	Clostridia	Lachnospirales	Lachnospiraceae	Dorea_D	0.614084	0.909047	0.564926	0.870022	-2.49444	-2.93747	-1.8821	0.856893	4.18636	0.17763	-3.61832	4.64146	0.4064
Bacteria	Bacillota_I	Bacilli_A	Erysipelotrichales	Coprobacillaceae	Allocoprobacillus	0.65395	0.909636	0.623558	0.870502	-3.32087	-3.59082	-3.00998	0.563925	4.09105	0.11893	-4.09687	4.54328	0.441823
Bacteria	Bacillota_A	Clostridia	Lachnospirales	Lachnospiraceae	Ruminococcus_B	0.640964	0.90897	0.611597	0.870749	-3.32266	-3.61093	-2.98632	0.584627	4.16287	0.117814	-3.58722	4.53284	0.434226
Bacteria	Bacteroidota	Bacteroidia	Bacteroidales	Muribaculaceae	Limisoma	0.658192	0.911471	0.623866	0.873216	-3.27875	-3.51828	-2.98871	0.486552	4.07509	0.0961871	-3.72621	4.14315	0.4436
Bacteria	Bacillota_C	Negativicutes	Veillonellales	Megasphaeraceae	Anaeroglobus	0.536369	0.883634	0.545147	0.873754	-2.99036	-2.33129	-3.63499	-1.39697	4.27801	-0.282049	-5.31381	3.14574	0.362655
Bacteria	Bacillota_A	Clostridia	Lachnospirales	Lachnospiraceae	Eubacterium_F	0.520919	0.930903	0.537307	0.882721	4.01618	3.95807	4.06865	0.170764	0.686602	0.242992	-2.47452	4.60457	0.3872
Bacteria	Bacillota_A	Clostridia	Lachnospirales	Lachnospiraceae	Scatomonas	0.590179	0.926039	0.554662	0.887306	-2.23759	-2.90886	-1.59778	1.00868	4.36147	0.200432	-3.23495	4.91773	0.402639
Bacteria	Pseudomonadota	Gammaproteobacteria	Enterobacterales	Pasteurellaceae	Haemophilus_A	0.644839	0.920871	0.616481	0.888549	-2.63752	-2.97963	-2.19364	0.601936	4.10199	0.118148	-3.37992	4.32587	0.4376
Bacteria	Bacillota_A	Clostridia	Oscillospirales	Acutalibacteraceae	Acutalibacter	0.618058	0.923253	0.572225	0.889454	-1.93427	-2.32013	-1.54826	0.760069	3.89791	0.164171	-3.33797	4.73121	0.414634
Bacteria	Bacillota_A	Clostridia	Christensenellales	Christensenellaceae	Guopingia	0.531659	0.905876	0.542225	0.891926	-2.36137	-1.81878	-2.95218	-1.37919	4.12965	-0.271815	-5.25718	3.12021	0.364254
Bacteria	Bacillota_A	Clostridia	Oscillospirales	Ruminococcaceae	Harryflintia	0.563784	0.935361	0.506203	0.89357	-1.04611	-0.507198	-1.73025	-1.0476	3.26814	-0.263681	-5.9974	3.5364	0.344262
Bacteria	Bacillota_I	Bacilli_A	Erysipelotrichales	Erysipelotrichaceae	Holdemania	0.459933	0.931872	0.361814	0.894651	0.278101	0.838687	-0.606091	-1.28424	2.85294	-0.349796	-6.12526	3.55454	0.3
Bacteria	Bacillota_A	Clostridia	Oscillospirales	Ruminococcaceae	Merdimmobilis	0.644478	0.929631	0.597268	0.895657	-2.45813	-2.90475	-1.92381	0.803692	4.36334	0.162812	-3.54164	4.96435	0.416234
Bacteria	Bacillota_A	Clostridia	Oscillospirales	Ruminococcaceae	Zongyangia	0.706435	0.92989	0.68187	0.901046	-2.98998	-3.10198	-2.84075	0.382263	4.18242	0.0732994	-3.68712	4.08033	0.460216
Bacteria	Bacillota_A	Clostridia	Christensenellales	NSJ-53	Gehongia	0.609759	0.914717	0.636009	0.909091	-3.29839	-2.95025	-3.63584	-0.950145	4.42659	-0.185133	-4.82443	3.37767	0.4076
Bacteria	Bacillota_A	Clostridia	Oscillospirales	Ruminococcaceae	Massiliimalia	0.667556	0.930272	0.650641	0.909312	-2.56112	-2.9449	-2.18475	0.552759	4.31001	0.105861	-3.59507	4.8392	0.441823
Bacteria	Bacillota_A	Clostridia	Oscillospirales	Oscillospiraceae	Oscillospiraceae	0.342446	0.948094	0.350074	0.909478	1.5464	2.13583	1.15656	-1.34567	2.78543	-0.394736	-8.48055	2.76497	0.2912
Bacteria	Bacillota_A	Clostridia	Lachnospirales	Lachnospiraceae	Mediterraneibacter_A	0.67056	0.94268	0.637048	0.912507	-2.36262	-2.53744	-2.11367	0.623183	4.20501	0.119522	-3.42763	4.54147	0.436226
Bacteria	Bacillota_A	Clostridia	Oscillospirales	UBA644	HGM12619	0.485193	0.919165	0.491775	0.91289	-1.63873	-0.791223	-2.81868	-1.67673	4.26578	-0.335617	-5.55592	2.96627	0.340664
Bacteria	Bacillota_I	Bacilli_A	Erysipelotrichales	Coprobacillaceae	Thomasclavelia	0.724915	0.940448	0.706247	0.91553	-3.02834	-3.10576	-2.91853	0.085578	3.9926	0.0148382	-3.89592	4.28171	0.49
Bacteria	Bacillota_A	Clostridia	Lachnospirales	Lachnospiraceae	Schaedlerella	0.666737	0.94274	0.643381	0.917069	-2.76806	-3.12919	-2.41893	0.498871	4.10594	0.0967774	-3.56649	4.71885	0.445022
Bacteria	Bacillota_A	Clostridia	Peptostreptococcales	Anaerovoracaceae	Mogibacterium	0.66496	0.931034	0.681152	0.918727	-3.30498	-3.06098	-3.61726	-0.537052	4.01653	-0.110522	-4.77489	3.2855	0.439424
Bacteria	Fusobacteriota	Fusobacteriia	Fusobacteriales	Fusobacteriaceae	Fusobacterium	0.618648	0.928072	0.639771	0.91873	-3.27563	-2.9226	-3.6622	-0.840411	4.3138	-0.164151	-4.72841	3.40109	0.413435
Bacteria	Bacillota_A	Clostridia	Lachnospirales	Lachnospiraceae	CAG-194	0.678123	0.935534	0.686238	0.919452	-3.33868	-3.05254	-3.69131	-0.543442	4.14914	-0.108916	-4.54748	3.66443	0.4372
Bacteria	Bacillota_I	Bacilli_A	ML615J-28	CAG-313	CAG-313	0.66154	0.930622	0.671043	0.919825	-3.30936	-3.02515	-3.6558	-0.628214	4.21759	-0.128448	-4.58146	3.58112	0.433826
Bacteria	Bacillota_A	Clostridia	Oscillospirales	Acutalibacteraceae	Hydrogeniiclostridium	0.67984	0.934754	0.687091	0.920185	-3.32533	-3.06785	-3.65532	-0.574729	4.07689	-0.112044	-4.40995	3.61917	0.4384
Bacteria	Bacillota_A	Clostridia	TANB77	CAG-508	UMGS1994	0.607851	0.919934	0.65084	0.921035	-3.21487	-2.96239	-3.54831	-0.859424	4.60654	-0.165117	-4.29802	3.33312	0.418633
Bacteria	Bacteroidota	Bacteroidia	Bacteroidales	Bacteroidaceae	Paraprevotella	0.662958	0.934405	0.678481	0.924415	-3.39864	-3.13818	-3.68827	-0.539117	4.1699	-0.109941	-4.78337	3.56186	0.4396
Bacteria	Bacillota_A	Clostridia	Peptostreptococcales	Anaerovoracaceae	Gallibacter	0.661577	0.938565	0.674861	0.924455	-3.28267	-3.02212	-3.55329	-0.528417	4.13059	-0.108033	-4.95427	3.96173	0.437025
Bacteria	Bacillota_A	Clostridia	Lachnospirales	Lachnospiraceae	Hungatella	0.73486	0.944654	0.719139	0.92456	-2.99247	-3.03249	-2.9601	0.0615915	4.07859	0.0148814	-3.9961	4.22672	0.494
Bacteria	Bacteroidota	Bacteroidia	Bacteroidales	P3	Pullibacteroides	0.661359	0.935916	0.671883	0.924919	-3.26361	-2.9881	-3.55642	-0.575176	4.27349	-0.114594	-4.35779	3.47899	0.432227
Bacteria	Bacillota_C	Negativicutes	Veillonellales	Veillonellaceae	F0422	0.653197	0.934306	0.657212	0.925248	-3.24534	-2.93256	-3.55665	-0.684923	4.25475	-0.140573	-4.26729	3.53221	0.431028
Bacteria	Bacillota_A	Clostridia	Lachnospirales	Anaerotignaceae	Anaerotignaceae	0.737661	0.986052	0.578385	0.92527	1.82077	1.708	1.98631	0.321868	1.50623	0.175784	-4.08184	4.90533	0.404238
Bacteria	Bacillota_A	Clostridia	Oscillospirales	Ruminococcaceae	Bittarella	0.599812	0.934453	0.582996	0.92561	-1.83766	-1.24168	-2.33229	-0.999388	4.03209	-0.220362	-4.59274	3.52956	0.3788
Bacteria	Actinomycetota	Coriobacteriia	Coriobacteriales	Atopobiaceae	Olsenella_F	0.67188	0.933895	0.687026	0.925703	-3.32128	-3.08583	-3.57958	-0.455004	4.06133	-0.0862076	-4.57476	3.71415	0.452619
Bacteria	Bacteroidota	Bacteroidia	Bacteroidales	Marinifilaceae	Butyricimonas	0.514085	0.922733	0.569667	0.925756	2.17183	2.30252	1.99458	-0.31841	1.00917	-0.291006	-4.35957	2.58357	0.374
Bacteria	Verrucomicrobiota	Verrucomicrobiae	Opitutales	CAG-312	Merdousia	0.654832	0.934484	0.666719	0.926205	-3.24938	-2.94552	-3.58473	-0.684441	4.26508	-0.144096	-4.46904	3.6789	0.423431
Bacteria	Bacillota_A	Clostridia	Lachnospirales	Lachnospiraceae	Faecalimonas	0.655048	0.934337	0.675567	0.926422	-3.30907	-3.01827	-3.62002	-0.721453	4.33939	-0.143231	-4.50067	3.64953	0.431028
Bacteria	Bacillota_A	Clostridia	Peptostreptococcales	Peptostreptococcaceae	Peptostreptococcaceae	0.677944	0.937931	0.68826	0.926436	-3.3293	-3.06217	-3.60936	-0.564018	4.16609	-0.122131	-4.36049	3.31977	0.435826
Bacteria	Bacillota_A	Clostridia	Oscillospirales	Acutalibacteraceae	JAGZMM01	0.660672	0.932255	0.682017	0.927728	-3.2472	-2.99835	-3.54052	-0.640153	4.20874	-0.134912	-4.23561	3.77349	0.434226
Bacteria	Synergistota	Synergistia	Synergistales	Synergistaceae	Cloacibacillus	0.682861	0.937715	0.694398	0.928402	-3.3307	-3.08162	-3.60024	-0.473014	4.03318	-0.094175	-4.7293	3.38824	0.4476
Bacteria	Bacillota	Bacilli	Lactobacillales	Vagococcaceae	Vagococcus	0.667006	0.937843	0.68603	0.928482	-3.32922	-3.07287	-3.66317	-0.586268	4.11967	-0.116593	-4.33978	3.91416	0.441823
Bacteria	Pseudomonadota	Gammaproteobacteria	Enterobacterales	Succinivibrionaceae	Succinivibrio	0.670865	0.942736	0.687688	0.92865	-3.28327	-3.02346	-3.54829	-0.519142	4.17967	-0.0994532	-4.48047	3.56999	0.447421
Bacteria	Actinomycetota	Actinomycetes	Actinomycetales	Actinomycetaceae	Pauljensenia	0.720207	0.964977	0.623684	0.928655	1.06012	0.877824	1.29905	0.282018	1.49599	0.16692	-3.91726	3.95852	0.420632
Bacteria	Bacillota_A	Clostridia	Lachnospirales	Lachnospiraceae	Lientehia	0.668374	0.939396	0.694823	0.930655	-3.32375	-3.08248	-3.64376	-0.522381	4.15982	-0.102314	-4.23009	3.76382	0.447021
Bacteria	Bacillota_A	Clostridia	Lachnospirales	Lachnospiraceae	Muricomes	0.644834	0.937465	0.662437	0.930679	-3.3409	-2.98629	-3.67611	-0.7511	4.28689	-0.14342	-4.42008	3.43145	0.424
Bacteria	Bacillota_A	Clostridia	Oscillospirales	Oscillospirales	Oscillospirales	0.680251	0.939212	0.697693	0.932087	-3.28622	-3.07385	-3.53548	-0.50745	4.128	-0.0973374	-4.69683	3.76363	0.4424
Bacteria	Bacillota_A	Clostridia	Oscillospirales	Oscillospiraceae	CAG-170	0.374016	0.904556	0.52716	0.933154	4.33753	4.42852	4.26619	-0.274916	0.687685	-0.373157	-5.08803	2.31851	0.347861
Bacteria	Actinomycetota	Coriobacteriia	Coriobacteriales	Atopobiaceae	Lancefieldella	0.688569	0.943644	0.70581	0.934849	-3.30639	-3.07512	-3.57483	-0.437872	4.14184	-0.0925612	-4.41005	3.82419	0.444
Bacteria	Bacillota_A	Clostridia	Oscillospirales	Ruminococcaceae	Faecalibacterium	0.486969	0.955447	0.50613	0.937668	8.81448	8.75079	8.84955	0.152564	0.524529	0.281127	-2.34339	4.82906	0.3856
Bacteria	Bacillota_A	Clostridia	Lachnospirales	Anaerotignaceae	Fimicola	0.588323	0.952303	0.5711	0.937839	-0.650362	-0.267145	-1.14513	-0.799604	2.79337	-0.234675	-5.34076	3.34827	0.37625
Bacteria	Bacillota_A	Clostridia	Oscillospirales	Oscillospiraceae	Intestinimonas	0.686524	0.944344	0.702147	0.9387	-3.28793	-3.05379	-3.53463	-0.425744	4.12623	-0.0831204	-4.42207	3.89148	0.453019
Bacteria	Actinomycetota	Coriobacteriia	Coriobacteriales	Atopobiaceae	Tractidigestivibacter	0.741697	0.959773	0.719403	0.940894	-2.91912	-2.99588	-2.83494	0.257717	4.63935	0.0464138	-3.55317	3.87392	0.4776
Bacteria	Actinomycetota	Actinomycetes	Actinomycetales	Micrococcaceae	Rothia	0.705853	0.950966	0.715342	0.941501	-3.39995	-3.17693	-3.61827	-0.479235	4.2673	-0.10054	-3.85266	3.7214	0.445422
Bacteria	Bacillota_A	Clostridia	Peptostreptococcales	Anaerovoracaceae	Fimisoma	0.629694	0.944657	0.694216	0.946677	-1.71854	-2.02038	-1.54078	0.31104	3.7182	0.0753886	-3.14038	5.42727	0.4592
Bacteria	Actinomycetota	Actinomycetes	Mycobacteriales	Frankiaceae	Protofrankia	0.708198	0.967886	0.546416	0.949232	-0.403228	0.141173	-0.922591	-0.846722	3.22148	-0.211856	-5.43569	5.66907	0.367453
Bacteria	Bacillota_A	Clostridia	Tissierellales	Peptoniphilaceae	Parvimonas	0.753061	0.965833	0.772273	0.949379	-3.01508	-2.96492	-3.06748	-0.119535	4.3552	-0.0251497	-4.11425	4.00919	0.4868
Bacteria	Bacillota_A	Clostridia	Oscillospirales	Acutalibacteraceae	Clostridium_A	0.593261	0.966912	0.582775	0.953072	-0.355229	0.00784844	-0.890142	-0.787156	2.78231	-0.217845	-5.69444	3.45017	0.369452
Bacteria	Bacillota_C	Negativicutes	Acidaminococcales	Acidaminococcaceae	Phascolarctobacterium_A	0.74376	0.970946	0.767004	0.95461	-2.65051	-2.52968	-2.82175	-0.151369	4.07877	-0.0309663	-4.72001	4.2603	0.482607
Bacteria	Bacillota_A	Clostridia	Christensenellales	Aristaeellaceae	Aristaeella	0.72583	0.979207	0.65068	0.956873	0.013844	-0.329152	0.312283	0.369964	2.92444	0.0962478	-4.60114	5.37284	0.438625
Bacteria	Bacillota_A	Clostridia	Oscillospirales	Oscillospiraceae	Pseudoscilispira	0.597343	0.960227	0.623706	0.957597	-2.05043	-1.42204	-2.82084	-1.15151	4.36853	-0.217039	-4.87241	3.09978	0.3916
Bacteria	Bacillota	Bacilli	MOL361	Turicibacteraceae	Turicibacter	0.777188	0.976707	0.727641	0.96233	-1.69274	-1.69632	-1.68229	0.320821	4.25053	0.0589542	-4.65723	4.33722	0.4648
Bacteria	Bacillota	Bacilli	Lactobacillales	Lactobacillaceae	Fructobacillus	0.722915	0.967034	0.752957	0.962559	-2.94588	-2.88886	-2.99788	-0.308086	4.37029	-0.0660543	-4.16263	3.85115	0.466613
Bacteria	Bacillota_I	Bacilli_A	RF39	UBA660	Onthocola_B	0.592378	0.979642	0.602061	0.966017	1.12342	1.31687	0.75849	-0.500923	1.53592	-0.28771	-4.91632	2.66037	0.3828
Bacteria	Bacteroidota	Bacteroidia	Bacteroidales	Bacteroidaceae	Bacteroides	0.588201	0.972327	0.693022	0.966059	7.84275	7.81016	7.85716	0.0633676	0.449365	0.114923	-2.66727	5.75272	0.4444
Bacteria	Bacillota_A	Clostridia	Oscillospirales	CAG-272	CAG-272	0.793552	0.98431	0.777515	0.967278	-1.2828	-1.26808	-1.31434	0.066071	3.42954	0.0158871	-4.52822	4.25188	0.492203
Bacteria	Bacillota_A	Clostridia	Oscillospirales	Ruminococcaceae	HUN007	0.762468	0.975167	0.7921	0.967591	-2.60046	-2.44172	-2.81012	-0.0966258	4.5201	-0.0194711	-3.86404	3.56649	0.487805
Bacteria	Bacteroidota	Bacteroidia	Bacteroidales	Muribaculaceae	UBA7173	0.556393	0.976644	0.59087	0.967684	3.21412	3.37269	3.0325	-0.295941	0.973793	-0.291157	-4.38198	2.67908	0.37505
Bacteria	Bacillota_I	Bacilli_A	RF39	UBA660	CAG-302	0.752166	0.982029	0.759818	0.968259	0.827307	0.77725	0.862959	0.0239482	1.57385	0.0105724	-3.599	4.25892	0.495802
Bacteria	Actinomycetota	Coriobacteriia	Coriobacteriales	Eggerthellaceae	Eggerthellaceae	0.7636	0.975688	0.769584	0.970054	-1.58123	-1.6523	-1.50028	0.0651085	3.71697	0.0127797	-3.94772	4.9209	0.494202
Bacteria	Bacillota_A	Clostridia	Lachnospirales	Lachnospiraceae	Eubacterium_I	0.699749	0.979509	0.789848	0.971037	3.1587	3.19997	3.10023	0.0108395	0.804894	0.0162395	-3.07253	4.75655	0.495802
Bacteria	Bacteroidota	Bacteroidia	Bacteroidales	Rikenellaceae	Alistipes_A	0.497198	0.962061	0.654134	0.971516	2.07422	2.14597	1.97863	-0.359723	1.38806	-0.242075	-4.87364	2.33396	0.396
Bacteria	Bacteroidota	Bacteroidia	Bacteroidales	Bacteroidaceae	Phocaeicola	0.599017	0.967401	0.659004	0.971935	9.2476	9.3064	9.19485	-0.0847836	0.372196	-0.212666	-4.22483	2.65617	0.4072
Bacteria	Bacillota_A	Clostridia	Clostridiales	Clostridiaceae	Clostridium	0.802377	0.988695	0.746342	0.974043	4.79685	4.77623	4.82861	0.0444116	0.612394	0.072174	-3.21727	3.28727	0.4676
Bacteria	Pseudomonadota	Gammaproteobacteria	Enterobacterales	Enterobacteriaceae	Enterobacter	0.712167	0.978681	0.740623	0.974668	-2.42314	-2.11586	-2.77519	-0.490833	4.45384	-0.0954177	-4.78985	3.49288	0.451419
Bacteria	Bacillota_A	Clostridia	Lachnospirales	Lachnospiraceae	Hominifimenecus	0.732903	0.994841	0.757126	0.976258	0.561884	0.464091	0.703991	0.0708814	2.15264	0.0238909	-6.34163	3.9825	0.487405
Bacteria	Bacteroidota	Bacteroidia	Bacteroidales	Marinifilaceae	Gabonibacter	0.78567	0.987051	0.79587	0.976812	-1.76589	-1.82893	-1.7031	-0.124495	3.88499	-0.0247658	-4.18442	3.90895	0.4876
Bacteria	Bacillota_A	Clostridia	Peptostreptococcales	Peptostreptococcaceae	Terrisporobacter	0.82362	0.994198	0.715329	0.977581	1.70205	1.5685	1.90751	0.148502	1.59179	0.091213	-3.7504	3.57246	0.4592
Bacteria	Bacillota_A	Clostridia	Lachnospirales	Anaerotignaceae	Anaerotignum	0.811113	0.994189	0.790719	0.98187	2.12779	2.09775	2.15867	0.00661654	1.08533	0.00454624	-3.62903	3.2532	0.497001
Bacteria	Bacillota_B	Dehalobacteriia	Dehalobacteriia	Dehalobacteriia	Dehalobacteriia	0.754881	0.987488	0.73787	0.984641	-0.158324	-0.691528	0.28177	0.306945	4.64539	0.058563	-4.44987	4.72667	0.469012
Bacteria	Bacillota_A	Clostridia	Lachnospirales	Lachnospiraceae	Brotaphodocola	0.849355	0.998484	0.726394	0.98602	1.83789	1.95492	1.61413	-0.196036	1.43629	-0.105121	-4.55184	5.05252	0.4384
Bacteria	Bacteroidota	Bacteroidia	Bacteroidales	Tannerellaceae	Parabacteroides	0.781731	0.991391	0.825602	0.991437	5.64991	5.66464	5.64087	-0.0161644	0.461099	-0.036307	-3.8361	3.35347	0.487005

## Sheet: species
Domain	Phylum	Class	Order	Family	Genus	Species	we.ep	we.eBH	wi.ep	wi.eBH	rab.all	rab.win.fresh	rab.win.thawed	diff.btw	diff.win	effect	effect.low	effect.high	overlap
Bacteria	Bacillota_I	Bacilli_A	Erysipelotrichales	Coprobacillaceae	Catenibacterium	Catenibacterium faecis	1.03711e-05	0.000450607	0	0	8.72351	8.43104	9.88042	1.44911	0.276982	5.26551	1.77286	30.4091	2.80722e-05
Bacteria	Actinomycetota	Actinomycetes	Actinomycetales	Bifidobacteriaceae	Bifidobacterium	Bifidobacterium adolescentis	8.19545e-06	0.00041618	0	0	8.1895	7.82259	9.63826	1.87659	0.436167	4.37115	1.69012	24.642	2.80722e-05
Bacteria	Bacillota_A	Clostridia	Lachnospirales	Lachnospiraceae	Blautia_A	Blautia_A sp003471165	1.11679e-05	0.000501228	0	0	6.54162	6.17041	8.53263	2.39915	0.439525	5.52813	1.6843	31.6495	2.80722e-05
Bacteria	Actinomycetota	Coriobacteriia	Coriobacteriales	Coriobacteriaceae	Collinsella	Collinsella sp003466125	1.87032e-06	0.000155782	0	0	7.29812	6.62502	9.28765	2.59803	0.42256	6.01001	2.14638	38.0676	2.80722e-05
Bacteria	Bacillota_A	Clostridia	Lachnospirales	Lachnospiraceae	Dorea_A	Dorea_A longicatena	0.00118266	0.0219056	0	0	5.80325	5.15313	7.36845	2.22184	0.708847	3.12802	0.666526	23.4173	2.80722e-05
Bacteria	Bacillota_A	Clostridia	Lachnospirales	Lachnospiraceae	Fusicatenibacter	Fusicatenibacter saccharivorans	0.000643193	0.0137558	0	0	6.71248	6.36906	8.25632	1.9175	0.548904	3.73977	0.857424	30.6603	2.80722e-05
Bacteria	Bacillota_A	Clostridia	Lachnospirales	Lachnospiraceae	Blautia_A	Blautia_A fusiformis	1.7283e-05	0.000639572	0	0	4.76695	4.27655	7.10748	2.89171	0.52007	5.67665	1.75423	34.3957	2.80722e-05
Bacteria	Bacillota_A	Clostridia	Oscillospirales	Acutalibacteraceae	Ruminococcus_E	Ruminococcus_E sp934476515	5.91015e-06	0.00030892	0	0	6.64312	6.18954	8.52836	2.35122	0.420879	5.58778	1.9676	31.9475	2.80722e-05
Bacteria	Bacillota_A	Clostridia	Oscillospirales	Ruminococcaceae	Gemmiger	Gemmiger formicilis	2.34316e-05	0.000873081	0	0	6.23186	5.74838	7.48784	1.74955	0.398569	4.34022	1.46276	24.1112	2.80722e-05
Bacteria	Bacillota_A	Clostridia	Lachnospirales	Lachnospiraceae	Mediterraneibacter	Mediterraneibacter faecis	5.96029e-05	0.00188268	0	0	5.72421	5.09738	6.96024	1.86681	0.487231	3.72388	1.16902	20.6965	2.80722e-05
Bacteria	Bacillota_A	Clostridia	Lachnospirales	Lachnospiraceae	Blautia_A	Blautia_A obeum	0.000126475	0.00358528	0	0	5.82126	5.3597	7.57579	2.24526	0.570356	4.04077	1.15496	29.5257	2.80722e-05
Bacteria	Bacillota_A	Clostridia	Lachnospirales	Lachnospiraceae	Anaerostipes	Anaerostipes hadrus	1.1158e-05	0.000487157	0	0	5.55843	5.03391	7.6666	2.58753	0.548573	4.80186	1.62604	30.0394	2.80722e-05
Bacteria	Bacillota_A	Clostridia	Lachnospirales	Lachnospiraceae	Dorea	Dorea formicigenerans	0.000389898	0.00788511	0	0	3.6742	3.04035	5.22096	2.24744	0.716689	3.14218	0.819379	19.4263	2.80722e-05
Bacteria	Bacillota_A	Clostridia	Lachnospirales	Lachnospiraceae	Anaerobutyricum	Anaerobutyricum hallii	2.64096e-05	0.000866697	0	0	4.02902	3.52553	5.90593	2.38002	0.471707	5.04105	1.55181	28.1261	2.80722e-05
Bacteria	Bacillota_A	Clostridia	Lachnospirales	Lachnospiraceae	Oliverpabstia	Oliverpabstia intestinalis	0.00237752	0.037172	1.2987e-05	0.000148329	4.81791	3.95261	6.04785	2.03081	0.859846	2.36065	0.468785	15.3908	2.80722e-05
Bacteria	Bacillota_A	Clostridia	Lachnospirales	Lachnospiraceae	Blautia_A	Blautia_A faecis	0.00537393	0.0692337	1.7316e-05	0.000216361	3.49265	2.40723	5.04763	2.68578	1.26491	2.12735	0.372873	17.0111	2.80722e-05
Bacteria	Bacillota_A	Clostridia	Lachnospirales	Lachnospiraceae	Hominisplanchenecus	Hominisplanchenecus faecis	0.00343753	0.045988	7.35931e-05	0.000852307	3.10214	1.83672	4.59235	2.73775	1.07825	2.49216	0.437587	17.9004	0.000801742
Bacteria	Actinomycetota	Coriobacteriia	Coriobacteriales	Eggerthellaceae	Anaerotardibacter	Anaerotardibacter	0.000595918	0.0117758	7.79221e-05	0.000893253	3.65869	3.08263	4.86	1.79143	0.672096	2.61858	0.681027	15.1345	0.0012009
Bacteria	Bacillota_A	Clostridia	Oscillospirales	Oscillospiraceae	Vermiculatibacterium	Vermiculatibacterium agrestimuris	0.038298	0.297593	0.000116883	0.00130555	3.43921	2.54107	4.56583	2.09565	0.982686	2.04619	0.142427	22.6528	0.00200083
Bacteria	Actinomycetota	Coriobacteriia	Coriobacteriales	Eggerthellaceae	Senegalimassilia	Senegalimassilia anaerobia	0.00249468	0.0369618	0.000220779	0.00253366	3.50463	2.5016	4.70517	2.24087	0.989072	2.19072	0.359385	15.0198	0.0016004
Bacteria	Bacillota_A	Clostridia	Lachnospirales	Lachnospiraceae	Blautia_A	Blautia_A	0.00243319	0.0341753	0.000285714	0.00317432	2.42839	1.30408	3.9666	2.68871	1.12445	2.33485	0.428908	16.1499	0.00200083
Bacteria	Bacillota_A	Clostridia	Lachnospirales	Lachnospiraceae	Anthropogastromicrobium	Anthropogastromicrobium aceti	0.00396779	0.0563932	0.000445887	0.00496759	5.16991	4.36856	5.87039	1.48737	0.760289	1.91444	0.283294	12.3019	0.00280059
Bacteria	Bacillota_A	Clostridia	Oscillospirales	Butyricicoccaceae	Agathobaculum	Agathobaculum butyriciproducens	0.000488984	0.0103994	0.000450216	0.00507889	4.07027	2.82756	5.38873	2.46629	0.906691	2.61493	0.511031	17.334	0.00360046
Bacteria	Bacillota_A	Clostridia	Lachnospirales	Lachnospiraceae	Lachnospiraceae	Lachnospiraceae	0.0179134	0.176875	0.00052381	0.00575514	3.87616	2.98645	4.84483	1.87418	1.18015	1.5863	0.169178	16.2377	0.00480035
Bacteria	Bacillota_A	Clostridia	Peptostreptococcales	Anaerovoracaceae	Lentihominibacter	Lentihominibacter butyrica	0.0101882	0.109299	0.000692641	0.00751637	1.38682	-0.96646	3.31576	4.28788	2.29111	1.79271	0.199201	17.8306	0.00559806
Bacteria	Bacillota_A	Clostridia	Lachnospirales	Lachnospiraceae	Coprococcus	Coprococcus aceti	0.00107877	0.0199655	0.00115152	0.0131706	7.9441	7.52112	8.50735	0.959804	0.410448	2.25471	0.326966	14.1228	0.0107958
Bacteria	Bacillota_A	Clostridia	Lachnospirales	Lachnospiraceae	Gallintestinimicrobium	Gallintestinimicrobium propionicum	0.00330444	0.0465754	0.00204329	0.0201118	3.3273	2.64479	4.50809	1.83645	0.925784	1.92678	0.144188	12.3343	0.015194
Bacteria	Bacillota_A	Clostridia	Lachnospirales	Lachnospiraceae	Coprococcus	Coprococcus ammoniilyticus	0.00754397	0.0866206	0.00538528	0.0483499	2.51532	1.67469	3.68353	1.92626	1.14696	1.67954	-0.0534462	11.6383	0.0299881
Bacteria	Bacillota_A	Clostridia	Peptostreptococcales	Anaerovoracaceae	Anaerovoracaceae	Anaerovoracaceae	0.0182637	0.169256	0.00687446	0.053128	-0.00376176	-2.29191	1.52162	3.94516	2.695	1.37926	-0.0606118	13.2038	0.0331868
Bacteria	Bacillota_A	Clostridia	Christensenellales	Aristaeellaceae	Ventricola	Ventricola sp900542395	0.00756999	0.091069	0.00671429	0.0614362	5.59723	5.14204	6.11522	0.952608	0.584535	1.58603	-0.227872	9.81891	0.0428
Bacteria	Bacillota_A	Clostridia	Lachnospirales	Lachnospiraceae	Bariatricus	Bariatricus comes	0.0345378	0.302082	0.00766234	0.0673972	7.07436	6.7222	7.40212	0.697079	0.608579	1.14168	-0.15061	13.2315	0.0456
Bacteria	Bacillota_C	Negativicutes	Acidaminococcales	Acidaminococcaceae	Phascolarctobacterium	Phascolarctobacterium faecium	2.41349e-05	0.0023966	0.004329	0.0691047	9.45396	9.72996	8.17375	-1.65787	0.412298	-4.04789	-24.025	-1.65736	2.80722e-05
Bacteria	Bacteroidota	Bacteroidia	Bacteroidales	Bacteroidaceae	Alloprevotella	Alloprevotella timonensis	7.93221e-05	0.00538813	0.004329	0.0691047	10.2978	10.5426	9.46638	-1.08075	0.320948	-3.36812	-18.9869	-1.19864	2.80722e-05
Bacteria	Bacteroidota	Bacteroidia	Bacteroidales	Bacteroidaceae	Prevotella	Prevotella	2.8359e-06	0.00063934	0.004329	0.0691047	9.93584	10.2879	7.98451	-2.30401	0.391504	-5.89218	-32.549	-2.46999	2.80722e-05
Bacteria	Bacillota_C	Negativicutes	Acidaminococcales	Acidaminococcaceae	Acidaminococcus	Acidaminococcus intestini	5.16956e-05	0.00387547	0.004329	0.0691047	7.46188	7.89927	5.96467	-1.91995	0.479694	-3.98918	-21.5094	-1.51719	2.80722e-05
Bacteria	Pseudomonadota	Alphaproteobacteria	RF32	CAG-239	Scatacola_A	Scatacola_A faecigallinarum	0.000139545	0.00777717	0.004329	0.0691047	7.24429	7.56928	2.73596	-4.83735	0.769276	-6.3306	-38.8028	-1.93504	2.80722e-05
Bacteria	Pseudomonadota	Gammaproteobacteria	Burkholderiales	Burkholderiaceae	Sutterella	Sutterella wadsworthensis	0.00514943	0.0896323	0.004329	0.0691047	6.06039	6.45845	2.56504	-3.906	1.18308	-3.36768	-26.6886	-0.603709	2.80722e-05
Bacteria	Cyanobacteriota	Vampirovibrionia	Gastranaerophilales	Gastranaerophilaceae	CAG-196	CAG-196 sp002102975	0.0171878	0.200379	0.004329	0.0691047	4.494	5.21092	1.04055	-4.1523	1.96948	-2.11457	-20.0001	-0.297675	2.80722e-05
Bacteria	Pseudomonadota	Alphaproteobacteria	RF32	CAG-239	Scatocola	Scatocola faecipullorum	0.00221523	0.0485174	0.004329	0.0691047	4.05839	4.70291	0.392664	-4.3205	1.36286	-3.10313	-20.4986	-0.735746	2.80722e-05
Bacteria	Bacteria	Bacteria	Bacteria	Bacteria	Bacteria	Bacteria	0.00863605	0.117657	0.004329	0.0691047	4.40952	5.09724	-0.332911	-5.45933	1.90912	-3.03361	-23.5135	-0.440165	2.80722e-05
Bacteria	Pseudomonadota	Gammaproteobacteria	Burkholderiales	Burkholderiaceae	Parasutterella	Parasutterella excrementihominis	0.0290647	0.280393	0.00433333	0.0691453	4.24039	4.67732	1.65804	-3.02625	1.29866	-2.35516	-25.9111	-0.253122	2.80722e-05
Bacteria	Bacillota_C	Negativicutes	Veillonellales	Dialisteraceae	Dialister	Dialister invisus	0.00357004	0.074957	0.00433766	0.0691874	5.69605	6.08692	4.09979	-2.03988	0.850305	-2.31025	-15.9974	-0.484785	2.80722e-05
Bacteria	Bacillota_A	Clostridia	Oscillospirales	Acutalibacteraceae	Fimenecus	Fimenecus sp000432435	0.000821373	0.0307125	0.00435498	0.069377	8.73155	9.16525	7.93791	-1.38149	0.695663	-2.11376	-17.3379	-0.532681	0.000403861
Bacteria	Bacillota_A	Clostridia	Oscillospirales	Oscillospiraceae	Oscillibacter	Oscillibacter ruminantium	0.0125102	0.147388	0.00439827	0.0697343	3.21415	4.4774	0.485843	-4.02774	1.7616	-2.29109	-19.4741	-0.329661	0.000801742
Bacteria	Bacillota_A	Clostridia	Oscillospirales	Ruminococcaceae	Ruminococcus_C	Ruminococcus_C sp000433635	0.00134271	0.0384285	0.0047013	0.0726226	5.73288	6.65259	4.53637	-2.01775	0.855062	-2.3369	-13.9565	-0.472528	0.0016004
Bacteria	Bacillota_A	Clostridia	Lachnospirales	Lachnospiraceae	Hominiventricola	Hominiventricola sp003480725	0.0061515	0.0987056	0.00473593	0.0727599	3.48406	4.09955	1.70501	-2.39523	1.02961	-2.24178	-15.7209	-0.396203	0.00280059
Bacteria	Actinomycetota	Coriobacteriia	Coriobacteriales	Eggerthellaceae	Slackia	Slackia isoflavoniconvertens	0.0188984	0.184479	0.00935931	0.074347	3.3549	2.42091	3.88646	1.46537	1.02526	1.33719	-0.181383	11.7954	0.0444
Bacteria	Bacillota_A	Clostridia	Oscillospirales	Acutalibacteraceae	Acutalibacteraceae	Acutalibacteraceae	0.020542	0.220552	0.00506061	0.0757923	2.64905	3.62699	0.169308	-3.48581	1.98084	-1.67179	-13.6522	-0.177453	0.00479843
Bacteria	Bacillota_A	Clostridia	Lachnospirales	Lachnospiraceae	Lachnospira	Lachnospira pectinoschiza_A	0.00132287	0.0383248	0.00524675	0.0776377	5.44723	6.12105	4.71413	-1.46418	0.674384	-2.11539	-13.5632	-0.369389	0.00439862
Bacteria	Bacillota_A	Clostridia	TANB77	CAG-508	CAG-273	CAG-273 sp000435755	0.0338292	0.314068	0.0054329	0.0788811	2.97423	3.8146	0.835867	-2.97585	1.85811	-1.53852	-14.9286	-0.106635	0.00759718
Bacteria	Bacillota_A	Clostridia	Oscillospirales	Oscillospiraceae	Vescimonas	Vescimonas coprocola	0.00272164	0.0625601	0.00588312	0.0833816	5.35877	5.89649	3.92491	-2.00509	0.944859	-2.02316	-12.8561	-0.207952	0.0104002
Bacteria	Bacillota_A	Clostridia	Oscillospirales	Oscillospiraceae	CAG-103	CAG-103 sp000432375	0.0124087	0.159623	0.00661472	0.088185	3.89628	4.36825	2.95088	-1.54612	0.951693	-1.61779	-12.2192	-0.154583	0.0112001
Bacteria	Bacillota_A	Clostridia	Lachnospirales	Lachnospiraceae	Alitiscatomonas	Alitiscatomonas sp900066535	0.00330192	0.0662074	0.00639827	0.0889921	3.77661	5.0752	2.26768	-2.72715	1.23165	-2.06504	-14.8605	-0.214059	0.0140001
Bacteria	Bacillota_A	Clostridia	Lachnospirales	Lachnospiraceae	Laedolimicola	Laedolimicola ammoniilytica	0.0245303	0.24718	0.0074026	0.0937171	1.11336	2.11075	-1.61302	-3.76835	2.32287	-1.55793	-13.2688	-0.106675	0.0115955
Bacteria	Bacillota	Bacilli	Lactobacillales	Streptococcaceae	Streptococcus	Streptococcus thermophilus	0.0183399	0.17523	0.0144242	0.10905	2.06281	0.789898	2.83978	2.20643	1.70759	1.25247	-0.350717	10.7755	0.067573
Bacteria	Bacillota_A	Clostridia	Oscillospirales	Oscillospiraceae	Vescimonas	Vescimonas sp000435555	0.00477492	0.0948563	0.0105498	0.12813	7.7809	8.39192	6.9213	-1.47902	0.933606	-1.56268	-11.3436	0.179953	0.037585
Bacteria	Bacillota_C	Negativicutes	Veillonellales	Veillonellaceae	Veillonella	Veillonella	0.00915236	0.132241	0.0129481	0.137434	4.13457	4.66292	3.51618	-1.20789	0.789722	-1.49721	-9.99293	0.0667551	0.0308001
Bacteria	Bacillota_A	Clostridia	Lachnospirales	Lachnospiraceae	Blautia_A	Blautia_A intestinalis	0.034274	0.282653	0.0193853	0.141071	1.13969	-0.921023	2.31944	3.25932	2.7506	1.07043	-0.375392	9.88831	0.0811676
Bacteria	Bacillota_A	Clostridia	Oscillospirales	Acutalibacteraceae	Avimonas	Avimonas sp012839705	0.0326921	0.296484	0.0148658	0.144317	0.972725	2.06662	-1.05102	-3.18977	2.22526	-1.36485	-11.9685	0.0562404	0.0343863
Bacteria	Actinomycetota	Coriobacteriia	Coriobacteriales	UMGS124	UMGS124	UMGS124	0.0410331	0.296148	0.0231991	0.159644	0.781397	-0.214538	2.33232	2.66249	2.17855	1.14517	-0.635569	9.94675	0.0863655
Bacteria	Bacillota_A	Clostridia	Oscillospirales	Acutalibacteraceae	Avimonas	Avimonas	0.0279888	0.26891	0.0164199	0.163168	0.476884	2.14878	-2.17666	-4.16101	2.95068	-1.38345	-13.1909	0.278936	0.0439824
Bacteria	Bacillota_A	Clostridia	Lachnospirales	Lachnospiraceae	UBA4285	UBA4285 sp902775895	0.0306954	0.24788	0.0258095	0.169543	2.33035	1.5674	3.12766	1.55141	1.30534	1.14486	-0.609913	8.76892	0.0944
Bacteria	Actinomycetota	Coriobacteriia	Coriobacteriales	Eggerthellaceae	Adlercreutzia	Adlercreutzia equolifaciens	0.0356618	0.280401	0.0252381	0.171219	1.04886	-0.0371221	2.8752	2.63165	2.26085	1.11476	-0.666137	10.3128	0.095162
Bacteria	Bacteroidota	Bacteroidia	Bacteroidales	Bacteroidaceae	Bacteroides	Bacteroides uniformis	0.0374981	0.303485	0.0291082	0.183814	6.53198	6.29875	6.77061	0.544975	0.533533	1.0113	-0.417176	8.73062	0.0924
Bacteria	Bacillota_A	Clostridia	Christensenellales	QALW01	Neochristensenella	Neochristensenella gallicola	0.0315174	0.29893	0.0192944	0.1871	1.73881	2.95427	-0.32619	-3.09001	2.21856	-1.32303	-10.9296	0.31253	0.0583767
Bacteria	Bacillota_C	Negativicutes	Veillonellales	Dialisteraceae	Allisonella	Allisonella histaminiformans	0.0353085	0.271441	0.0301515	0.189848	3.19144	2.7067	4.07269	1.27482	1.01451	1.16884	-0.706047	8.58773	0.09996
Bacteria	Bacillota_A	Clostridia	Lachnospirales	Lachnospiraceae	Lachnospira	Lachnospira eligens_A	0.00356324	0.0736107	0.018987	0.191142	6.53553	7.33451	6.18915	-1.11786	0.513709	-1.90699	-14.9816	0.473753	0.0616
Bacteria	Bacillota_A	Clostridia	Oscillospirales	Ruminococcaceae	Gemmiger	Gemmiger	0.051538	0.360117	0.0363333	0.201796	0.111941	-1.56261	1.23453	2.81202	2.64027	0.986212	-0.545581	10.2114	0.1036
Bacteria	Bacillota_A	Clostridia	TANB77	CAG-508	CAG-269	CAG-269 sp003525075	0.0131318	0.180295	0.0212294	0.209383	6.69655	7.15363	6.05145	-1.05239	0.793232	-1.32284	-10.7586	0.522976	0.0667733
Bacteria	Bacillota_A	Clostridia	Lachnospirales	Lachnospiraceae	Otoolea	Otoolea fessa	0.0137957	0.171312	0.0239307	0.211718	4.16282	4.73452	3.50274	-1.18198	0.792602	-1.42106	-9.3531	0.412358	0.062
Bacteria	Bacteroidota	Bacteroidia	Bacteroidales	Bacteroidaceae	Phocaeicola	Phocaeicola massiliensis	0.035532	0.344307	0.0256277	0.215746	4.85215	5.13202	4.02509	-1.09137	0.809797	-1.23626	-10.9737	0.273755	0.0659736
Bacteria	Bacillota	Bacilli	Staphylococcales	Gemellaceae	Gemella	Gemella morbillorum	0.0581103	0.359886	0.042013	0.22576	-0.62049	-2.21996	1.09552	3.24765	3.14348	0.965309	-0.900814	9.71428	0.1144
Bacteria	Bacillota_A	Clostridia	Peptostreptococcales	Peptostreptococcaceae	Romboutsia_E	Romboutsia_E sp900066495	0.0487797	0.321761	0.0465325	0.233073	5.49611	5.26059	5.73129	0.49838	0.468951	1.02458	-0.678846	7.62435	0.104758
Bacteria	Desulfobacterota	Desulfovibrionia	Desulfovibrionales	Desulfovibrionaceae	Desulfovibrionaceae	Desulfovibrionaceae	0.0401502	0.370025	0.0317403	0.264124	2.95319	3.54442	1.51985	-1.94293	1.50761	-1.18049	-9.77788	0.486836	0.0792
Bacteria	Bacillota_A	Clostridia	Oscillospirales	Ruminococcaceae	Massilioclostridium	Massilioclostridium facile	0.0495666	0.371964	0.0397143	0.26505	-0.497475	0.862825	-2.81239	-3.66447	3.0757	-1.1312	-10.2964	0.466648	0.0744
Bacteria	Bacillota_A	Clostridia	TANB77	CAG-508	CAG-245	CAG-245 sp000435175	0.0159145	0.202709	0.0292771	0.267756	6.46615	6.80593	5.68937	-1.04985	0.748251	-1.36411	-10.5597	0.836964	0.095162
Bacteria	Bacillota_A	Clostridia	UBA1381	UBA1381	Hominilimicola	Hominilimicola fabiformis	0.0509126	0.385946	0.0419654	0.269179	3.79291	3.15088	4.30674	1.36272	1.43198	0.921743	-0.796361	8.53723	0.134346
Bacteria	Bacillota_A	Clostridia	Monoglobales	Monoglobaceae	Monoglobus	Monoglobus pectinilyticus	0.0522126	0.393275	0.0434892	0.272078	4.00964	3.39133	4.37593	1.1621	1.36787	0.89497	-0.744745	9.96792	0.134
Bacteria	Bacillota_A	Clostridia	Oscillospirales	Acutalibacteraceae	Fimenecus	Fimenecus	0.0533911	0.427887	0.0404589	0.288956	0.596786	1.50507	-1.93544	-3.41078	2.90418	-1.07445	-9.69747	0.41298	0.0855658
Bacteria	Bacillota_A	Clostridia	Oscillospirales	Ruminococcaceae	Ruminiclostridium_E	Ruminiclostridium_E siraeum	0.0217231	0.230464	0.0364675	0.291944	5.23682	5.69691	4.83667	-0.843471	0.567303	-1.36284	-10.0286	0.859611	0.0915634
Bacteria	Bacillota	Bacilli	Lactobacillales	Aerococcaceae	Granulicatella	Granulicatella adiacens	0.0772146	0.498271	0.0677706	0.363829	-0.215149	0.706509	-2.1805	-2.80429	2.80319	-0.928017	-10.0579	0.59907	0.1052
Bacteria	Bacillota	Bacilli	Lactobacillales	Streptococcaceae	Lactococcus	Lactococcus lactis	0.102229	0.506873	0.0959524	0.381065	-0.507241	-2.11548	0.452136	2.49112	2.89693	0.778984	-0.937584	9.6797	0.1624
Bacteria	Bacillota_A	Clostridia	TANB77	CAG-508	CAG-492	CAG-492 sp000434335	0.045661	0.385969	0.0669307	0.396596	6.19846	6.37762	5.90666	-0.569973	0.539631	-0.985098	-7.87728	0.603289	0.115954
Bacteria	Bacillota_A	Clostridia	Lachnospirales	Lachnospiraceae	Coprococcus_A	Coprococcus_A catus_A	0.126902	0.545461	0.102602	0.417501	3.92791	3.67765	4.30508	0.598378	0.660419	0.833622	-1.4721	6.59804	0.1796
Bacteria	Bacillota_A	Clostridia	Oscillospirales	Oscillospiraceae	Dysosmobacter	Dysosmobacter faecalis_A	0.119953	0.535992	0.0561558	0.418375	1.08991	3.20017	-0.460508	-3.40282	2.56896	-1.1322	-13.1423	3.06305	0.128749
Bacteria	Actinomycetota	Coriobacteriia	Coriobacteriales	Coriobacteriaceae	Collinsella	Collinsella	0.291702	0.769391	0.0811515	0.432404	1.0301	0.104957	2.58418	2.25709	2.69812	0.673787	-4.12084	8.46457	0.188
Bacteria	Bacillota_A	Clostridia	Lachnospirales	Anaerotignaceae	Anaerotignum	Anaerotignum sp001304995	0.108785	0.594548	0.111502	0.492472	-0.143415	0.638039	-1.94829	-2.64807	2.95486	-0.777182	-8.66776	0.847376	0.158737
Bacteria	Bacillota	Bacilli	Lactobacillales	Lactobacillaceae	Lactiplantibacillus	Lactiplantibacillus pentosus	0.207915	0.644743	0.151688	0.496815	-1.46156	-2.7187	-0.136555	2.46919	3.49515	0.615149	-1.80108	8.47413	0.203519
Bacteria	Bacteroidota	Bacteroidia	Bacteroidales	Bacteroidaceae	Prevotella	Prevotella copri_A	0.194284	0.638409	0.138108	0.510988	-1.53819	-2.70326	1.04011	3.80605	4.63857	0.736783	-2.19666	8.72887	0.2032
Bacteria	Bacillota_A	Clostridia	Lachnospirales	Lachnospiraceae	Limivivens	Limivivens sp900066135	0.139598	0.623192	0.142403	0.516069	2.99906	2.63212	3.39557	0.76289	1.07261	0.680034	-1.2251	6.77479	0.205118
Bacteria	Actinomycetota	Coriobacteriia	Coriobacteriales	Eggerthellaceae	Gordonibacter	Gordonibacter pamelaeae	0.19563	0.656834	0.132463	0.523403	-0.29606	-2.09282	0.971912	2.67466	3.66034	0.646836	-2.22425	8.41772	0.2116
Bacteria	Bacteroidota	Bacteroidia	Bacteroidales	Bacteroidaceae	Bacteroides	Bacteroides stercoris	0.0893078	0.545679	0.110416	0.560897	5.82108	6.05333	5.52469	-0.470313	0.491357	-0.907966	-6.98304	1.16886	0.1612
Bacteria	Bacillota_A	Clostridia	Peptostreptococcales	Peptostreptococcaceae	Terrisporobacter	Terrisporobacter othiniensis	0.143587	0.66361	0.144524	0.57182	2.78999	2.07317	3.3254	1.04833	1.46198	0.679299	-1.51116	6.0034	0.220712
Bacteria	Bacillota_A	Clostridia	Lachnospirales	Lachnospiraceae	Eubacterium_F	Eubacterium_F sp000433735	0.140319	0.660408	0.145788	0.575721	0.426803	-1.21166	1.29832	2.38411	3.20135	0.662772	-1.34546	8.95332	0.226
Bacteria	Bacillota_A	Clostridia	Lachnospirales	Lachnospiraceae	Eubacterium_G	Eubacterium_G sp000435815	0.203176	0.71899	0.172455	0.575871	1.4913	1.02985	2.22135	1.25866	1.75072	0.659894	-1.79016	5.86697	0.224
Bacteria	Pseudomonadota	Gammaproteobacteria	Burkholderiales	Burkholderiaceae	Oxalobacter	Oxalobacter aliiformigenes	0.129248	0.679976	0.138247	0.584274	0.464024	1.23608	-0.958806	-2.3518	2.95923	-0.709278	-8.57018	1.18028	0.17553
Bacteria	Bacillota_A	Clostridia	Peptostreptococcales	Anaerovoracaceae	Lentihominibacter	Lentihominibacter faecis	0.185177	0.753219	0.165294	0.584784	1.57263	1.03644	2.2092	1.23701	1.87456	0.56896	-1.45001	8.12425	0.2288
Bacteria	Bacillota_A	Clostridia	TANB77	CAG-508	CAG-508	CAG-508	0.0934731	0.593239	0.115108	0.589718	2.01804	2.79187	1.12023	-1.73003	2.01335	-0.796228	-7.13056	1.06079	0.170732
Bacteria	Bacillota_A	Clostridia	Christensenellales	Christensenellaceae	Guopingia	Guopingia tenuis	0.187603	0.663443	0.147316	0.61174	-1.09508	0.743967	-2.79911	-3.30228	3.90899	-0.750733	-7.96897	2.01165	0.19
Bacteria	Bacillota_A	Clostridia	Oscillospirales	Ruminococcaceae	Avimicrobium	Avimicrobium caecorum	0.10329	0.603862	0.125636	0.615705	2.4463	3.06005	1.47291	-1.44157	1.54695	-0.866403	-6.39573	1.43706	0.177529
Bacteria	Bacillota_A	Clostridia	Lachnospirales	Lachnospiraceae	Acetatifactor	Acetatifactor intestinalis	0.0870254	0.579952	0.115255	0.6211	5.00895	5.5198	4.74462	-0.808027	0.801381	-0.916059	-9.18686	1.45387	0.177929
Bacteria	Bacillota_A	Clostridia	Oscillospirales	Oscillospiraceae	Lawsonibacter	Lawsonibacter sp000177015	0.164946	0.765458	0.124649	0.628345	1.63172	2.53264	0.77501	-1.7468	2.40517	-0.655237	-9.44823	1.66025	0.184
Bacteria	Bacillota_A	Clostridia	Oscillospirales	Acutalibacteraceae	Clostridium_A	Clostridium_A leptum	0.217489	0.73912	0.165991	0.634163	-0.176794	0.891567	-1.5438	-2.27641	3.09997	-0.65415	-8.77793	2.24119	0.1892
Bacteria	Bacteroidota	Bacteroidia	Bacteroidales	Barnesiellaceae	Barnesiella	Barnesiella intestinihominis	0.298037	0.920451	0.161039	0.640071	4.62732	4.22714	4.88887	0.624759	0.801894	0.616593	-3.194	6.24538	0.2412
Bacteria	Bacillota_A	Clostridia	Clostridia	Clostridia	Clostridia	Clostridia	0.217847	0.775395	0.150775	0.64008	0.39465	1.36136	-1.05285	-2.20979	3.31612	-0.637424	-8.09668	2.20789	0.193922
Bacteria	Bacteroidota	Bacteroidia	Bacteroidales	Tannerellaceae	Parabacteroides	Parabacteroides distasonis	0.301777	0.925398	0.175442	0.651341	5.29309	5.00615	5.57654	0.508747	0.970074	0.519261	-2.60359	7.05999	0.2528
Bacteria	Bacteroidota	Bacteroidia	Bacteroidales	Rikenellaceae	Alistipes	Alistipes putredinis	0.31428	0.955169	0.157043	0.651598	5.89514	5.58982	6.12571	0.494448	0.794423	0.535699	-3.60076	7.53527	0.2468
Bacteria	Bacteroidota	Bacteroidia	Bacteroidales	Bacteroidaceae	Bacteroides	Bacteroides cellulosilyticus	0.225779	0.787601	0.222563	0.66608	5.87836	5.75929	6.03278	0.299542	0.519135	0.533752	-1.73045	6.17163	0.2576
Bacteria	Pseudomonadota	Gammaproteobacteria	Enterobacterales	Pasteurellaceae	Haemophilus_D	Haemophilus_D parainfluenzae	0.281056	0.82149	0.21968	0.679371	3.18326	2.78905	3.46071	0.633772	0.901445	0.609693	-2.68737	6.38452	0.266
Bacteria	Bacillota_A	Clostridia	Oscillospirales	Ruminococcaceae	Negativibacillus	Negativibacillus massiliensis	0.264163	0.768552	0.263104	0.684897	3.00351	2.78542	3.2726	0.544856	0.922253	0.538051	-1.67759	5.96556	0.277089
Bacteria	Bacillota_A	Clostridia	Oscillospirales	Acutalibacteraceae	Ruminococcus_E	Ruminococcus_E intestinalis	0.209939	0.760789	0.177429	0.690229	-0.0118657	0.922816	-1.9482	-2.65142	3.59335	-0.637993	-7.7235	1.87539	0.19992
Bacteria	Bacteroidota	Bacteroidia	Bacteroidales	Bacteroidaceae	Bacteroides	Bacteroides nordii	0.242798	0.752664	0.183788	0.693072	-0.727869	0.96909	-2.16003	-2.77087	3.96948	-0.654844	-7.24102	2.3417	0.2188
Bacteria	Bacillota_A	Clostridia	Oscillospirales	Oscillospiraceae	Lawsonibacter	Lawsonibacter	0.165381	0.769586	0.188143	0.69371	0.362489	0.917181	-1.31308	-2.13788	2.87228	-0.632051	-8.9224	1.34958	0.2048
Bacteria	Bacillota_I	Bacilli_A	Erysipelotrichales	Coprobacillaceae	Faecalibacillus	Faecalibacillus faecis	0.25954	0.806298	0.232351	0.694993	0.325969	-0.283185	1.25873	1.54053	2.86556	0.474484	-1.97643	7.56772	0.270292
Bacteria	Bacillota_A	Clostridia	Lachnospirales	Lachnospiraceae	Blautia_A	Blautia_A ammoniilytica	0.353504	0.796794	0.269212	0.695035	-1.34306	-2.20566	0.053918	2.29278	4.18655	0.488263	-2.64825	6.1677	0.2764
Bacteria	Bacillota_I	Bacilli_A	Erysipelotrichales	Coprobacillaceae	Catenibacterium	Catenibacterium mitsuokai	0.239055	0.765454	0.262974	0.695597	-0.494618	-1.53877	0.163813	1.56689	2.96795	0.460655	-1.62748	7.255	0.278289
Bacteria	Bacillota_A	Clostridia	Oscillospirales	Oscillospiraceae	Dysosmobacter	Dysosmobacter segnis	0.15256	0.77732	0.14861	0.709177	4.51525	4.8809	4.13305	-0.850541	1.15695	-0.7072	-6.75352	1.84251	0.205518
Bacteria	Bacillota_A	Clostridia	Lachnospirales	Lachnospiraceae	Coprococcus	Coprococcus eutactus	0.403937	0.818907	0.316351	0.722685	-1.37812	-2.245	-0.25542	1.69843	3.8316	0.379896	-2.89176	6.35005	0.291483
Bacteria	Bacillota_A	Clostridia	Lachnospirales	Lachnospiraceae	Agathobacter	Agathobacter rectalis	0.206073	0.855313	0.219866	0.723898	8.19979	8.04541	8.376	0.298172	0.555489	0.466667	-1.65088	7.30838	0.261096
Bacteria	Bacillota_A	Clostridia	Oscillospirales	Ruminococcaceae	Faecalibacterium	Faecalibacterium hattorii	0.109268	0.677222	0.150654	0.724107	6.43321	6.68749	6.10093	-0.568549	0.725205	-0.741364	-6.44997	1.16743	0.207117
Bacteria	Bacillota_I	Bacilli_A	Erysipelotrichales	Erysipelotrichaceae	Clostridium_AQ	Clostridium_AQ innocuum	0.411674	0.816557	0.342091	0.733815	-1.97768	-2.65277	-0.664918	2.12121	4.48391	0.418159	-2.80446	5.87887	0.30028
Bacteria	Bacteroidota	Bacteroidia	Bacteroidales	Rikenellaceae	Alistipes_A	Alistipes_A ihumii	0.1296	0.741374	0.159061	0.733907	1.13184	1.80056	-0.776171	-2.55537	3.53278	-0.650641	-9.25073	1.15459	0.210716
Bacteria	Bacillota_A	Clostridia	Lachnospirales	Lachnospiraceae	Coprococcus	Coprococcus	0.434198	0.841159	0.368814	0.757893	-2.09652	-2.75075	-0.734454	1.96065	4.42325	0.399139	-3.00881	5.73226	0.311875
Bacteria	Bacteroidota	Bacteroidia	Bacteroidales	Bacteroidaceae	Prevotella	Prevotella sp000436035	0.420338	0.836137	0.353766	0.758542	-2.01382	-2.70709	-0.679413	2.22227	4.64111	0.408947	-2.63179	5.55576	0.302
Bacteria	Bacteroidota	Bacteroidia	Bacteroidales	Bacteroidaceae	Bacteroides	Bacteroides intestinalis	0.439088	0.853025	0.34897	0.76	-1.41298	-2.18775	-0.445618	1.47529	3.8435	0.346502	-3.04569	5.90521	0.313075
Bacteria	Bacillota_A	Clostridia	Lachnospirales	Lachnospiraceae	Cuneatibacter	Cuneatibacter caecimuris	0.459924	0.853543	0.382593	0.765881	-2.05993	-2.78744	-0.894418	1.71102	4.22716	0.339497	-2.78164	5.67814	0.324
Bacteria	Bacillota_A	Clostridia	Christensenellales	Aristaeellaceae	Aristaeella	Aristaeella	0.382319	0.894255	0.261909	0.768276	0.359091	-0.523246	1.58166	1.5771	3.85442	0.372692	-3.00335	7.84716	0.288685
Bacteria	Bacillota_A	Clostridia	Oscillospirales	Ruminococcaceae	Hominimerdicola	Hominimerdicola aceti	0.273947	0.831047	0.233095	0.768589	-0.00170133	0.973598	-1.26596	-2.2216	3.61316	-0.55257	-7.30715	2.21657	0.235906
Bacteria	Bacillota_A	Clostridia	Christensenellales	UBA1750	Spyradocola	Spyradocola merdavium	0.218571	0.877132	0.252874	0.78033	1.20163	1.60933	0.175007	-1.37699	2.68037	-0.449428	-9.36463	1.60351	0.242
Bacteria	Bacillota_A	Clostridia	Lachnospirales	Lachnospiraceae	Butyribacter	Butyribacter sp003529475	0.173627	0.754054	0.231273	0.780709	3.57107	3.86073	3.2448	-0.678038	0.985174	-0.658616	-5.80206	1.50171	0.2332
Bacteria	Bacillota_A	Clostridia	Lachnospirales	Lachnospiraceae	Blautia_A	Blautia_A wexlerae	0.469461	0.865568	0.411152	0.79006	-1.50401	-2.18197	-0.765857	1.36998	3.78858	0.312827	-2.97201	5.34685	0.334666
Bacteria	Bacteroidota	Bacteroidia	Bacteroidales	Bacteroidaceae	Prevotella	Prevotella sp000434975	0.494125	0.85878	0.44219	0.791196	-2.08792	-2.6869	-1.28677	1.3356	4.01833	0.293684	-3.24327	5.12357	0.34946
Bacteria	Bacillota_A	Clostridia	Christensenellales	CAG-138	SFEL01	SFEL01 sp004557245	0.485912	0.868255	0.427121	0.796818	-2.12025	-2.73057	-1.289	1.44179	4.1451	0.293509	-2.88645	5.30712	0.347061
Bacteria	Bacillota_A	Clostridia	Lachnospirales	Lachnospiraceae	Lachnospira	Lachnospira sp000437735	0.39644	0.832462	0.372818	0.797677	-1.73025	-0.653875	-2.78729	-2.01855	4.04303	-0.442546	-5.71376	2.60866	0.2828
Bacteria	Bacillota_A	Clostridia	Lachnospirales	Bianqueaceae	Bianquea	Bianquea renquensis	0.282812	0.848957	0.315346	0.797844	0.429625	-0.533635	1.0424	1.40671	3.22828	0.381496	-1.75264	6.75081	0.3072
Bacteria	Bacteroidota	Bacteroidia	Bacteroidales	Bacteroidaceae	Prevotella	Prevotella sp900544495	0.499299	0.868211	0.447563	0.79836	-2.12677	-2.73816	-1.30862	1.34154	4.06444	0.287085	-2.7761	5.26953	0.345862
Bacteria	Actinomycetota	Coriobacteriia	Coriobacteriales	Atopobiaceae	Tractidigestivibacter	Tractidigestivibacter sp000752675	0.507132	0.872193	0.448576	0.805206	-2.1536	-2.76874	-1.33334	1.29602	4.07799	0.287894	-3.09901	5.24045	0.35026
Bacteria	Bacillota_A	Clostridia	Lachnospirales	Lachnospiraceae	Dorea_A	Dorea_A amylophila	0.475047	0.872983	0.422649	0.806284	-2.07511	-2.69465	-1.24951	1.56642	4.24492	0.319658	-3.26481	5.55274	0.336
Bacteria	Bacillota_I	Bacilli_A	Erysipelotrichales	Erysipelotrichaceae	Dielma	Dielma fastidiosa	0.50118	0.872276	0.449117	0.807259	-2.08506	-2.68076	-1.31941	1.44049	4.29178	0.293583	-3.04871	5.03716	0.345862
Bacteria	Bacillota_A	Clostridia	Oscillospirales	Oscillospiraceae	Dysosmobacter	Dysosmobacter welbionis	0.262399	0.850968	0.292909	0.808738	3.89043	3.49558	4.10384	0.545436	1.00833	0.512179	-1.9231	5.66052	0.3004
Bacteria	Bacillota_A	Clostridia	Peptostreptococcales	Anaerovoracaceae	Emergencia	Emergencia timonensis	0.523703	0.875977	0.468883	0.808783	-2.12769	-2.72086	-1.41631	1.27872	4.15787	0.253834	-3.1126	5.65364	0.363055
Bacteria	Bacillota_A	Clostridia	Lachnospirales	Lachnospiraceae	Blautia_A	Blautia_A sp900548245	0.490915	0.875265	0.439758	0.808859	-2.14774	-2.76612	-1.26891	1.46374	4.1836	0.306322	-3.11588	5.11576	0.3468
Bacteria	Bacillota_A	Clostridia	Oscillospirales	Acutalibacteraceae	CAG-217	CAG-217 sp000436335	0.170189	0.882885	0.17274	0.809233	5.05932	5.29134	4.29974	-0.972895	1.2731	-0.662751	-8.29327	1.78543	0.2232
Bacteria	Bacillota_I	Bacilli_A	Erysipelotrichales	Erysipelotrichaceae	Clostridium_AQ	Clostridium_AQ	0.516214	0.881628	0.454147	0.809668	-2.15391	-2.73665	-1.35121	1.22542	4.04326	0.262471	-3.00901	5.20802	0.3552
Bacteria	Bacillota_I	Bacilli_A	Erysipelotrichales	Erysipelotrichaceae	Eubacterium_P	Eubacterium_P hominis	0.491944	0.871825	0.441416	0.810336	-2.15495	-2.72485	-1.30438	1.56503	4.29541	0.314429	-3.09529	5.40683	0.3428
Bacteria	Bacteroidota	Bacteroidia	Bacteroidales	Bacteroidaceae	Phocaeicola	Phocaeicola dorei	0.431741	0.871049	0.421658	0.811662	-1.31452	-2.12456	-0.690134	1.23207	3.50696	0.296394	-2.40355	6.22232	0.3468
Bacteria	Bacillota_A	Clostridia	Lachnospirales	Lachnospiraceae	Roseburia	Roseburia hominis	0.274068	0.799284	0.305251	0.814267	1.7144	2.23437	1.30777	-0.966622	1.54168	-0.570466	-5.80321	2.49899	0.2632
Bacteria	Bacillota_A	Clostridia	Lachnospirales	Lachnospiraceae	Roseburia	Roseburia inulinivorans	0.200975	0.821723	0.26019	0.814554	4.00866	3.52632	4.22106	0.803755	1.25686	0.568867	-1.72638	6.13729	0.283087
Bacteria	Bacillota_A	Clostridia	Lachnospirales	Lachnospiraceae	Enterocloster	Enterocloster sp900541315	0.471767	0.879806	0.458173	0.820224	1.58703	1.37322	1.79429	0.403927	1.20884	0.295323	-2.6134	4.85394	0.359056
Bacteria	Bacillota_A	Clostridia	Lachnospirales	Lachnospiraceae	Roseburia_C	Roseburia_C amylophila	0.509422	0.89801	0.428212	0.82282	-1.10301	-1.71141	-0.3695	1.28512	3.72317	0.28978	-3.52649	5.45039	0.345462
Bacteria	Bacillota_A	Clostridia	Oscillospirales	Oscillospiraceae	Dysosmobacter	Dysosmobacter sp000436875	0.491558	0.883005	0.423242	0.82517	-1.73945	-2.26184	-0.710445	1.74428	4.60239	0.339236	-2.86681	5.4424	0.3396
Bacteria	Bacillota_A	Clostridia	Oscillospirales	Ruminococcaceae	Anaerotruncus	Anaerotruncus rubiinfantis	0.411955	0.854271	0.383693	0.826173	-1.70582	-0.75787	-2.74679	-1.83866	3.9387	-0.406698	-5.75403	2.57829	0.290684
Bacteria	Bacillota_A	Clostridia	Lachnospirales	Lachnospiraceae	Ruminococcus_B	Ruminococcus_B gnavus	0.563796	0.89219	0.523983	0.836719	-2.19408	-2.69382	-1.62117	0.912716	3.9469	0.195706	-3.35887	5.14078	0.3884
Bacteria	Bacteroidota	Bacteroidia	Bacteroidales	Bacteroidaceae	Prevotella	Prevotella hominis	0.552061	0.905651	0.473502	0.837272	-1.6791	-2.14301	-0.785243	1.26467	4.21431	0.25356	-3.39127	5.17372	0.3636
Bacteria	Bacteroidota	Bacteroidia	Bacteroidales	Marinifilaceae	Odoribacter	Odoribacter splanchnicus	0.301639	0.909024	0.295221	0.837505	2.60468	2.12026	3.06734	0.896584	1.82899	0.454174	-2.08169	5.13524	0.305078
Bacteria	Verrucomicrobiota	Lentisphaeria	Victivallales	Victivallaceae	Victivallis	Victivallis lenta	0.413159	0.868894	0.397654	0.840099	-1.70968	-0.68914	-2.70704	-1.89844	4.08947	-0.401246	-5.86324	2.84459	0.30028
Bacteria	Bacillota_A	Clostridia	Peptostreptococcales	Peptostreptococcaceae	Intestinibacter	Intestinibacter bartlettii	0.489465	0.903779	0.436113	0.844823	-1.34699	-2.07235	-0.663476	1.35738	4.19588	0.285119	-3.04742	5.64239	0.358657
Bacteria	Bacillota_A	Clostridia	Christensenellales	Borkfalkiaceae	Scatosoma	Scatosoma sp900542935	0.424214	0.869855	0.426745	0.845463	-1.8288	-0.981923	-2.76228	-1.89433	4.20198	-0.382672	-5.51901	2.94763	0.304
Bacteria	Bacillota_A	Clostridia	Lachnospirales	Lachnospiraceae	Lachnospira	Lachnospira	0.440383	0.871122	0.423701	0.846319	-1.82788	-1.03904	-2.80866	-1.66025	3.95709	-0.358145	-6.61391	2.82392	0.315474
Bacteria	Bacillota_A	Clostridia	Oscillospirales	Oscillospiraceae	Dysosmobacter	Dysosmobacter sp900115635	0.442524	0.875748	0.428247	0.846608	-1.82043	-1.02587	-2.71763	-1.5838	3.85703	-0.356578	-5.80103	3.152	0.313874
Bacteria	Actinomycetota	Actinomycetes	Actinomycetales	Bifidobacteriaceae	Bifidobacterium	Bifidobacterium	0.529927	0.899842	0.488978	0.84719	-1.65248	-2.20218	-1.06898	0.975892	3.76693	0.220814	-3.31137	5.57048	0.368
Bacteria	Bacillota_A	Clostridia	Oscillospirales	Ruminococcaceae	Massiliimalia	Massiliimalia massiliensis	0.552038	0.913289	0.48003	0.851076	-1.74455	-2.23658	-0.984715	1.38784	4.38911	0.276137	-3.24163	4.96059	0.3612
Bacteria	Actinomycetota	Coriobacteriia	Coriobacteriales	QAMH01	QAMH01	QAMH01 sp900544245	0.27667	0.877699	0.3361	0.851992	1.2237	0.248652	1.6684	1.19829	2.43198	0.413494	-2.12929	7.22846	0.3268
Bacteria	Bacillota_I	Bacilli_A	Erysipelotrichales	Erysipelotrichaceae	Holdemania	Holdemania filiformis	0.267799	0.909354	0.338857	0.854298	1.05753	1.42536	0.314007	-1.22423	2.69048	-0.398964	-8.2766	1.7313	0.278689
Bacteria	Bacillota_A	Clostridia	Oscillospirales	Acutalibacteraceae	Acutalibacter	Acutalibacter stercoravium	0.560705	0.915007	0.502584	0.860379	-1.78642	-2.2447	-1.0275	1.21312	4.23882	0.239477	-3.21873	5.19306	0.376649
Bacteria	Bacteroidota	Bacteroidia	Bacteroidales	Tannerellaceae	Parabacteroides	Parabacteroides merdae	0.285069	0.853306	0.341013	0.860997	5.7392	5.92845	5.63655	-0.288017	0.48368	-0.528285	-5.84832	2.15536	0.281887
Bacteria	Bacillota_A	Clostridia	Peptostreptococcales	Anaerovoracaceae	Fimisoma	Fimisoma sp910588185	0.469723	0.909674	0.40942	0.861106	-1.0845	-2.08576	0.143084	1.64514	4.35689	0.335351	-3.0317	5.64192	0.348261
Bacteria	Bacillota_I	Bacilli_A	RF39	UBA660	Onthocola_B	Onthocola_B sp000437355	0.498804	0.92879	0.444714	0.865224	2.23967	2.01949	2.49074	0.428664	1.27657	0.295127	-2.87709	5.1	0.354258
Bacteria	Bacillota_A	Clostridia	Oscillospirales	Ruminococcaceae	Ruminiclostridium_E	Ruminiclostridium_E	0.464899	0.949399	0.457515	0.865251	5.21623	5.11507	5.29026	0.173354	0.554544	0.271022	-2.46629	5.30193	0.363455
Bacteria	Cyanobacteriota	Vampirovibrionia	Gastranaerophilales	Gastranaerophilaceae	Stercorousia	Stercorousia	0.612006	0.915403	0.566351	0.868792	-2.45669	-2.80817	-1.96523	0.868528	4.41914	0.17311	-3.23837	4.35119	0.4108
Bacteria	Bacillota_A	Clostridia	Oscillospirales	Acutalibacteraceae	Hominenteromicrobium	Hominenteromicrobium mulieris	0.607492	0.921553	0.574537	0.873098	-2.36992	-2.65151	-1.9649	0.934844	4.30495	0.186976	-3.46382	4.40322	0.4044
Bacteria	Bacillota_A	Clostridia	Oscillospirales	Acutalibacteraceae	Ruminococcus_E	Ruminococcus_E	0.551455	0.916065	0.522095	0.87323	-1.48135	-2.0433	-0.926952	1.03473	3.84103	0.223017	-3.32432	4.80009	0.3836
Bacteria	Bacteroidota	Bacteroidia	Bacteroidales	Bacteroidaceae	Prevotella	Prevotella sp900313215	0.615444	0.917182	0.57558	0.873527	-2.38923	-2.69706	-1.89451	0.852607	4.23874	0.170928	-3.68112	4.84304	0.41
Bacteria	Bacteroidota	Bacteroidia	Bacteroidales	Bacteroidaceae	UBA4372	UBA4372 sp900320715	0.615186	0.919416	0.577602	0.874511	-2.41224	-2.77417	-1.97294	0.804111	4.17498	0.160569	-3.51284	4.64437	0.412
Bacteria	Bacillota_A	Clostridia	Oscillospirales	Oscillospiraceae	Pseudoflavonifractor_A	Pseudoflavonifractor_A gallinarum	0.624019	0.926458	0.587857	0.877454	-2.39454	-2.71856	-1.94706	0.793064	4.29494	0.161724	-3.54744	5.11435	0.4116
Bacteria	Bacillota_A	Clostridia	Oscillospirales	Oscillospiraceae	Hominicoprocola	Hominicoprocola fusiformis	0.205679	0.855205	0.262208	0.877669	6.1302	6.3457	5.92883	-0.401044	0.654222	-0.570601	-5.99992	1.79056	0.2588
Bacteria	Bacteroidota	Bacteroidia	Bacteroidales	UBA932	Cryptobacteroides	Cryptobacteroides sp000435075	0.602385	0.92467	0.569693	0.877854	-2.42651	-2.71669	-2.02945	0.948636	4.55631	0.18936	-3.44841	4.56217	0.4088
Bacteria	Bacillota_C	Negativicutes	Veillonellales	Megasphaeraceae	Megasphaera	Megasphaera sp001546855	0.270802	0.953225	0.198468	0.878383	9.22069	9.54657	8.95897	-0.469601	0.581943	-0.664441	-7.23851	3.40897	0.2368
Bacteria	Bacillota	Bacilli	Lactobacillales	Lactobacillaceae	Weissella	Weissella cibaria	0.613741	0.927218	0.576173	0.878538	-2.36428	-2.65782	-1.94171	0.87846	4.44305	0.166859	-3.38426	4.49792	0.418233
Bacteria	Pseudomonadota	Gammaproteobacteria	Enterobacterales	Enterobacteriaceae	Escherichia	Escherichia marmotae	0.616747	0.92327	0.57542	0.878544	-2.3998	-2.68365	-1.98635	0.802951	4.37581	0.161337	-3.41944	4.60583	0.4212
Bacteria	Bacillota_A	Clostridia	Oscillospirales	Butyricicoccaceae	Butyricicoccaceae	Butyricicoccaceae	0.626945	0.922821	0.584918	0.878612	-2.38816	-2.70132	-1.94999	0.801443	4.29334	0.161459	-3.31271	4.63018	0.413435
Bacteria	Bacillota_A	Clostridia	Lachnospirales	Lachnospiraceae	Hominiventricola	Hominiventricola filiformis	0.620852	0.921098	0.581554	0.879247	-2.34804	-2.67179	-1.92684	0.838299	4.42264	0.168094	-3.67903	4.50113	0.4168
Bacteria	Bacillota_A	Clostridia	Lachnospirales	Lachnospiraceae	Enterocloster	Enterocloster bolteae	0.631387	0.924898	0.584848	0.87971	-2.37632	-2.69271	-1.98344	0.758187	4.28674	0.149163	-3.52359	4.62222	0.421032
Bacteria	Bacillota_A	Clostridia	Oscillospirales	Oscillospiraceae	Faecousia	Faecousia sp000434635	0.628243	0.924764	0.586965	0.880654	-2.46312	-2.75791	-2.06945	0.753179	4.33825	0.137827	-3.44908	5.32475	0.426629
Bacteria	Bacteroidota	Bacteroidia	Bacteroidales	Bacteroidaceae	Phocaeicola	Phocaeicola	0.616346	0.95917	0.381004	0.880929	0.225713	-0.233678	1.48924	1.19523	3.88505	0.267598	-4.99538	6.80713	0.341064
Bacteria	Bacillota_A	Clostridia	Lachnospirales	Anaerotignaceae	Fimicola	Fimicola cottocaccae	0.259085	0.899801	0.324593	0.881529	0.291525	0.807966	-0.948857	-1.74693	3.31685	-0.457777	-7.08646	1.6886	0.2788
Bacteria	Bacillota_A	Clostridia	Christensenellales	Aristaeellaceae	Aristaeellaceae	Aristaeellaceae	0.602365	0.923249	0.56955	0.881588	-2.4422	-2.70471	-2.04469	0.917229	4.61829	0.170945	-3.13408	4.62878	0.4132
Bacteria	Cyanobacteriota	Vampirovibrionia	Gastranaerophilales	Gastranaerophilaceae	Zag111	Zag111 sp003258735	0.601858	0.928602	0.564286	0.882104	-2.42639	-2.72108	-2.02479	0.83102	4.36122	0.16379	-3.26778	4.72483	0.418233
Bacteria	Bacteroidota	Bacteroidia	Bacteroidales	Marinifilaceae	Butyricimonas	Butyricimonas faecalis	0.631621	0.924853	0.594043	0.882167	-2.40519	-2.69382	-2.01249	0.733498	4.22265	0.155009	-3.87382	4.71658	0.421032
Bacteria	Bacillota_A	Clostridia	Lachnospirales	Lachnospiraceae	Anaerobutyricum	Anaerobutyricum faecale	0.618624	0.924717	0.581532	0.882322	-2.42951	-2.71852	-2.03586	0.737274	4.24903	0.14785	-3.53453	4.54221	0.4256
Bacteria	Actinomycetota	Coriobacteriia	Coriobacteriales	Eggerthellaceae	Eggerthellaceae	Eggerthellaceae	0.534525	0.937023	0.489537	0.884526	-0.354355	-0.77796	0.0817413	0.834665	3.23835	0.221158	-3.21159	5.95124	0.3736
Bacteria	Bacillota_A	Clostridia	Lachnospirales	Lachnospiraceae	Lactonifactor	Lactonifactor sp009677585	0.641599	0.931619	0.603463	0.88478	-2.43866	-2.74545	-1.98452	0.768155	4.30633	0.168044	-3.16179	4.69046	0.422
Bacteria	Bacillota_A	Clostridia	Lachnospirales	Lachnospiraceae	Blautia_A	Blautia_A hydrogenotrophica	0.639007	0.92646	0.595069	0.884949	-2.43486	-2.69582	-2.04571	0.865775	4.46256	0.166006	-3.65177	4.29587	0.410636
Bacteria	Bacillota_A	Clostridia	Lachnospirales	Lachnospiraceae	Eisenbergiella	Eisenbergiella tayi	0.629892	0.928018	0.588004	0.885296	-2.37905	-2.68457	-1.97041	0.82588	4.32813	0.166736	-3.67027	5.09945	0.420232
Bacteria	Bacillota_C	Negativicutes	Selenomonadales	Selenomonadaceae	Centipeda	Centipeda noxia	0.632595	0.925972	0.59455	0.886048	-2.41382	-2.7075	-2.02607	0.703133	4.4542	0.139874	-3.45001	4.6434	0.4212
Bacteria	Bacillota	Bacilli	Lactobacillales	Streptococcaceae	Streptococcus	Streptococcus sanguinis	0.63492	0.928629	0.605771	0.887732	-2.51453	-2.84445	-2.19516	0.64227	4.12605	0.134685	-3.7845	4.95524	0.4364
Bacteria	Bacteroidota	Bacteroidia	Bacteroidales	Tannerellaceae	Parabacteroides	Parabacteroides johnsonii	0.522389	0.904496	0.519476	0.889572	-2.03937	-1.24497	-2.77053	-1.44415	4.29148	-0.300976	-5.20494	3.22549	0.3496
Bacteria	Bacillota_I	Bacilli_A	Erysipelotrichales	Coprobacillaceae	Faecalibacillus	Faecalibacillus	0.652012	0.926196	0.630524	0.889945	-2.48035	-2.72319	-2.20268	0.586277	4.14107	0.115697	-3.68292	4.32299	0.4404
Bacteria	Bacillota_A	Clostridia	Peptostreptococcales	Peptostreptococcaceae	Peptostreptococcus	Peptostreptococcus	0.649806	0.930531	0.619424	0.890572	-2.47372	-2.73151	-2.13255	0.515519	4.18251	0.105063	-3.58959	4.22788	0.4416
Bacteria	Bacteroidota	Bacteroidia	Bacteroidales	Bacteroidaceae	Alloprevotella	Alloprevotella rava	0.639266	0.931415	0.619139	0.890849	-2.51511	-2.81508	-2.20285	0.564923	4.02865	0.123811	-3.82991	4.21883	0.433027
Bacteria	Bacillota_A	Clostridia	Oscillospirales	Acutalibacteraceae	Acutalibacter	Acutalibacter muris	0.617227	0.92883	0.586186	0.890867	-2.45064	-2.72776	-2.01402	0.883667	4.34896	0.170897	-3.37582	4.5261	0.405438
Bacteria	Bacillota	Bacilli	Lactobacillales	Streptococcaceae	Streptococcus	Streptococcus	0.622632	0.938393	0.577671	0.891614	-1.84216	-2.23	-1.31283	0.741888	4.05147	0.151839	-3.42647	4.61049	0.416633
Bacteria	Bacillota_A	Clostridia	Lachnospirales	Lachnospiraceae	Enterocloster	Enterocloster	0.649898	0.931434	0.61603	0.89178	-2.46307	-2.72014	-2.12604	0.504028	4.08078	0.112051	-3.69241	4.35794	0.440224
Bacteria	Bacillota_A	Clostridia	Lachnospirales	Lachnospiraceae	Blautia_A	Blautia_A caecimuris	0.655692	0.931904	0.621255	0.892774	-2.4801	-2.74314	-2.15649	0.566651	4.04382	0.11874	-3.2836	4.68564	0.4316
Bacteria	Bacillota_A	Clostridia	Oscillospirales	Oscillospiraceae	Lawsonibacter	Lawsonibacter asaccharolyticus	0.472127	0.954363	0.420753	0.893705	2.18682	1.8767	2.62605	0.637798	1.65163	0.319641	-2.83076	5.61474	0.348
Bacteria	Bacillota_A	Clostridia	Oscillospirales	Ruminococcaceae	Faecalibacterium	Faecalibacterium prausnitzii_D	0.313684	0.92721	0.326139	0.894153	9.47897	9.40845	9.51479	0.236298	0.549274	0.421934	-2.1301	5.76861	0.316273
Bacteria	Actinomycetota	Actinomycetes	Actinomycetales	Actinomycetaceae	Pauljensenia	Pauljensenia	0.64674	0.93257	0.623117	0.894359	-2.47045	-2.71643	-2.14824	0.486782	4.13585	0.104331	-3.46136	4.74464	0.443822
Bacteria	Bacillota_A	Clostridia	TANB77	CAG-465	CAG-465	CAG-465 sp905204915	0.659171	0.936223	0.625528	0.894393	-2.42834	-2.70158	-2.13555	0.467147	4.02155	0.107879	-3.71642	4.42529	0.4412
Bacteria	Bacillota_A	Clostridia	Clostridiales	Clostridiaceae	Clostridium	Clostridium sp900539375	0.648245	0.933334	0.624182	0.894434	-2.44335	-2.72366	-2.13565	0.516184	4.1162	0.105956	-3.7827	4.72953	0.441024
Bacteria	Actinomycetota	Actinomycetes	Actinomycetales	Micrococcaceae	Rothia	Rothia sp001808955	0.658206	0.931758	0.634411	0.894807	-2.42529	-2.63551	-2.12454	0.478527	4.10068	0.100024	-3.55053	4.76103	0.441024
Bacteria	Bacteroidota	Bacteroidia	Bacteroidales	Bacteroidaceae	Phocaeicola	Phocaeicola sartorii	0.553385	0.918723	0.555134	0.895542	-2.10648	-1.47823	-2.75746	-1.26554	4.38277	-0.255885	-5.04437	2.99983	0.3664
Bacteria	Bacillota_A	Clostridia	Lachnospirales	Lachnospiraceae	Wujia	Wujia chipingensis	0.644674	0.931564	0.610775	0.895655	-2.54203	-2.83612	-2.21178	0.554373	4.09344	0.122921	-3.68118	4.40046	0.435426
Bacteria	Bacillota_A	Clostridia	Oscillospirales	Oscillospiraceae	Limivicinus	Limivicinus sp002320035	0.665861	0.933754	0.631022	0.895886	-2.44107	-2.70394	-2.1382	0.542895	4.13759	0.10462	-4.02678	4.34589	0.443423
Bacteria	Actinomycetota	Coriobacteriia	Coriobacteriales	Eggerthellaceae	Raoultibacter	Raoultibacter timonensis	0.648888	0.934072	0.62226	0.895983	-2.49961	-2.75332	-2.18244	0.633493	4.17717	0.124989	-4.04157	4.46655	0.4284
Bacteria	Bacillota_A	Clostridia	Christensenellales	CAG-917	CAG-475	CAG-475 sp900550915	0.663732	0.937706	0.635225	0.896083	-2.47131	-2.74396	-2.18374	0.536703	4.12339	0.115319	-3.882	4.33794	0.4388
Bacteria	Actinomycetota	Actinomycetes	Actinomycetales	Bifidobacteriaceae	Bifidobacterium	Bifidobacterium bifidum	0.642513	0.937013	0.609225	0.896421	-2.43525	-2.68146	-2.07035	0.584356	4.27657	0.118915	-3.48207	4.85358	0.433027
Bacteria	Bacillota	Bacilli	Lactobacillales	Lactobacillaceae	Leuconostoc	Leuconostoc citreum	0.675036	0.939468	0.642667	0.896584	-2.39464	-2.5766	-2.14559	0.423809	4.07799	0.0938294	-4.20521	4.55391	0.4552
Bacteria	Bacillota_A	Clostridia	Lachnospirales	Lachnospiraceae	Otoolea	Otoolea saccharolyticum_A	0.658158	0.932929	0.626043	0.896741	-2.47247	-2.75073	-2.13562	0.604001	4.17243	0.12288	-3.48511	5.03604	0.4372
Bacteria	Actinomycetota	Coriobacteriia	Coriobacteriales	Eggerthellaceae	Enterorhabdus	Enterorhabdus sp009911695	0.65508	0.932682	0.635195	0.896959	-2.44473	-2.71635	-2.12964	0.530475	4.1693	0.105329	-3.73679	4.94109	0.442
Bacteria	Cyanobacteriota	Vampirovibrionia	Gastranaerophilales	Gastranaerophilaceae	Zag111	Zag111 sp002102825	0.669381	0.937096	0.634883	0.897149	-2.47842	-2.70822	-2.20204	0.398397	4.07538	0.0778794	-3.98411	4.81362	0.459416
Bacteria	Bacillota_A	Clostridia	Oscillospirales	Acutalibacteraceae	Hominenteromicrobium	Hominenteromicrobium	0.651962	0.934569	0.623753	0.897259	-2.46921	-2.68921	-2.16631	0.47647	4.16733	0.099671	-3.67759	4.60544	0.439824
Bacteria	Bacillota_A	Clostridia	Christensenellales	Pumilibacteraceae	Protoclostridium	Protoclostridium gallicola	0.560365	0.925465	0.55242	0.898872	-2.14266	-1.51259	-2.82495	-1.25309	4.0783	-0.263842	-5.12186	3.07417	0.364654
Bacteria	Bacillota_A	Clostridia	Oscillospirales	Acutalibacteraceae	Acutalibacter	Acutalibacter timonensis	0.518046	0.906935	0.508221	0.89953	-1.98852	-1.16705	-2.70218	-1.52533	4.28767	-0.304283	-4.97551	3.27023	0.3416
Bacteria	Bacillota_A	Clostridia	Christensenellales	Christensenellaceae	Christensenella	Christensenella minuta	0.661509	0.937798	0.634996	0.899565	-2.44377	-2.70623	-2.13549	0.509777	4.14114	0.104003	-3.65627	4.38346	0.4392
Bacteria	Bacillota_A	Clostridia	Lachnospirales	Lachnospiraceae	Scatomonas	Scatomonas hejianensis	0.56916	0.94157	0.514671	0.899731	-0.851722	-1.45165	-0.223193	0.916981	4.0262	0.201636	-3.25783	5.24103	0.384
Bacteria	Bacillota_A	Clostridia	Christensenellales	Christensenellaceae	QANA01	QANA01 sp910588425	0.492385	0.91896	0.491229	0.899847	-0.894513	-0.299301	-1.55686	-1.44049	3.81809	-0.324129	-5.29915	2.88705	0.3352
Bacteria	Bacillota_A	Clostridia	Lachnospirales	Lachnospiraceae	Blautia_A	Blautia_A sp900120195	0.669377	0.935835	0.634922	0.901745	-2.50507	-2.74564	-2.19958	0.45093	4.20215	0.0913477	-3.92946	4.07607	0.4492
Bacteria	Bacillota_A	Clostridia	Lachnospirales	Lachnospiraceae	Lachnoclostridium_B	Lachnoclostridium_B ammoniilytica	0.484807	0.949007	0.427325	0.901781	-0.232181	-1.24513	0.375866	1.39754	3.89736	0.306648	-3.44353	6.36351	0.352659
Bacteria	Bacillota_A	Clostridia	Oscillospirales	Ruminococcaceae	Fumia	Fumia xinanensis	0.675332	0.94103	0.641498	0.903032	-2.47268	-2.69216	-2.17561	0.398899	4.13348	0.082886	-3.99994	4.61187	0.456617
Bacteria	Bacillota_C	Negativicutes	Veillonellales	Megasphaeraceae	Anaeroglobus	Anaeroglobus micronuciformis	0.53549	0.91801	0.543416	0.90334	-2.1416	-1.54591	-2.85139	-1.3927	4.26127	-0.286429	-5.26458	3.29054	0.362255
Bacteria	Bacillota_A	Clostridia	Lachnospirales	Lachnospiraceae	Blautia_A	Blautia_A sp900066335	0.649697	0.941723	0.620277	0.903436	-1.90438	-2.19373	-1.55585	0.532414	4.00422	0.110454	-3.6837	4.88128	0.440624
Bacteria	Bacteroidota	Bacteroidia	Bacteroidales	Rikenellaceae	Alistipes_A	Alistipes_A indistinctus	0.471186	0.920923	0.473961	0.90431	-1.11849	-0.513423	-2.01803	-1.41425	3.83372	-0.321838	-5.00959	3.05672	0.3392
Bacteria	Bacteroidota	Bacteroidia	Bacteroidales	Bacteroidaceae	Prevotella	Prevotella faecis	0.677257	0.94173	0.650095	0.905122	-2.42125	-2.64742	-2.16624	0.487891	4.14891	0.0972984	-3.95532	4.348	0.446222
Bacteria	Bacillota_A	Clostridia	Clostridiales	Clostridiaceae	Clostridium	Clostridium lentum	0.388066	0.8917	0.468658	0.905771	5.67125	5.78128	5.58894	-0.1988	0.461666	-0.402424	-5.01473	2.16915	0.3344
Bacteria	Bacillota_A	Clostridia	Oscillospirales	Ruminococcaceae	Anaerotruncus	Anaerotruncus	0.556527	0.924111	0.560407	0.905792	-2.15335	-1.53295	-2.81407	-1.26355	4.22224	-0.252374	-4.83765	3.36613	0.3656
Bacteria	Bacillota_A	Clostridia	Oscillospirales	Ruminococcaceae	Fournierella	Fournierella	0.654171	0.944081	0.621788	0.907071	-1.91816	-2.19625	-1.58068	0.544954	3.97582	0.118209	-3.61941	4.92365	0.4312
Bacteria	Bacillota_A	Clostridia	Oscillospirales	Acutalibacteraceae	Ruminococcus_E	Ruminococcus_E bromii	0.519192	0.923678	0.523082	0.907175	-2.13517	-1.47148	-2.8178	-1.4108	4.21054	-0.284997	-5.33122	3.36217	0.360656
Bacteria	Bacillota_A	Clostridia	Oscillospirales	Butyricicoccaceae	Agathobaculum	Agathobaculum	0.66617	0.938951	0.634143	0.907606	-2.45402	-2.65639	-2.19462	0.395503	4.05474	0.075989	-3.76632	4.45971	0.4584
Bacteria	Bacteroidota	Bacteroidia	Bacteroidales	Muribaculaceae	Limisoma	Limisoma sp000437795	0.667708	0.939751	0.641532	0.907763	-2.48234	-2.70291	-2.21677	0.443183	4.06295	0.0924871	-3.95324	4.18307	0.4528
Bacteria	Bacteroidota	Bacteroidia	Bacteroidales	P3	Pullibacteroides	Pullibacteroides sp014803485	0.551064	0.922896	0.562571	0.909124	-2.16072	-1.57704	-2.82461	-1.13241	4.12238	-0.235313	-5.28318	3.18991	0.3772
Bacteria	Bacillota_A	Clostridia	Oscillospirales	Butyricicoccaceae	Butyricicoccus	Butyricicoccus sp900604335	0.567033	0.929238	0.561177	0.909882	-2.15702	-1.58253	-2.77032	-1.04618	4.13721	-0.221439	-5.14725	3.33513	0.383047
Bacteria	Actinomycetota	Actinomycetes	Actinomycetales	Actinomycetaceae	Actinomyces	Actinomyces vulturis	0.483268	0.944162	0.462823	0.910712	-0.369539	-1.22525	0.256593	1.32134	3.89047	0.286797	-2.97662	5.63209	0.37
Bacteria	Actinomycetota	Actinomycetes	Actinomycetales	Actinomycetaceae	Actinomyces	Actinomyces	0.69055	0.948117	0.658	0.911458	-2.45547	-2.67569	-2.17423	0.450919	4.15071	0.102646	-3.53907	4.44013	0.451419
Bacteria	Pseudomonadota	Alphaproteobacteria	Rhizobiales	Xanthobacteraceae	Bradyrhizobium	Bradyrhizobium	0.673533	0.945202	0.649195	0.912079	-2.48235	-2.6708	-2.24642	0.489899	4.19787	0.0956911	-3.68755	4.27751	0.448621
Bacteria	Bacillota_A	Clostridia	Oscillospirales	UBA644	HGM12619	HGM12619 sp015067305	0.401529	0.92752	0.430234	0.915018	-0.751583	-0.0788054	-2.03464	-1.69295	3.77935	-0.375455	-5.79055	2.51947	0.32507
Bacteria	Bacillota_A	Clostridia	Oscillospirales	Ruminococcaceae	Ruthenibacterium	Ruthenibacterium lactatiformans	0.42418	0.93534	0.366732	0.915344	0.0625238	1.23955	-1.41603	-1.94505	4.23671	-0.39952	-6.60578	3.21436	0.2932
Bacteria	Bacillota_A	Clostridia	Oscillospirales	CAG-272	CAG-272	CAG-272	0.622367	0.955077	0.590848	0.918813	-1.18223	-1.55629	-0.765903	0.646531	3.78754	0.141427	-3.43254	5.02779	0.42463
Bacteria	Bacillota_A	Clostridia	Oscillospirales	Butyricicoccaceae	Agathobaculum	Agathobaculum hominis	0.591231	0.957494	0.543069	0.919722	-0.903917	-1.47119	-0.24903	0.950256	4.17448	0.195887	-3.44894	5.30075	0.395842
Bacteria	Bacillota_A	Clostridia	Oscillospirales	Oscillospiraceae	Oscillospiraceae	Oscillospiraceae	0.232727	0.924071	0.304351	0.9204	2.11644	2.58417	1.77352	-1.4698	2.86033	-0.440979	-8.33167	1.81571	0.281487
Bacteria	Bacillota_A	Clostridia	Lachnospirales	Lachnospiraceae	Bariatricus	Bariatricus	0.620309	0.951639	0.592571	0.925135	-1.54323	-2.07745	-1.07916	0.707783	3.90416	0.148467	-3.40729	4.80414	0.4248
Bacteria	Bacillota_I	Bacilli_A	Erysipelotrichales	Coprobacillaceae	Thomasclavelia	Thomasclavelia ramosa	0.670128	0.953711	0.646524	0.925304	-2.13152	-2.2521	-1.9549	0.571333	4.42951	0.109775	-3.68097	4.40763	0.438
Bacteria	Bacillota_A	Clostridia	Oscillospirales	Oscillospiraceae	Scatomorpha	Scatomorpha sp900545405	0.660921	0.956253	0.613147	0.926025	-1.28891	-1.53242	-0.924394	0.753179	4.32439	0.144359	-3.71489	4.37086	0.42503
Bacteria	Bacillota_A	Clostridia	Oscillospirales	Ruminococcaceae	HUN007	HUN007 sp016296165	0.72087	0.959471	0.698394	0.929012	-2.09567	-2.17228	-1.99972	0.187904	4.14415	0.0454786	-3.76545	4.41525	0.4756
Bacteria	Bacillota_A	Clostridia	Peptostreptococcales	Peptostreptococcaceae	Peptostreptococcaceae	Peptostreptococcaceae	0.61653	0.934523	0.654771	0.929668	-2.4496	-2.11513	-2.80938	-0.909054	4.58684	-0.180285	-4.54675	3.18891	0.414634
Bacteria	Bacillota_A	Clostridia	Lachnospirales	Lachnospiraceae	Dorea_A	Dorea_A contorta_A	0.621592	0.94321	0.641216	0.930263	-2.40806	-2.02831	-2.77672	-0.860968	4.2775	-0.1696	-5.11715	3.43628	0.4152
Bacteria	Bacillota_A	Clostridia	Oscillospirales	Oscillospiraceae	Pseudoscilispira	Pseudoscilispira	0.541011	0.96186	0.523065	0.932502	-0.511858	-1.25702	0.082513	1.03196	3.79113	0.233566	-2.98293	5.47767	0.391044
Bacteria	Bacillota_A	Clostridia	Lachnospirales	Lachnospiraceae	Alitiscatomonas	Alitiscatomonas sp900541255	0.624584	0.947912	0.635182	0.933696	-2.41926	-2.03099	-2.82268	-0.867275	4.39344	-0.167531	-4.56048	3.68244	0.4228
Bacteria	Bacillota_A	Clostridia	Lachnospirales	Lachnospiraceae	Coprococcus	Coprococcus sp000433075	0.672957	0.946947	0.682918	0.934731	-2.46396	-2.17846	-2.81741	-0.611723	4.10093	-0.12185	-3.99351	3.70379	0.4376
Bacteria	Bacillota_A	Clostridia	TANB77	CAG-508	UMGS1994	UMGS1994 sp947368535	0.605111	0.940427	0.644329	0.935033	-2.43829	-2.09494	-2.77386	-0.962638	4.54253	-0.183508	-5.01567	3.27308	0.414634
Bacteria	Fusobacteriota	Fusobacteriia	Fusobacteriales	Leptotrichiaceae	Leptotrichia	Leptotrichia wadei	0.67544	0.950431	0.691303	0.93552	-2.4629	-2.20893	-2.76733	-0.483644	4.24117	-0.104009	-4.39123	3.44881	0.447421
Bacteria	Bacteroidota	Bacteroidia	Bacteroidales	Bacteroidaceae	Paraprevotella	Paraprevotella clara	0.650311	0.947569	0.666662	0.935905	-2.46498	-2.14269	-2.81023	-0.629371	4.17207	-0.127689	-4.47221	3.27921	0.4296
Bacteria	Bacillota_A	Clostridia	Oscillospirales	Feifaniaceae	Feifania	Feifania hominis	0.648122	0.949497	0.669571	0.936284	-2.44232	-2.15787	-2.75369	-0.781544	4.33775	-0.15202	-4.44772	3.38589	0.423431
Bacteria	Bacillota	Bacilli	Lactobacillales	Vagococcaceae	Vagococcus	Vagococcus	0.717394	0.964582	0.68945	0.936391	-2.12259	-2.19546	-1.99415	0.375247	4.30503	0.0704256	-3.87879	4.14177	0.462
Bacteria	Bacillota_A	Clostridia	Lachnospirales	Lachnospiraceae	Faecalimonas	Faecalimonas phoceensis	0.645876	0.950207	0.66039	0.936448	-2.43623	-2.09964	-2.7963	-0.677396	4.30191	-0.141045	-4.38475	3.39492	0.422231
Bacteria	Pseudomonadota	Gammaproteobacteria	Enterobacterales	Enterobacteriaceae	Enterobacter	Enterobacter	0.604065	0.949629	0.605636	0.936931	-1.75373	-1.21879	-2.28649	-1.03427	4.23919	-0.211224	-4.58453	3.28028	0.3956
Bacteria	Bacillota_A	Clostridia	Oscillospirales	Oscillospiraceae	Vermiculatibacterium	Vermiculatibacterium sp900543935	0.684448	0.966835	0.637688	0.936942	-1.32351	-1.55949	-0.954472	0.464664	4.02159	0.104207	-3.93982	4.52504	0.4432
Bacteria	Bacillota_A	Clostridia	Oscillospirales	Butyricicoccaceae	Pseudobutyricicoccus	Pseudobutyricicoccus	0.722134	0.966265	0.693446	0.937107	-2.1121	-2.17642	-2.01451	0.242201	4.30205	0.0440076	-3.93047	4.12548	0.4736
Bacteria	Verrucomicrobiota	Verrucomicrobiae	Opitutales	CAG-312	Merdousia	Merdousia sp944391135	0.660694	0.948227	0.668978	0.937701	-2.44998	-2.15066	-2.78148	-0.721548	4.28291	-0.132579	-4.63526	3.44472	0.4252
Bacteria	Bacillota_A	Clostridia	Lachnospirales	Lachnospiraceae	Eubacterium_I	Eubacterium_I ramulus	0.573577	0.977568	0.582944	0.937751	3.87842	3.80604	3.95533	0.205619	0.948057	0.196686	-2.72891	5.12361	0.407437
Bacteria	Bacillota_A	Clostridia	Lachnospirales	Lachnospiraceae	Anaerobutyricum	Anaerobutyricum soehngenii	0.676452	0.951409	0.684887	0.937996	-2.42401	-2.1781	-2.70758	-0.522983	4.12521	-0.108956	-4.29888	3.69977	0.433826
Bacteria	Bacillota_A	Clostridia	Oscillospirales	Acutalibacteraceae	JAGZMM01	JAGZMM01 sp018364155	0.658626	0.952022	0.662519	0.938083	-2.45927	-2.1376	-2.8477	-0.570815	4.11277	-0.120255	-4.45622	4.13433	0.432227
Bacteria	Bacillota_A	Clostridia	Peptostreptococcales	Anaerovoracaceae	Mogibacterium	Mogibacterium diversum	0.664448	0.951051	0.671299	0.938581	-2.4512	-2.16889	-2.78096	-0.560193	4.11877	-0.114035	-4.72208	3.64774	0.4388
Bacteria	Pseudomonadota	Gammaproteobacteria	Enterobacterales	Pasteurellaceae	Aggregatibacter	Aggregatibacter segnis	0.675314	0.951466	0.693628	0.938826	-2.49559	-2.23344	-2.75319	-0.52289	4.1569	-0.101786	-4.61993	3.7786	0.439024
Bacteria	Bacteroidota	Bacteroidia	Bacteroidales	Bacteroidales	Bacteroidales	Bacteroidales	0.651836	0.950044	0.664844	0.938944	-2.50172	-2.1897	-2.84404	-0.591167	4.17989	-0.127024	-4.86052	3.44112	0.435026
Bacteria	Bacteroidota	Bacteroidia	Bacteroidales	Marinifilaceae	Butyricimonas	Butyricimonas paravirosa	0.467549	0.972277	0.390091	0.939189	1.01135	1.65903	0.278729	-1.28335	3.43246	-0.317503	-6.75679	3.57031	0.310676
Bacteria	Bacillota_A	Clostridia	Lachnospirales	Anaerotignaceae	Anaerotignum	Anaerotignum	0.620117	0.952557	0.618684	0.939224	-1.74742	-1.25623	-2.17466	-0.970499	4.13938	-0.207238	-5.00325	3.43889	0.395842
Bacteria	Bacillota_A	Clostridia	Oscillospirales	Oscillospiraceae	Vescimonas	Vescimonas cirricatena	0.63516	0.947738	0.652978	0.940192	-2.44416	-2.08957	-2.79451	-0.854962	4.34626	-0.174205	-4.68706	3.41331	0.413834
Bacteria	Bacillota_A	Clostridia	Oscillospirales	Oscillospiraceae	Pseudoflavonifractor	Pseudoflavonifractor sp902362925	0.600021	0.970071	0.535563	0.940256	-0.611856	-1.17994	0.0160124	1.0655	4.63803	0.197501	-3.52809	5.05685	0.3868
Bacteria	Bacillota_C	Negativicutes	Acidaminococcales	Acidaminococcaceae	Acidaminococcus	Acidaminococcus	0.74506	0.963075	0.72097	0.94054	-2.07044	-2.1272	-2.00222	0.129015	4.21276	0.0255226	-4.13156	3.9008	0.482207
Bacteria	Bacillota_A	Clostridia	Christensenellales	NSJ-53	Gehongia	Gehongia tenuis	0.737156	0.967689	0.718675	0.940643	-2.18031	-2.199	-2.1624	0.0905264	3.81785	0.0205877	-4.47938	4.20701	0.4896
Bacteria	Bacillota_A	Clostridia	Lachnospirales	Lachnospiraceae	Muricomes	Muricomes	0.646582	0.951932	0.648874	0.940785	-2.4354	-2.07391	-2.8171	-0.739939	4.29536	-0.13514	-4.75708	3.66903	0.428629
Bacteria	Bacillota_A	Clostridia	Oscillospirales	Ruminococcaceae	Faecalibacterium	Faecalibacterium longum	0.653861	0.952011	0.669693	0.94079	-2.48009	-2.17363	-2.82618	-0.670822	4.25545	-0.131378	-4.56539	3.50583	0.4248
Bacteria	Fusobacteriota	Fusobacteriia	Fusobacteriales	Fusobacteriaceae	Fusobacterium	Fusobacterium animalis	0.633408	0.953651	0.648589	0.941378	-2.43481	-2.06402	-2.87242	-0.826514	4.21106	-0.176145	-4.58123	3.42925	0.4156
Bacteria	Pseudomonadota	Gammaproteobacteria	Enterobacterales	Pasteurellaceae	Haemophilus_A	Haemophilus_A parahaemolyticus	0.689756	0.966479	0.639788	0.941487	-1.28633	-1.53067	-0.950235	0.564829	4.15301	0.111455	-3.49733	4.67375	0.435826
Bacteria	Bacillota_A	Clostridia	Oscillospirales	Ruminococcaceae	Anaerotruncus	Anaerotruncus colihominis_A	0.659247	0.950635	0.672554	0.941556	-2.48484	-2.1833	-2.79242	-0.706597	4.15442	-0.133971	-4.01075	3.98143	0.432
Bacteria	Bacillota_A	Clostridia	Lachnospirales	Lachnospiraceae	Muricomes	Muricomes contortus_B	0.669318	0.955348	0.684628	0.941867	-2.4962	-2.23237	-2.78356	-0.515018	4.18093	-0.104725	-4.58332	3.40315	0.444
Bacteria	Bacillota_A	Clostridia	TANB77	CAG-508	CAG-269	CAG-269 sp928721565	0.663979	0.951767	0.678182	0.941909	-2.42857	-2.11016	-2.77359	-0.649327	3.99117	-0.138028	-4.51788	3.49593	0.43
Bacteria	Bacillota_A	Clostridia	Oscillospirales	Butyricicoccaceae	Agathobaculum	Agathobaculum ammoniilyticum	0.649917	0.954112	0.658667	0.94285	-2.45732	-2.1147	-2.77746	-0.626426	4.31987	-0.128765	-4.46846	3.48553	0.438225
Bacteria	Bacillota_A	Clostridia	Oscillospirales	Ruminococcaceae	Zongyangia	Zongyangia hominis	0.660952	0.951637	0.662671	0.942905	-2.41428	-2.10534	-2.75121	-0.58173	4.23776	-0.121866	-4.19581	3.59396	0.434226
Bacteria	Actinomycetota	Coriobacteriia	Coriobacteriales	Eggerthellaceae	Anaerotardibacter	Anaerotardibacter sp000436075	0.629683	0.951856	0.644234	0.943012	-2.4092	-2.04652	-2.72044	-0.795635	4.37893	-0.162619	-4.66264	3.46947	0.4228
Bacteria	Bacillota_A	Clostridia	Lachnospirales	Lachnospiraceae	Lientehia	Lientehia dongpingensis	0.654606	0.954311	0.669199	0.94327	-2.44155	-2.08707	-2.76877	-0.712384	4.20369	-0.141211	-4.60225	3.71667	0.432627
Bacteria	Bacillota	Bacilli	Lactobacillales	Lactobacillaceae	Dellaglioa	Dellaglioa algida	0.661653	0.957108	0.667615	0.943435	-2.45312	-2.22346	-2.7917	-0.569616	4.21335	-0.112236	-4.68268	3.80588	0.4396
Bacteria	Bacillota_A	Clostridia	Lachnospirales	Lachnospiraceae	CAG-194	CAG-194 sp018917935	0.643518	0.951684	0.65468	0.943491	-2.36942	-2.00916	-2.76252	-0.850067	4.4081	-0.168029	-4.36781	3.81496	0.413834
Bacteria	Bacillota_A	Clostridia	Christensenellales	Borkfalkiaceae	Scatosoma	Scatosoma sp017626135	0.674547	0.958272	0.693641	0.943708	-2.47457	-2.20307	-2.7807	-0.542839	4.20557	-0.114162	-4.54301	4.01703	0.4348
Bacteria	Bacillota_A	Clostridia	Lachnospirales	Lachnospiraceae	Blautia_A	Blautia_A acetigignens	0.682042	0.965563	0.657013	0.944167	-1.75765	-2.09986	-1.34736	0.485515	4.41331	0.104568	-3.71261	4.05992	0.448621
Bacteria	Bacillota_A	Clostridia	Lachnospirales	Lachnospiraceae	Butyribacter	Butyribacter intestini	0.672057	0.956705	0.689472	0.944172	-2.50928	-2.24626	-2.8355	-0.552771	4.18001	-0.104865	-4.62856	3.62598	0.4404
Bacteria	Bacillota_A	Clostridia	Peptostreptococcales	Anaerovoracaceae	Eubacterium_B	Eubacterium_B sulci	0.661088	0.958395	0.680221	0.944821	-2.48636	-2.2061	-2.80053	-0.596297	4.12834	-0.112551	-4.42894	3.98711	0.442223
Bacteria	Bacillota_A	Clostridia	Lachnospirales	Lachnospiraceae	Alitiscatomonas	Alitiscatomonas	0.720046	0.967924	0.692515	0.944826	-2.11933	-2.16952	-2.03423	0.260564	4.26027	0.0601443	-4.00551	4.42023	0.468613
Bacteria	Bacillota_A	Clostridia	Lachnospirales	Lachnospiraceae	Bariatricus	Bariatricus comes_A	0.647233	0.956664	0.658788	0.945266	-2.42451	-2.03853	-2.78481	-0.681653	4.28776	-0.131764	-4.49862	3.383	0.432627
Bacteria	Bacillota_I	Bacilli_A	Erysipelotrichales	Erysipelotrichaceae	Bulleidia	Bulleidia moorei	0.68204	0.957163	0.698619	0.945722	-2.48447	-2.27741	-2.72771	-0.491639	4.17872	-0.105469	-4.67795	3.74559	0.447821
Bacteria	Bacillota_A	Clostridia	TANB77	CAG-508	CAG-269	CAG-269	0.662342	0.955065	0.671541	0.945999	-2.40792	-2.08087	-2.74229	-0.702882	4.29518	-0.141912	-4.29006	4.00436	0.4264
Bacteria	Bacteroidota	Bacteroidia	Bacteroidales	Rikenellaceae	Alistipes	Alistipes provencensis	0.541806	0.971539	0.593117	0.946153	-0.263961	-0.690857	0.00161856	0.670606	3.36663	0.164104	-2.84712	5.72504	0.413435
Bacteria	Actinomycetota	Coriobacteriia	Coriobacteriales	Atopobiaceae	Olsenella_F	Olsenella_F sp001189515	0.672279	0.959173	0.684203	0.946246	-2.41794	-2.17835	-2.72544	-0.500396	4.10063	-0.110528	-4.45679	3.78765	0.438225
Bacteria	Bacillota_A	Clostridia	Oscillospirales	Oscillospiraceae	Dysosmobacter	Dysosmobacter avistercoris	0.655552	0.957267	0.667775	0.946309	-2.38292	-2.07743	-2.75349	-0.690468	4.32393	-0.141375	-4.61471	3.53524	0.4208
Bacteria	Bacteroidota	Bacteroidia	Bacteroidales	Bacteroidaceae	Phocaeicola	Phocaeicola sp948566455	0.673688	0.959949	0.68297	0.946592	-2.47632	-2.20499	-2.81117	-0.514354	4.25012	-0.102745	-4.37349	3.97413	0.447821
Bacteria	Bacillota_B	Dehalobacteriia	Dehalobacteriia	Dehalobacteriia	Dehalobacteriia	Dehalobacteriia	0.531595	0.95726	0.525779	0.947212	-1.08757	-0.14181	-1.99597	-1.38787	4.48711	-0.26772	-4.96091	3.37152	0.3512
Bacteria	Bacillota_A	Clostridia	Lachnospirales	Lachnospiraceae	Dorea_D	Dorea_D hominis	0.688351	0.969328	0.656697	0.947348	-1.64129	-2.06458	-1.08293	0.593119	4.48391	0.116238	-3.80833	4.48966	0.442623
Bacteria	Bacteroidota	Bacteroidia	Bacteroidales	Bacteroidaceae	Bacteroides	Bacteroides caccae	0.623134	0.969608	0.621667	0.947583	-0.477404	-0.681941	-0.298616	0.533399	3.41188	0.130832	-3.45889	5.29356	0.429428
Bacteria	Bacteroidota	Bacteroidia	Bacteroidales	Bacteroidaceae	Bacteroides	Bacteroides	0.597457	0.980529	0.553208	0.947654	0.913853	0.487347	1.25699	0.544209	3.25211	0.150905	-4.31945	6.26924	0.4024
Bacteria	Bacillota	Bacilli	Lactobacillales	Enterococcaceae	Enterococcus_B	Enterococcus_B	0.726803	0.970912	0.645892	0.948109	-0.939056	-1.03751	-0.710903	0.666941	4.24324	0.134012	-4.22754	4.75515	0.434626
Bacteria	Synergistota	Synergistia	Synergistales	Synergistaceae	Cloacibacillus	Cloacibacillus evryensis	0.662548	0.960499	0.673186	0.948304	-2.45104	-2.1667	-2.79801	-0.633448	4.03502	-0.135008	-4.16962	3.73909	0.4324
Bacteria	Bacillota_A	Clostridia	Oscillospirales	Oscillospirales	Oscillospirales	Oscillospirales	0.666529	0.957913	0.68468	0.948552	-2.4938	-2.22887	-2.77681	-0.495903	4.20935	-0.0979719	-4.81669	3.97195	0.445422
Bacteria	Bacillota_C	Negativicutes	Veillonellales	Megasphaeraceae	Megasphaera	Megasphaera elsdenii	0.681773	0.957276	0.701628	0.948588	-2.47135	-2.22306	-2.75038	-0.490224	4.17501	-0.100185	-4.58733	3.91925	0.45
Bacteria	Bacteroidota	Bacteroidia	Bacteroidales	Bacteroidaceae	Prevotella	Prevotella corporis	0.669404	0.961834	0.693095	0.949025	-2.43605	-2.20061	-2.69408	-0.559269	4.06375	-0.117496	-4.48612	3.74916	0.44
Bacteria	Bacteroidota	Bacteroidia	Bacteroidales	Muribaculaceae	UBA7173	UBA7173	0.681262	0.959432	0.699494	0.949276	-2.44247	-2.2243	-2.68769	-0.49642	4.1786	-0.0997209	-4.62784	3.61436	0.4424
Bacteria	Bacillota_A	Clostridia	Oscillospirales	Ruminococcaceae	Ruminococcus_C	Ruminococcus_C callidus	0.665611	0.959557	0.683931	0.949522	-2.49508	-2.26337	-2.785	-0.487426	4.09461	-0.0934975	-4.56843	3.80161	0.4492
Bacteria	Bacillota_A	Clostridia	Tissierellales	Peptoniphilaceae	Parvimonas	Parvimonas micra	0.745235	0.968825	0.735758	0.950009	-2.18547	-2.19804	-2.17033	0.0102305	4.14126	0.00241085	-4.14435	4.18	0.4984
Bacteria	Bacteroidota	Bacteroidia	Bacteroidales	Porphyromonadaceae	Porphyromonas	Porphyromonas pasteri	0.669569	0.959001	0.682498	0.950014	-2.40704	-2.15308	-2.73635	-0.509238	4.14202	-0.0987842	-4.86266	4.00327	0.4452
Bacteria	Bacteroidota	Bacteroidia	Bacteroidales	Bacteroidaceae	Phocaeicola	Phocaeicola coprocola	0.299569	0.942771	0.45081	0.950173	8.87106	8.9583	8.79094	-0.189484	0.463715	-0.367218	-6.05785	1.90503	0.3268
Bacteria	Bacillota_A	Clostridia	Lachnospirales	Lachnospiraceae	Butyrivibrio_A	Butyrivibrio_A crossotus	0.675461	0.959132	0.694346	0.95053	-2.48729	-2.24692	-2.75471	-0.490109	4.2127	-0.105772	-4.43864	3.3375	0.4472
Bacteria	Bacteroidota	Bacteroidia	Bacteroidales	Bacteroidaceae	Bacteroidaceae	Bacteroidaceae	0.740257	0.971394	0.732784	0.951022	-1.98779	-2.03373	-1.93876	-0.0146494	4.30706	-0.00279732	-4.19835	4.06907	0.498201
Bacteria	Bacillota_A	Clostridia	Lachnospirales	Lachnospiraceae	Hungatella	Hungatella effluvii	0.750459	0.970586	0.728874	0.951109	-2.18646	-2.19315	-2.18258	0.0536768	4.12328	0.0116156	-3.87271	4.22219	0.4948
Bacteria	Bacillota_A	Clostridia	Lachnospirales	Lachnospiraceae	Enterocloster	Enterocloster asparagiformis	0.68572	0.959948	0.692784	0.951146	-2.44866	-2.12884	-2.76052	-0.505888	4.01951	-0.10083	-4.69949	3.73452	0.4432
Bacteria	Bacillota_A	Clostridia	Oscillospirales	Oscillospiraceae	Pseudoscilispira	Pseudoscilispira sp020555605	0.674095	0.957075	0.692199	0.951165	-2.51247	-2.24477	-2.81138	-0.529844	4.14299	-0.10701	-4.25857	3.79648	0.442623
Bacteria	Bacillota_A	Clostridia	Lachnospirales	Lachnospiraceae	Enterocloster	Enterocloster sp000431375	0.68272	0.962491	0.694848	0.951228	-2.4547	-2.22811	-2.73206	-0.51854	4.07293	-0.105215	-4.77629	3.83124	0.445822
Bacteria	Bacillota_A	Clostridia	Oscillospirales	Oscillospiraceae	Dysosmobacter	Dysosmobacter	0.744822	0.972793	0.72442	0.951583	-2.18125	-2.21238	-2.1333	0.0938145	4.07279	0.0181978	-4.07275	4.38553	0.490204
Bacteria	Bacteroidota	Bacteroidia	Bacteroidales	Marinifilaceae	Butyricimonas	Butyricimonas	0.658448	0.958525	0.673264	0.952346	-2.43322	-2.11096	-2.74948	-0.651953	4.28975	-0.126018	-4.61116	3.84949	0.432
Bacteria	Bacillota_A	Clostridia	Lachnospirales	Lachnospiraceae	Eubacterium_F	Eubacterium_F sp003491505	0.738779	0.989749	0.671662	0.955489	4.9319	4.88574	4.96441	0.0699344	0.561203	0.111564	-3.27845	4.03552	0.4536
Bacteria	Bacillota_A	Clostridia	Oscillospirales	Acutalibacteraceae	Ruminococcus_E	Ruminococcus_E bromii_B	0.529064	0.992501	0.353922	0.955802	7.17513	6.90952	7.29921	0.325254	0.626695	0.421698	-4.14839	6.56885	0.336265
Bacteria	Bacillota_A	Clostridia	TANB77	CAG-508	CAG-269	CAG-269 sp947367845	0.602153	0.985911	0.544883	0.95689	4.73337	4.53851	4.90546	0.223016	0.819973	0.260043	-2.70827	4.30306	0.3976
Bacteria	Bacteroidota	Bacteroidia	Bacteroidales	Coprobacteraceae	Coprobacter	Coprobacter secundus	0.671239	0.971973	0.690372	0.958796	-1.83051	-1.54131	-2.15038	-0.558486	4.04999	-0.112638	-4.88333	3.92697	0.433027
Bacteria	Bacillota_A	Clostridia	Oscillospirales	Ruminococcaceae	Youxingia	Youxingia wuxianensis	0.487828	0.960718	0.513654	0.959057	-0.747779	0.0714734	-1.98027	-1.58583	4.35876	-0.313427	-5.80209	2.86471	0.3472
Bacteria	Bacillota_A	Clostridia	Lachnospirales	Lachnospiraceae	Schaedlerella	Schaedlerella hominis	0.734501	0.977495	0.715913	0.960315	-1.85468	-2.13603	-1.60498	0.3168	4.30552	0.0585667	-3.57039	4.32823	0.472
Bacteria	Bacillota_A	Clostridia	Lachnospirales	Lachnospiraceae	Agathobacter	Agathobacter	0.608643	0.975345	0.571463	0.960491	-0.154161	0.353636	-0.788212	-0.822006	3.35139	-0.201761	-5.75244	3.89178	0.383047
Bacteria	Bacteroidota	Bacteroidia	Bacteroidales	Bacteroidaceae	Bacteroides	Bacteroides faecis	0.411591	0.949881	0.522784	0.961046	4.96504	5.06282	4.86419	-0.251112	0.718417	-0.334103	-5.01894	2.37318	0.363854
Bacteria	Bacillota_A	Clostridia	Oscillospirales	Ruminococcaceae	Angelakisella	Angelakisella massiliensis	0.495621	0.971686	0.650623	0.961059	2.83515	2.83828	2.83214	0.255975	1.4192	0.168008	-2.39031	5.65768	0.4304
Bacteria	Bacillota_A	Clostridia	Christensenellales	Aristaeellaceae	UBA11524	UBA11524 sp000437595	0.731557	0.98071	0.688749	0.961703	-1.30686	-1.48431	-1.00783	0.421859	4.50826	0.0794791	-4.09534	4.43798	0.453818
Bacteria	Bacteroidota	Bacteroidia	Bacteroidales	Tannerellaceae	Parabacteroides	Parabacteroides chongii	0.636977	0.969194	0.642719	0.963516	-1.5973	-1.1748	-1.9693	-0.914717	4.48862	-0.176561	-4.98986	3.54769	0.4048
Bacteria	Bacillota_I	Bacilli_A	Erysipelotrichales	Erysipelotrichaceae	Holdemania	Holdemania massiliensis	0.770397	0.978005	0.751654	0.964411	-2.07429	-2.08826	-2.05613	0.026091	4.38846	0.00439421	-3.90856	4.13369	0.498201
Bacteria	Bacillota_A	Clostridia	TANB77	CAG-508	CAG-273	CAG-273 sp003534295	0.706512	0.971008	0.733918	0.965502	-2.12579	-2.03263	-2.25186	-0.423955	4.35174	-0.0947177	-4.56787	3.49906	0.4568
Bacteria	Bacillota	Bacilli	MOL361	Turicibacteraceae	Turicibacter	Turicibacter sanguinis	0.766296	0.97993	0.773459	0.965711	-1.81169	-1.68258	-2.01269	-0.109709	4.39298	-0.0208805	-4.06805	3.9754	0.49
Bacteria	Bacillota_A	Clostridia	Oscillospirales	Ruminococcaceae	Anaerotruncus	Anaerotruncus colihominis	0.769956	0.981921	0.767697	0.966012	-1.79641	-1.6724	-2.00833	-0.000325062	4.11578	-4.49513e-05	-4.78324	3.90269	0.5
Bacteria	Bacteroidota	Bacteroidia	Bacteroidales	Marinifilaceae	Gabonibacter	Gabonibacter massiliensis	0.637254	0.969878	0.651823	0.966534	-1.64672	-1.22117	-2.00184	-1.07503	4.64729	-0.208259	-4.82668	3.35975	0.40024
Bacteria	Bacillota_A	Clostridia	Oscillospirales	Oscillospiraceae	Dysosmobacter	Dysosmobacter faecalis	0.422999	0.986441	0.534242	0.966986	1.53546	1.80597	1.10634	-0.710018	2.10784	-0.254885	-6.90724	2.50473	0.361056
Bacteria	Bacillota_A	Clostridia	Oscillospirales	Ruminococcaceae	Faecalibacterium	Faecalibacterium prausnitzii_E	0.736247	0.985166	0.688727	0.967214	-1.13199	-1.33067	-0.805931	0.536543	4.84404	0.0944171	-3.69897	3.86221	0.4508
Bacteria	Bacillota_A	Clostridia	Oscillospirales	Oscillospiraceae	Vescimonas	Vescimonas	0.640924	0.971211	0.655719	0.967275	-1.59846	-1.20234	-2.00466	-0.800309	4.33635	-0.159772	-4.74344	3.48102	0.4124
Bacteria	Actinomycetota	Actinomycetes	Actinomycetales	Actinomycetaceae	Actinomyces	Actinomyces oris	0.773591	0.98097	0.769229	0.968398	-1.79443	-1.6779	-1.99427	-0.0369434	4.42111	-0.00914022	-4.05087	3.60811	0.496
Bacteria	Bacillota_C	Negativicutes	Acidaminococcales	Acidaminococcaceae	Phascolarctobacterium_A	Phascolarctobacterium_A succinatutens	0.743864	0.98256	0.774554	0.969113	-1.90251	-1.76306	-2.08576	-0.148064	4.21909	-0.0299968	-4.37791	3.85099	0.481407
Bacteria	Bacillota_A	Clostridia	Lachnospirales	Lachnospiraceae	Mediterraneibacter	Mediterraneibacter	0.737894	0.981012	0.755654	0.96993	-2.11029	-2.01912	-2.20385	-0.273819	4.21524	-0.0569641	-4.12541	3.90312	0.47
Bacteria	Bacteroidota	Bacteroidia	Bacteroidales	Bacteroidaceae	Phocaeicola	Phocaeicola vulgatus	0.734949	0.985734	0.729017	0.970144	-1.20668	-1.44809	-1.00094	0.198612	3.96019	0.0412177	-3.78628	4.75153	0.478209
Bacteria	Bacillota_A	Clostridia	Lachnospirales	Lachnospiraceae	Enterocloster	Enterocloster sp001517625	0.610489	0.981565	0.648056	0.970544	-0.478531	-0.143063	-0.997135	-0.669697	3.80338	-0.146846	-5.63471	3.33996	0.406
Bacteria	Bacillota_A	Clostridia	Lachnospirales	Lachnospiraceae	Mediterraneibacter	Mediterraneibacter massiliensis	0.702783	0.978049	0.729316	0.970607	-1.93951	-1.758	-2.11712	-0.344918	4.00238	-0.0678686	-4.20852	3.76987	0.4648
Bacteria	Bacillota_A	Clostridia	Oscillospirales	Oscillospiraceae	Lawsonibacter_A	Lawsonibacter_A hominis	0.734186	0.97906	0.756719	0.971127	-2.13086	-2.05072	-2.21506	-0.292067	4.14141	-0.0658038	-4.54469	3.82745	0.466214
Bacteria	Bacillota_A	Clostridia	Lachnospirales	Lachnospiraceae	Mediterraneibacter_A	Mediterraneibacter_A butyricigenes	0.634589	0.97711	0.665104	0.971519	-1.49609	-1.1113	-2.07558	-0.669947	4.22321	-0.143781	-4.95186	3.40056	0.4284
Bacteria	Bacillota_A	Clostridia	Oscillospirales	Oscillospiraceae	CAG-170	CAG-170	0.715792	0.975147	0.751442	0.97244	-2.08708	-2.04546	-2.12394	-0.324492	4.47499	-0.0655065	-4.09249	3.83572	0.471411
Bacteria	Bacillota_A	Clostridia	Oscillospirales	Ruminococcaceae	Merdimmobilis	Merdimmobilis hominis	0.755416	0.982139	0.745965	0.974112	-0.912284	-0.723125	-1.04455	-0.313206	3.53106	-0.0711937	-4.65258	4.33748	0.462215
Bacteria	Bacillota_A	Clostridia	Lachnospirales	Lachnospiraceae	Ventrisoma	Ventrisoma faecale	0.721012	0.978849	0.749758	0.974549	-2.07295	-1.99768	-2.14468	-0.471274	4.34888	-0.0867827	-4.45382	4.17394	0.458217
Bacteria	Bacillota_A	Clostridia	Lachnospirales	Lachnospiraceae	Lachnospira	Lachnospira sp000436475	0.740999	0.982877	0.762719	0.97456	-2.09105	-2.04951	-2.12952	-0.225936	4.34518	-0.0464734	-4.21706	3.84244	0.473411
Bacteria	Bacillota_C	Negativicutes	Veillonellales	Dialisteraceae	Dialister	Dialister hominis	0.779861	0.984911	0.773294	0.974907	-1.55942	-1.52734	-1.58762	-0.040001	3.91679	-0.0103444	-4.18831	4.06684	0.494602
Bacteria	Bacillota	Bacilli	Lactobacillales	Streptococcaceae	Streptococcus	Streptococcus parasanguinis	0.432732	0.988231	0.628316	0.975921	1.7631	1.88747	1.4943	-0.512732	2.21295	-0.192677	-7.66764	2.65997	0.391843
Bacteria	Bacillota_A	Clostridia	Oscillospirales	Butyricicoccaceae	Pseudobutyricicoccus	Pseudobutyricicoccus sp003477405	0.709061	0.993284	0.694788	0.975964	0.708395	0.524045	0.919099	0.266471	3.20978	0.0625758	-3.95513	5.57038	0.4552
Bacteria	Bacillota_A	Clostridia	Oscillospirales	Oscillospiraceae	Flavonifractor	Flavonifractor plautii	0.759955	0.983237	0.76871	0.975985	-1.21642	-1.32328	-1.08602	0.0523069	4.34395	0.0106616	-3.79245	4.39837	0.4944
Bacteria	Actinomycetota	Actinomycetes	Actinomycetales	Actinomycetaceae	Pauljensenia	Pauljensenia sp000185285	0.743108	0.998256	0.624606	0.976268	2.03068	1.84672	2.29856	0.293218	1.72133	0.0976225	-8.79398	3.93929	0.427829
Bacteria	Bacillota_A	Clostridia	Lachnospirales	CAG-274	CAG-274	CAG-274 sp000432155	0.7731	0.98822	0.783636	0.977016	2.73618	2.7442	2.72969	-0.0326663	0.972076	-0.0302745	-3.23119	3.88295	0.4864
Bacteria	Bacillota_A	Clostridia	Oscillospirales	Ruminococcaceae	Faecalibacterium	Faecalibacterium sp900758465	0.719691	0.982161	0.749857	0.979368	-1.72267	-1.51548	-2.00089	-0.441507	4.50063	-0.0849058	-4.37977	3.71507	0.453419
Bacteria	Bacteroidota	Bacteroidia	Bacteroidales	Rikenellaceae	Alistipes_A	Alistipes_A hominis	0.605487	0.983005	0.628017	0.979959	1.93542	2.12301	1.75819	-0.423958	1.75299	-0.225159	-4.69376	2.78519	0.393443
Bacteria	Bacillota_A	Clostridia	Lachnospirales	Anaerotignaceae	Anaerotignum	Anaerotignum faecicola	0.573493	0.994265	0.60229	0.980287	2.85903	2.6016	3.0087	0.363631	1.63687	0.197708	-2.79408	5.15895	0.413435
Bacteria	Bacillota_A	Clostridia	Oscillospirales	Ruminococcaceae	Gemmiger	Gemmiger qucibialis	0.411889	0.993263	0.43242	0.980951	7.72338	7.77536	7.37353	-0.382612	0.598517	-0.515609	-6.81458	3.2383	0.331867
Bacteria	Bacillota_A	Clostridia	Clostridiales	Clostridiaceae	Clostridium	Clostridium saudiense	0.75495	0.98517	0.772061	0.982681	-1.33103	-1.25276	-1.38593	-0.352848	4.42785	-0.0675796	-4.26687	3.85678	0.465414
Bacteria	Bacillota_I	Bacilli_A	RF39	UBA660	CAG-302	CAG-302 sp000431795	0.671187	0.9841	0.73681	0.982733	1.4751	1.53833	1.39962	-0.249019	1.67634	-0.143023	-4.31026	2.96397	0.433027
Bacteria	Bacillota_A	Clostridia	Oscillospirales	Ruminococcaceae	Faecalibacterium	Faecalibacterium	0.543424	0.989546	0.73613	0.984026	1.17692	1.10196	1.23161	0.159328	2.66389	0.0448722	-3.08403	7.63532	0.473011
Bacteria	Bacillota_A	Clostridia	Oscillospirales	Oscillospiraceae	Lawsonibacter	Lawsonibacter faecis	0.729183	0.988632	0.755827	0.985488	-1.28376	-1.22075	-1.34576	-0.494508	4.40507	-0.0936666	-4.4713	3.90149	0.4532
Bacteria	Bacillota_A	Clostridia	Oscillospirales	Ruminococcaceae	Bittarella	Bittarella massiliensis	0.787706	0.990414	0.812714	0.985603	-1.26627	-1.14768	-1.3807	-0.106787	4.39687	-0.0199879	-4.02714	3.87755	0.49
Bacteria	Bacillota_A	Clostridia	Oscillospirales	Oscillospiraceae	CAG-170	CAG-170 sp900549635	0.642737	0.987929	0.69271	0.985678	3.17005	3.26271	2.99869	-0.209737	1.04821	-0.185279	-4.15852	2.80008	0.415434
Bacteria	Bacillota_A	Clostridia	Oscillospirales	Ruminococcaceae	Pygmaiobacter	Pygmaiobacter hominis	0.653069	0.989906	0.715515	0.985934	-0.121975	0.0170167	-0.369691	-0.510703	3.25177	-0.12788	-5.26813	3.33611	0.4328
Bacteria	Bacillota_A	Clostridia	Lachnospirales	Lachnospiraceae	Hominifimenecus	Hominifimenecus microfluidus	0.781881	0.998595	0.631004	0.986616	1.63012	1.30406	1.90653	0.39632	2.73801	0.105444	-5.54005	6.69355	0.43
Bacteria	Bacillota_A	Clostridia	Lachnospirales	Lachnospiraceae	Eubacterium_G	Eubacterium_G ventriosum	0.760861	0.991568	0.754481	0.986892	-0.590904	-0.381998	-0.790616	-0.312297	3.64698	-0.0712627	-4.5581	4.62848	0.4612
Bacteria	Bacillota_A	Clostridia	Lachnospirales	Anaerotignaceae	Anaerotignaceae	Anaerotignaceae	0.825951	0.997256	0.788199	0.987145	2.71883	2.73427	2.68186	0.00918721	1.35464	0.00556538	-3.72197	4.14496	0.4968
Bacteria	Bacillota_A	Clostridia	Oscillospirales	Ruminococcaceae	Harryflintia	Harryflintia acetispora	0.799787	0.996135	0.795147	0.987783	0.172871	0.112284	0.250296	0.00650089	3.61583	0.00170891	-4.61088	4.23035	0.4992
Bacteria	Actinomycetota	Actinomycetes	Mycobacteriales	Frankiaceae	Protofrankia	Protofrankia coriariae	0.749998	0.997051	0.769225	0.990242	0.76347	0.668953	0.859727	0.206616	3.20219	0.047019	-4.15251	5.59064	0.467013
Bacteria	Bacillota_A	Clostridia	Lachnospirales	Lachnospiraceae	Brotaphodocola	Brotaphodocola sp003478505	0.656542	0.991225	0.752615	0.990699	2.52111	2.54702	2.47093	-0.230644	1.4648	-0.152274	-4.34755	3.11601	0.4372
Bacteria	Bacillota_A	Clostridia	Oscillospirales	Oscillospiraceae	CAG-170	CAG-170 sp000432135	0.464001	0.987308	0.587615	0.992383	4.83522	4.9762	4.7348	-0.36873	1.04025	-0.33741	-5.32713	2.55934	0.3688
Bacteria	Bacteroidota	Bacteroidia	Bacteroidales	Bacteroidaceae	Bacteroides	Bacteroides sp902362375	0.872257	1	0.617697	0.992957	7.33263	7.52255	7.26753	-0.176784	0.577463	-0.235939	-4.63204	5.48921	0.386246
Bacteria	Bacillota_A	Clostridia	Oscillospirales	Oscillospiraceae	Lawsonibacter	Lawsonibacter sp900066825	0.732637	0.997233	0.770004	0.993569	0.179172	0.424207	-0.150318	-0.369437	3.8179	-0.0830869	-4.8027	4.42094	0.45102
Bacteria	Bacillota_A	Clostridia	Oscillospirales	Ruminococcaceae	Faecalibacterium	Faecalibacterium prausnitzii_I	0.81241	0.998847	0.821632	0.993621	1.29326	1.13976	1.34949	0.0164212	3.00476	0.00483389	-5.97211	5.20048	0.497401
Bacteria	Bacteroidota	Bacteroidia	Bacteroidales	Marinifilaceae	Butyricimonas	Butyricimonas virosa	0.736078	0.99906	0.809792	0.994212	2.36211	2.33607	2.44473	0.0197764	1.53561	0.010972	-4.80556	3.269	0.495402
Bacteria	Bacteroidota	Bacteroidia	Bacteroidales	Rikenellaceae	Alistipes	Alistipes communis	0.838775	0.998771	0.844294	0.995425	3.1151	3.11704	3.11438	-0.0178434	1.16133	-0.0149436	-3.84466	3.88415	0.493802
Bacteria	Bacteroidota	Bacteroidia	Bacteroidales	Bacteroidaceae	Phocaeicola	Phocaeicola sp959599425	0.836929	0.998319	0.85171	0.995868	9.16061	9.15292	9.1661	-0.0214968	0.402122	-0.0496459	-3.71484	3.63546	0.4796
Bacteria	Bacillota_A	Clostridia	Oscillospirales	Ruminococcaceae	Ruminococcaceae	Ruminococcaceae	0.623379	0.995617	0.756779	0.996436	1.65576	1.7139	1.58784	-0.324099	2.12349	-0.151492	-4.43915	2.69969	0.4312
Bacteria	Bacteroidota	Bacteroidia	Bacteroidales	Muribaculaceae	UBA7173	UBA7173 sp001689685	0.684867	0.995503	0.807987	0.998641	4.12682	4.23021	4.10507	-0.168149	1.00814	-0.148324	-4.87941	3.52716	0.453419

## Sheet: otu
OTU	Domain	Phylum	Class	Order	Family	Genus	Species	we.ep	we.eBH	wi.ep	wi.eBH	rab.all	rab.win.fresh	rab.win.thawed	diff.btw	diff.win	effect	effect.low	effect.high	overlap
Otu00010	Bacteria	Bacillota_I	Bacilli_A	Erysipelotrichales	Coprobacillaceae	Catenibacterium	Catenibacterium faecis	1.04818e-05	0.00122849	0	0	10.2088	9.91464	11.3182	1.42086	0.277746	5.09435	1.8067	29.719	2.80722e-05
Otu00013	Bacteria	Actinomycetota	Actinomycetes	Actinomycetales	Bifidobacteriaceae	Bifidobacterium	Bifidobacterium adolescentis	1.29845e-05	0.00153159	0	0	9.68264	9.32603	11.1374	1.85247	0.396868	4.76055	1.56716	27.7233	2.80722e-05
Otu00018	Bacteria	Bacillota_A	Clostridia	Lachnospirales	Lachnospiraceae	Blautia_A	Blautia_A sp003471165	2.16611e-05	0.0021808	0	0	8.06833	7.69945	10.0359	2.33646	0.474116	4.9622	1.47948	29.8615	2.80722e-05
Otu00026	Bacteria	Actinomycetota	Coriobacteriia	Coriobacteriales	Coriobacteriaceae	Collinsella	Collinsella sp003466125	3.4028e-06	0.000614521	0	0	8.82601	8.12672	10.8017	2.59643	0.441936	5.77827	2.04995	39.5134	2.80722e-05
Otu00039	Bacteria	Bacillota_A	Clostridia	Lachnospirales	Lachnospiraceae	Dorea_A	Dorea_A longicatena	0.00122839	0.0440525	0	0	7.32146	6.89279	8.85711	1.98254	0.609813	3.32703	0.629263	23.7036	2.80722e-05
Otu00040	Bacteria	Bacillota_A	Clostridia	Lachnospirales	Lachnospiraceae	Fusicatenibacter	Fusicatenibacter saccharivorans	0.000470184	0.0220274	0	0	8.28176	7.83903	9.76042	1.93871	0.500384	4.06928	0.908162	29.8072	2.80722e-05
Otu00045	Bacteria	Bacillota_A	Clostridia	Lachnospirales	Lachnospiraceae	Blautia_A	Blautia_A fusiformis	3.36133e-06	0.000524832	0	0	6.30816	5.83024	8.62581	2.82609	0.459785	6.12762	2.19148	32.4035	2.80722e-05
Otu00047	Bacteria	Bacillota_A	Clostridia	Oscillospirales	Acutalibacteraceae	Ruminococcus_E	Ruminococcus_E sp934476515	5.42157e-06	0.000799041	0	0	8.19193	7.70388	10.0674	2.35972	0.456672	5.1408	1.86596	29.8406	2.80722e-05
Otu00053	Bacteria	Bacillota_A	Clostridia	Oscillospirales	Ruminococcaceae	Gemmiger	Gemmiger formicilis	0.000233889	0.0127804	0	0	7.83533	7.34973	9.0967	1.75406	0.485593	3.63587	0.980354	26.2338	2.80722e-05
Otu00054	Bacteria	Bacillota_A	Clostridia	Lachnospirales	Lachnospiraceae	Mediterraneibacter	Mediterraneibacter faecis	4.25322e-05	0.0031633	0	0	7.15349	6.78176	8.34627	1.57648	0.379739	4.14452	1.36801	23.5712	2.80722e-05
Otu00055	Bacteria	Bacillota_A	Clostridia	Lachnospirales	Lachnospiraceae	Blautia_A	Blautia_A obeum	0.000216721	0.0122676	0	0	7.20005	6.7131	9.14373	2.46743	0.6373	4.01178	1.09524	31.6031	2.80722e-05
Otu00061	Bacteria	Bacillota_A	Clostridia	Lachnospirales	Lachnospiraceae	Anaerostipes	Anaerostipes hadrus	0.000243392	0.0133319	0	0	7.308	6.67219	9.12856	2.44192	0.663497	3.81169	1.04314	30.5587	2.80722e-05
Otu00136	Bacteria	Bacillota_A	Clostridia	Oscillospirales	Butyricicoccaceae	Agathobaculum	Agathobaculum butyriciproducens	0.000497047	0.0209855	0	0	5.24633	4.29738	6.95334	2.66153	0.815182	3.14159	0.799415	22.3107	2.80722e-05
Otu00103	Bacteria	Bacillota_A	Clostridia	Lachnospirales	Lachnospiraceae	Oliverpabstia	Oliverpabstia intestinalis	0.000269982	0.0129231	4.329e-06	9.57191e-05	6.06493	5.52647	7.40987	1.87825	0.623312	3.00216	0.842095	17.8386	2.80722e-05
Otu00122	Bacteria	Bacillota_A	Clostridia	Lachnospirales	Lachnospiraceae	Blautia_A	Blautia_A faecis	0.000463415	0.019332	8.65801e-06	0.000193831	5.01117	4.05206	6.52639	2.54572	0.900169	2.7794	0.708864	16.5509	2.80722e-05
Otu00085	Bacteria	Bacillota_A	Clostridia	Lachnospirales	Lachnospiraceae	Dorea	Dorea formicigenerans	0.00141917	0.0474552	1.2987e-05	0.00025033	5.37146	4.26155	6.64737	2.37595	0.847013	2.78544	0.54912	19.7979	0.000404022
Otu00094	Bacteria	Bacillota_A	Clostridia	Lachnospirales	Lachnospiraceae	Anaerobutyricum	Anaerobutyricum hallii	0.00336897	0.0883961	1.2987e-05	0.000260758	5.11085	4.33477	6.7152	2.39259	0.896735	2.61185	0.437219	20.0683	2.80722e-05
Otu00179	Bacteria	Bacillota_A	Clostridia	Lachnospirales	Lachnospiraceae	Hominisplanchenecus	Hominisplanchenecus faecis	0.00131602	0.0423558	2.5974e-05	0.000528666	4.62739	3.53516	6.17529	2.65085	1.0164	2.58857	0.530185	17.1153	2.80722e-05
Otu00130	Bacteria	Actinomycetota	Coriobacteriia	Coriobacteriales	Eggerthellaceae	Senegalimassilia	Senegalimassilia anaerobia	0.0142844	0.234312	2.5974e-05	0.000531401	4.58953	3.17977	6.26321	3.17635	1.52688	2.05992	0.235984	18.4807	0.000403861
Otu00073	Bacteria	Bacillota_A	Clostridia	Lachnospirales	Lachnospiraceae	Anaerobutyricum	Anaerobutyricum hallii	0.012685	0.233306	0.000138528	0.00253365	4.84241	4.07544	5.91286	1.84687	0.830745	2.21177	0.261766	19.7162	0.0016004
Otu00126	Bacteria	Actinomycetota	Coriobacteriia	Coriobacteriales	Eggerthellaceae	Anaerotardibacter	Anaerotardibacter	0.000962559	0.0349982	0.000229437	0.00439855	5.17721	4.51398	6.54107	1.97592	0.83146	2.335	0.522348	15.618	0.00120138
Otu00117	Bacteria	Bacillota_A	Clostridia	Lachnospirales	Lachnospiraceae	Anthropogastromicrobium	Anthropogastromicrobium aceti	0.0132021	0.262274	0.000636364	0.0114077	6.69624	6.21361	7.36935	1.17259	0.616251	1.81768	0.195426	14.9106	0.00480035
Otu00036	Bacteria	Bacillota_A	Clostridia	Lachnospirales	Lachnospiraceae	Coprococcus	Coprococcus aceti	0.00130401	0.0463082	0.000619048	0.012569	9.45684	8.96277	9.89941	0.936506	0.385606	2.34981	0.364626	14.5525	0.00720023
Otu00234	Bacteria	Bacillota_C	Negativicutes	Veillonellales	Dialisteraceae	Allisonella	Allisonella histaminiformans	0.00227582	0.066061	0.000939394	0.015758	4.44122	3.71741	5.70869	2.04205	0.952482	2.11561	0.350951	12.5572	0.00640026
Otu00072	Bacteria	Bacillota_A	Clostridia	Christensenellales	Aristaeellaceae	Ventricola	Ventricola sp900542395	0.00315132	0.0867499	0.00106061	0.0183956	7.01459	6.58799	7.60153	1.06262	0.558402	1.88653	0.267102	12.2774	0.0084002
Otu00051	Bacteria	Bacillota_A	Clostridia	Lachnospirales	Lachnospiraceae	Bariatricus	Bariatricus comes	0.0135169	0.275791	0.00131169	0.0226156	8.53362	8.07647	8.88184	0.829981	0.535556	1.51434	0.140097	13.1099	0.00880019
Otu00281	Bacteria	Bacillota_A	Clostridia	Peptostreptococcales	Anaerovoracaceae	Lentihominibacter	Lentihominibacter butyrica	0.0242206	0.354689	0.00175758	0.0280114	3.22646	1.53455	4.37453	2.83731	1.91951	1.42048	0.0823212	16.6062	0.0124001
Otu00240	Bacteria	Bacillota_A	Clostridia	Lachnospirales	Lachnospiraceae	Lachnospiraceae	Lachnospiraceae	0.0122183	0.223406	0.00164502	0.0286603	2.61751	0.00238999	4.39962	4.44567	2.66896	1.54131	0.100455	13.1767	0.0104002
Otu00272	Bacteria	Bacillota_A	Clostridia	Oscillospirales	Oscillospiraceae	Vermiculatibacterium	Vermiculatibacterium agrestimuris	0.0413341	0.504713	0.00205195	0.0369321	4.93818	3.76819	6.06647	2.20964	1.41443	1.49707	0.0706888	18.0022	0.0135947
Otu00133	Bacteria	Bacillota_A	Clostridia	Lachnospirales	Lachnospiraceae	Coprococcus	Coprococcus ammoniilyticus	0.00422877	0.101648	0.00268831	0.0396699	4.48582	3.68794	5.3043	1.61031	0.803293	1.93797	0.144442	12.8362	0.0160001
Otu00221	Bacteria	Bacillota_A	Clostridia	Lachnospirales	Lachnospiraceae	Blautia_A	Blautia_A	0.00809486	0.168854	0.00323377	0.0475123	3.60474	2.61305	4.67054	2.19689	1.32556	1.61977	0.0368835	10.9061	0.022791
Otu00153	Bacteria	Bacillota	Bacilli	Lactobacillales	Streptococcaceae	Streptococcus	Streptococcus thermophilus	0.013526	0.231406	0.00891342	0.108217	3.35215	2.47464	4.45018	2.10203	1.38718	1.46298	-0.160015	10.6029	0.0404
Otu00450	Bacteria	Actinomycetota	Coriobacteriia	Coriobacteriales	UMGS124	UMGS124	UMGS124	0.0169085	0.287934	0.00782684	0.108839	2.19651	-0.0469993	4.31009	4.19737	2.92952	1.34288	-0.183978	11.509	0.0459816
Otu00456	Bacteria	Actinomycetota	Coriobacteriia	Coriobacteriales	Eggerthellaceae	Adlercreutzia	Adlercreutzia equolifaciens	0.0276667	0.370715	0.0105801	0.13369	2.90716	1.47441	4.11143	2.56838	1.91393	1.24602	-0.234934	11.4214	0.0511796
Otu00002	Bacteria	Bacillota_C	Negativicutes	Acidaminococcales	Acidaminococcaceae	Phascolarctobacterium	Phascolarctobacterium faecium	3.54275e-05	0.00553378	0.004329	0.136512	10.9564	11.2181	9.64574	-1.64298	0.399127	-4.0937	-23.9573	-1.68102	2.80722e-05
Otu00004	Bacteria	Bacteroidota	Bacteroidia	Bacteroidales	Bacteroidaceae	Alloprevotella	Alloprevotella timonensis	1.96519e-05	0.00369862	0.004329	0.136512	11.8179	12.0377	10.9926	-1.06145	0.252212	-4.20497	-23.4707	-1.56185	2.80722e-05
Otu00011	Bacteria	Bacteroidota	Bacteroidia	Bacteroidales	Bacteroidaceae	Prevotella	Prevotella	5.37047e-06	0.00165793	0.004329	0.136512	11.4474	11.7567	9.47569	-2.27678	0.391376	-5.84744	-30.7265	-2.36376	2.80722e-05
Otu00042	Bacteria	Bacillota_C	Negativicutes	Acidaminococcales	Acidaminococcaceae	Acidaminococcus	Acidaminococcus intestini	1.65061e-05	0.00318433	0.004329	0.136512	8.94071	9.38606	7.4792	-1.85741	0.411314	-4.48999	-22.6206	-1.7719	2.80722e-05
Otu00066	Bacteria	Pseudomonadota	Alphaproteobacteria	RF32	CAG-239	Scatacola_A	Scatacola_A faecigallinarum	0.000166538	0.0174191	0.004329	0.136512	8.69497	9.07018	4.07692	-4.97761	0.794858	-6.12958	-38.0908	-1.80038	2.80722e-05
Otu00079	Bacteria	Pseudomonadota	Gammaproteobacteria	Burkholderiales	Burkholderiaceae	Sutterella	Sutterella wadsworthensis	0.00680746	0.230963	0.004329	0.136512	7.3779	7.95613	3.87232	-4.06843	1.6647	-2.5592	-23.6313	-0.53747	2.80722e-05
Otu00141	Bacteria	Cyanobacteriota	Vampirovibrionia	Gastranaerophilales	Gastranaerophilaceae	CAG-196	CAG-196 sp002102975	0.0103883	0.264657	0.004329	0.136512	6.23026	6.83156	1.52374	-5.33673	2.08107	-2.67077	-24.9767	-0.427449	2.80722e-05
Otu00177	Bacteria	Pseudomonadota	Alphaproteobacteria	RF32	CAG-239	Scatocola	Scatocola faecipullorum	0.00135454	0.0643392	0.004329	0.136512	5.56432	6.28185	2.2199	-4.08353	1.09032	-3.74932	-24.8487	-0.872912	2.80722e-05
Otu00185	Bacteria	Bacteria	Bacteria	Bacteria	Bacteria	Bacteria	Bacteria	0.00871926	0.239908	0.004329	0.136512	5.65301	6.46101	0.424005	-6.07361	2.47954	-2.56497	-22.9077	-0.441852	2.80722e-05
Otu00016	Bacteria	Bacillota_A	Clostridia	Oscillospirales	Acutalibacteraceae	Fimenecus	Fimenecus sp000432435	0.000512722	0.0451863	0.00433333	0.136583	10.2211	10.69	9.40769	-1.46564	0.679487	-2.21922	-18.4656	-0.631488	2.80722e-05
Otu00099	Bacteria	Bacillota_C	Negativicutes	Veillonellales	Dialisteraceae	Dialister	Dialister invisus	0.00575444	0.20624	0.00435498	0.136938	7.22527	7.62057	5.68193	-1.98552	0.876655	-2.26478	-16.7442	-0.45451	2.80722e-05
Otu00213	Bacteria	Pseudomonadota	Gammaproteobacteria	Burkholderiales	Burkholderiaceae	Parasutterella	Parasutterella excrementihominis	0.0312766	0.525862	0.00435498	0.136979	5.7347	6.23844	2.96308	-3.26409	1.87409	-1.74737	-20.5787	-0.209955	2.80722e-05
Otu00200	Bacteria	Bacillota_A	Clostridia	Oscillospirales	Oscillospiraceae	Oscillibacter	Oscillibacter ruminantium	0.00229356	0.0926622	0.00472294	0.142825	4.33515	5.8262	2.40219	-3.29672	1.38829	-2.34333	-14.7888	-0.425673	0.00239973
Otu00169	Bacteria	Bacillota_A	Clostridia	Lachnospirales	Lachnospiraceae	Blautia_A	Blautia_A intestinalis	0.027424	0.40009	0.0118009	0.145226	2.69268	0.699131	4.01562	3.25889	2.6063	1.16265	-0.220402	10.6833	0.0556
Otu00090	Bacteria	Bacillota_A	Clostridia	Oscillospirales	Oscillospiraceae	CAG-103	CAG-103 sp000432375	0.00404649	0.14575	0.00536797	0.152311	5.34955	5.95371	4.19743	-1.76987	0.821595	-2.12465	-11.5079	-0.29973	0.00759718
Otu00056	Bacteria	Bacillota_A	Clostridia	Lachnospirales	Lachnospiraceae	Lachnospira	Lachnospira pectinoschiza_A	0.00189688	0.0996482	0.00548485	0.155395	6.93125	7.71003	6.04153	-1.6667	0.784666	-2.06621	-12.5149	-0.304226	0.00719735
Otu00463	Bacteria	Bacillota_A	Clostridia	Christensenellales	QALW01	Neochristensenella	Neochristensenella gallicola	0.00395144	0.136814	0.00562771	0.155728	3.21348	4.52246	1.07265	-3.45809	1.66252	-1.9952	-12.2459	-0.316673	0.00719735
Otu00070	Bacteria	Bacillota_A	Clostridia	Oscillospirales	Ruminococcaceae	Ruminococcus_C	Ruminococcus_C sp000433635	0.00309792	0.137773	0.00557143	0.157234	7.23923	8.21008	6.28919	-1.8761	0.88376	-2.11908	-16.3968	-0.282597	0.00999617
Otu00178	Bacteria	Bacillota_A	Clostridia	Oscillospirales	Ruminococcaceae	Gemmiger	Gemmiger	0.0277643	0.358844	0.0141818	0.159946	1.19941	-0.696269	3.21969	3.77935	2.91103	1.21308	-0.42732	11.0681	0.0623751
Otu00206	Bacteria	Bacillota_A	Clostridia	Oscillospirales	Ruminococcaceae	Hominimerdicola	Hominimerdicola aceti	0.0204128	0.388333	0.00680519	0.171322	2.11882	3.24474	-1.30193	-4.59339	2.6322	-1.63581	-14.062	-0.128563	0.0119953
Otu00159	Bacteria	Bacillota_C	Negativicutes	Veillonellales	Veillonellaceae	Veillonella	Veillonella	0.0115764	0.300148	0.00737229	0.178334	5.62853	6.14952	4.82651	-1.51401	1.06355	-1.43705	-11.4091	-0.120998	0.012795
Otu00009	Bacteria	Bacillota_A	Clostridia	Oscillospirales	Oscillospiraceae	Vescimonas	Vescimonas sp000435555	0.0022415	0.122434	0.00679221	0.178835	9.13361	9.92294	8.4451	-1.48768	0.792358	-1.84032	-12.9266	-0.119672	0.0184001
Otu00189	Bacteria	Bacillota_A	Clostridia	Lachnospirales	Lachnospiraceae	Limivivens	Limivivens sp900066135	0.077497	0.715409	0.0190346	0.179537	4.40529	3.58135	4.92678	1.38765	1.3721	0.909818	-0.257235	16.6517	0.0668
Otu00440	Bacteria	Bacillota_A	Clostridia	Lachnospirales	Lachnospiraceae	Lachnospiraceae	Lachnospiraceae	0.0330805	0.427117	0.0182121	0.189432	1.71206	-0.109659	3.14332	3.2091	2.71624	1.08094	-0.388757	10.3714	0.0687725
Otu00113	Bacteria	Bacillota_A	Clostridia	Lachnospirales	Lachnospiraceae	Alitiscatomonas	Alitiscatomonas sp900066535	0.021462	0.424723	0.00828139	0.197222	5.28641	6.68721	4.31666	-2.39126	1.35469	-1.71276	-15.0265	-0.0437864	0.0212001
Otu00261	Bacteria	Bacillota_A	Clostridia	Oscillospirales	Acutalibacteraceae	Acutalibacteraceae	Acutalibacteraceae	0.0228558	0.41212	0.00890043	0.20007	3.07556	4.55865	0.921865	-3.7931	2.47149	-1.49411	-12.7529	-0.0658195	0.0183927
Otu00248	Bacteria	Bacillota_A	Clostridia	Monoglobales	Monoglobaceae	Monoglobus	Monoglobus pectinilyticus	0.025197	0.363953	0.0179567	0.202028	5.2016	4.69715	5.80635	1.12181	0.839841	1.30183	-0.546952	8.93437	0.0808
Otu00142	Bacteria	Bacillota_A	Clostridia	Lachnospirales	Lachnospiraceae	Hominiventricola	Hominiventricola sp003480725	0.0125227	0.310941	0.00934199	0.208474	4.69588	5.40693	3.11388	-2.21686	1.22725	-1.68767	-12.1225	0.0135209	0.0267893
Otu00354	Bacteria	Bacillota_A	Clostridia	TANB77	CAG-508	CAG-273	CAG-273 sp000435755	0.0645209	0.72336	0.00972294	0.209758	4.32462	4.99964	3.05058	-1.98642	1.46405	-1.2723	-15.9263	-0.0125646	0.0239905
Otu00270	Bacteria	Bacillota_A	Clostridia	Lachnospirales	Lachnospiraceae	UBA4285	UBA4285 sp902775895	0.0189534	0.305323	0.0184372	0.210989	3.83207	2.79406	4.84588	1.95177	1.37315	1.31702	-0.561846	9.38013	0.0791684
Otu00041	Bacteria	Bacillota_A	Clostridia	TANB77	CAG-508	CAG-269	CAG-269 sp003525075	0.0118189	0.332827	0.0095974	0.213292	8.02803	8.64158	7.67273	-0.959396	0.635703	-1.4465	-12.8674	-0.00467404	0.0248001
Otu00148	Bacteria	Bacillota_A	Clostridia	Lachnospirales	Lachnospiraceae	Gallintestinimicrobium	Gallintestinimicrobium propionicum	0.0707642	0.699842	0.0163853	0.216851	5.06651	4.16904	6.10478	1.76827	1.89067	0.905687	-0.594212	13.9456	0.0919632
Otu00303	Bacteria	Bacillota_A	Clostridia	Lachnospirales	Lachnospiraceae	Laedolimicola	Laedolimicola ammoniilytica	0.0285193	0.492385	0.0113896	0.232507	2.49502	3.64108	-0.501572	-4.06939	2.81058	-1.37507	-13.0415	0.0291337	0.0296001
Otu00317	Bacteria	Bacillota_A	Clostridia	Oscillospirales	Oscillospiraceae	Dysosmobacter	Dysosmobacter faecalis_A	0.0244541	0.448652	0.0120087	0.245551	2.87379	4.53947	0.30817	-3.99006	2.77669	-1.45044	-14.9741	0.0916264	0.0328
Otu00651	Bacteria	Bacteroidota	Bacteroidia	Bacteroidales	Bacteroidaceae	Alloprevotella	Alloprevotella timonensis	0.0590834	0.600003	0.035355	0.296765	2.19478	0.793294	3.19298	2.44024	2.47535	0.886042	-0.712324	10.3857	0.1028
Otu00086	Bacteria	Desulfobacterota	Desulfovibrionia	Desulfovibrionales	Desulfovibrionaceae	Desulfovibrionaceae	Desulfovibrionaceae	0.0179804	0.369262	0.0195714	0.302551	4.07037	4.77908	3.00331	-1.89948	1.33314	-1.40303	-8.99074	0.239495	0.0528
Otu00670	Bacteria	Bacillota_A	Clostridia	Lachnospirales	Lachnospiraceae	Blautia_A	Blautia_A obeum	0.0644119	0.516591	0.0529091	0.311275	0.516332	-1.21571	1.91507	3.06006	2.98697	0.943678	-0.654026	10.5542	0.102
Otu00451	Bacteria	Bacillota_A	Clostridia	Oscillospirales	Acutalibacteraceae	Avimonas	Avimonas	0.0362076	0.536962	0.0218355	0.316606	1.74663	3.045	-0.64133	-3.66007	2.80908	-1.22492	-11.4373	0.170543	0.0495802
Otu00058	Bacteria	Bacillota_A	Clostridia	Lachnospirales	Lachnospiraceae	Lachnospira	Lachnospira eligens_A	0.007609	0.25014	0.0181602	0.341334	8.16613	8.84203	7.61641	-1.11097	0.674456	-1.58714	-12.6146	0.522048	0.0652
Otu00021	Bacteria	Bacillota_A	Clostridia	Oscillospirales	Oscillospiraceae	Vescimonas	Vescimonas coprocola	0.0214627	0.474438	0.022684	0.373349	6.90942	7.20145	5.30197	-1.8944	1.17874	-1.46269	-11.3845	0.227021	0.0647741
Otu00028	Bacteria	Bacteroidota	Bacteroidia	Bacteroidales	Bacteroidaceae	Bacteroides	Bacteroides uniformis	0.0660902	0.669091	0.0582597	0.375057	7.94403	7.74359	8.09213	0.394477	0.455713	0.849722	-0.596057	10.3845	0.1252
Otu00413	Bacteria	Bacillota_A	Clostridia	Lachnospirales	Lachnospiraceae	Lachnospiraceae	Lachnospiraceae	0.0762489	0.587637	0.0560909	0.378806	1.10091	-0.205131	2.81135	2.87122	3.00654	0.914676	-0.989651	9.27869	0.1308
Otu00434	Bacteria	Bacillota_A	Clostridia	Oscillospirales	Oscillospiraceae	Pseudoflavonifractor	Pseudoflavonifractor sp902362925	0.069736	0.626205	0.0614156	0.387157	1.53513	-0.0632912	2.47244	2.62806	2.72004	0.843995	-0.716554	9.42437	0.1328
Otu00742	Bacteria	Actinomycetota	Actinomycetes	Actinomycetales	Bifidobacteriaceae	Bifidobacterium	Bifidobacterium adolescentis	0.0778723	0.597356	0.0665455	0.387491	0.771021	-0.766835	2.12197	2.89175	3.0193	0.878624	-0.80372	8.36334	0.129948
Otu00514	Bacteria	Bacillota_A	Clostridia	Oscillospirales	Ruminococcaceae	Massilioclostridium	Massilioclostridium facile	0.0509267	0.597173	0.0393896	0.388242	1.08443	2.18386	-1.29311	-3.45799	2.82648	-1.12342	-12.0522	0.432104	0.0724
Otu00645	Bacteria	Bacillota_A	Clostridia	Peptostreptococcales	Anaerovoracaceae	Anaerovoracaceae	Anaerovoracaceae	0.111145	0.609857	0.0517662	0.390975	0.454355	-1.12721	2.71475	3.81254	3.71524	0.912116	-1.58654	8.81271	0.130748
Otu00075	Bacteria	Bacillota_A	Clostridia	TANB77	CAG-508	CAG-245	CAG-245 sp000435175	0.0142531	0.362705	0.0261688	0.421128	7.97918	8.31929	7.23209	-0.998762	0.695897	-1.38907	-9.071	0.567375	0.0768
Otu00134	Bacteria	Bacillota_A	Clostridia	Peptostreptococcales	Peptostreptococcaceae	Intestinibacter	Intestinibacter bartlettii	0.148101	0.694915	0.0561732	0.42558	1.21072	-0.221614	2.93592	3.06198	3.32509	0.823754	-2.27338	9.41307	0.141543
Otu00442	Bacteria	Bacillota_A	Clostridia	Lachnospirales	Lachnospiraceae	Eubacterium_G	Eubacterium_G sp000435815	0.0768704	0.68846	0.0634416	0.427238	3.1276	2.31053	3.78685	1.85037	2.12004	0.781715	-0.803083	9.05789	0.1444
Otu00560	Bacteria	Actinomycetota	Coriobacteriia	Coriobacteriales	Coriobacteriaceae	Collinsella	Collinsella	0.164134	0.731866	0.052	0.441445	1.63741	0.387726	3.82942	3.14029	3.35575	0.829065	-2.96886	10.3408	0.14994
Otu00258	Bacteria	Bacillota_A	Clostridia	Peptostreptococcales	Anaerovoracaceae	Lentihominibacter	Lentihominibacter faecis	0.0926648	0.727345	0.0656667	0.454185	2.59334	1.59031	3.72905	2.04554	2.51818	0.726389	-1.02784	9.50027	0.15034
Otu00420	Bacteria	Bacillota_A	Clostridia	Oscillospirales	Oscillospiraceae	Oscillospiraceae	Oscillospiraceae	0.0484517	0.632738	0.0390606	0.464918	1.8958	3.08637	-0.526218	-3.64669	3.23561	-1.05088	-9.68564	0.561888	0.0859656
Otu00059	Bacteria	Bacillota_A	Clostridia	Lachnospirales	Lachnospiraceae	Roseburia	Roseburia inulinivorans	0.0602925	0.603949	0.0666797	0.470756	5.40719	4.8053	5.75676	0.943671	0.891602	0.954176	-1.04632	7.67701	0.1624
Otu00001	Bacteria	Bacteroidota	Bacteroidia	Bacteroidales	Bacteroidaceae	Prevotella	Prevotella copri_A	0.169152	0.76972	0.0606061	0.478287	1.96642	0.675724	3.82219	3.14318	3.59506	0.773031	-2.65473	8.71107	0.156
Otu00692	Bacteria	Actinomycetota	Coriobacteriia	Coriobacteriales	Eggerthellaceae	Gordonibacter	Gordonibacter pamelaeae	0.122971	0.709392	0.107433	0.495737	1.04128	-0.205489	2.10248	2.25378	2.7813	0.729197	-1.14523	8.17251	0.169532
Otu00158	Bacteria	Bacillota_A	Clostridia	Lachnospirales	Lachnospiraceae	Coprococcus_A	Coprococcus_A catus_A	0.0715573	0.672342	0.0821688	0.529898	5.37609	4.70487	5.66063	0.925714	0.924663	0.888028	-1.15958	7.8065	0.1704
Otu00168	Bacteria	Bacillota_A	Clostridia	UBA1381	UBA1381	Hominilimicola	Hominilimicola fabiformis	0.0771628	0.705611	0.0827576	0.541461	5.58762	5.27747	6.05239	1.00529	1.15339	0.847821	-0.896448	6.99283	0.170332
Otu00352	Bacteria	Bacillota_A	Clostridia	Lachnospirales	Lachnospiraceae	Lachnospiraceae	Lachnospiraceae	0.153469	0.758186	0.14216	0.558181	0.888195	-0.243595	1.78839	2.03634	2.81976	0.622726	-1.32467	9.01568	0.197121
Otu00186	Bacteria	Actinomycetota	Coriobacteriia	Coriobacteriales	Eggerthellaceae	Slackia	Slackia isoflavoniconvertens	0.113613	0.787894	0.103688	0.562583	4.5503	4.16002	5.00856	0.921815	1.1511	0.70653	-1.09886	7.80329	0.184326
Otu00019	Bacteria	Bacillota_A	Clostridia	Oscillospirales	Ruminococcaceae	Faecalibacterium	Faecalibacterium hattorii	0.0335648	0.57794	0.050342	0.574961	7.70674	8.11325	7.37609	-0.687599	0.628497	-1.07119	-8.0678	0.610391	0.112
Otu00282	Bacteria	Bacillota_A	Clostridia	Lachnospirales	Lachnospiraceae	Roseburia	Roseburia hominis	0.082406	0.780499	0.0780866	0.577381	3.80078	4.20219	2.93927	-1.33174	1.32628	-0.920796	-9.6046	0.682367	0.1156
Otu00038	Bacteria	Bacillota_A	Clostridia	Peptostreptococcales	Peptostreptococcaceae	Romboutsia_E	Romboutsia_E sp900066495	0.132645	0.740669	0.131286	0.601024	6.82306	6.63812	7.01678	0.372373	0.456354	0.769878	-1.49763	5.98239	0.2012
Otu00092	Bacteria	Bacteroidota	Bacteroidia	Bacteroidales	Bacteroidaceae	Bacteroides	Bacteroides cellulosilyticus	0.105584	0.786881	0.105615	0.606222	7.46018	7.24157	7.651	0.437272	0.567103	0.714127	-1.19896	7.00703	0.190724
Otu00174	Bacteria	Bacillota_A	Clostridia	Oscillospirales	Acutalibacteraceae	Fimenecus	Fimenecus	0.0898893	0.772964	0.0815801	0.612535	1.76657	2.92375	0.154296	-2.66296	2.97016	-0.827998	-9.3514	0.821225	0.1268
Otu01241	Bacteria	Bacteroidota	Bacteroidia	Bacteroidales	Bacteroidaceae	Bacteroides	Bacteroides sp902362375	0.243178	0.792203	0.190931	0.633256	-0.0961793	-1.34732	1.07711	2.23534	3.50855	0.551563	-1.94813	6.8092	0.221511
Otu00110	Bacteria	Bacillota_A	Clostridia	TANB77	CAG-508	CAG-492	CAG-492 sp000434335	0.0509466	0.692262	0.07071	0.649339	7.57885	7.79661	7.25694	-0.588106	0.614246	-0.930681	-7.48386	0.735556	0.137945
Otu00233	Bacteria	Bacillota_A	Clostridia	Lachnospirales	Lachnospiraceae	Butyribacter	Butyribacter sp003529475	0.0801756	0.675769	0.114935	0.655654	5.15203	5.50613	4.83824	-0.697193	0.720739	-0.902939	-6.68594	0.978323	0.155938
Otu00137	Bacteria	Bacillota_A	Clostridia	Oscillospirales	Ruminococcaceae	Ruminiclostridium_E	Ruminiclostridium_E siraeum	0.0295447	0.515568	0.056697	0.665419	6.59752	7.29128	6.21535	-1.06503	0.615412	-1.39118	-11.5581	1.66085	0.132
Otu00157	Bacteria	Bacillota_A	Clostridia	Peptostreptococcales	Peptostreptococcaceae	Terrisporobacter	Terrisporobacter othiniensis	0.149853	0.911909	0.150035	0.669966	4.20299	3.60834	4.50278	1.03837	1.64839	0.51107	-1.0457	11.8667	0.215514
Otu00596	Bacteria	Bacillota_A	Clostridia	Oscillospirales	Acutalibacteraceae	Acutalibacteraceae	Acutalibacteraceae	0.143355	0.768699	0.110472	0.672842	0.560551	2.0786	-1.29194	-3.15791	3.54108	-0.814129	-8.74144	1.71245	0.1552
Otu00844	Bacteria	Bacillota_A	Clostridia	Oscillospirales	Oscillospiraceae	Dysosmobacter	Dysosmobacter sp900115635	0.16265	0.785264	0.126684	0.675606	0.5083	1.71518	-1.33305	-2.84139	3.43136	-0.761407	-8.27886	1.53048	0.157137
Otu00516	Bacteria	Bacillota_A	Clostridia	Oscillospirales	Acutalibacteraceae	Avimonas	Avimonas sp012839705	0.189526	0.848331	0.0701775	0.677807	2.35164	3.51969	0.690883	-2.61716	2.86282	-0.807351	-10.3536	3.53442	0.148
Otu00955	Bacteria	Bacillota_A	Clostridia	Lachnospirales	Lachnospiraceae	Blautia_A	Blautia_A	0.309999	0.847941	0.209359	0.70694	-0.136914	-1.23363	1.44917	2.38055	3.93929	0.506306	-2.5526	6.78448	0.2404
Otu00335	Bacteria	Bacillota_A	Clostridia	Oscillospirales	Ruminococcaceae	Avimicrobium	Avimicrobium caecorum	0.0788908	0.818206	0.0818268	0.708797	4.08829	4.72583	2.91689	-1.70419	1.7148	-0.903009	-7.62443	1.03812	0.1476
Otu00160	Bacteria	Bacillota_I	Bacilli_A	Erysipelotrichales	Coprobacillaceae	Faecalibacillus	Faecalibacillus faecis	0.171916	0.89095	0.169368	0.718168	2.62492	1.88366	3.30267	1.45972	2.35622	0.509961	-1.52695	8.4912	0.2336
Otu00180	Bacteria	Pseudomonadota	Gammaproteobacteria	Enterobacterales	Pasteurellaceae	Haemophilus_D	Haemophilus_D parainfluenzae	0.198208	0.898228	0.140455	0.720325	4.45393	4.04405	5.0962	0.945523	1.36764	0.644636	-1.75954	6.61862	0.219112
Otu00205	Bacteria	Bacillota_A	Clostridia	Oscillospirales	Oscillospiraceae	Lawsonibacter	Lawsonibacter sp000177015	0.101665	0.889414	0.0970433	0.723163	3.19669	3.93162	2.05129	-2.3124	2.80033	-0.741595	-9.30275	0.827917	0.157937
Otu00098	Bacteria	Bacillota_A	Clostridia	Lachnospirales	Lachnospiraceae	Otoolea	Otoolea fessa	0.0616322	0.725529	0.082671	0.725374	5.68229	6.29314	5.12433	-1.03952	1.00578	-0.98277	-7.16777	1.19432	0.146741
Otu00361	Bacteria	Verrucomicrobiota	Lentisphaeria	Victivallales	Victivallaceae	Victivallis	Victivallis lenta	0.184361	0.823006	0.166541	0.72829	0.33134	1.44229	-1.27137	-2.70956	3.36132	-0.716878	-6.84345	1.58719	0.1852
Otu00327	Bacteria	Bacillota_A	Clostridia	Oscillospirales	Butyricicoccaceae	Agathobaculum	Agathobaculum hominis	0.153874	0.872833	0.171403	0.728397	2.09299	0.950691	2.75632	1.79474	2.81327	0.561517	-1.24514	8.65542	0.2344
Otu01583	Bacteria	Bacillota_I	Bacilli_A	Erysipelotrichales	Erysipelotrichaceae	Eubacterium_P	Eubacterium_P hominis	0.314897	0.86309	0.227641	0.736025	-0.194259	-1.16318	1.29938	2.34924	3.92594	0.504856	-2.61167	6.88805	0.248701
Otu00298	Bacteria	Bacillota	Bacilli	Lactobacillales	Enterococcaceae	Enterococcus_B	Enterococcus_B	0.323997	0.869344	0.212831	0.736856	0.263735	-0.762069	2.12569	2.49125	4.25492	0.50986	-2.64222	7.35839	0.252
Otu00112	Bacteria	Bacillota_A	Clostridia	Oscillospirales	Oscillospiraceae	Lawsonibacter	Lawsonibacter asaccharolyticus	0.205899	0.901711	0.17542	0.739602	3.49832	2.90736	4.04164	1.05069	1.79055	0.539363	-1.7029	6.8646	0.2344
Otu00471	Bacteria	Bacillota_A	Clostridia	Clostridia	Clostridia	Clostridia	Clostridia	0.14843	0.807577	0.135892	0.749143	0.864435	2.83729	-0.699124	-3.26337	3.78488	-0.782424	-7.80463	1.70257	0.176729
Otu00445	Bacteria	Bacillota_A	Clostridia	Oscillospirales	Ruminococcaceae	Faecalibacterium	Faecalibacterium	0.226284	0.885402	0.245983	0.753053	1.45486	0.665752	2.05518	1.46417	2.66683	0.461641	-1.53162	8.59601	0.257497
Otu00644	Bacteria	Bacillota	Bacilli	Staphylococcales	Gemellaceae	Gemella	Gemella morbillorum	0.288668	0.898923	0.195143	0.753542	1.11753	0.0159678	2.35704	2.10056	3.69662	0.488715	-2.57386	6.81338	0.239904
Otu00334	Bacteria	Bacillota_A	Clostridia	TANB77	CAG-508	CAG-508	CAG-508	0.105635	0.889856	0.107372	0.754365	3.50008	4.08497	2.24255	-2.04896	2.47331	-0.743545	-8.58656	0.864063	0.164334
Otu00052	Bacteria	Bacteroidota	Bacteroidia	Bacteroidales	Tannerellaceae	Parabacteroides	Parabacteroides distasonis	0.199538	0.935637	0.151892	0.756738	6.72591	6.40801	7.02835	0.528982	0.791919	0.624871	-1.99667	5.84151	0.2392
Otu00387	Bacteria	Bacteroidota	Bacteroidia	Bacteroidales	Bacteroidaceae	Phocaeicola	Phocaeicola dorei	0.293598	0.895391	0.231364	0.761417	0.862376	-0.0678703	1.79048	1.89188	3.46332	0.469132	-2.39768	7.54542	0.259496
Otu00369	Bacteria	Bacillota_A	Clostridia	Christensenellales	UBA1750	Spyradocola	Spyradocola merdavium	0.125405	0.89752	0.129147	0.764704	2.38619	2.99856	0.849412	-2.17856	2.54655	-0.740672	-8.76845	1.06724	0.178329
Otu00279	Bacteria	Bacillota_A	Clostridia	Lachnospirales	Lachnospiraceae	Lachnospiraceae	Lachnospiraceae	0.271661	0.935293	0.239515	0.771677	2.94185	2.53994	3.41551	0.886741	1.70105	0.426589	-2.02218	9.03509	0.2584
Otu00218	Bacteria	Pseudomonadota	Gammaproteobacteria	Burkholderiales	Burkholderiaceae	Oxalobacter	Oxalobacter aliiformigenes	0.119941	0.87172	0.134502	0.782426	1.53296	2.46309	-0.504766	-2.97723	3.52352	-0.749471	-7.36011	1.16877	0.1824
Otu00745	Bacteria	Bacillota_A	Clostridia	Oscillospirales	Oscillospiraceae	Oscillospiraceae	Oscillospiraceae	0.267674	0.900101	0.302364	0.78836	1.64312	0.938029	2.10884	1.19744	2.27909	0.424485	-1.73772	7.50679	0.280688
Otu01024	Bacteria	Bacillota_A	Clostridia	Oscillospirales	Ruminococcaceae	Faecalibacterium	Faecalibacterium	0.369398	0.90109	0.280277	0.789709	0.0901864	-0.74714	1.47163	2.15477	4.18804	0.457508	-2.68544	5.90806	0.277489
Otu00167	Bacteria	Bacillota_A	Clostridia	Oscillospirales	Oscillospiraceae	Flavonifractor	Flavonifractor plautii	0.39807	0.904442	0.297433	0.796773	0.162737	-0.758861	1.42305	1.86136	3.95608	0.416759	-3.01104	6.66556	0.286285
Otu00063	Bacteria	Bacillota_A	Clostridia	Oscillospirales	Oscillospiraceae	Dysosmobacter	Dysosmobacter segnis	0.0960651	0.828026	0.0954589	0.802005	6.18073	6.58826	5.59535	-0.91066	0.842525	-0.926625	-8.43749	2.31362	0.162335
Otu00088	Bacteria	Bacteroidota	Bacteroidia	Bacteroidales	Bacteroidaceae	Bacteroides	Bacteroides stercoris	0.096065	0.820349	0.127195	0.805677	7.32969	7.58991	7.04999	-0.496372	0.569097	-0.853763	-6.52409	1.24787	0.1836
Otu00446	Bacteria	Bacillota	Bacilli	Lactobacillales	Streptococcaceae	Lactococcus	Lactococcus lactis	0.275932	0.914939	0.315203	0.824548	0.909425	-0.0349505	1.479	1.47525	2.97638	0.416896	-1.93129	7.63118	0.301879
Otu00163	Bacteria	Bacteroidota	Bacteroidia	Bacteroidales	Bacteroidaceae	Phocaeicola	Phocaeicola massiliensis	0.112796	0.881503	0.176818	0.826222	6.31337	6.44593	5.68412	-0.695603	0.687468	-0.870129	-7.90153	1.28108	0.2036
Otu01543	Bacteria	Bacillota_A	Clostridia	Lachnospirales	Lachnospiraceae	Blautia_A	Blautia_A sp900066335	0.438998	0.912364	0.362221	0.83164	-0.536287	-1.24914	0.689071	1.90979	4.29242	0.389126	-2.98544	5.57312	0.3068
Otu00616	Bacteria	Bacillota_A	Clostridia	Christensenellales	Aristaeellaceae	UBA11524	UBA11524 sp000437595	0.406269	0.90668	0.358688	0.833728	-0.535849	-1.19089	0.649339	2.53539	4.90616	0.439522	-2.73545	6.29638	0.3092
Otu03598	Bacteria	Bacteroidota	Bacteroidia	Bacteroidales	Bacteroidaceae	Prevotella	Prevotella	0.475001	0.919493	0.401446	0.840336	-0.555212	-1.21564	0.516228	1.58344	4.1061	0.348508	-2.94114	5.64464	0.3308
Otu01187	Bacteria	Bacillota_A	Clostridia	Oscillospirales	Acutalibacteraceae	Fimenecus	Fimenecus sp000432435	0.443127	0.926149	0.367087	0.840363	0.0293946	-0.747742	0.928022	1.45357	3.70164	0.33857	-3.19435	6.82268	0.32
Otu00792	Bacteria	Bacteroidota	Bacteroidia	Bacteroidales	Bacteroidaceae	Phocaeicola	Phocaeicola sp959599425	0.31301	0.895012	0.287273	0.842488	0.0639136	1.12429	-1.30956	-2.23399	3.74683	-0.514242	-6.74416	2.30698	0.243503
Otu00751	Bacteria	Bacillota	Bacilli	Lactobacillales	Lactobacillaceae	Lactiplantibacillus	Lactiplantibacillus pentosus	0.485837	0.921651	0.414459	0.843132	-0.595653	-1.22053	0.479539	1.58762	4.26292	0.318666	-3.26937	5.56056	0.3288
Otu01230	Bacteria	Bacteroidota	Bacteroidia	Bacteroidales	Bacteroidaceae	Alloprevotella	Alloprevotella timonensis	0.476148	0.918893	0.408139	0.843816	-0.599074	-1.26698	0.384308	1.62559	4.1652	0.335371	-3.15344	5.50963	0.327469
Otu01305	Bacteria	Bacillota_A	Clostridia	Lachnospirales	Lachnospiraceae	Blautia_A	Blautia_A	0.435572	0.925825	0.368723	0.845418	-0.580513	-1.24214	0.678372	2.05984	4.65874	0.401134	-2.85651	5.81727	0.305878
Otu00330	Bacteria	Bacillota_A	Clostridia	Peptostreptococcales	Anaerovoracaceae	Fimisoma	Fimisoma sp910588185	0.339664	0.927681	0.303022	0.846312	0.553717	-0.595125	1.50929	1.93813	3.84863	0.422882	-2.42527	6.53579	0.2896
Otu00170	Bacteria	Bacteroidota	Bacteroidia	Bacteroidales	Bacteroidaceae	Bacteroides	Bacteroides nordii	0.311358	0.896649	0.283039	0.847032	0.062531	1.18585	-1.24448	-2.33263	3.80103	-0.546417	-6.58034	2.35451	0.246
Otu01195	Bacteria	Bacillota_A	Clostridia	Christensenellales	Aristaeellaceae	Aristaeellaceae	Aristaeellaceae	0.476838	0.924561	0.410238	0.850833	-0.580145	-1.27189	0.43564	1.53868	4.20905	0.313829	-2.86036	6.02992	0.3308
Otu00727	Bacteria	Bacteroidota	Bacteroidia	Bacteroidales	Bacteroidaceae	Phocaeicola	Phocaeicola sp959599425	0.427782	0.937121	0.31242	0.85106	0.695795	-0.0628641	1.98351	1.91621	4.22984	0.408763	-2.90881	6.65399	0.3064
Otu01725	Bacteria	Bacillota_A	Clostridia	Oscillospirales	Ruminococcaceae	Gemmiger	Gemmiger qucibialis	0.48797	0.930886	0.41687	0.854293	-0.566949	-1.18115	0.413011	1.53577	4.20141	0.318075	-3.41675	5.62849	0.3412
Otu00458	Bacteria	Bacillota	Bacilli	Lactobacillales	Streptococcaceae	Streptococcus	Streptococcus	0.513263	0.928301	0.461758	0.86122	-0.642696	-1.23069	0.160649	1.35329	4.09936	0.279062	-3.11864	5.802	0.355458
Otu00457	Bacteria	Bacillota_I	Bacilli_A	Erysipelotrichales	Erysipelotrichaceae	Clostridium_AQ	Clostridium_AQ innocuum	0.480736	0.934326	0.435961	0.863645	-0.655338	-1.28173	0.161952	1.59749	4.43632	0.330189	-2.98668	5.54743	0.3432
Otu00305	Bacteria	Bacillota_A	Clostridia	Christensenellales	Christensenellaceae	QANA01	QANA01 sp910588425	0.302677	0.942241	0.194476	0.86536	1.97018	2.8941	0.939106	-1.81538	3.0135	-0.521054	-8.52604	2.99399	0.220712
Otu01405	Bacteria	Bacillota_A	Clostridia	Oscillospirales	Acutalibacteraceae	Ruminococcus_E	Ruminococcus_E sp934476515	0.524784	0.93357	0.474732	0.867003	-0.570601	-1.13984	0.136112	1.29025	3.98739	0.279977	-2.99777	5.81797	0.34906
Otu00896	Bacteria	Bacteroidota	Bacteroidia	Bacteroidales	Bacteroidaceae	Bacteroides	Bacteroides	0.521446	0.932943	0.46339	0.870362	-0.616513	-1.2186	0.207651	1.302	4.04828	0.270588	-3.13752	5.43648	0.353459
Otu00861	Bacteria	Bacillota	Bacilli	Lactobacillales	Lactobacillaceae	Leuconostoc	Leuconostoc citreum	0.521324	0.936647	0.467074	0.872393	-0.677388	-1.24999	0.0816111	1.3075	4.18529	0.259086	-3.16897	5.18157	0.359056
Otu00803	Bacteria	Bacillota_A	Clostridia	Lachnospirales	Lachnospiraceae	Eubacterium_F	Eubacterium_F sp000433735	0.369661	0.952538	0.307892	0.8728	1.33592	0.247401	2.18973	1.51153	3.84793	0.357651	-2.59187	6.88075	0.305078
Otu00736	Bacteria	Actinomycetota	Actinomycetes	Actinomycetales	Actinomycetaceae	Actinomyces	Actinomyces vulturis	0.392455	0.947156	0.343216	0.874075	0.984883	-0.00825951	1.80155	1.48995	3.60023	0.357259	-2.69494	6.14159	0.319072
Otu00507	Bacteria	Bacillota_A	Clostridia	Christensenellales	Aristaeellaceae	Aristaeellaceae	Aristaeellaceae	0.52015	0.949163	0.466468	0.875842	-0.616668	-1.21447	0.169599	1.29664	4.14379	0.266713	-2.87185	5.79032	0.3616
Otu00566	Bacteria	Bacillota_A	Clostridia	Lachnospirales	Lachnospiraceae	Ruminococcus_B	Ruminococcus_B gnavus	0.520414	0.941544	0.464346	0.87663	-0.65205	-1.23821	0.118888	1.21274	4.10236	0.26164	-2.97491	5.15744	0.364254
Otu01763	Bacteria	Bacteroidota	Bacteroidia	Bacteroidales	Tannerellaceae	Parabacteroides	Parabacteroides distasonis	0.522422	0.942352	0.462944	0.87664	-0.664681	-1.21126	0.114173	1.30521	4.06688	0.270313	-3.12125	5.22822	0.362255
Otu01070	Bacteria	Bacillota_A	Clostridia	Oscillospirales	Ruminococcaceae	Fournierella	Fournierella	0.545016	0.943087	0.511082	0.880474	-0.701544	-1.25984	-0.115737	1.01216	3.98993	0.22328	-3.25335	5.32476	0.385446
Otu00355	Bacteria	Bacillota_A	Clostridia	Lachnospirales	Lachnospiraceae	Agathobacter	Agathobacter	0.479796	0.948454	0.386424	0.8805	0.371449	-0.223055	1.27243	1.40805	3.90243	0.327733	-3.2494	5.52722	0.3284
Otu00266	Bacteria	Bacillota_A	Clostridia	Lachnospirales	Lachnospiraceae	Roseburia_C	Roseburia_C amylophila	0.420369	0.945439	0.395905	0.880784	0.364121	-0.540605	1.03441	1.33091	3.63176	0.318004	-2.71427	5.69016	0.330668
Otu01171	Bacteria	Bacillota_A	Clostridia	Lachnospirales	Lachnospiraceae	Fusicatenibacter	Fusicatenibacter saccharivorans	0.510682	0.944747	0.464818	0.88107	-0.602106	-1.18028	0.116872	1.3399	4.20083	0.285066	-2.93313	4.9888	0.3504
Otu00253	Bacteria	Bacillota_A	Clostridia	Oscillospirales	CAG-272	CAG-272	CAG-272	0.323571	0.944561	0.297784	0.881143	0.962123	1.69847	-0.0921159	-1.7235	3.10103	-0.476701	-7.54081	2.53961	0.255498
Otu00366	Bacteria	Bacillota_A	Clostridia	Lachnospirales	Lachnospiraceae	Blautia_A	Blautia_A ammoniilytica	0.477666	0.956645	0.369489	0.881416	0.676671	-0.0950347	1.62101	1.45564	3.87398	0.323057	-3.8078	5.99914	0.32
Otu02191	Bacteria	Bacillota_C	Negativicutes	Veillonellales	Megasphaeraceae	Megasphaera	Megasphaera sp001546855	0.545144	0.938603	0.511009	0.882089	-0.736445	-1.24812	-0.11551	1.07965	3.98789	0.216197	-3.30029	5.43423	0.37625
Otu01921	Bacteria	Bacillota_A	Clostridia	Lachnospirales	Lachnospiraceae	Hominiventricola	Hominiventricola filiformis	0.546927	0.948689	0.500442	0.885543	-0.699475	-1.21812	-0.0556223	1.11575	4.00636	0.225446	-3.25958	5.12364	0.37385
Otu00731	Bacteria	Bacillota_A	Clostridia	TANB77	CAG-508	CAG-492	CAG-492 sp000434335	0.144817	0.957977	0.16987	0.886471	2.51393	3.13378	0.66885	-2.39424	3.20461	-0.67245	-8.548	1.25421	0.203119
Otu00490	Bacteria	Bacillota_A	Clostridia	Lachnospirales	Lachnospiraceae	Schaedlerella	Schaedlerella hominis	0.526763	0.944216	0.485104	0.887451	-0.678707	-1.2253	-0.00192916	1.1637	3.91187	0.260916	-3.63071	5.49911	0.364654
Otu00439	Bacteria	Bacillota_A	Clostridia	Oscillospirales	Ruminococcaceae	Faecalibacterium	Faecalibacterium prausnitzii_D	0.318735	0.968785	0.328922	0.888421	2.31284	1.82009	2.83676	1.13782	2.8092	0.34415	-2.03491	7.26042	0.3044
Otu01422	Bacteria	Bacteroidota	Bacteroidia	Bacteroidales	Bacteroidaceae	Phocaeicola	Phocaeicola	0.550044	0.947129	0.501316	0.889079	-0.693065	-1.20308	-0.110812	0.934252	3.82372	0.213595	-3.50893	5.28026	0.3844
Otu00804	Bacteria	Bacillota_I	Bacilli_A	Erysipelotrichales	Coprobacillaceae	Catenibacterium	Catenibacterium mitsuokai	0.554644	0.946857	0.507628	0.892074	-0.721807	-1.22691	-0.131293	1.0581	4.04035	0.233055	-3.13192	4.95688	0.384246
Otu00556	Bacteria	Bacillota_A	Clostridia	Christensenellales	Christensenellaceae	Guopingia	Guopingia tenuis	0.343294	0.922421	0.316481	0.892781	-0.0921718	1.49245	-1.23344	-2.47738	4.28453	-0.516491	-5.99436	2.95444	0.264294
Otu00405	Bacteria	Bacillota_A	Clostridia	Lachnospirales	Lachnospiraceae	Lachnoclostridium_B	Lachnoclostridium_B ammoniilytica	0.403116	0.957106	0.352502	0.894115	0.638732	-0.622336	1.47828	1.80836	3.96606	0.393767	-2.83134	6.14224	0.32387
Otu00797	Bacteria	Bacillota_A	Clostridia	Oscillospirales	Oscillospiraceae	Lawsonibacter	Lawsonibacter sp900066825	0.305014	0.961354	0.23597	0.895769	1.69168	2.5194	0.509472	-1.8266	3.57676	-0.466835	-7.68448	2.45672	0.2404
Otu00255	Bacteria	Bacillota_A	Clostridia	Oscillospirales	Ruminococcaceae	Faecalibacterium	Faecalibacterium prausnitzii_D	0.381267	0.932015	0.363658	0.898475	-0.217494	0.894628	-1.25134	-2.08627	4.124	-0.449323	-6.12593	2.91092	0.292
Otu02024	Bacteria	Bacillota_A	Clostridia	Lachnospirales	Lachnospiraceae	Blautia_A	Blautia_A	0.568364	0.953714	0.519446	0.899121	-0.739291	-1.23023	-0.150045	1.00142	4.02526	0.224074	-3.83805	4.85156	0.385446
Otu00643	Bacteria	Bacillota_A	Clostridia	Oscillospirales	Oscillospiraceae	Lawsonibacter	Lawsonibacter	0.212762	0.953484	0.246372	0.899373	1.55838	2.29656	0.233806	-1.95012	3.09641	-0.557562	-6.95726	1.57586	0.2444
Otu00151	Bacteria	Bacillota_A	Clostridia	Oscillospirales	Oscillospiraceae	Dysosmobacter	Dysosmobacter welbionis	0.253249	0.967868	0.261091	0.899641	5.06755	4.91344	5.48008	0.650947	1.30311	0.448627	-1.9074	7.46811	0.293882
Otu05229	Bacteria	Bacillota_A	Clostridia	Lachnospirales	Lachnospiraceae	Blautia_A	Blautia_A sp900548245	0.591115	0.952449	0.548476	0.900146	-0.877079	-1.2567	-0.409377	0.984327	4.34044	0.190418	-3.36779	4.69805	0.404
Otu00333	Bacteria	Bacillota_A	Clostridia	Christensenellales	Borkfalkiaceae	Scatosoma	Scatosoma sp900542935	0.387734	0.929828	0.375602	0.900786	-0.187907	0.936527	-1.21355	-2.17663	4.28994	-0.447797	-6.06516	2.39712	0.281887
Otu00029	Bacteria	Bacteroidota	Bacteroidia	Bacteroidales	Bacteroidaceae	Prevotella	Prevotella hominis	0.552516	0.954421	0.488697	0.904621	-0.210062	-0.653378	0.541034	1.20999	4.0982	0.252233	-3.56129	5.00079	0.3712
Otu05274	Bacteria	Bacillota_A	Clostridia	Lachnospirales	Lachnospiraceae	Coprococcus	Coprococcus eutactus	0.605661	0.953229	0.56468	0.906927	-0.902391	-1.26552	-0.376367	0.845911	4.3833	0.169775	-4.07153	4.46748	0.412
Otu00232	Bacteria	Bacillota_A	Clostridia	Christensenellales	Aristaeellaceae	Aristaeella	Aristaeella	0.500198	0.969595	0.397948	0.908369	0.749208	0.0209209	1.71158	1.38622	4.07734	0.296698	-3.16629	5.55117	0.335866
Otu00035	Bacteria	Bacillota_A	Clostridia	Clostridiales	Clostridiaceae	Clostridium	Clostridium lentum	0.353037	0.967593	0.32681	0.908476	7.22743	7.11615	7.36896	0.2469	0.56105	0.427682	-2.16124	5.06963	0.3072
Otu00718	Bacteria	Bacillota_A	Clostridia	Oscillospirales	Acutalibacteraceae	Fimenecus	Fimenecus sp000432435	0.376797	0.932367	0.362333	0.908892	-0.195679	0.957951	-1.28412	-2.23949	4.37105	-0.455086	-5.79773	2.59523	0.2864
Otu00524	Bacteria	Bacillota_A	Clostridia	Oscillospirales	Oscillospiraceae	Dysosmobacter	Dysosmobacter faecalis	0.178804	0.948404	0.213113	0.90892	3.27658	3.72387	2.23791	-1.37309	1.82882	-0.676263	-7.5097	1.67767	0.2288
Otu00593	Bacteria	Bacillota_A	Clostridia	Oscillospirales	Ruminococcaceae	Bittarella	Bittarella massiliensis	0.404957	0.950473	0.380186	0.909629	0.364548	1.14066	-0.644492	-1.65953	3.61274	-0.404193	-6.39983	2.76727	0.288
Otu00875	Bacteria	Bacillota_A	Clostridia	Lachnospirales	Lachnospiraceae	Blautia_A	Blautia_A wexlerae	0.60782	0.95463	0.570264	0.9099	-0.979417	-1.35773	-0.518793	0.807244	4.24561	0.163358	-3.54304	4.6963	0.4128
Otu01259	Bacteria	Bacillota_A	Clostridia	Lachnospirales	Lachnospiraceae	Lachnospira	Lachnospira	0.616846	0.954425	0.588338	0.910241	-0.861657	-1.16614	-0.466378	0.816716	4.19434	0.16478	-3.66035	4.86486	0.414
Otu00096	Bacteria	Bacteroidota	Bacteroidia	Bacteroidales	Rikenellaceae	Alistipes	Alistipes putredinis	0.469975	0.999691	0.3101	0.9117	7.34041	7.14742	7.4395	0.291048	0.728345	0.336897	-3.79828	6.92194	0.3072
Otu05454	Bacteria	Bacillota_A	Clostridia	Oscillospirales	Acutalibacteraceae	Ruminococcus_E	Ruminococcus_E sp934476515	0.631055	0.9591	0.599831	0.911846	-0.931304	-1.23236	-0.512921	0.808897	4.31814	0.157319	-3.40053	4.30789	0.413435
Otu01438	Bacteria	Bacillota_A	Clostridia	Lachnospirales	Lachnospiraceae	Fusicatenibacter	Fusicatenibacter saccharivorans	0.584017	0.964154	0.533195	0.912257	-0.319039	-0.699873	0.224506	0.987087	4.29859	0.196794	-3.42833	5.18689	0.391044
Otu04335	Bacteria	Bacillota_A	Clostridia	Lachnospirales	Lachnospiraceae	Dorea_A	Dorea_A amylophila	0.626042	0.961181	0.587216	0.912288	-0.892845	-1.18288	-0.505073	0.757966	4.33216	0.152235	-3.64104	4.19398	0.423431
Otu09830	Bacteria	Bacillota_A	Clostridia	Oscillospirales	Ruminococcaceae	Faecalibacterium	Faecalibacterium sp900758465	0.597497	0.958955	0.557541	0.912324	-0.890133	-1.2734	-0.419744	0.793435	4.24976	0.16332	-3.50185	4.81747	0.408
Otu01287	Bacteria	Bacillota_A	Clostridia	Oscillospirales	Acutalibacteraceae	Fimenecus	Fimenecus sp000432435	0.427647	0.941202	0.410528	0.912822	-0.312738	0.6546	-1.26474	-1.76872	4.02282	-0.396395	-6.19834	2.81209	0.2992
Otu00014	Bacteria	Bacteroidota	Bacteroidia	Bacteroidales	Bacteroidaceae	Prevotella	Prevotella sp900313215	0.595108	0.962579	0.562662	0.913747	-0.950393	-1.28258	-0.422128	0.965325	4.35394	0.188124	-3.23483	4.72977	0.407837
Otu00904	Bacteria	Bacillota_A	Clostridia	Lachnospirales	Lachnospiraceae	Otoolea	Otoolea saccharolyticum_A	0.630122	0.963732	0.586667	0.913869	-0.939595	-1.24966	-0.492178	0.740812	4.24256	0.144945	-3.29841	4.48856	0.4248
Otu02452	Bacteria	Bacillota_A	Clostridia	Lachnospirales	Lachnospiraceae	Limivivens	Limivivens sp900066135	0.618764	0.957847	0.580589	0.913882	-0.939057	-1.25439	-0.525535	0.856451	4.38399	0.171275	-3.33957	4.51415	0.414
Otu07711	Bacteria	Bacillota_A	Clostridia	Lachnospirales	Lachnospiraceae	Butyrivibrio_A	Butyrivibrio_A crossotus	0.608958	0.959045	0.571879	0.913951	-0.885242	-1.21809	-0.467189	0.723316	4.15466	0.15138	-3.66366	4.52197	0.414634
Otu01172	Bacteria	Bacillota_A	Clostridia	TANB77	CAG-508	CAG-245	CAG-245 sp000435175	0.430215	0.947943	0.413251	0.913991	-0.343566	0.550232	-1.29864	-1.76197	4.02515	-0.389176	-5.76002	2.76137	0.301479
Otu00626	Bacteria	Bacillota_A	Clostridia	Lachnospirales	Anaerotignaceae	Anaerotignum	Anaerotignum sp001304995	0.295458	0.95137	0.296892	0.914435	0.843976	1.6986	-0.42315	-2.19738	3.9374	-0.497517	-6.97982	1.96613	0.258297
Otu00273	Bacteria	Bacillota_A	Clostridia	Lachnospirales	Lachnospiraceae	Enterocloster	Enterocloster sp900541315	0.392285	0.972643	0.363429	0.915164	3.19272	2.96255	3.58717	0.88994	1.91408	0.420047	-2.61408	5.88066	0.3264
Otu00674	Bacteria	Bacillota_A	Clostridia	Oscillospirales	Oscillospiraceae	Oscillibacter	Oscillibacter ruminantium	0.420131	0.950433	0.394835	0.91563	-0.303589	0.714272	-1.27689	-1.93991	4.03855	-0.409066	-6.44367	2.7258	0.2964
Otu05303	Bacteria	Bacillota_A	Clostridia	Lachnospirales	Lachnospiraceae	Brotaphodocola	Brotaphodocola sp003478505	0.597024	0.960338	0.567307	0.915817	-0.940758	-1.23504	-0.517053	0.994505	4.57789	0.183736	-3.16557	4.27591	0.409036
Otu03531	Bacteria	Bacillota_A	Clostridia	Oscillospirales	Acutalibacteraceae	Hominenteromicrobium	Hominenteromicrobium	0.612542	0.958216	0.570498	0.916095	-0.959209	-1.30521	-0.481134	0.710185	4.26343	0.143896	-3.5466	4.45312	0.4192
Otu00820	Bacteria	Bacillota_A	Clostridia	Oscillospirales	Acutalibacteraceae	Fimenecus	Fimenecus sp000432435	0.412917	0.940381	0.426801	0.916349	-0.311577	0.511308	-1.19798	-1.88788	4.2072	-0.391801	-5.32297	2.60899	0.3048
Otu07764	Bacteria	Bacillota_A	Clostridia	Lachnospirales	Lachnospiraceae	Gallintestinimicrobium	Gallintestinimicrobium propionicum	0.613033	0.955825	0.573732	0.91641	-0.963636	-1.26299	-0.53515	0.870592	4.51994	0.169229	-3.11969	4.5238	0.4112
Otu00920	Bacteria	Bacillota_A	Clostridia	Lachnospirales	Lachnospiraceae	Blautia_A	Blautia_A	0.590421	0.959118	0.561584	0.91645	-0.894404	-1.24632	-0.446852	1.1296	4.52636	0.216792	-3.01056	4.60547	0.4012
Otu00314	Bacteria	Bacillota_I	Bacilli_A	Erysipelotrichales	Coprobacillaceae	Allocoprobacillus	Allocoprobacillus merdigallinarum	0.622848	0.961807	0.587935	0.916534	-0.934534	-1.25496	-0.470608	0.787705	4.43306	0.163782	-3.4705	4.56989	0.415434
Otu08750	Bacteria	Bacteroidota	Bacteroidia	Bacteroidales	Bacteroidaceae	Phocaeicola	Phocaeicola	0.627284	0.963663	0.579169	0.916573	-0.91752	-1.26043	-0.494806	0.836221	4.12184	0.174642	-3.74554	4.57004	0.4128
Otu03616	Bacteria	Bacillota_A	Clostridia	Lachnospirales	Lachnospiraceae	Coprococcus	Coprococcus	0.588783	0.961741	0.559078	0.916614	-0.885335	-1.2163	-0.414556	1.05839	4.64071	0.197049	-3.09516	4.83505	0.404638
Otu01535	Bacteria	Bacteroidota	Bacteroidia	Bacteroidales	Tannerellaceae	Parabacteroides	Parabacteroides johnsonii	0.634375	0.964151	0.601117	0.916672	-0.897524	-1.17524	-0.529034	0.737088	4.31138	0.142975	-3.52621	4.44287	0.4208
Otu00584	Bacteria	Actinomycetota	Actinomycetes	Actinomycetales	Bifidobacteriaceae	Bifidobacterium	Bifidobacterium bifidum	0.596096	0.958569	0.556035	0.916724	-0.91807	-1.25756	-0.405088	0.990376	4.52613	0.185311	-3.67391	4.52137	0.4028
Otu02009	Bacteria	Bacillota_I	Bacilli_A	Erysipelotrichales	Erysipelotrichaceae	Dielma	Dielma fastidiosa	0.550244	0.96228	0.483723	0.916779	-0.249476	-0.672773	0.588661	1.38724	4.3283	0.274168	-3.34958	5.15318	0.361056
Otu05550	Bacteria	Bacillota_C	Negativicutes	Veillonellales	Megasphaeraceae	Megasphaera	Megasphaera sp001546855	0.594581	0.96297	0.563286	0.916927	-0.931692	-1.26804	-0.464359	1.00087	4.4141	0.193184	-3.36626	4.41635	0.39944
Otu00037	Bacteria	Bacteroidota	Bacteroidia	Bacteroidales	Tannerellaceae	Parabacteroides	Parabacteroides merdae	0.196489	0.928938	0.249013	0.917029	7.17137	7.38065	6.97636	-0.35731	0.538281	-0.633083	-6.06189	1.8265	0.2507
Otu01859	Bacteria	Bacteroidota	Bacteroidia	Bacteroidales	Bacteroidaceae	Bacteroides	Bacteroides	0.608271	0.960707	0.573325	0.917149	-0.931484	-1.26844	-0.48629	0.86755	4.26974	0.171041	-3.71243	4.49424	0.4104
Otu00312	Bacteria	Bacillota_A	Clostridia	Oscillospirales	Acutalibacteraceae	Acutalibacter	Acutalibacter muris	0.61047	0.963151	0.567913	0.917686	-0.920999	-1.24884	-0.484499	0.79489	4.33537	0.156205	-3.615	4.35374	0.4144
Otu01864	Bacteria	Bacillota_A	Clostridia	Oscillospirales	Oscillospiraceae	Hominicoprocola	Hominicoprocola fusiformis	0.656667	0.961872	0.620563	0.917801	-0.979869	-1.23119	-0.670257	0.556674	4.10784	0.114857	-3.85478	4.6963	0.4436
Otu01539	Bacteria	Bacteroidota	Bacteroidia	Bacteroidales	Bacteroidaceae	Bacteroides	Bacteroides	0.608534	0.961089	0.573429	0.918415	-0.958062	-1.28961	-0.498187	0.891269	4.3108	0.175079	-3.46116	4.98708	0.411435
Otu01441	Bacteria	Bacillota_A	Clostridia	Oscillospirales	Ruminococcaceae	Ruminococcaceae	Ruminococcaceae	0.60009	0.964095	0.539385	0.918545	-0.310168	-0.696253	0.207877	0.961961	4.08518	0.196526	-3.42645	4.59695	0.3928
Otu03444	Bacteria	Bacillota_A	Clostridia	Lachnospirales	Lachnospiraceae	Hominisplanchenecus	Hominisplanchenecus faecis	0.623224	0.961704	0.587775	0.91874	-0.948323	-1.23912	-0.540476	0.800084	4.22227	0.160864	-3.59808	4.97075	0.419832
Otu00761	Bacteria	Bacillota_A	Clostridia	Oscillospirales	Oscillospiraceae	Oscillospiraceae	Oscillospiraceae	0.558038	0.966534	0.491996	0.918851	-0.241462	-0.710727	0.434758	1.10962	4.02593	0.228346	-3.43391	5.42515	0.37625
Otu02592	Bacteria	Bacillota_A	Clostridia	Lachnospirales	Lachnospiraceae	Mediterraneibacter	Mediterraneibacter faecis	0.63909	0.96245	0.601489	0.918914	-1.02566	-1.32667	-0.593416	0.535704	4.0543	0.122018	-3.53746	4.40694	0.436
Otu01634	Bacteria	Bacillota_A	Clostridia	Peptostreptococcales	Peptostreptococcaceae	Romboutsia_E	Romboutsia_E	0.610769	0.963055	0.571416	0.919004	-0.87589	-1.21076	-0.3906	0.930289	4.36928	0.179872	-3.38494	4.74719	0.409036
Otu01520	Bacteria	Bacillota_A	Clostridia	Oscillospirales	Oscillospiraceae	Hominicoprocola	Hominicoprocola fusiformis	0.621923	0.962216	0.58597	0.919082	-0.938683	-1.22193	-0.574219	0.829097	4.43195	0.164976	-3.25957	4.76687	0.4204
Otu05426	Bacteria	Bacillota_A	Clostridia	Lachnospirales	Lachnospiraceae	Eubacterium_G	Eubacterium_G sp000435815	0.61502	0.963125	0.57439	0.919495	-0.88968	-1.21948	-0.482947	0.938849	4.3986	0.181457	-3.41862	4.66559	0.4088
Otu02152	Bacteria	Bacillota_A	Clostridia	Lachnospirales	Lachnospiraceae	Blautia_A	Blautia_A faecis	0.639084	0.964312	0.61229	0.920619	-0.960864	-1.23199	-0.605382	0.573785	4.09211	0.123478	-4.04732	4.52446	0.4316
Otu01609	Bacteria	Bacillota_A	Clostridia	Oscillospirales	Acutalibacteraceae	Ruminococcus_E	Ruminococcus_E sp934476515	0.638597	0.959146	0.61216	0.920963	-1.04852	-1.31409	-0.748252	0.541958	4.14182	0.109745	-3.50943	4.46098	0.441423
Otu01445	Bacteria	Bacillota_A	Clostridia	Oscillospirales	Oscillospiraceae	Vermiculatibacterium	Vermiculatibacterium sp900543935	0.593134	0.968201	0.536022	0.921066	-0.312196	-0.759967	0.233736	0.941971	4.08627	0.198564	-3.39148	5.2992	0.393443
Otu07563	Bacteria	Bacillota_A	Clostridia	Lachnospirales	Lachnospiraceae	Laedolimicola	Laedolimicola ammoniilytica	0.599509	0.964345	0.567242	0.921175	-0.906247	-1.27207	-0.425436	0.906133	4.48598	0.178172	-3.46568	4.81856	0.4112
Otu01022	Bacteria	Bacillota_A	Clostridia	Lachnospirales	Lachnospiraceae	Agathobacter	Agathobacter rectalis	0.618158	0.9637	0.582152	0.921248	-0.868575	-1.19484	-0.429421	0.780048	4.13723	0.157147	-3.62563	4.71551	0.4156
Otu01697	Bacteria	Bacillota_A	Clostridia	Lachnospirales	Lachnospiraceae	Blautia_A	Blautia_A wexlerae	0.626076	0.963053	0.583247	0.921376	-0.871635	-1.16803	-0.489212	0.839699	4.32313	0.159591	-3.39904	5.10047	0.4108
Otu03656	Bacteria	Bacillota_A	Clostridia	Lachnospirales	Lachnospiraceae	Lachnospiraceae	Lachnospiraceae	0.630731	0.964201	0.596749	0.92155	-0.93088	-1.21361	-0.563834	0.733144	4.22581	0.145778	-3.63614	4.35457	0.419832
Otu01320	Bacteria	Actinomycetota	Actinomycetes	Actinomycetales	Bifidobacteriaceae	Bifidobacterium	Bifidobacterium	0.652096	0.961049	0.627424	0.921566	-0.99472	-1.22482	-0.758821	0.514611	4.06937	0.104071	-3.26524	4.7441	0.4504
Otu03800	Bacteria	Bacillota_A	Clostridia	Oscillospirales	Acutalibacteraceae	Avimonas	Avimonas	0.618353	0.965011	0.585372	0.921947	-0.925247	-1.22491	-0.494144	0.772426	4.30039	0.154652	-3.39295	4.19166	0.4184
Otu01407	Bacteria	Bacillota_A	Clostridia	Oscillospirales	Ruminococcaceae	Gemmiger	Gemmiger formicilis	0.602277	0.962578	0.567688	0.921959	-0.88614	-1.19268	-0.481782	0.980672	4.4005	0.195033	-3.26013	4.3244	0.406
Otu02792	Bacteria	Bacillota_A	Clostridia	Oscillospirales	Ruminococcaceae	Gemmiger	Gemmiger qucibialis	0.621463	0.968942	0.590818	0.921993	-0.951542	-1.22104	-0.520908	0.818445	4.40207	0.165412	-3.37316	4.49953	0.4104
Otu05857	Bacteria	Bacillota_A	Clostridia	Clostridia	Clostridia	Clostridia	Clostridia	0.636969	0.964999	0.593714	0.922092	-0.93428	-1.27189	-0.49349	0.752898	4.27846	0.152106	-3.53551	4.49879	0.42503
Otu01584	Bacteria	Bacteroidota	Bacteroidia	Bacteroidales	Marinifilaceae	Butyricimonas	Butyricimonas virosa	0.62072	0.962606	0.572913	0.922163	-0.891854	-1.2143	-0.43377	0.872495	4.3174	0.17439	-3.66961	4.67382	0.413035
Otu08495	Bacteria	Bacillota_A	Clostridia	Lachnospirales	Lachnospiraceae	Agathobacter	Agathobacter rectalis	0.637133	0.963834	0.599948	0.922337	-0.987404	-1.2969	-0.539813	0.761064	4.33093	0.149266	-3.43343	4.71466	0.420232
Otu01493	Bacteria	Bacillota_A	Clostridia	Lachnospirales	Anaerotignaceae	Fimicola	Fimicola cottocaccae	0.62038	0.96622	0.58345	0.922377	-0.924013	-1.23406	-0.486774	0.870672	4.35409	0.178728	-3.37498	4.54151	0.405038
Otu10112	Bacteria	Bacillota_A	Clostridia	Lachnospirales	Lachnospiraceae	Lachnospiraceae	Lachnospiraceae	0.647981	0.960979	0.621641	0.922442	-0.992931	-1.23997	-0.688858	0.546692	4.20153	0.10447	-3.41335	4.7849	0.441823
Otu00097	Bacteria	Bacillota_A	Clostridia	TANB77	CAG-508	CAG-269	CAG-269 sp947367845	0.415737	0.974931	0.358801	0.922451	6.16925	5.96376	6.32234	0.295586	0.625436	0.430104	-2.53424	5.47886	0.32427
Otu01109	Bacteria	Bacillota_A	Clostridia	Lachnospirales	Lachnospiraceae	Dorea_A	Dorea_A amylophila	0.609979	0.962679	0.571113	0.922519	-0.855632	-1.13815	-0.448929	0.853533	4.53126	0.161799	-3.18154	4.83047	0.415834
Otu04118	Bacteria	Bacillota_I	Bacilli_A	Erysipelotrichales	Coprobacillaceae	Catenibacterium	Catenibacterium mitsuokai	0.636103	0.964423	0.596442	0.92259	-0.869364	-1.19587	-0.485588	0.774247	4.22159	0.158936	-3.47502	4.54464	0.4232
Otu05243	Bacteria	Bacteroidota	Bacteroidia	Bacteroidales	Bacteroidaceae	Phocaeicola	Phocaeicola	0.633471	0.966048	0.589325	0.922685	-0.929558	-1.21782	-0.502731	0.73988	4.31662	0.152207	-4.0535	5.01613	0.418233
Otu00849	Bacteria	Bacteroidota	Bacteroidia	Bacteroidales	Bacteroidaceae	Prevotella	Prevotella	0.451636	0.956167	0.439991	0.922826	-0.310349	0.454691	-1.24454	-1.63141	3.92702	-0.350086	-5.66272	3.15338	0.3156
Otu03674	Bacteria	Bacillota_A	Clostridia	Oscillospirales	Ruminococcaceae	Faecalibacterium	Faecalibacterium prausnitzii_I	0.621949	0.964864	0.580117	0.922887	-0.983726	-1.28607	-0.547679	0.893102	4.51953	0.181273	-3.34862	4.18392	0.4108
Otu00690	Bacteria	Bacillota_A	Clostridia	Lachnospirales	Lachnospiraceae	Blautia_A	Blautia_A wexlerae	0.630824	0.96323	0.585615	0.922936	-0.938583	-1.22321	-0.538666	0.788104	4.20359	0.153448	-3.29025	4.85918	0.419432
Otu01248	Bacteria	Actinomycetota	Coriobacteriia	Coriobacteriales	Eggerthellaceae	Raoultibacter	Raoultibacter timonensis	0.634134	0.9644	0.599883	0.923036	-0.940937	-1.23288	-0.571247	0.813242	4.28725	0.155676	-3.67269	4.58089	0.419032
Otu07134	Bacteria	Bacillota_A	Clostridia	Oscillospirales	Oscillospiraceae	CAG-170	CAG-170 sp000432135	0.632251	0.967305	0.597779	0.923102	-0.905817	-1.17917	-0.526933	0.829623	4.23364	0.160766	-3.65791	5.29311	0.4172
Otu04630	Bacteria	Bacillota_A	Clostridia	Oscillospirales	Ruminococcaceae	Avimicrobium	Avimicrobium caecorum	0.666708	0.963374	0.629628	0.923128	-0.989344	-1.24769	-0.690323	0.513144	4.15626	0.10551	-3.7928	4.31488	0.444222
Otu00986	Bacteria	Bacillota_A	Clostridia	Lachnospirales	Lachnospiraceae	Blautia_A	Blautia_A	0.63165	0.965856	0.597203	0.923144	-0.928587	-1.25642	-0.494365	0.732395	4.29118	0.136181	-3.61836	5.18166	0.4208
Otu02221	Bacteria	Bacillota_A	Clostridia	Oscillospirales	Ruminococcaceae	Gemmiger	Gemmiger formicilis	0.622709	0.964589	0.578065	0.923166	-0.878233	-1.18581	-0.481757	0.826689	4.33055	0.157113	-3.48759	4.52631	0.4168
Otu01796	Bacteria	Bacillota_A	Clostridia	Lachnospirales	Lachnospiraceae	Lachnospiraceae	Lachnospiraceae	0.644683	0.970734	0.601152	0.923275	-0.923829	-1.18217	-0.521057	0.73217	4.32494	0.151331	-3.57494	4.2642	0.421431
Otu01040	Bacteria	Bacillota_A	Clostridia	Lachnospirales	Lachnospiraceae	Blautia_A	Blautia_A	0.626305	0.959422	0.600221	0.923699	-0.954702	-1.24615	-0.566274	0.753413	4.31621	0.15058	-3.36544	4.4582	0.413435
Otu01822	Bacteria	Bacteroidota	Bacteroidia	Bacteroidales	Bacteroidaceae	Phocaeicola	Phocaeicola dorei	0.637968	0.960217	0.608355	0.923826	-0.947367	-1.21749	-0.617168	0.579262	4.19988	0.119383	-3.68463	4.54167	0.432627
Otu03887	Bacteria	Bacillota_A	Clostridia	Lachnospirales	Lachnospiraceae	Mediterraneibacter	Mediterraneibacter faecis	0.649862	0.966898	0.609693	0.923923	-0.964868	-1.28287	-0.610263	0.613591	4.07879	0.130307	-3.73785	4.91335	0.4308
Otu03590	Bacteria	Bacillota_A	Clostridia	Oscillospirales	Ruminococcaceae	Ruminococcaceae	Ruminococcaceae	0.628586	0.966271	0.593	0.924216	-0.937581	-1.24068	-0.551333	0.769682	4.35085	0.161704	-3.29135	4.31289	0.4212
Otu01411	Bacteria	Bacillota_A	Clostridia	Lachnospirales	Lachnospiraceae	Agathobacter	Agathobacter rectalis	0.624401	0.964881	0.583264	0.924238	-0.952118	-1.26459	-0.495951	0.769772	4.34935	0.156001	-3.50261	4.90474	0.416
Otu04494	Bacteria	Bacillota_A	Clostridia	Lachnospirales	Lachnospiraceae	Blautia_A	Blautia_A	0.658939	0.965837	0.628974	0.924255	-0.963754	-1.2274	-0.644559	0.495231	4.13006	0.103948	-3.85958	4.57313	0.444
Otu00864	Bacteria	Bacillota_I	Bacilli_A	Erysipelotrichales	Coprobacillaceae	Catenibacterium	Catenibacterium mitsuokai	0.638775	0.965688	0.588026	0.924424	-0.931422	-1.19055	-0.559243	0.707611	4.20943	0.14792	-3.66872	4.5522	0.4288
Otu02923	Bacteria	Bacillota_A	Clostridia	Lachnospirales	Lachnospiraceae	Dorea_A	Dorea_A amylophila	0.633566	0.963863	0.598017	0.924441	-0.900945	-1.17344	-0.502347	0.697461	4.28386	0.133855	-3.13576	4.90754	0.4268
Otu00393	Bacteria	Bacillota_A	Clostridia	Lachnospirales	Lachnospiraceae	Lachnospira	Lachnospira sp000437735	0.478112	0.950859	0.465688	0.924956	-0.505979	0.224219	-1.4044	-1.47721	3.8868	-0.328033	-5.57018	3.26409	0.3276
Otu01588	Bacteria	Bacillota_A	Clostridia	Lachnospirales	Lachnospiraceae	Blautia_A	Blautia_A	0.621023	0.965599	0.585701	0.925024	-0.910845	-1.24849	-0.477463	0.866551	4.36961	0.175745	-3.38079	4.67818	0.415034
Otu02712	Bacteria	Bacillota_A	Clostridia	Peptostreptococcales	Anaerovoracaceae	Anaerovoracaceae	Anaerovoracaceae	0.659883	0.962339	0.625701	0.925088	-1.00566	-1.31568	-0.637344	0.61735	4.15941	0.127706	-3.76495	4.33721	0.438225
Otu07327	Bacteria	Bacillota_A	Clostridia	Lachnospirales	Lachnospiraceae	Lachnospiraceae	Lachnospiraceae	0.643934	0.963801	0.617143	0.925217	-0.95394	-1.23089	-0.612712	0.582373	4.11335	0.112311	-3.54906	4.78422	0.4364
Otu01276	Bacteria	Bacillota_A	Clostridia	Lachnospirales	Lachnospiraceae	Coprococcus	Coprococcus aceti	0.631726	0.964404	0.593303	0.925224	-0.932846	-1.22986	-0.504243	0.792628	4.24861	0.160993	-3.44428	4.83507	0.4148
Otu01364	Bacteria	Bacillota_A	Clostridia	Oscillospirales	Acutalibacteraceae	Ruminococcus_E	Ruminococcus_E sp934476515	0.64358	0.965533	0.59671	0.925259	-0.944175	-1.22191	-0.53969	0.773803	4.27272	0.159529	-3.54993	4.3469	0.4192
Otu05050	Bacteria	Bacillota_A	Clostridia	Oscillospirales	Butyricicoccaceae	Pseudobutyricicoccus	Pseudobutyricicoccus sp003477405	0.609014	0.964844	0.567333	0.925389	-0.929192	-1.22619	-0.474507	0.825995	4.41484	0.166126	-3.41516	4.77142	0.411435
Otu07360	Bacteria	Bacillota_A	Clostridia	Oscillospirales	Ruminococcaceae	Gemmiger	Gemmiger	0.633595	0.96667	0.605247	0.925839	-0.998728	-1.24014	-0.647565	0.751707	4.41469	0.146439	-3.77269	4.74672	0.42
Otu04781	Bacteria	Bacillota_A	Clostridia	Lachnospirales	Lachnospiraceae	Blautia_A	Blautia_A wexlerae	0.649652	0.964096	0.604238	0.926348	-0.958109	-1.22841	-0.543821	0.72323	4.28566	0.141025	-3.48452	4.59003	0.4236
Otu01935	Bacteria	Bacteroidota	Bacteroidia	Bacteroidales	Marinifilaceae	Butyricimonas	Butyricimonas faecalis	0.628225	0.968191	0.599459	0.926348	-0.96971	-1.2834	-0.588975	0.816875	4.29187	0.16454	-3.68989	4.49403	0.415034
Otu00101	Bacteria	Bacteroidota	Bacteroidia	Bacteroidales	Bacteroidaceae	Prevotella	Prevotella sp900544495	0.63697	0.965702	0.601152	0.926444	-0.894493	-1.20173	-0.493977	0.685173	4.28052	0.128199	-3.60165	4.6491	0.4172
Otu06529	Bacteria	Bacillota_I	Bacilli_A	Erysipelotrichales	Coprobacillaceae	Catenibacterium	Catenibacterium mitsuokai	0.657978	0.965523	0.615208	0.926455	-0.94614	-1.21111	-0.642946	0.522336	4.07727	0.100349	-3.65554	4.84088	0.4432
Otu00239	Bacteria	Bacillota_A	Clostridia	TANB77	CAG-465	CAG-465	CAG-465 sp905204915	0.620429	0.965675	0.582831	0.926474	-0.850648	-1.18986	-0.401008	0.768948	4.14705	0.150195	-3.49841	4.76939	0.421431
Otu00120	Bacteria	Bacillota_A	Clostridia	Oscillospirales	Ruminococcaceae	Negativibacillus	Negativibacillus massiliensis	0.40046	0.978599	0.381874	0.926688	4.31157	4.13571	4.57181	0.587027	1.38967	0.40208	-2.35793	4.98684	0.3328
Otu02620	Bacteria	Bacteroidota	Bacteroidia	Bacteroidales	Bacteroidaceae	Phocaeicola	Phocaeicola vulgatus	0.643015	0.965326	0.617693	0.926874	-1.06451	-1.32821	-0.738634	0.610697	4.12895	0.121843	-3.36509	5.2182	0.431427
Otu02836	Bacteria	Bacillota_C	Negativicutes	Veillonellales	Megasphaeraceae	Megasphaera	Megasphaera sp001546855	0.638093	0.96594	0.603792	0.927109	-0.946762	-1.1864	-0.556591	0.601315	4.27987	0.123415	-3.49353	4.45066	0.432
Otu06552	Bacteria	Bacteroidota	Bacteroidia	Bacteroidales	Bacteroidaceae	Phocaeicola	Phocaeicola sp900542985	0.659213	0.964859	0.63297	0.927138	-0.93569	-1.17795	-0.657291	0.427923	4.16786	0.0832041	-3.75535	4.93592	0.44942
Otu04383	Bacteria	Bacillota_A	Clostridia	Oscillospirales	Acutalibacteraceae	Clostridium_A	Clostridium_A leptum	0.625427	0.968407	0.579368	0.927251	-0.970699	-1.27925	-0.53366	0.872044	4.25622	0.173573	-3.48383	4.76482	0.409436
Otu01047	Bacteria	Bacillota_A	Clostridia	Oscillospirales	Ruminococcaceae	Faecalibacterium	Faecalibacterium prausnitzii_E	0.654459	0.961854	0.622377	0.927545	-0.970474	-1.22644	-0.666179	0.588649	4.04852	0.122397	-3.48922	4.33613	0.435826
Otu00336	Bacteria	Bacillota_I	Bacilli_A	RF39	UBA660	CAG-302	CAG-302 sp000431795	0.338985	0.961143	0.401398	0.927671	2.67896	2.97775	2.235	-0.763092	1.65514	-0.4256	-6.1783	1.92242	0.302279
Otu06642	Bacteria	Bacillota_A	Clostridia	Lachnospirales	Lachnospiraceae	Mediterraneibacter	Mediterraneibacter	0.636783	0.964313	0.601372	0.927673	-0.938722	-1.24339	-0.568719	0.585284	4.06572	0.119416	-3.62189	4.46206	0.436625
Otu02342	Bacteria	Bacillota_I	Bacilli_A	Erysipelotrichales	Coprobacillaceae	Catenibacterium	Catenibacterium mitsuokai	0.62963	0.964973	0.601143	0.927802	-0.925992	-1.20994	-0.554613	0.737015	4.15858	0.138818	-3.83072	4.56576	0.4252
Otu02259	Bacteria	Bacillota_A	Clostridia	Lachnospirales	Lachnospiraceae	Blautia_A	Blautia_A	0.645457	0.963919	0.605502	0.928	-1.00834	-1.29202	-0.622322	0.646574	4.06642	0.132498	-3.5828	4.16595	0.42503
Otu01855	Bacteria	Bacillota_A	Clostridia	Lachnospirales	Lachnospiraceae	Lachnospira	Lachnospira eligens_A	0.630068	0.968421	0.595918	0.928029	-0.918521	-1.20655	-0.509809	0.775679	4.2385	0.153893	-3.59233	4.67288	0.420632
Otu01601	Bacteria	Bacillota_A	Clostridia	Oscillospirales	Acutalibacteraceae	Ruminococcus_E	Ruminococcus_E	0.641472	0.963191	0.601818	0.928243	-0.886793	-1.24596	-0.47217	0.747131	4.29233	0.156929	-3.67237	4.38329	0.4228
Otu06250	Bacteria	Bacillota_A	Clostridia	Oscillospirales	Ruminococcaceae	Faecalibacterium	Faecalibacterium	0.651819	0.965898	0.623351	0.928389	-0.935381	-1.21541	-0.633983	0.538963	4.08182	0.111497	-3.72849	4.88262	0.4364
Otu01392	Bacteria	Bacillota_A	Clostridia	Oscillospirales	Acutalibacteraceae	Acutalibacteraceae	Acutalibacteraceae	0.631484	0.965508	0.598524	0.9285	-0.829836	-1.06303	-0.493171	0.855522	4.39893	0.170811	-3.49577	4.31841	0.419432
Otu00225	Bacteria	Bacteroidota	Bacteroidia	Bacteroidales	UBA932	Cryptobacteroides	Cryptobacteroides sp000435075	0.639887	0.967428	0.595879	0.928512	-0.944396	-1.20924	-0.538617	0.73189	4.29201	0.154732	-3.58454	4.54877	0.4268
Otu00622	Bacteria	Bacillota_A	Clostridia	Oscillospirales	Ruminococcaceae	Fumia	Fumia xinanensis	0.660783	0.970958	0.624667	0.928654	-0.963224	-1.23063	-0.635854	0.558986	4.11478	0.122851	-3.80741	4.47678	0.434
Otu09757	Bacteria	Bacillota_C	Negativicutes	Veillonellales	Megasphaeraceae	Megasphaera	Megasphaera sp001546855	0.656529	0.966742	0.620593	0.928774	-0.986375	-1.19914	-0.713527	0.537492	4.09814	0.110256	-3.75713	4.09973	0.4376
Otu00809	Bacteria	Bacillota_C	Negativicutes	Acidaminococcales	Acidaminococcaceae	Phascolarctobacterium_A	Phascolarctobacterium_A succinatutens	0.651053	0.969129	0.620684	0.928782	-0.989972	-1.24698	-0.706691	0.505869	4.20136	0.103194	-3.733	4.44938	0.45062
Otu01939	Bacteria	Actinomycetota	Coriobacteriia	Coriobacteriales	Eggerthellaceae	Anaerotardibacter	Anaerotardibacter sp900556585	0.649095	0.966035	0.62419	0.928828	-1.009	-1.26292	-0.720501	0.52619	4.12867	0.0988212	-3.77235	4.38352	0.440224
Otu01201	Bacteria	Bacillota_A	Clostridia	Oscillospirales	Oscillospiraceae	Hominicoprocola	Hominicoprocola fusiformis	0.620726	0.966088	0.593909	0.929031	-1.0441	-1.28962	-0.642554	0.759377	4.40167	0.146872	-3.35888	4.27717	0.4188
Otu06172	Bacteria	Actinomycetota	Actinomycetes	Actinomycetales	Actinomycetaceae	Pauljensenia	Pauljensenia	0.618489	0.965678	0.586078	0.929078	-0.918371	-1.22208	-0.465687	0.730015	4.18494	0.153253	-3.38311	4.40103	0.419832
Otu00786	Bacteria	Bacillota_A	Clostridia	Oscillospirales	Ruminococcaceae	Pygmaiobacter	Pygmaiobacter hominis	0.406254	0.97263	0.361381	0.929295	1.45157	2.02145	0.695136	-1.31411	2.94491	-0.359162	-7.25533	2.97313	0.286685
Otu01669	Bacteria	Bacillota_A	Clostridia	Christensenellales	Aristaeellaceae	Ventricola	Ventricola sp900542395	0.645192	0.971381	0.615303	0.929301	-0.965652	-1.23965	-0.641193	0.549308	4.15886	0.116636	-3.8494	4.40326	0.437825
Otu03699	Bacteria	Bacillota_A	Clostridia	Lachnospirales	Lachnospiraceae	Coprococcus	Coprococcus	0.625399	0.964307	0.591255	0.929479	-0.891806	-1.19489	-0.505164	0.713887	4.24984	0.15279	-3.59322	4.90324	0.423431
Otu01217	Bacteria	Bacillota_A	Clostridia	Lachnospirales	Lachnospiraceae	Cuneatibacter	Cuneatibacter caecimuris	0.632193	0.971459	0.586965	0.929687	-0.898603	-1.17559	-0.478864	0.7755	4.21351	0.160855	-3.56997	4.706	0.417033
Otu07375	Bacteria	Bacillota_A	Clostridia	Lachnospirales	Lachnospiraceae	Coprococcus	Coprococcus aceti	0.634487	0.971317	0.58574	0.929695	-0.937802	-1.26279	-0.541139	0.780026	4.30495	0.155051	-3.24747	4.52023	0.4176
Otu04607	Bacteria	Bacillota_A	Clostridia	Christensenellales	Aristaeellaceae	Aristaeella	Aristaeella	0.630427	0.968085	0.589519	0.929713	-0.894928	-1.18576	-0.500899	0.704264	4.35847	0.146634	-3.56001	4.42299	0.415034
Otu00958	Bacteria	Bacillota_A	Clostridia	Oscillospirales	Ruminococcaceae	Gemmiger	Gemmiger qucibialis	0.59687	0.970468	0.554429	0.93031	-0.353827	-0.768967	0.148601	0.911041	3.9932	0.198739	-3.52032	4.96966	0.3928
Otu01591	Bacteria	Bacillota_I	Bacilli_A	Erysipelotrichales	Erysipelotrichaceae	Clostridium_AQ	Clostridium_AQ	0.654185	0.970954	0.623433	0.930341	-1.03976	-1.29314	-0.715944	0.569887	4.0792	0.113393	-3.61422	4.50394	0.435826
Otu00598	Bacteria	Bacillota_A	Clostridia	Christensenellales	CAG-917	CAG-475	CAG-475 sp900550915	0.645608	0.968936	0.622173	0.930483	-0.900732	-1.20535	-0.599325	0.559904	4.07913	0.122444	-3.84611	4.70855	0.436625
Otu01664	Bacteria	Bacillota_A	Clostridia	Lachnospirales	Lachnospiraceae	Lachnospira	Lachnospira sp000436475	0.659397	0.966881	0.631844	0.930563	-1.00618	-1.24348	-0.748382	0.496509	4.11758	0.104066	-3.57041	4.82389	0.4412
Otu01687	Bacteria	Bacillota_A	Clostridia	Lachnospirales	Lachnospiraceae	Anaerobutyricum	Anaerobutyricum faecale	0.649326	0.966866	0.621385	0.93058	-1.02652	-1.28131	-0.694412	0.523371	4.13696	0.113207	-3.58804	4.58097	0.4416
Otu00907	Bacteria	Bacillota_A	Clostridia	Oscillospirales	Ruminococcaceae	Zongyangia	Zongyangia hominis	0.649803	0.968837	0.612372	0.930619	-0.902116	-1.1308	-0.566445	0.548758	4.19134	0.105906	-3.51749	4.13955	0.442223
Otu05250	Bacteria	Bacillota_A	Clostridia	Lachnospirales	Lachnospiraceae	Coprococcus	Coprococcus eutactus	0.629619	0.972827	0.597965	0.930738	-0.952937	-1.21613	-0.574406	0.705028	4.25735	0.140255	-3.70061	4.65962	0.4252
Otu00968	Bacteria	Bacteroidota	Bacteroidia	Bacteroidales	Bacteroidaceae	Phocaeicola	Phocaeicola dorei	0.649723	0.967024	0.620316	0.930744	-0.989085	-1.29001	-0.628432	0.582468	4.1206	0.121579	-3.74929	4.32666	0.429028
Otu00835	Bacteria	Bacteroidota	Bacteroidia	Bacteroidales	Bacteroidaceae	Prevotella	Prevotella	0.333457	0.965154	0.303602	0.930939	1.35889	2.2527	0.206395	-1.84862	3.67051	-0.465159	-6.64904	2.29908	0.2624
Otu02675	Bacteria	Bacillota_A	Clostridia	Lachnospirales	Lachnospiraceae	Fusicatenibacter	Fusicatenibacter saccharivorans	0.653865	0.97026	0.620628	0.93101	-0.99752	-1.2602	-0.682865	0.535409	4.21249	0.109419	-3.74472	4.42162	0.442223
Otu02088	Bacteria	Bacillota_A	Clostridia	Lachnospirales	Lachnospiraceae	Coprococcus	Coprococcus aceti	0.659012	0.966675	0.632628	0.931298	-1.02855	-1.25469	-0.712735	0.599745	4.04537	0.120329	-3.56047	4.35643	0.4376
Otu09284	Bacteria	Bacillota_A	Clostridia	Lachnospirales	Lachnospiraceae	Blautia_A	Blautia_A wexlerae	0.657948	0.96804	0.634775	0.931458	-0.948712	-1.20004	-0.647963	0.506781	4.13901	0.110883	-3.80754	4.72848	0.4384
Otu01775	Bacteria	Bacteroidota	Bacteroidia	Bacteroidales	Bacteroidaceae	Bacteroides	Bacteroides	0.641832	0.970178	0.598342	0.931478	-0.945916	-1.2489	-0.531631	0.700322	4.28854	0.141804	-3.53788	4.23924	0.4256
Otu03475	Bacteria	Bacteroidota	Bacteroidia	Bacteroidales	Bacteroidaceae	Bacteroides	Bacteroides	0.657909	0.970689	0.619944	0.931531	-0.979968	-1.25215	-0.65983	0.572237	4.08548	0.118212	-3.97974	4.36773	0.434
Otu01980	Bacteria	Bacillota_A	Clostridia	Oscillospirales	Ruminococcaceae	Gemmiger	Gemmiger formicilis	0.645952	0.967831	0.608835	0.931785	-0.936679	-1.17498	-0.561694	0.6946	4.33498	0.143334	-3.63985	4.54232	0.420232
Otu00664	Bacteria	Bacillota_A	Clostridia	Oscillospirales	Ruminococcaceae	Faecalibacterium	Faecalibacterium	0.500221	0.974957	0.451117	0.931785	0.225199	-0.627085	1.18532	1.50199	4.3573	0.290691	-3.09012	5.26253	0.361855
Otu07475	Bacteria	Bacillota_A	Clostridia	Oscillospirales	Oscillospiraceae	Dysosmobacter	Dysosmobacter faecalis	0.671739	0.971425	0.636355	0.931806	-0.989437	-1.21986	-0.730935	0.501653	4.07801	0.104986	-3.94219	4.56161	0.441024
Otu03864	Bacteria	Bacillota_A	Clostridia	Lachnospirales	Lachnospiraceae	Blautia_A	Blautia_A obeum	0.668958	0.96904	0.635879	0.931851	-0.979319	-1.20879	-0.692265	0.468129	4.14924	0.098579	-3.67041	4.61299	0.4452
Otu01216	Bacteria	Bacillota_C	Negativicutes	Acidaminococcales	Acidaminococcaceae	Acidaminococcus	Acidaminococcus intestini	0.659844	0.971502	0.629013	0.931875	-0.979364	-1.24122	-0.629514	0.573212	4.01786	0.112031	-3.87931	4.87151	0.4408
Otu00462	Bacteria	Bacillota_A	Clostridia	Peptostreptococcales	Anaerovoracaceae	Emergencia	Emergencia timonensis	0.662479	0.971714	0.628264	0.931926	-1.01089	-1.24509	-0.70509	0.485633	4.05496	0.103346	-4.12049	4.48898	0.442223
Otu00619	Bacteria	Bacillota_A	Clostridia	Lachnospirales	Lachnospiraceae	Agathobacter	Agathobacter rectalis	0.63617	0.970906	0.595017	0.931967	-0.918584	-1.15126	-0.540597	0.743635	4.36402	0.152946	-3.72023	4.82786	0.426
Otu01229	Bacteria	Bacillota_A	Clostridia	Lachnospirales	Lachnospiraceae	Agathobacter	Agathobacter rectalis	0.665868	0.973741	0.624996	0.931969	-0.989995	-1.20426	-0.70585	0.51314	4.17756	0.110724	-3.50531	4.62476	0.443822
Otu01607	Bacteria	Bacillota_A	Clostridia	Lachnospirales	Lachnospiraceae	Lactonifactor	Lactonifactor sp009677585	0.622918	0.970143	0.581481	0.932048	-0.892794	-1.16054	-0.528958	0.784259	4.42843	0.151069	-3.22996	4.56756	0.4172
Otu01853	Bacteria	Bacillota	Bacilli	Lactobacillales	Streptococcaceae	Lactococcus_A	Lactococcus_A raffinolactis	0.667132	0.968196	0.641537	0.932131	-0.96682	-1.1863	-0.654475	0.528479	4.06685	0.105548	-3.51957	4.23379	0.4456
Otu02327	Bacteria	Bacillota_A	Clostridia	Lachnospirales	Lachnospiraceae	Gallintestinimicrobium	Gallintestinimicrobium propionicum	0.653119	0.970451	0.63103	0.932133	-1.01078	-1.26792	-0.694046	0.519665	4.13423	0.103546	-4.06631	4.57819	0.441823
Otu01077	Bacteria	Bacillota_A	Clostridia	Lachnospirales	Lachnospiraceae	Blautia_A	Blautia_A wexlerae	0.660912	0.969435	0.642307	0.932156	-1.03964	-1.27498	-0.753441	0.52316	4.10173	0.107945	-3.70234	4.40959	0.4404
Otu08631	Bacteria	Bacteroidota	Bacteroidia	Bacteroidales	Bacteroidaceae	Bacteroidaceae	Bacteroidaceae	0.670373	0.970723	0.638606	0.932158	-0.951906	-1.1781	-0.697055	0.417332	4.13428	0.0809798	-3.76123	4.36662	0.455018
Otu00534	Bacteria	Cyanobacteriota	Vampirovibrionia	Gastranaerophilales	Gastranaerophilaceae	Stercorousia	Stercorousia	0.641012	0.969842	0.607775	0.932159	-0.893733	-1.10487	-0.617255	0.690252	4.25076	0.136436	-3.82468	4.57801	0.431028
Otu09053	Bacteria	Bacillota_A	Clostridia	Lachnospirales	Lachnospiraceae	Lachnospiraceae	Lachnospiraceae	0.643766	0.967943	0.607511	0.932224	-0.93332	-1.14996	-0.574347	0.73251	4.32287	0.140897	-3.28548	4.45198	0.426
Otu01160	Bacteria	Bacteroidota	Bacteroidia	Bacteroidales	Bacteroidaceae	Bacteroides	Bacteroides uniformis	0.665328	0.968595	0.632909	0.932388	-0.953512	-1.20319	-0.663652	0.489066	4.08204	0.106385	-3.91065	4.11674	0.4484
Otu07611	Bacteria	Bacillota_I	Bacilli_A	Erysipelotrichales	Erysipelotrichaceae	Holdemania	Holdemania filiformis	0.660599	0.967087	0.62526	0.932416	-0.982078	-1.24993	-0.677476	0.591244	4.28802	0.116814	-3.58733	4.25126	0.436
Otu01972	Bacteria	Bacillota_A	Clostridia	Lachnospirales	Lachnospiraceae	Anaerobutyricum	Anaerobutyricum soehngenii	0.664936	0.97213	0.637697	0.932425	-1.00092	-1.2294	-0.69313	0.478984	4.17368	0.0957237	-3.7792	4.16156	0.4476
Otu03812	Bacteria	Bacillota_A	Clostridia	Lachnospirales	Lachnospiraceae	Otoolea	Otoolea fessa	0.64262	0.966931	0.618307	0.932631	-0.995718	-1.25548	-0.687591	0.574109	4.23941	0.127542	-3.3782	4.35971	0.427829
Otu00071	Bacteria	Pseudomonadota	Gammaproteobacteria	Enterobacterales	Enterobacteriaceae	Escherichia	Escherichia marmotae	0.652557	0.970881	0.621792	0.932829	-0.965542	-1.20659	-0.69688	0.594669	4.03779	0.135838	-3.6713	4.77826	0.4344
Otu04152	Bacteria	Pseudomonadota	Gammaproteobacteria	Burkholderiales	Burkholderiaceae	Parasutterella	Parasutterella excrementihominis	0.66646	0.967422	0.625632	0.932907	-1.01865	-1.2584	-0.706976	0.581872	4.19247	0.116748	-3.9895	4.38426	0.437025
Otu03427	Bacteria	Bacillota_A	Clostridia	Lachnospirales	Lachnospiraceae	Lachnospiraceae	Lachnospiraceae	0.639019	0.972531	0.609991	0.933253	-0.96962	-1.25282	-0.646406	0.606284	4.052	0.136025	-3.7116	4.73183	0.4292
Otu02419	Bacteria	Bacillota_C	Negativicutes	Veillonellales	Veillonellaceae	Veillonella	Veillonella parvula	0.667499	0.97049	0.639719	0.933439	-0.97579	-1.17199	-0.690239	0.451016	4.20799	0.0939147	-3.63457	4.79104	0.445422
Otu09357	Bacteria	Bacillota_C	Negativicutes	Acidaminococcales	Acidaminococcaceae	Acidaminococcus	Acidaminococcus	0.645719	0.967422	0.625658	0.933608	-0.971396	-1.24501	-0.646508	0.492756	4.14265	0.106849	-3.71806	4.6439	0.442
Otu00587	Bacteria	Bacillota_A	Clostridia	Lachnospirales	Lachnospiraceae	Lachnospiraceae	Lachnospiraceae	0.677782	0.97055	0.639277	0.933631	-0.937699	-1.18541	-0.650966	0.50586	4.13913	0.0948071	-3.63865	4.34809	0.447021
Otu00145	Bacteria	Bacteroidota	Bacteroidia	Bacteroidales	Bacteroidaceae	Prevotella	Prevotella	0.654757	0.971091	0.620026	0.933683	-0.939676	-1.18542	-0.57517	0.658348	4.31579	0.125308	-3.65785	4.42976	0.4328
Otu01209	Bacteria	Bacillota_A	Clostridia	Oscillospirales	Ruminococcaceae	Ruminococcaceae	Ruminococcaceae	0.616244	0.972885	0.572459	0.933981	-0.354262	-0.724578	0.114868	0.715653	4.11956	0.144332	-3.68684	5.21672	0.420232
Otu04416	Bacteria	Bacillota_A	Clostridia	Lachnospirales	Lachnospiraceae	Lachnospiraceae	Lachnospiraceae	0.670717	0.969785	0.638078	0.93403	-0.995106	-1.2276	-0.717202	0.46756	4.05754	0.0980503	-3.7133	4.46867	0.4492
Otu00822	Bacteria	Bacillota	Bacilli	Lactobacillales	Streptococcaceae	Streptococcus	Streptococcus	0.650361	0.968553	0.622636	0.93406	-0.934598	-1.2113	-0.641113	0.503423	4.17522	0.105176	-3.32137	4.65253	0.440224
Otu06994	Bacteria	Bacillota_A	Clostridia	Lachnospirales	Bianqueaceae	Bianquea	Bianquea renquensis	0.673824	0.971581	0.640043	0.934332	-0.985317	-1.21633	-0.724456	0.490475	4.07171	0.104436	-4.09804	4.29233	0.445422
Otu01705	Bacteria	Actinomycetota	Coriobacteriia	Coriobacteriales	Eggerthellaceae	Xiamenia	Xiamenia aquisgranensis	0.671089	0.966224	0.645948	0.934341	-0.97993	-1.22815	-0.677863	0.400197	4.16654	0.0810489	-3.86285	4.18972	0.451419
Otu00100	Bacteria	Pseudomonadota	Gammaproteobacteria	Burkholderiales	Burkholderiaceae	Duodenibacillus	Duodenibacillus sp900544335	0.658225	0.97239	0.619325	0.934465	-0.986231	-1.25652	-0.6328	0.550098	4.12701	0.110901	-3.75404	4.25848	0.4356
Otu03179	Bacteria	Bacillota_A	Clostridia	Oscillospirales	Butyricicoccaceae	Agathobaculum	Agathobaculum butyriciproducens	0.677347	0.970379	0.637792	0.934665	-0.970434	-1.18255	-0.713816	0.429812	4.1363	0.0878269	-3.41673	4.51673	0.44902
Otu07632	Bacteria	Bacillota_A	Clostridia	Lachnospirales	Lachnospiraceae	Lachnospiraceae	Lachnospiraceae	0.664395	0.970039	0.63219	0.934715	-0.959055	-1.25239	-0.665256	0.498367	4.1427	0.106545	-4.00551	5.23236	0.4372
Otu02364	Bacteria	Bacteroidota	Bacteroidia	Bacteroidales	Bacteroidaceae	Bacteroides	Bacteroides	0.654749	0.971983	0.618658	0.934764	-0.986923	-1.26031	-0.64819	0.54377	4.13264	0.110408	-3.70685	4.5329	0.433826
Otu01184	Bacteria	Bacillota_A	Clostridia	Oscillospirales	Ruminococcaceae	Gemmiger	Gemmiger qucibialis	0.653911	0.970616	0.62339	0.934812	-0.973887	-1.22759	-0.635621	0.533908	4.01134	0.117691	-3.77522	4.42269	0.4356
Otu01234	Bacteria	Bacillota_A	Clostridia	Lachnospirales	Lachnospiraceae	Fusicatenibacter	Fusicatenibacter saccharivorans	0.677443	0.967826	0.64871	0.935157	-0.910896	-1.11261	-0.673906	0.41334	4.01282	0.0846266	-3.62173	4.39013	0.4536
Otu06686	Bacteria	Bacillota_A	Clostridia	TANB77	CAG-508	CAG-245	CAG-245 sp000435175	0.662998	0.968134	0.645511	0.935578	-1.00504	-1.21009	-0.712299	0.480188	4.06475	0.0995509	-3.71592	4.68041	0.44982
Otu01398	Bacteria	Bacillota_A	Clostridia	Lachnospirales	Lachnospiraceae	Ventrisoma	Ventrisoma faecale	0.638627	0.972964	0.620108	0.935611	-0.399919	-0.683806	-0.0591237	0.599003	3.90451	0.120816	-3.95113	4.71614	0.4256
Otu08545	Bacteria	Bacillota_A	Clostridia	Lachnospirales	Lachnospiraceae	Lachnospiraceae	Lachnospiraceae	0.660799	0.970828	0.634944	0.935731	-0.972969	-1.19561	-0.666774	0.490607	4.12892	0.102941	-3.94816	4.55911	0.4436
Otu00594	Bacteria	Bacillota_A	Clostridia	Oscillospirales	Oscillospiraceae	Dysosmobacter	Dysosmobacter sp000436875	0.607843	0.974059	0.532667	0.936001	-0.150641	-0.632474	0.586701	1.15866	4.31267	0.228132	-3.88071	4.5857	0.3816
Otu04102	Bacteria	Bacillota_A	Clostridia	Lachnospirales	Lachnospiraceae	Bariatricus	Bariatricus	0.659696	0.972844	0.633203	0.936045	-0.974269	-1.24872	-0.707083	0.457169	4.16179	0.0971037	-3.6282	4.57844	0.4472
Otu03209	Bacteria	Bacillota_A	Clostridia	Oscillospirales	Acutalibacteraceae	Acutalibacteraceae	Acutalibacteraceae	0.664453	0.969381	0.621394	0.936082	-1.02626	-1.30014	-0.682076	0.531019	4.11363	0.105417	-3.82947	4.68927	0.4452
Otu08628	Bacteria	Bacillota_A	Clostridia	Lachnospirales	Lachnospiraceae	Lachnospiraceae	Lachnospiraceae	0.649242	0.974124	0.619913	0.936084	-1.00413	-1.25123	-0.704147	0.550077	4.07342	0.105456	-3.62796	4.88626	0.4356
Otu02257	Bacteria	Bacillota_A	Clostridia	Oscillospirales	Acutalibacteraceae	Ruminococcus_E	Ruminococcus_E sp934476515	0.64231	0.971136	0.617165	0.936124	-0.949099	-1.17091	-0.630877	0.661993	4.2996	0.136609	-3.9654	4.42187	0.424
Otu04179	Bacteria	Bacillota_A	Clostridia	Oscillospirales	Ruminococcaceae	Ruminiclostridium_E	Ruminiclostridium_E	0.682694	0.967753	0.65032	0.93614	-1.0187	-1.24666	-0.696199	0.475044	4.09839	0.0994111	-3.90018	4.54213	0.4444
Otu02282	Bacteria	Bacillota_A	Clostridia	Lachnospirales	Lachnospiraceae	Anaerostipes	Anaerostipes	0.646717	0.972657	0.606558	0.936203	-1.02518	-1.32833	-0.637367	0.566879	4.15571	0.120664	-3.64876	4.63895	0.4336
Otu10210	Bacteria	Bacillota_A	Clostridia	Clostridia	Clostridia	Clostridia	Clostridia	0.666338	0.972243	0.640134	0.936309	-1.03234	-1.27605	-0.723882	0.533386	4.14777	0.110608	-3.66465	4.85565	0.440224
Otu00588	Bacteria	Bacillota_C	Negativicutes	Acidaminococcales	Acidaminococcaceae	Phascolarctobacterium	Phascolarctobacterium faecium	0.636839	0.975336	0.607732	0.936365	-0.992509	-1.28025	-0.651528	0.552856	4.13738	0.120372	-3.42369	4.31424	0.440624
Otu03313	Bacteria	Bacillota_A	Clostridia	Lachnospirales	Lachnospiraceae	Lachnospiraceae	Lachnospiraceae	0.675585	0.968394	0.64958	0.936436	-0.959176	-1.19646	-0.705683	0.486147	4.13805	0.102807	-3.61155	4.27787	0.4432
Otu03067	Bacteria	Bacillota_A	Clostridia	Lachnospirales	Lachnospiraceae	Fusicatenibacter	Fusicatenibacter saccharivorans	0.667154	0.968003	0.634078	0.936547	-0.967442	-1.17916	-0.679739	0.499321	4.10884	0.103164	-3.74824	4.66552	0.445822
Otu00575	Bacteria	Bacillota_A	Clostridia	Oscillospirales	Oscillospiraceae	Dysosmobacter	Dysosmobacter	0.664143	0.975983	0.628013	0.936571	-0.985621	-1.20086	-0.719217	0.448718	4.19078	0.0867718	-3.6595	3.99941	0.45062
Otu01840	Bacteria	Bacillota_I	Bacilli_A	Erysipelotrichales	Coprobacillaceae	Faecalibacillus	Faecalibacillus	0.65913	0.972034	0.62881	0.936784	-0.975187	-1.19145	-0.712244	0.368893	4.14144	0.0759928	-3.7318	4.47692	0.4532
Otu02258	Bacteria	Bacillota_I	Bacilli_A	Erysipelotrichales	Coprobacillaceae	Catenibacterium	Catenibacterium mitsuokai	0.64209	0.971812	0.609082	0.936809	-0.978351	-1.18462	-0.632137	0.757218	4.43701	0.156126	-3.25326	4.54881	0.422
Otu01072	Bacteria	Bacillota_A	Clostridia	Lachnospirales	Lachnospiraceae	Fusicatenibacter	Fusicatenibacter saccharivorans	0.665118	0.970266	0.630013	0.936863	-0.983155	-1.18413	-0.751166	0.474266	4.15177	0.095138	-3.70613	4.65338	0.44902
Otu05490	Bacteria	Bacillota_A	Clostridia	Lachnospirales	Lachnospiraceae	Choladousia	Choladousia sp003612585	0.656575	0.972509	0.627688	0.936971	-0.965799	-1.22148	-0.632422	0.506446	4.18339	0.102375	-3.75959	4.11986	0.438625
Otu04647	Bacteria	Bacillota_A	Clostridia	Oscillospirales	Ruminococcaceae	Gemmiger	Gemmiger formicilis	0.643437	0.972993	0.622294	0.93702	-0.967288	-1.23468	-0.656039	0.641616	4.20486	0.137282	-3.42212	4.31527	0.429428
Otu07768	Bacteria	Bacteroidota	Bacteroidia	Bacteroidales	Bacteroidaceae	Phocaeicola	Phocaeicola vulgatus	0.688619	0.970323	0.656437	0.937097	-1.00427	-1.18582	-0.754005	0.429401	4.11351	0.0874778	-4.1517	4.41581	0.4596
Otu00543	Bacteria	Bacillota_A	Clostridia	Lachnospirales	Bianqueaceae	Bianquea	Bianquea renquensis	0.669854	0.972008	0.642853	0.937291	-0.944953	-1.15356	-0.69878	0.472074	4.14444	0.0984917	-3.40196	4.65499	0.441823
Otu03652	Bacteria	Bacteroidota	Bacteroidia	Bacteroidales	Bacteroidaceae	Phocaeicola	Phocaeicola coprocola	0.667077	0.973716	0.63461	0.937386	-0.95761	-1.2038	-0.656678	0.464677	4.12515	0.0947163	-3.79454	4.64772	0.445022
Otu01455	Bacteria	Bacillota_A	Clostridia	Lachnospirales	Lachnospiraceae	Blautia_A	Blautia_A	0.657857	0.972235	0.62932	0.937648	-1.01134	-1.27263	-0.670639	0.521544	4.01404	0.107709	-3.62755	5.20978	0.438225
Otu07432	Bacteria	Bacillota_A	Clostridia	Lachnospirales	Lachnospiraceae	Blautia_A	Blautia_A sp900548245	0.655925	0.968479	0.625069	0.937675	-1.00535	-1.27887	-0.66827	0.532678	4.02223	0.120921	-3.65256	4.8139	0.435426
Otu02021	Bacteria	Bacillota	Bacilli	Lactobacillales	Lactobacillaceae	Leuconostoc	Leuconostoc gelidum	0.662654	0.971875	0.629199	0.937796	-0.917529	-1.16634	-0.614824	0.532401	4.13033	0.104705	-3.82464	4.47773	0.444622
Otu01653	Bacteria	Bacillota_A	Clostridia	Lachnospirales	Lachnospiraceae	Lachnospiraceae	Lachnospiraceae	0.664375	0.974855	0.6321	0.937825	-1.00324	-1.23059	-0.725936	0.494201	4.12149	0.101716	-3.65982	4.72737	0.445422
Otu04629	Bacteria	Bacillota_A	Clostridia	Lachnospirales	Lachnospiraceae	Blautia_A	Blautia_A sp900120195	0.664508	0.971827	0.635225	0.937951	-0.989382	-1.21433	-0.718039	0.394375	4.12674	0.0836804	-3.81821	5.01088	0.4516
Otu00966	Bacteria	Bacillota_A	Clostridia	Oscillospirales	Acutalibacteraceae	Solibaculum	Solibaculum mannosilyticum	0.679593	0.970031	0.650558	0.937979	-0.948805	-1.12605	-0.726156	0.411042	4.17796	0.0868707	-3.59574	4.63181	0.4536
Otu01249	Bacteria	Bacillota_A	Clostridia	Lachnospirales	Lachnospiraceae	Agathobacter	Agathobacter	0.672412	0.971497	0.639524	0.938015	-0.987593	-1.25002	-0.696319	0.501204	4.17183	0.107046	-3.66307	4.3342	0.4444
Otu01167	Bacteria	Pseudomonadota	Alphaproteobacteria	RF32	CAG-239	Scatacola_A	Scatacola_A faecigallinarum	0.660844	0.972374	0.632307	0.93816	-1.02541	-1.25188	-0.715306	0.539702	4.10543	0.10945	-3.72422	4.70484	0.442
Otu07957	Bacteria	Bacillota_A	Clostridia	Oscillospirales	Butyricicoccaceae	Agathobaculum	Agathobaculum butyriciproducens	0.661067	0.972184	0.62813	0.938355	-0.953722	-1.2076	-0.671078	0.523533	4.10389	0.110752	-4.00971	4.49008	0.4376
Otu00154	Bacteria	Bacillota_A	Clostridia	Lachnospirales	Lachnospiraceae	Lachnospiraceae	Lachnospiraceae	0.662896	0.973209	0.625792	0.938436	-1.03384	-1.26639	-0.732617	0.510748	4.24555	0.105995	-3.22641	4.32532	0.443423
Otu08965	Bacteria	Bacillota_A	Clostridia	Lachnospirales	Lachnospiraceae	Mediterraneibacter	Mediterraneibacter faecis	0.665947	0.975328	0.640152	0.938579	-0.978328	-1.22157	-0.685578	0.489569	4.21085	0.101014	-3.73217	4.47477	0.446222
Otu00431	Bacteria	Bacillota_A	Clostridia	Lachnospirales	Lachnospiraceae	Eisenbergiella	Eisenbergiella tayi	0.67697	0.972176	0.64558	0.938649	-0.9801	-1.16715	-0.757091	0.421019	4.13501	0.0879569	-3.69414	4.17631	0.4576
Otu00936	Bacteria	Actinomycetota	Actinomycetes	Actinomycetales	Actinomycetaceae	Actinomyces	Actinomyces	0.66198	0.973474	0.628108	0.938974	-0.976084	-1.2053	-0.713761	0.501057	4.10253	0.101448	-3.6947	4.56083	0.438625
Otu05080	Bacteria	Bacillota_A	Clostridia	Oscillospirales	Ruminococcaceae	Faecalibacterium	Faecalibacterium sp900758465	0.657958	0.971695	0.628879	0.939084	-0.961003	-1.18275	-0.695096	0.47365	4.04486	0.093612	-3.68616	4.56881	0.44982
Otu01178	Bacteria	Bacillota_A	Clostridia	Oscillospirales	Oscillospiraceae	Hominicoprocola	Hominicoprocola fusiformis	0.664639	0.969585	0.635342	0.939511	-0.977595	-1.19641	-0.727917	0.487805	4.14165	0.096699	-3.68158	4.42645	0.445822
Otu00830	Bacteria	Bacteroidota	Bacteroidia	Bacteroidales	Bacteroidaceae	Bacteroides	Bacteroides	0.668806	0.972817	0.637909	0.939511	-1.03464	-1.23336	-0.774779	0.477856	4.13764	0.0977606	-4.02079	4.39705	0.4476
Otu00872	Bacteria	Bacillota_A	Clostridia	Peptostreptococcales	Anaerovoracaceae	Lentihominibacter	Lentihominibacter butyrica	0.66693	0.9709	0.632667	0.939683	-0.982763	-1.25688	-0.671639	0.489982	4.1011	0.0994013	-3.57551	4.23911	0.439024
Otu09110	Bacteria	Bacillota_A	Clostridia	Lachnospirales	Lachnospiraceae	Lachnospiraceae	Lachnospiraceae	0.658409	0.973355	0.632186	0.939846	-1.03179	-1.26449	-0.759185	0.433679	4.1583	0.089383	-3.57168	4.41114	0.45022
Otu07320	Bacteria	Bacillota_A	Clostridia	Lachnospirales	Lachnospiraceae	Blautia_A	Blautia_A	0.671296	0.97411	0.634069	0.939973	-1.01874	-1.21366	-0.734686	0.428835	4.07393	0.0926242	-3.88787	4.32305	0.4528
Otu00082	Bacteria	Bacillota_I	Bacilli_A	Erysipelotrichales	Erysipelotrichaceae	Holdemanella	Holdemanella sp900556915	0.669285	0.972776	0.625225	0.940139	-1.03016	-1.2827	-0.661947	0.485913	4.11786	0.108774	-3.64101	4.52059	0.444622
Otu07448	Bacteria	Bacillota_A	Clostridia	Lachnospirales	Lachnospiraceae	Blautia_A	Blautia_A	0.684977	0.975808	0.645247	0.940875	-0.965999	-1.17245	-0.687787	0.454565	4.14608	0.0910954	-3.98943	4.50716	0.446
Otu00044	Bacteria	Bacteroidota	Bacteroidia	Bacteroidales	Bacteroidaceae	Prevotella	Prevotella sp000434975	0.631783	0.979234	0.598186	0.941378	-0.440653	-0.820445	-0.0469739	0.597255	3.92206	0.125777	-3.63651	4.66622	0.432627
Otu00541	Bacteria	Bacillota_A	Clostridia	TANB77	CAG-508	CAG-269	CAG-269 sp003525075	0.522074	0.964	0.529061	0.941529	-0.693138	0.00235585	-1.31599	-1.38542	4.24949	-0.296924	-4.89517	3.06526	0.3548
Otu01906	Bacteria	Bacillota_A	Clostridia	Oscillospirales	Ruminococcaceae	Faecalibacterium	Faecalibacterium longum	0.662575	0.976285	0.631117	0.941544	-0.951936	-1.2052	-0.649591	0.513578	4.05698	0.10441	-3.85215	4.65384	0.447821
Otu00325	Bacteria	Bacillota_A	Clostridia	Lachnospirales	CAG-274	CAG-274	CAG-274 sp000432155	0.526342	0.976816	0.50787	0.941617	4.11747	3.93082	4.28847	0.336639	1.13803	0.259859	-2.54844	4.93377	0.3704
Otu02425	Bacteria	Bacillota_A	Clostridia	Lachnospirales	Lachnospiraceae	Lachnospiraceae	Lachnospiraceae	0.671357	0.970566	0.64613	0.941651	-0.941196	-1.12661	-0.67883	0.422722	4.17996	0.0853155	-3.92687	4.6819	0.452
Otu01280	Bacteria	Bacteroidota	Bacteroidia	Bacteroidales	Bacteroidaceae	Phocaeicola	Phocaeicola	0.48421	0.963782	0.481545	0.94188	-0.575438	0.279514	-1.35113	-1.63726	4.32876	-0.33703	-5.10621	2.94104	0.3292
Otu03247	Bacteria	Bacillota_A	Clostridia	Lachnospirales	Lachnospiraceae	Lachnospiraceae	Lachnospiraceae	0.655318	0.973424	0.622831	0.941918	-1.02303	-1.25039	-0.70718	0.474692	4.16647	0.100847	-4.08118	4.53272	0.446222
Otu00003	Bacteria	Bacillota_A	Clostridia	Oscillospirales	Ruminococcaceae	Faecalibacterium	Faecalibacterium prausnitzii_D	0.241394	0.977795	0.246926	0.941983	10.9652	10.8515	11.0097	0.261077	0.524669	0.514237	-2.02813	6.24307	0.3016
Otu00954	Bacteria	Bacteroidota	Bacteroidia	Bacteroidales	Tannerellaceae	Parabacteroides	Parabacteroides johnsonii	0.672549	0.974899	0.627848	0.942216	-0.979467	-1.20711	-0.679245	0.487953	4.04437	0.100753	-4.11951	4.51672	0.4432
Otu01135	Bacteria	Bacillota_A	Clostridia	Oscillospirales	Acutalibacteraceae	Acutalibacter	Acutalibacter stercoravium	0.642795	0.976458	0.608541	0.942666	-0.48911	-0.765133	-0.0982954	0.605362	4.0012	0.131257	-3.77749	4.72258	0.4284
Otu00173	Bacteria	Bacteroidota	Bacteroidia	Bacteroidales	Bacteroidaceae	Prevotella	Prevotella	0.68882	0.97364	0.654502	0.942696	-0.985355	-1.19584	-0.707657	0.339359	4.16461	0.0644138	-3.76109	4.94668	0.455818
Otu01399	Bacteria	Actinomycetota	Actinomycetes	Actinomycetales	Bifidobacteriaceae	Bifidobacterium	Bifidobacterium	0.686319	0.974335	0.654039	0.943252	-1.04149	-1.23505	-0.814695	0.47014	4.06591	0.0965829	-3.77412	4.52162	0.44982
Otu00769	Bacteria	Bacillota_A	Clostridia	Oscillospirales	Acutalibacteraceae	Fimenecus	Fimenecus sp000432435	0.504754	0.968048	0.504455	0.943986	-0.616846	0.143555	-1.35686	-1.4119	4.22181	-0.298405	-5.38725	3.19297	0.34946
Otu01704	Bacteria	Bacillota_C	Negativicutes	Veillonellales	Megasphaeraceae	Megasphaera	Megasphaera sp001546855	0.678358	0.977751	0.647892	0.944027	-0.962623	-1.17805	-0.704628	0.398037	4.05822	0.0757787	-3.848	4.42006	0.457417
Otu02729	Bacteria	Bacillota_A	Clostridia	Lachnospirales	Lachnospiraceae	Blautia_A	Blautia_A wexlerae	0.659443	0.97526	0.63142	0.944118	-0.993126	-1.21355	-0.712934	0.490165	4.15482	0.103948	-3.67421	4.43024	0.4452
Otu11272	Bacteria	Bacillota_A	Clostridia	Lachnospirales	Lachnospiraceae	Blautia_A	Blautia_A sp900066335	0.66415	0.973938	0.642082	0.944723	-0.963765	-1.20678	-0.706051	0.506395	4.12057	0.109836	-3.665	4.30983	0.447421
Otu00668	Bacteria	Bacillota_A	Clostridia	Oscillospirales	Butyricicoccaceae	Butyricicoccus	Butyricicoccus sp900604335	0.51661	0.959746	0.515961	0.945184	-0.570191	0.182499	-1.29715	-1.59817	4.34484	-0.308897	-5.57755	3.12006	0.3472
Otu00132	Bacteria	Bacteroidota	Bacteroidia	Bacteroidales	Barnesiellaceae	Barnesiella	Barnesiella intestinihominis	0.539027	0.998454	0.382714	0.945582	6.21887	6.01876	6.35342	0.32346	0.716109	0.383166	-3.32008	5.04878	0.3364
Otu00666	Bacteria	Bacillota_A	Clostridia	Tissierellales	Peptoniphilaceae	Parvimonas	Parvimonas micra	0.683485	0.977733	0.657424	0.94573	-1.03005	-1.23733	-0.770598	0.394513	4.26684	0.0783636	-3.87128	4.80117	0.4564
Otu00175	Bacteria	Bacteroidota	Bacteroidia	Bacteroidales	Bacteroidaceae	UBA4372	UBA4372 sp900320715	0.669649	0.978573	0.644528	0.946066	-1.02358	-1.2419	-0.743207	0.43371	4.21004	0.0813128	-3.78053	4.8414	0.451819
Otu01065	Bacteria	Bacillota_A	Clostridia	Oscillospirales	Ruminococcaceae	Gemmiger	Gemmiger qucibialis	0.534828	0.966832	0.54561	0.94649	-0.61048	0.00713444	-1.30638	-1.27719	4.00996	-0.282386	-5.39302	3.03008	0.3584
Otu00057	Bacteria	Bacillota_A	Clostridia	Lachnospirales	Lachnospiraceae	Acetatifactor	Acetatifactor intestinalis	0.277709	0.992701	0.178013	0.946679	6.84224	7.22455	6.61615	-0.593513	0.686758	-0.663973	-6.64623	3.5613	0.222311
Otu00422	Bacteria	Bacillota_A	Clostridia	Oscillospirales	Oscillospiraceae	Oscillospiraceae	Oscillospiraceae	0.458784	0.961156	0.48326	0.948194	-0.524746	0.313408	-1.25948	-1.97828	4.68705	-0.36363	-5.18895	2.9578	0.3368
Otu00980	Bacteria	Bacillota_A	Clostridia	Oscillospirales	Butyricicoccaceae	Pseudobutyricicoccus	Pseudobutyricicoccus	0.539852	0.969223	0.530896	0.949587	-0.589828	0.0956594	-1.30772	-1.39549	4.24028	-0.279055	-5.4364	3.22793	0.355858
Otu00956	Bacteria	Bacteria	Bacteria	Bacteria	Bacteria	Bacteria	Bacteria	0.533056	0.964544	0.542658	0.949727	-0.677877	-0.0738034	-1.32593	-1.42816	4.2898	-0.29814	-4.96041	3.24592	0.360656
Otu00087	Bacteria	Bacteroidota	Bacteroidia	Bacteroidales	Rikenellaceae	Alistipes_A	Alistipes_A indistinctus	0.413693	0.9705	0.416359	0.950028	0.488573	1.17672	-0.436524	-1.72882	4.08213	-0.376792	-5.48102	2.44737	0.3052
Otu00789	Bacteria	Bacteroidota	Bacteroidia	Bacteroidales	Bacteroidaceae	Prevotella	Prevotella corporis	0.573669	0.968984	0.582004	0.950248	-0.727687	-0.18929	-1.31087	-1.05152	4.11717	-0.226028	-5.16261	3.3598	0.37385
Otu01378	Bacteria	Bacillota_A	Clostridia	Oscillospirales	Ruminococcaceae	Anaerotruncus	Anaerotruncus	0.540405	0.969693	0.536935	0.950327	-0.618306	-0.0226741	-1.29273	-1.23014	4.14107	-0.255444	-5.24738	3.17376	0.358257
Otu00612	Bacteria	Bacillota_A	Clostridia	Oscillospirales	Ruminococcaceae	Faecalibacterium	Faecalibacterium prausnitzii_I	0.442705	0.961823	0.41468	0.950488	2.5821	3.09489	2.21261	-0.814392	1.63745	-0.436242	-5.25607	3.13627	0.311076
Otu01134	Bacteria	Bacillota_A	Clostridia	Oscillospirales	Ruminococcaceae	Gemmiger	Gemmiger qucibialis	0.543285	0.96504	0.537468	0.951674	-0.633765	0.0307963	-1.29265	-1.296	4.29036	-0.270511	-5.46269	3.13277	0.364654
Otu01191	Bacteria	Bacillota_A	Clostridia	Lachnospirales	Lachnospiraceae	Lachnospira	Lachnospira pectinoschiza_A	0.554377	0.968176	0.553294	0.951973	-0.66943	-0.0374533	-1.29913	-1.24868	4.05579	-0.257605	-4.98441	3.38687	0.3708
Otu00008	Bacteria	Bacillota_A	Clostridia	Lachnospirales	Lachnospiraceae	Agathobacter	Agathobacter rectalis	0.255146	0.99254	0.325035	0.952184	9.68163	9.47793	9.80577	0.260648	0.57439	0.391939	-2.07876	7.16218	0.3208
Otu00711	Bacteria	Bacteroidota	Bacteroidia	Bacteroidales	Bacteroidaceae	Bacteroides	Bacteroides xylanisolvens	0.569314	0.970437	0.567688	0.952564	-0.613158	-0.0553393	-1.21526	-1.01126	4.10984	-0.213294	-5.15431	3.49094	0.385046
Otu01266	Bacteria	Bacillota_A	Clostridia	Oscillospirales	Acutalibacteraceae	Ruminococcus_E	Ruminococcus_E bromii	0.589875	0.97052	0.590892	0.953377	-0.658482	-0.181529	-1.2549	-0.948145	4.05715	-0.198931	-5.08943	3.50853	0.3884
Otu01252	Bacteria	Bacillota_C	Negativicutes	Veillonellales	Megasphaeraceae	Anaeroglobus	Anaeroglobus micronuciformis	0.555574	0.970578	0.557494	0.954654	-0.663621	-0.0600365	-1.35817	-1.25609	4.12778	-0.25118	-4.99164	3.42391	0.359456
Otu01088	Bacteria	Bacillota_A	Clostridia	Oscillospirales	Ruminococcaceae	Anaerotruncus	Anaerotruncus rubiinfantis	0.491412	0.973862	0.508234	0.955138	-0.0485284	0.525291	-0.774742	-1.43886	4.15458	-0.300823	-5.93139	2.88242	0.352
Otu00989	Bacteria	Bacillota_A	Clostridia	Oscillospirales	Acutalibacteraceae	Acutalibacteraceae	Acutalibacteraceae	0.659343	0.984041	0.62361	0.955158	-0.262445	-0.594456	0.134763	0.563956	4.22662	0.112697	-3.50525	4.59827	0.439424
Otu00802	Bacteria	Actinomycetota	Coriobacteriia	Coriobacteriales	Eggerthellaceae	Slackia	Slackia isoflavoniconvertens	0.711027	0.98029	0.690818	0.955411	-0.664028	-0.77167	-0.50602	0.331362	4.2274	0.0698798	-4.18807	4.3343	0.462215
Otu01000	Bacteria	Bacillota_A	Clostridia	Christensenellales	Christensenellaceae	Guopingia	Guopingia tenuis	0.582132	0.976875	0.5879	0.956084	-0.725669	-0.207378	-1.29179	-0.97022	4.0753	-0.203773	-4.90793	3.40278	0.387045
Otu00432	Bacteria	Bacillota_A	Clostridia	Oscillospirales	Acutalibacteraceae	Ruminococcus_E	Ruminococcus_E intestinalis	0.257223	0.97141	0.266502	0.956362	1.62976	2.71698	-0.425193	-2.7441	4.27729	-0.572997	-7.66622	2.1198	0.252699
Otu00030	Bacteria	Bacteroidota	Bacteroidia	Bacteroidales	Bacteroidaceae	Prevotella	Prevotella sp000436035	0.657113	0.982687	0.640801	0.956421	-0.637177	-0.814304	-0.425521	0.678997	4.62012	0.13352	-3.41159	4.21029	0.438625
Otu00888	Bacteria	Bacteria	Bacteria	Bacteria	Bacteria	Bacteria	Bacteria	0.550448	0.97066	0.558883	0.956427	-0.723433	-0.117964	-1.29338	-1.20749	4.29209	-0.239837	-4.80996	3.39687	0.3756
Otu01515	Bacteria	Bacillota_A	Clostridia	Oscillospirales	Ruminococcaceae	Ruminococcaceae	Ruminococcaceae	0.60564	0.974178	0.608758	0.956509	-0.690742	-0.221251	-1.24047	-0.923501	4.05683	-0.19572	-4.95811	3.38256	0.397841
Otu02222	Bacteria	Bacillota_A	Clostridia	Oscillospirales	Acutalibacteraceae	Acutalibacteraceae	Acutalibacteraceae	0.514079	0.974945	0.508797	0.957237	-0.566654	0.214297	-1.31824	-1.42261	4.20049	-0.29834	-5.04646	3.0431	0.3528
Otu01430	Bacteria	Bacteroidota	Bacteroidia	Bacteroidales	Bacteroidaceae	Bacteroides	Bacteroides	0.750449	0.982376	0.731576	0.957302	-0.686758	-0.741365	-0.601361	0.111319	4.10931	0.0227144	-4.20231	4.17281	0.490204
Otu00648	Bacteria	Bacillota_A	Clostridia	Lachnospirales	Lachnospiraceae	Agathobacter	Agathobacter rectalis	0.529771	0.979152	0.519926	0.957547	0.0736827	0.701688	-0.697028	-1.20434	4.00648	-0.25499	-5.21652	3.35662	0.3504
Otu00455	Bacteria	Bacillota_A	Clostridia	Christensenellales	Aristaeellaceae	Aristaeella	Aristaeella	0.575591	0.984795	0.525381	0.957703	0.557659	0.0409797	1.18779	0.955079	4.13674	0.192237	-3.21901	5.2659	0.392
Otu02776	Bacteria	Bacillota_A	Clostridia	Lachnospirales	Lachnospiraceae	Hominiventricola	Hominiventricola sp003480725	0.582538	0.972836	0.58913	0.957828	-0.676094	-0.231812	-1.19693	-0.990952	4.04072	-0.213212	-5.1673	3.23593	0.3864
Otu00480	Bacteria	Bacillota_C	Negativicutes	Acidaminococcales	Acidaminococcaceae	Phascolarctobacterium	Phascolarctobacterium faecium	0.533747	0.974598	0.529835	0.957914	-0.0224989	0.570087	-0.687724	-1.21778	3.9468	-0.265145	-5.22865	3.03767	0.362
Otu01792	Bacteria	Bacillota_A	Clostridia	Oscillospirales	Ruminococcaceae	Faecalibacterium	Faecalibacterium prausnitzii_I	0.591945	0.977375	0.590823	0.95837	-0.661324	-0.175478	-1.20258	-1.01769	3.91369	-0.221882	-4.79004	3.44348	0.382647
Otu01253	Bacteria	Bacillota_A	Clostridia	Oscillospirales	Oscillospiraceae	CAG-170	CAG-170	0.698866	0.981973	0.671623	0.958417	-0.622971	-0.734251	-0.486912	0.399057	4.28662	0.0822673	-3.58733	4.44322	0.4552
Otu01161	Bacteria	Bacillota_A	Clostridia	Peptostreptococcales	Peptostreptococcaceae	Peptostreptococcus	Peptostreptococcus	0.715962	0.986546	0.684732	0.958866	-0.618039	-0.726027	-0.495153	0.351507	4.25044	0.0724145	-3.95712	4.03948	0.4604
Otu00785	Bacteria	Bacillota_I	Bacilli_A	Erysipelotrichales	Erysipelotrichaceae	Holdemania	Holdemania massiliensis	0.697718	0.984675	0.661632	0.958904	-0.0537813	-0.240429	0.186736	0.349012	3.89457	0.0768129	-3.97582	4.52525	0.457817
Otu00286	Bacteria	Actinomycetota	Actinomycetes	Actinomycetales	Actinomycetaceae	Pauljensenia	Pauljensenia sp000185285	0.800917	0.999109	0.418061	0.959612	3.53365	3.26159	3.96462	0.536147	1.51683	0.19028	-10.5787	4.45182	0.3564
Otu01296	Bacteria	Bacillota_A	Clostridia	Lachnospirales	Lachnospiraceae	Lachnospiraceae	Lachnospiraceae	0.651512	0.986598	0.608277	0.959637	0.262311	-0.0101722	0.648726	0.727663	4.28128	0.145406	-3.64395	4.52442	0.419032
Otu01066	Bacteria	Bacillota_A	Clostridia	Lachnospirales	Lachnospiraceae	Lachnospiraceae	Lachnospiraceae	0.657604	0.984172	0.585649	0.959807	0.2807	0.00228066	0.74481	0.930672	4.29548	0.178745	-3.842	4.34736	0.407437
Otu00639	Bacteria	Actinomycetota	Actinomycetes	Actinomycetales	Actinomycetaceae	Actinomyces	Actinomyces oris	0.67814	0.982738	0.634225	0.95997	-0.0288306	-0.210172	0.220857	0.551814	4.06828	0.11375	-4.00336	4.65418	0.4412
Otu00084	Bacteria	Bacillota_A	Clostridia	Oscillospirales	Oscillospiraceae	CAG-170	CAG-170 sp000432135	0.252124	0.972979	0.36861	0.960316	6.31698	6.48174	6.16563	-0.376383	0.748061	-0.483747	-6.16964	1.87744	0.3012
Otu01750	Bacteria	Bacillota_C	Negativicutes	Acidaminococcales	Acidaminococcaceae	Acidaminococcus	Acidaminococcus intestini	0.603924	0.977692	0.634714	0.960705	-0.879245	-0.531027	-1.28437	-0.975623	4.63996	-0.179261	-4.54156	3.07509	0.408
Otu02124	Bacteria	Bacillota_A	Clostridia	Oscillospirales	Oscillospiraceae	Oscillospiraceae	Oscillospiraceae	0.646156	0.976111	0.654558	0.960709	-0.972534	-0.59242	-1.33535	-0.632369	4.18298	-0.122322	-4.71483	3.33235	0.4308
Otu00528	Bacteria	Bacillota_A	Clostridia	Lachnospirales	Lachnospiraceae	Scatomonas	Scatomonas hejianensis	0.691519	0.985362	0.665844	0.96087	-0.378388	-0.637282	-0.106684	0.370762	4.11279	0.0815677	-3.67687	4.20238	0.456617
Otu00207	Bacteria	Bacillota_A	Clostridia	Lachnospirales	Anaerotignaceae	Anaerotignum	Anaerotignum faecicola	0.626468	0.992464	0.553394	0.961032	4.08318	3.92709	4.23425	0.228649	1.07446	0.20402	-2.95332	4.13221	0.414234
Otu00794	Bacteria	Bacillota_A	Clostridia	Oscillospirales	Oscillospiraceae	Oscillibacter	Oscillibacter ruminantium	0.747467	0.98443	0.726489	0.961034	-0.691295	-0.699051	-0.683014	-0.0471904	4.0821	-0.00877689	-4.2711	4.36728	0.494602
Otu01076	Bacteria	Bacillota_A	Clostridia	Oscillospirales	Oscillospiraceae	Oscillospiraceae	Oscillospiraceae	0.684006	0.985914	0.66361	0.96131	-0.630996	-0.717228	-0.479669	0.502328	4.33855	0.0957373	-3.32406	4.7941	0.4472
Otu01330	Bacteria	Bacillota_I	Bacilli_A	Erysipelotrichales	Coprobacillaceae	Catenibacterium	Catenibacterium mitsuokai	0.599205	0.978522	0.59813	0.961356	-0.667327	-0.230479	-1.24861	-0.865399	4.12163	-0.185952	-5.12811	3.64317	0.39904
Otu01476	Bacteria	Bacillota_A	Clostridia	Oscillospirales	Acutalibacteraceae	Acutalibacteraceae	Acutalibacteraceae	0.566946	0.981007	0.571095	0.962318	-0.677249	-0.176097	-1.28079	-0.981209	4.05604	-0.211588	-5.18885	3.132	0.3884
Otu01359	Bacteria	Bacillota_A	Clostridia	TANB77	CAG-508	CAG-269	CAG-269 sp003525075	0.618744	0.973951	0.642857	0.962386	-0.882377	-0.523535	-1.27866	-0.902039	4.54933	-0.169942	-4.39923	3.43202	0.413834
Otu01151	Bacteria	Bacillota_A	Clostridia	Oscillospirales	Oscillospiraceae	Lawsonibacter	Lawsonibacter asaccharolyticus	0.708189	0.985667	0.681372	0.962526	-0.653531	-0.726958	-0.545393	0.434115	4.46181	0.080162	-3.46022	4.14207	0.456
Otu00260	Bacteria	Bacillota_I	Bacilli_A	Erysipelotrichales	Erysipelotrichaceae	Holdemania	Holdemania filiformis	0.325528	0.983842	0.399368	0.962571	2.28141	2.63992	1.65198	-1.14102	2.6012	-0.392212	-6.44188	1.92326	0.3128
Otu04843	Bacteria	Bacillota_A	Clostridia	Lachnospirales	Lachnospiraceae	Lachnospiraceae	Lachnospiraceae	0.599093	0.975729	0.630182	0.962656	-0.957626	-0.568104	-1.38179	-0.933717	4.5201	-0.185735	-4.76322	2.98753	0.403039
Otu01310	Bacteria	Bacillota_A	Clostridia	Oscillospirales	Butyricicoccaceae	Pseudobutyricicoccus	Pseudobutyricicoccus	0.732995	0.984566	0.719684	0.962708	-0.745599	-0.804394	-0.659164	0.103272	4.22196	0.0230274	-4.31559	4.35856	0.488
Otu00477	Bacteria	Bacillota_A	Clostridia	Lachnospirales	Anaerotignaceae	Fimicola	Fimicola cottocaccae	0.448848	0.982378	0.427797	0.962763	0.95867	1.71037	0.126393	-1.71877	4.02449	-0.365663	-5.75735	3.02322	0.305478
Otu02240	Bacteria	Bacteroidota	Bacteroidia	Bacteroidales	Bacteroidaceae	Phocaeicola	Phocaeicola coprocola	0.63773	0.979747	0.642087	0.962912	-0.900609	-0.546932	-1.29129	-0.845011	4.28231	-0.164186	-4.91365	3.59923	0.4116
Otu00552	Bacteria	Desulfobacterota	Desulfovibrionia	Desulfovibrionales	Desulfovibrionaceae	Desulfovibrionaceae	Desulfovibrionaceae	0.580617	0.978493	0.587693	0.962939	-0.736205	-0.21895	-1.29104	-1.01017	4.11973	-0.202065	-4.8229	3.28112	0.389444
Otu00714	Bacteria	Bacteria	Bacteria	Bacteria	Bacteria	Bacteria	Bacteria	0.661027	0.986332	0.637853	0.963011	-0.227483	-0.543498	0.156124	0.546573	4.0469	0.110877	-3.75067	4.93178	0.437425
Otu03183	Bacteria	Bacillota_A	Clostridia	Oscillospirales	Ruminococcaceae	Hominimerdicola	Hominimerdicola aceti	0.626432	0.978574	0.640026	0.963126	-0.959087	-0.527357	-1.35467	-0.87364	4.17063	-0.171906	-4.9361	3.73146	0.407837
Otu00161	Bacteria	Bacteroidota	Bacteroidia	Bacteroidales	Coprobacteraceae	Coprobacter	Coprobacter secundus	0.414558	0.981791	0.402913	0.963187	0.766218	1.73038	-0.542289	-1.79568	4.158	-0.389954	-6.03388	2.6465	0.303479
Otu00492	Bacteria	Actinomycetota	Actinomycetes	Actinomycetales	Micrococcaceae	Rothia	Rothia sp001808955	0.736465	0.983378	0.723957	0.963957	-0.707323	-0.746597	-0.647555	0.0564763	4.02307	0.0130521	-4.27804	4.13793	0.493003
Otu01420	Bacteria	Bacillota_A	Clostridia	Oscillospirales	Ruminococcaceae	Ruminococcaceae	Ruminococcaceae	0.609823	0.976469	0.636697	0.964333	-0.921253	-0.523076	-1.33576	-0.988932	4.5019	-0.184919	-4.82679	3.43876	0.408
Otu01970	Bacteria	Bacteroidota	Bacteroidia	Bacteroidales	Bacteroidaceae	Alloprevotella	Alloprevotella timonensis	0.62678	0.976637	0.649095	0.964357	-0.863905	-0.518586	-1.2206	-0.847191	4.2226	-0.178706	-4.80653	3.7346	0.4096
Otu00274	Bacteria	Bacillota	Bacilli	MOL361	Turicibacteraceae	Turicibacter	Turicibacter sanguinis	0.694544	0.98835	0.633684	0.964374	0.192318	-0.0323943	0.556022	0.549737	4.18624	0.112561	-3.94511	4.76854	0.438625
Otu00938	Bacteria	Bacillota_A	Clostridia	Oscillospirales	Ruminococcaceae	Ruminococcaceae	Ruminococcaceae	0.613744	0.977615	0.620719	0.964428	-0.972584	-0.566882	-1.37731	-0.905613	4.41021	-0.178222	-4.8842	3.39291	0.4144
Otu00892	Bacteria	Bacteroidota	Bacteroidia	Bacteroidales	Bacteroidaceae	Bacteroides	Bacteroides	0.681636	0.986939	0.668476	0.964822	-0.396838	-0.655766	-0.104011	0.322405	4.05063	0.0741989	-3.6501	4.62617	0.459416
Otu02933	Bacteria	Bacillota	Bacilli	Lactobacillales	Vagococcaceae	Vagococcus	Vagococcus	0.719448	0.983895	0.695494	0.964918	-0.65387	-0.749639	-0.527729	0.28096	4.20731	0.0581208	-3.90971	4.15533	0.469412
Otu01068	Bacteria	Actinomycetota	Coriobacteriia	Coriobacteriales	Atopobiaceae	Lancefieldella	Lancefieldella sp000564995	0.66543	0.977334	0.685541	0.964983	-1.05983	-0.759921	-1.38766	-0.554589	4.27003	-0.109302	-4.64493	3.566	0.441823
Otu03311	Bacteria	Bacillota_C	Negativicutes	Veillonellales	Megasphaeraceae	Megasphaera	Megasphaera	0.644393	0.97603	0.663589	0.964992	-0.901393	-0.596442	-1.26203	-0.735006	4.25036	-0.151121	-4.53247	3.53033	0.42383
Otu03839	Bacteria	Bacillota_A	Clostridia	Lachnospirales	Lachnospiraceae	Lachnospiraceae	Lachnospiraceae	0.639042	0.977634	0.658874	0.965004	-0.93877	-0.626558	-1.31618	-0.736517	4.26377	-0.150836	-4.2451	3.34796	0.423031
Otu02624	Bacteria	Bacillota_A	Clostridia	Clostridia	Clostridia	Clostridia	Clostridia	0.609141	0.974904	0.640069	0.965029	-0.921376	-0.552714	-1.26618	-0.893027	4.49263	-0.182115	-4.86063	3.58374	0.4068
Otu00476	Bacteria	Bacillota_A	Clostridia	Lachnospirales	Lachnospiraceae	Lachnospiraceae	Lachnospiraceae	0.665437	0.978302	0.672939	0.965483	-0.948828	-0.642433	-1.28307	-0.603116	4.17017	-0.123338	-4.75355	3.65461	0.429828
Otu00517	Bacteria	Bacillota_A	Clostridia	Lachnospirales	Lachnospiraceae	Dorea_D	Dorea_D hominis	0.632137	0.988891	0.614203	0.965507	0.406241	0.0399374	0.814703	0.601633	3.86433	0.12783	-3.50071	5.15799	0.4308
Otu01755	Bacteria	Bacillota_A	Clostridia	TANB77	CAG-508	CAG-492	CAG-492 sp000434335	0.622292	0.976977	0.643048	0.96554	-0.967028	-0.605327	-1.31693	-0.823492	4.41381	-0.170482	-4.30204	3.33691	0.4084
Otu04448	Bacteria	Bacillota_A	Clostridia	Lachnospirales	Lachnospiraceae	Lachnospiraceae	Lachnospiraceae	0.62704	0.979046	0.643385	0.965583	-0.887026	-0.516148	-1.2827	-0.924998	4.43889	-0.188488	-4.23016	3.61086	0.4056
Otu10535	Bacteria	Bacillota_A	Clostridia	Clostridia	Clostridia	Clostridia	Clostridia	0.649324	0.979434	0.659372	0.965789	-0.896318	-0.581727	-1.30363	-0.830988	4.30171	-0.164612	-4.62643	3.34854	0.418
Otu04031	Bacteria	Bacillota_A	Clostridia	Lachnospirales	Lachnospiraceae	Hominisplanchenecus	Hominisplanchenecus faecis	0.649717	0.978696	0.658615	0.96583	-0.866564	-0.525933	-1.19561	-0.806562	4.26811	-0.158004	-4.49147	3.68415	0.4164
Otu00842	Bacteria	Bacillota_A	Clostridia	Clostridiales	Clostridiaceae	Clostridium	Clostridium lentum	0.67582	0.983247	0.689052	0.965882	-0.999981	-0.71163	-1.34961	-0.670141	4.21775	-0.13527	-4.36526	3.69679	0.429428
Otu01824	Bacteria	Bacillota_A	Clostridia	Lachnospirales	Lachnospiraceae	Lachnospira	Lachnospira eligens_A	0.751633	0.987073	0.735714	0.96591	-0.698858	-0.70227	-0.693074	0.0623599	4.03155	0.0108458	-4.14167	4.12	0.4932
Otu01639	Bacteria	Bacillota_A	Clostridia	Lachnospirales	Lachnospiraceae	Blautia_A	Blautia_A obeum	0.641462	0.98147	0.652039	0.965922	-0.933334	-0.543313	-1.29674	-0.789258	4.29592	-0.152668	-5.09441	3.4936	0.417433
Otu00304	Bacteria	Bacteroidota	Bacteroidia	Bacteroidales	Bacteroidaceae	Bacteroides	Bacteroides	0.745205	0.985045	0.734004	0.966001	-0.711574	-0.764324	-0.658889	0.10151	4.0405	0.0201071	-4.38004	4.51851	0.490204
Otu02616	Bacteria	Bacillota_C	Negativicutes	Veillonellales	Megasphaeraceae	Megasphaera	Megasphaera sp001546855	0.654737	0.979812	0.668632	0.96602	-0.939439	-0.662703	-1.27823	-0.492494	4.08006	-0.100427	-4.57177	3.47073	0.443423
Otu00878	Bacteria	Actinomycetota	Coriobacteriia	Coriobacteriales	Atopobiaceae	Tractidigestivibacter	Tractidigestivibacter sp000752675	0.745435	0.986762	0.720563	0.966211	-0.685988	-0.709889	-0.662748	0.0550618	4.05985	0.0122824	-3.91592	3.83641	0.494602
Otu01852	Bacteria	Bacillota_A	Clostridia	Lachnospirales	Lachnospiraceae	Oliverpabstia	Oliverpabstia intestinalis	0.624019	0.98094	0.651303	0.966253	-0.964898	-0.661482	-1.32293	-0.854454	4.40914	-0.167508	-4.70916	3.50604	0.4164
Otu00340	Bacteria	Bacillota_A	Clostridia	Oscillospirales	Acutalibacteraceae	Avimonas	Avimonas	0.675854	0.980178	0.687606	0.966269	-1.03478	-0.791187	-1.35205	-0.569952	4.1801	-0.121957	-4.60149	3.46792	0.4372
Otu00961	Bacteria	Bacillota_A	Clostridia	Lachnospirales	Lachnospiraceae	Agathobacter	Agathobacter	0.68393	0.985081	0.69526	0.966298	-0.978276	-0.752348	-1.25209	-0.418351	4.2211	-0.0885794	-4.3456	4.13547	0.453419
Otu03696	Bacteria	Bacillota_A	Clostridia	Lachnospirales	Lachnospiraceae	Bariatricus	Bariatricus comes	0.63897	0.981193	0.64761	0.966425	-0.948328	-0.585298	-1.29831	-0.783792	4.27574	-0.145901	-4.35991	3.53161	0.415434
Otu00220	Bacteria	Bacillota_A	Clostridia	Oscillospirales	Oscillospiraceae	Lawsonibacter_A	Lawsonibacter_A hominis	0.732803	0.98783	0.716697	0.966463	-0.686701	-0.755264	-0.597826	0.109336	4.09851	0.0244284	-3.96605	4.20542	0.487005
Otu01017	Bacteria	Bacteroidota	Bacteroidia	Bacteroidales	Bacteroidaceae	Alloprevotella	Alloprevotella timonensis	0.651072	0.980221	0.664377	0.966464	-0.919517	-0.584444	-1.24235	-0.72359	4.30391	-0.144404	-4.73891	3.52408	0.4236
Otu02367	Bacteria	Bacteroidota	Bacteroidia	Bacteroidales	Muribaculaceae	UBA7173	UBA7173 sp001689685	0.74324	0.986191	0.728874	0.966473	-0.730508	-0.780329	-0.682926	0.0272971	4.14622	0.0042611	-3.909	3.93019	0.496202
Otu00971	Bacteria	Bacillota_A	Clostridia	Oscillospirales	Ruminococcaceae	Faecalibacterium	Faecalibacterium	0.625708	0.980982	0.641035	0.966495	-0.938154	-0.558866	-1.3388	-0.903736	4.44648	-0.165184	-4.47117	3.52055	0.4068
Otu00276	Bacteria	Bacillota_I	Bacilli_A	Erysipelotrichales	Coprobacillaceae	Thomasclavelia	Thomasclavelia ramosa	0.635773	0.979547	0.649675	0.966649	-0.978745	-0.594097	-1.32539	-0.776841	4.16066	-0.158769	-4.70721	3.59616	0.416234
Otu06267	Bacteria	Bacteroidota	Bacteroidia	Bacteroidales	Bacteroidaceae	Phocaeicola	Phocaeicola vulgatus	0.635751	0.980072	0.644108	0.966744	-0.915949	-0.556375	-1.29765	-0.747266	4.23483	-0.160032	-4.78525	3.46112	0.4148
Otu01821	Bacteria	Bacteroidota	Bacteroidia	Bacteroidales	Bacteroidaceae	Bacteroides	Bacteroides sp902362375	0.629737	0.979218	0.64916	0.96718	-0.909077	-0.542592	-1.26241	-0.805535	4.32858	-0.169066	-4.31251	3.43851	0.421032
Otu06318	Bacteria	Bacteroidota	Bacteroidia	Bacteroidales	Barnesiellaceae	Barnesiella	Barnesiella intestinihominis	0.641882	0.980105	0.658636	0.967216	-0.910124	-0.623461	-1.22237	-0.688542	4.22831	-0.143193	-4.45715	3.6943	0.421431
Otu01150	Bacteria	Bacillota_A	Clostridia	Oscillospirales	Oscillospiraceae	Oscillospiraceae	Oscillospiraceae	0.662105	0.98315	0.669411	0.967243	-0.927087	-0.647997	-1.25832	-0.554053	4.13134	-0.114807	-4.56675	3.79019	0.435826
Otu07517	Bacteria	Bacillota_A	Clostridia	Lachnospirales	Lachnospiraceae	Alitiscatomonas	Alitiscatomonas sp900066535	0.653488	0.982056	0.66126	0.967266	-0.926876	-0.582841	-1.25902	-0.67942	4.11879	-0.141802	-4.46684	3.57795	0.422631
Otu01239	Bacteria	Bacillota_A	Clostridia	Lachnospirales	Lachnospiraceae	Blautia_A	Blautia_A	0.655761	0.981138	0.669879	0.967332	-0.954859	-0.649858	-1.23999	-0.665816	4.43603	-0.133792	-5.2031	3.46267	0.430628
Otu01067	Bacteria	Bacillota_A	Clostridia	Clostridiales	Clostridiaceae	Clostridium	Clostridium lentum	0.741758	0.987324	0.729377	0.967338	-0.732655	-0.76698	-0.70055	0.115972	4.20083	0.0250195	-4.10201	4.09538	0.487405
Otu01140	Bacteria	Bacillota_A	Clostridia	Lachnospirales	Lachnospiraceae	Mediterraneibacter	Mediterraneibacter faecipullorum	0.661245	0.982111	0.661749	0.967402	-0.873821	-0.566534	-1.20945	-0.674246	4.26125	-0.136503	-4.44468	3.7105	0.421831
Otu00610	Bacteria	Bacillota_A	Clostridia	Lachnospirales	Lachnospiraceae	Lachnospiraceae	Lachnospiraceae	0.655425	0.979888	0.667095	0.967431	-0.902038	-0.583641	-1.24058	-0.714821	4.29472	-0.142966	-4.59152	3.66686	0.429028
Otu02521	Bacteria	Bacillota_A	Clostridia	Oscillospirales	Ruminococcaceae	Gemmiger	Gemmiger formicilis	0.639441	0.978896	0.658935	0.967566	-0.914437	-0.598733	-1.2211	-0.82847	4.43645	-0.164576	-4.40864	3.38042	0.415834
Otu02558	Bacteria	Bacteroidota	Bacteroidia	Bacteroidales	Bacteroidaceae	Phocaeicola	Phocaeicola vulgatus	0.725776	0.986392	0.699468	0.967642	-0.63326	-0.686871	-0.547204	0.168114	4.24264	0.0307333	-3.90987	4.00079	0.482607
Otu07029	Bacteria	Bacillota_A	Clostridia	Lachnospirales	Lachnospiraceae	Gallintestinimicrobium	Gallintestinimicrobium propionicum	0.634497	0.979654	0.64268	0.967646	-0.902554	-0.555363	-1.26098	-0.814637	4.35831	-0.159285	-5.01415	3.48011	0.417033
Otu00407	Bacteria	Bacillota_A	Clostridia	Lachnospirales	Lachnospiraceae	Butyribacter	Butyribacter intestini	0.68175	0.98014	0.690563	0.967738	-0.972878	-0.751908	-1.23435	-0.419543	4.12793	-0.0981671	-4.45425	4.10149	0.4488
Otu03189	Bacteria	Actinomycetota	Coriobacteriia	Coriobacteriales	Coriobacteriaceae	Collinsella	Collinsella	0.644638	0.980719	0.660827	0.967814	-0.959659	-0.682896	-1.28272	-0.673656	4.4753	-0.137797	-4.73981	3.48084	0.431427
Otu02703	Bacteria	Bacillota_A	Clostridia	Lachnospirales	Lachnospiraceae	Eubacterium_I	Eubacterium_I ramulus	0.67199	0.980113	0.689359	0.967854	-1.03644	-0.811969	-1.30744	-0.522234	4.12924	-0.106506	-4.33003	3.49508	0.441423
Otu11535	Bacteria	Bacteria	Bacteria	Bacteria	Bacteria	Bacteria	Bacteria	0.644988	0.979764	0.661203	0.967913	-0.96574	-0.671551	-1.30861	-0.778773	4.39147	-0.147066	-4.35915	3.14031	0.4276
Otu11144	Bacteria	Pseudomonadota	Gammaproteobacteria	Enterobacterales	Pasteurellaceae	Aggregatibacter	Aggregatibacter segnis	0.65221	0.981992	0.659424	0.967924	-0.928709	-0.619204	-1.25818	-0.705611	4.23785	-0.140093	-4.69368	3.30867	0.4224
Otu05612	Bacteria	Bacillota_A	Clostridia	Oscillospirales	Acutalibacteraceae	Ruminococcus_E	Ruminococcus_E intestinalis	0.639864	0.977898	0.659316	0.967938	-0.936552	-0.601551	-1.24439	-0.920749	4.37132	-0.183299	-4.56972	3.50798	0.4108
Otu06811	Bacteria	Bacillota_A	Clostridia	Oscillospirales	Ruminococcaceae	Faecalibacterium	Faecalibacterium longum	0.638909	0.979086	0.654991	0.967942	-0.935223	-0.644035	-1.29875	-0.766488	4.29122	-0.149507	-4.39673	3.48677	0.4188
Otu03109	Bacteria	Bacillota_A	Clostridia	Lachnospirales	Lachnospiraceae	Lachnospiraceae	Lachnospiraceae	0.640112	0.984118	0.653424	0.968057	-0.943173	-0.593805	-1.28246	-0.726781	4.16604	-0.154724	-4.59381	3.23155	0.42463
Otu00595	Bacteria	Bacteroidota	Bacteroidia	Bacteroidales	Bacteroidaceae	Alloprevotella	Alloprevotella timonensis	0.678121	0.980718	0.691913	0.96806	-0.940675	-0.713316	-1.2262	-0.426644	4.08008	-0.0942327	-4.60379	3.39877	0.446222
Otu00561	Bacteria	Actinomycetota	Coriobacteriia	Coriobacteriales	Eggerthellaceae	Eggerthellaceae	Eggerthellaceae	0.697377	0.987345	0.670195	0.968228	0.0802047	-0.0627027	0.230723	0.511862	4.15521	0.105554	-3.89068	4.56496	0.4436
Otu07428	Bacteria	Bacillota_A	Clostridia	Lachnospirales	Lachnospiraceae	Bariatricus	Bariatricus comes_A	0.676275	0.978742	0.690346	0.968299	-1.00926	-0.728042	-1.28094	-0.447532	4.11906	-0.0832539	-4.39525	3.73216	0.454618
Otu01734	Bacteria	Bacteroidota	Bacteroidia	Bacteroidales	Bacteroidaceae	Phocaeicola	Phocaeicola vulgatus	0.678467	0.982288	0.697268	0.968344	-0.995137	-0.790504	-1.26438	-0.441294	4.21394	-0.0866641	-4.41401	3.5087	0.456
Otu01196	Bacteria	Bacillota_A	Clostridia	Lachnospirales	Lachnospiraceae	Blautia_A	Blautia_A	0.676775	0.989918	0.654277	0.968427	-0.2208	-0.553254	0.156848	0.518374	4.31372	0.10775	-3.93989	4.41651	0.4376
Otu00649	Bacteria	Bacillota_A	Clostridia	Lachnospirales	Lachnospiraceae	Alitiscatomonas	Alitiscatomonas sp900541255	0.6422	0.984546	0.644255	0.968596	-0.989678	-0.640484	-1.33676	-0.729628	4.32983	-0.141717	-4.72478	3.52508	0.422231
Otu02174	Bacteria	Bacteroidota	Bacteroidia	Bacteroidales	Muribaculaceae	UBA7173	UBA7173 sp001689685	0.659133	0.980956	0.668039	0.968703	-1.02006	-0.74495	-1.35602	-0.601578	4.11365	-0.132259	-3.97019	3.75604	0.4324
Otu01533	Bacteria	Bacillota_A	Clostridia	Oscillospirales	Ruminococcaceae	Gemmiger	Gemmiger qucibialis	0.661882	0.983798	0.663758	0.968722	-1.02413	-0.695741	-1.38657	-0.58708	4.20545	-0.122227	-4.80849	3.52193	0.429028
Otu01599	Bacteria	Bacillota_A	Clostridia	Lachnospirales	Lachnospiraceae	Coprococcus	Coprococcus eutactus	0.637078	0.980229	0.646818	0.968843	-0.974731	-0.594501	-1.37146	-0.833384	4.26919	-0.160026	-4.7674	3.45608	0.417433
Otu00212	Bacteria	Bacillota_I	Bacilli_A	ML615J-28	CAG-313	CAG-313	CAG-313 sp003539625	0.656875	0.983513	0.662532	0.968882	-1.01167	-0.691787	-1.38471	-0.627669	4.11574	-0.128798	-4.53208	3.56	0.433027
Otu00860	Bacteria	Pseudomonadota	Gammaproteobacteria	Enterobacterales	Pasteurellaceae	Haemophilus_A	Haemophilus_A parahaemolyticus	0.678712	0.989201	0.627234	0.968988	0.182977	-0.0512745	0.530159	0.717135	4.4426	0.134907	-3.55478	4.29656	0.4244
Otu07010	Bacteria	Bacillota_A	Clostridia	Oscillospirales	Oscillospiraceae	Pseudoscilispira	Pseudoscilispira sp020555605	0.660996	0.98213	0.6799	0.968999	-1.04226	-0.76533	-1.3948	-0.62668	4.17582	-0.127278	-4.41948	3.44846	0.434226
Otu01127	Bacteria	Fusobacteriota	Fusobacteriia	Fusobacteriales	Fusobacteriaceae	Fusobacterium	Fusobacterium animalis	0.637799	0.981082	0.652056	0.969016	-0.913233	-0.59255	-1.26198	-0.777749	4.3749	-0.151824	-4.654	3.47606	0.422
Otu02574	Bacteria	Bacillota_A	Clostridia	Oscillospirales	Ruminococcaceae	Massilioclostridium	Massilioclostridium facile	0.67094	0.981127	0.682567	0.96902	-1.01525	-0.76012	-1.29064	-0.588815	4.15923	-0.129472	-4.29907	3.68927	0.4344
Otu02698	Bacteria	Bacillota_A	Clostridia	Christensenellales	Pumilibacteraceae	Protoclostridium	Protoclostridium gallicola	0.672121	0.984082	0.693307	0.969029	-0.924335	-0.682911	-1.23422	-0.583077	4.09024	-0.123778	-4.3591	3.46802	0.439424
Otu02424	Bacteria	Bacillota_A	Clostridia	Lachnospirales	Lachnospiraceae	Agathobacter	Agathobacter	0.640347	0.979222	0.651316	0.969062	-0.938451	-0.605984	-1.27515	-0.768206	4.22411	-0.154456	-4.2433	3.79602	0.415834
Otu01797	Bacteria	Bacillota_C	Negativicutes	Veillonellales	Megasphaeraceae	Megasphaera	Megasphaera sp001546855	0.653844	0.980809	0.661848	0.969125	-0.956229	-0.646709	-1.27959	-0.757567	4.39531	-0.143082	-4.45909	3.54425	0.418633
Otu03187	Bacteria	Bacteria	Bacteria	Bacteria	Bacteria	Bacteria	Bacteria	0.67353	0.983147	0.689199	0.96923	-1.06663	-0.776479	-1.36324	-0.521738	4.15138	-0.110132	-4.7027	3.60892	0.444622
Otu06327	Bacteria	Bacillota_A	Clostridia	Oscillospirales	Ruminococcaceae	Merdimmobilis	Merdimmobilis hominis	0.643444	0.979425	0.659667	0.969407	-0.952493	-0.62992	-1.33207	-0.774647	4.2568	-0.150178	-4.758	3.46956	0.417833
Otu09844	Bacteria	Bacillota_A	Clostridia	Oscillospirales	Acutalibacteraceae	Fimenecus	Fimenecus sp000432435	0.6644	0.980026	0.679359	0.969415	-0.973322	-0.699178	-1.2663	-0.566467	4.18837	-0.117251	-4.62653	3.68281	0.441423
Otu00441	Bacteria	Bacillota_A	Clostridia	Oscillospirales	Acutalibacteraceae	Acutalibacter	Acutalibacter timonensis	0.68722	0.983549	0.688939	0.969529	-0.980855	-0.734708	-1.22815	-0.552144	4.09721	-0.11632	-4.61666	3.36491	0.440224
Otu02922	Bacteria	Bacillota_A	Clostridia	Peptostreptococcales	Anaerovoracaceae	Lentihominibacter	Lentihominibacter faecis	0.665282	0.983542	0.686065	0.969616	-0.987354	-0.695424	-1.31159	-0.537305	4.1985	-0.109808	-4.64649	3.70472	0.4452
Otu00874	Bacteria	Bacillota_A	Clostridia	Peptostreptococcales	Peptostreptococcaceae	Peptostreptococcaceae	Peptostreptococcaceae	0.659653	0.982668	0.673749	0.96962	-1.01019	-0.791944	-1.29772	-0.6555	4.18966	-0.128259	-4.471	3.61157	0.4308
Otu01010	Bacteria	Bacillota_A	Clostridia	Lachnospirales	Lachnospiraceae	Oliverpabstia	Oliverpabstia intestinalis	0.709274	0.989823	0.686251	0.969626	-0.0782361	-0.23886	0.115686	0.305041	3.95557	0.0650273	-3.99121	4.8546	0.4612
Otu02743	Bacteria	Bacillota_A	Clostridia	Oscillospirales	Acutalibacteraceae	Ruminococcus_E	Ruminococcus_E	0.677562	0.982552	0.695874	0.969656	-1.01042	-0.75954	-1.30293	-0.54864	4.12495	-0.112793	-4.23276	3.83693	0.444222
Otu01208	Bacteria	Bacillota_A	Clostridia	Oscillospirales	Ruminococcaceae	Ruminococcaceae	Ruminococcaceae	0.627014	0.983319	0.640922	0.969711	-0.955277	-0.580356	-1.31483	-0.764631	4.12132	-0.165058	-4.83683	3.6258	0.4156
Otu01432	Bacteria	Bacillota_A	Clostridia	Lachnospirales	Lachnospiraceae	Mediterraneibacter	Mediterraneibacter faecis	0.744497	0.987129	0.712623	0.969712	-0.654338	-0.679904	-0.611679	0.156043	4.24315	0.0356047	-3.88374	4.11282	0.481008
Otu02916	Bacteria	Bacillota_A	Clostridia	Lachnospirales	Lachnospiraceae	Otoolea	Otoolea fessa	0.678729	0.980539	0.693481	0.969837	-0.995069	-0.746859	-1.2953	-0.444597	4.08238	-0.0947402	-4.76894	3.65957	0.447021
Otu03935	Bacteria	Bacillota_A	Clostridia	Lachnospirales	Lachnospiraceae	Fusicatenibacter	Fusicatenibacter saccharivorans	0.671343	0.985021	0.681636	0.969888	-1.02305	-0.740497	-1.32464	-0.564904	4.21063	-0.112766	-4.53249	3.36921	0.4396
Otu01682	Bacteria	Bacillota_A	Clostridia	Lachnospirales	Lachnospiraceae	Muricomes	Muricomes	0.624594	0.980803	0.635823	0.969958	-0.937594	-0.569093	-1.35261	-0.874831	4.44486	-0.168099	-4.62327	3.55221	0.4116
Otu08978	Bacteria	Actinomycetota	Coriobacteriia	Coriobacteriales	Eggerthellaceae	Anaerotardibacter	Anaerotardibacter sp000436075	0.663937	0.984082	0.675909	0.970016	-0.915205	-0.609887	-1.25214	-0.578476	4.16307	-0.115727	-4.37994	3.39826	0.4388
Otu01744	Bacteria	Bacillota_A	Clostridia	Lachnospirales	Lachnospiraceae	Faecalimonas	Faecalimonas phoceensis	0.63528	0.98265	0.650974	0.970043	-0.960394	-0.58579	-1.25193	-0.879753	4.36698	-0.171212	-4.79899	3.6195	0.4192
Otu06372	Bacteria	Bacillota_A	Clostridia	Oscillospirales	Butyricicoccaceae	Agathobaculum	Agathobaculum ammoniilyticum	0.66004	0.980831	0.679818	0.970056	-1.02357	-0.791608	-1.31524	-0.589841	4.08255	-0.115034	-4.49352	3.64382	0.435826
Otu01211	Bacteria	Bacteroidota	Bacteroidia	Bacteroidales	Bacteroidaceae	Prevotella	Prevotella	0.61622	0.982388	0.634108	0.970092	-0.937631	-0.600685	-1.29594	-0.917597	4.4946	-0.173371	-4.50278	3.12184	0.409436
Otu02171	Bacteria	Bacillota_A	Clostridia	Lachnospirales	Lachnospiraceae	Coprococcus	Coprococcus eutactus	0.637088	0.982697	0.655225	0.970208	-0.925773	-0.612834	-1.26862	-0.853092	4.36356	-0.165888	-4.47955	3.17879	0.415034
Otu01052	Bacteria	Bacillota_A	Clostridia	Peptostreptococcales	Anaerovoracaceae	Eubacterium_B	Eubacterium_B sulci	0.645749	0.981983	0.658723	0.97021	-0.936497	-0.629243	-1.25703	-0.841711	4.34075	-0.160047	-4.59207	3.71683	0.4164
Otu01761	Bacteria	Bacteroidota	Bacteroidia	Bacteroidales	Marinifilaceae	Butyricimonas	Butyricimonas paravirosa	0.657835	0.982627	0.666121	0.970282	-0.957722	-0.668651	-1.26259	-0.640245	4.16007	-0.131139	-4.63623	3.69655	0.434226
Otu07277	Bacteria	Bacillota_A	Clostridia	Oscillospirales	Ruminococcaceae	Anaerotruncus	Anaerotruncus colihominis_A	0.635975	0.982927	0.656818	0.970421	-0.942285	-0.645206	-1.26675	-0.778055	4.31909	-0.157996	-4.83242	3.62197	0.423031
Otu04306	Bacteria	Bacteroidota	Bacteroidia	Bacteroidales	Bacteroidaceae	Bacteroides	Bacteroides	0.655599	0.979051	0.666234	0.970496	-0.892164	-0.60681	-1.23502	-0.706147	4.20512	-0.143718	-4.36435	3.66102	0.424
Otu01889	Bacteria	Actinomycetota	Coriobacteriia	Coriobacteriales	Atopobiaceae	Olsenella_F	Olsenella_F sp001189515	0.670366	0.981165	0.694532	0.970605	-0.977096	-0.734083	-1.25708	-0.548665	4.26774	-0.106146	-4.42307	3.33119	0.442223
Otu01315	Bacteria	Bacteroidota	Bacteroidia	Bacteroidales	Bacteroidaceae	Phocaeicola	Phocaeicola sartorii	0.652299	0.983629	0.66558	0.970665	-0.920628	-0.626179	-1.23267	-0.625898	4.20725	-0.132892	-4.60208	3.47233	0.4316
Otu02132	Bacteria	Bacteroidota	Bacteroidia	Bacteroidales	Bacteroidaceae	Phocaeicola	Phocaeicola coprocola	0.582311	0.984849	0.584827	0.970695	-0.029763	0.415463	-0.578336	-0.918256	3.74609	-0.21065	-5.4183	3.08565	0.3792
Otu02413	Bacteria	Bacillota_A	Clostridia	TANB77	CAG-508	CAG-269	CAG-269 sp934120045	0.69243	0.986386	0.699775	0.970756	-1.04663	-0.81669	-1.29476	-0.421169	4.16146	-0.0896861	-4.30034	3.70514	0.4504
Otu04929	Bacteria	Bacillota_A	Clostridia	Lachnospirales	Lachnospiraceae	Agathobacter	Agathobacter rectalis	0.68179	0.98529	0.689229	0.970802	-0.941711	-0.684494	-1.25821	-0.479051	4.08465	-0.0993863	-4.74094	4.03148	0.4488
Otu02852	Bacteria	Bacillota_A	Clostridia	Lachnospirales	Lachnospiraceae	Blautia_A	Blautia_A faecis	0.631555	0.981649	0.649766	0.970829	-0.910801	-0.605464	-1.23924	-0.838097	4.5042	-0.160204	-4.35059	3.25784	0.423031
Otu00271	Bacteria	Bacillota_A	Clostridia	Oscillospirales	Oscillospiraceae	Scatomorpha	Scatomorpha sp900545405	0.696311	0.989857	0.666359	0.970862	-0.266748	-0.602469	0.134346	0.493844	4.31026	0.100645	-3.85971	4.57122	0.447821
Otu06761	Bacteria	Bacillota_A	Clostridia	TANB77	CAG-508	CAG-269	CAG-269 sp003525075	0.677428	0.983654	0.678939	0.9709	-0.997257	-0.699998	-1.27907	-0.467918	4.0998	-0.101987	-4.60557	3.70111	0.447421
Otu05925	Bacteria	Pseudomonadota	Alphaproteobacteria	RF32	CAG-239	Scatacola_A	Scatacola_A faecigallinarum	0.660183	0.982592	0.682013	0.970919	-0.972562	-0.711062	-1.30601	-0.601738	4.20095	-0.123277	-4.50402	3.64063	0.4316
Otu01436	Bacteria	Bacillota_A	Clostridia	Lachnospirales	Lachnospiraceae	Bariatricus	Bariatricus	0.74152	0.990284	0.728069	0.970921	-0.694663	-0.724631	-0.661104	0.0569641	4.14807	0.0129396	-3.95569	4.03223	0.4904
Otu09222	Bacteria	Bacillota_A	Clostridia	Oscillospirales	Ruminococcaceae	Ruminococcaceae	Ruminococcaceae	0.667094	0.986262	0.683636	0.971121	-0.952412	-0.68637	-1.247	-0.61547	4.15126	-0.13012	-4.51231	4.09833	0.433826
Otu00074	Bacteria	Bacillota_A	Clostridia	Lachnospirales	Lachnospiraceae	Butyrivibrio_A	Butyrivibrio_A crossotus	0.643571	0.985575	0.657333	0.97122	-0.971881	-0.606099	-1.37145	-0.756863	4.2713	-0.155343	-4.63536	3.42265	0.416
Otu07024	Bacteria	Bacillota_C	Negativicutes	Veillonellales	Megasphaeraceae	Megasphaera	Megasphaera sp001546855	0.659187	0.981728	0.682926	0.971246	-0.973894	-0.738935	-1.27945	-0.517022	4.15818	-0.106722	-4.67268	3.26563	0.442623
Otu00799	Bacteria	Bacillota_A	Clostridia	Oscillospirales	Ruminococcaceae	Faecalibacterium	Faecalibacterium	0.669301	0.982222	0.693411	0.971377	-0.933228	-0.683351	-1.24318	-0.489557	4.03188	-0.103735	-4.77048	3.50646	0.446
Otu00156	Bacteria	Bacillota_A	Clostridia	Lachnospirales	Lachnospiraceae	Enterocloster	Enterocloster bolteae	0.746207	0.989082	0.739688	0.971424	-0.710896	-0.729673	-0.687491	-0.0219506	4.12572	-0.00645984	-3.72852	4.35368	0.496601
Otu05116	Bacteria	Bacillota_A	Clostridia	Lachnospirales	Lachnospiraceae	Lachnospiraceae	Lachnospiraceae	0.665108	0.981239	0.676476	0.971481	-1.0171	-0.70863	-1.37678	-0.55523	4.20405	-0.121805	-4.62466	3.43946	0.435026
Otu05199	Bacteria	Bacillota_A	Clostridia	Peptostreptococcales	Peptostreptococcaceae	Terrisporobacter	Terrisporobacter othiniensis	0.678295	0.985144	0.688446	0.971536	-0.985325	-0.754177	-1.23869	-0.524741	4.24268	-0.107307	-4.53534	3.85221	0.4436
Otu01624	Bacteria	Bacillota_A	Clostridia	Oscillospirales	Oscillospiraceae	CAG-170	CAG-170 sp000432135	0.654669	0.983762	0.680996	0.971543	-0.931463	-0.649558	-1.24419	-0.611862	4.16096	-0.129372	-4.51945	3.58432	0.432
Otu03660	Bacteria	Bacillota_A	Clostridia	Oscillospirales	Acutalibacteraceae	Fimenecus	Fimenecus sp000432435	0.642897	0.981408	0.648052	0.971548	-0.917521	-0.572425	-1.26355	-0.740921	4.26982	-0.16041	-4.17043	3.55672	0.4172
Otu01423	Bacteria	Bacillota_A	Clostridia	Oscillospirales	Ruminococcaceae	Gemmiger	Gemmiger qucibialis	0.673237	0.986082	0.684749	0.971552	-1.03843	-0.768083	-1.37717	-0.539757	4.14854	-0.105818	-4.38589	3.57685	0.441024
Otu00287	Bacteria	Bacillota_A	Clostridia	Lachnospirales	Lachnospiraceae	CAG-194	CAG-194 sp018917935	0.665731	0.981	0.679346	0.971586	-0.972527	-0.691822	-1.29643	-0.56581	4.15341	-0.119596	-4.7836	3.61372	0.4392
Otu00688	Bacteria	Bacillota_C	Negativicutes	Acidaminococcales	Acidaminococcaceae	Phascolarctobacterium	Phascolarctobacterium faecium	0.692197	0.984727	0.714892	0.971587	-1.0206	-0.84173	-1.26426	-0.420538	4.1871	-0.0843542	-4.89638	3.70998	0.4512
Otu01007	Bacteria	Bacteroidota	Bacteroidia	Bacteroidales	Bacteroidaceae	Bacteroides	Bacteroides	0.65802	0.98341	0.663394	0.971602	-0.906767	-0.621369	-1.23323	-0.72189	4.28538	-0.145431	-4.65496	3.67062	0.4228
Otu05478	Bacteria	Bacteroidota	Bacteroidia	Bacteroidales	Bacteroidaceae	Phocaeicola	Phocaeicola coprocola	0.646909	0.9816	0.661926	0.971611	-0.953815	-0.620685	-1.34639	-0.710423	4.20106	-0.143326	-4.39935	3.58336	0.4188
Otu04065	Bacteria	Bacillota_A	Clostridia	Lachnospirales	Lachnospiraceae	Mediterraneibacter	Mediterraneibacter massiliensis	0.666319	0.982607	0.666918	0.971646	-0.892616	-0.612971	-1.23037	-0.559766	4.17841	-0.109636	-4.96993	3.62175	0.4356
Otu02459	Bacteria	Bacillota_A	Clostridia	Oscillospirales	Ruminococcaceae	Gemmiger	Gemmiger qucibialis	0.672757	0.982181	0.695152	0.971648	-0.975842	-0.731536	-1.23664	-0.526813	4.20671	-0.109349	-4.56971	3.45035	0.437425
Otu00625	Bacteria	Bacteroidota	Bacteroidia	Bacteroidales	Tannerellaceae	Parabacteroides	Parabacteroides distasonis	0.677786	0.984231	0.682823	0.971662	-0.99969	-0.705656	-1.30166	-0.519676	4.18276	-0.10805	-4.46956	3.47318	0.4416
Otu00146	Bacteria	Pseudomonadota	Gammaproteobacteria	Enterobacterales	Enterobacteriaceae	Enterobacter	Enterobacter	0.626639	0.98082	0.635571	0.971677	-0.95159	-0.639737	-1.33262	-0.895503	4.46197	-0.167064	-4.15822	3.41706	0.417433
Otu01504	Bacteria	Bacillota_A	Clostridia	Lachnospirales	Lachnospiraceae	Coprococcus	Coprococcus aceti	0.667239	0.983962	0.680619	0.971699	-1.01085	-0.739686	-1.34891	-0.59273	4.08239	-0.121599	-4.68653	3.60645	0.432
Otu06561	Bacteria	Bacteroidota	Bacteroidia	Bacteroidales	Bacteroidaceae	Phocaeicola	Phocaeicola massiliensis	0.677851	0.985587	0.685377	0.971716	-1.0285	-0.772618	-1.28775	-0.546646	4.3225	-0.111218	-4.59137	3.80469	0.441024
Otu01096	Bacteria	Bacteroidota	Bacteroidia	Bacteroidales	Bacteroidaceae	Phocaeicola	Phocaeicola	0.756732	0.990863	0.733887	0.971739	-0.73235	-0.746292	-0.715371	-0.0681851	4.07874	-0.0150657	-3.93481	3.97136	0.4924
Otu02188	Bacteria	Bacillota_A	Clostridia	Lachnospirales	Lachnospiraceae	Agathobacter	Agathobacter	0.676209	0.98435	0.695294	0.971764	-1.03232	-0.817827	-1.28581	-0.473558	4.25154	-0.0941874	-4.75712	4.09203	0.4436
Otu06481	Bacteria	Bacteroidota	Bacteroidia	Bacteroidales	Bacteroidaceae	Phocaeicola	Phocaeicola	0.681779	0.982729	0.700264	0.971849	-0.99874	-0.772292	-1.26684	-0.454959	4.09768	-0.0945041	-4.50353	4.00187	0.4508
Otu01907	Bacteria	Bacillota_A	Clostridia	TANB77	CAG-508	CAG-245	CAG-245 sp000435175	0.667942	0.98229	0.67913	0.971884	-0.940626	-0.684368	-1.25223	-0.503601	4.09458	-0.100705	-4.37222	3.70037	0.4416
Otu02450	Bacteria	Bacillota_A	Clostridia	Lachnospirales	Lachnospiraceae	Butyribacter	Butyribacter sp003529475	0.674484	0.983866	0.6849	0.971893	-0.97127	-0.753739	-1.2774	-0.57491	4.14809	-0.113266	-4.70997	3.55254	0.4352
Otu02176	Bacteria	Bacillota_A	Clostridia	Oscillospirales	Oscillospiraceae	Vescimonas	Vescimonas sp000435555	0.656662	0.982198	0.664723	0.972042	-0.989579	-0.721348	-1.31647	-0.52148	4.12377	-0.103224	-4.8351	3.8972	0.4432
Otu00753	Bacteria	Bacillota_A	Clostridia	Oscillospirales	Ruminococcaceae	Gemmiger	Gemmiger formicilis	0.666079	0.98381	0.675113	0.972062	-0.996333	-0.68268	-1.29575	-0.572089	4.15898	-0.119709	-4.6959	3.83446	0.4332
Otu01551	Bacteria	Bacteroidota	Bacteroidia	Bacteroidales	Bacteroidaceae	Phocaeicola	Phocaeicola sp959599425	0.658879	0.983026	0.679117	0.97208	-0.992645	-0.723807	-1.31766	-0.640602	4.08546	-0.131402	-4.78144	3.67535	0.4284
Otu06501	Bacteria	Bacillota_A	Clostridia	Oscillospirales	Oscillospiraceae	Vescimonas	Vescimonas coprocola	0.661956	0.984362	0.673584	0.972186	-0.99074	-0.695184	-1.33995	-0.631782	4.18905	-0.12098	-4.5359	3.49545	0.434
Otu01449	Bacteria	Bacillota_A	Clostridia	Oscillospirales	Oscillospiraceae	Vescimonas	Vescimonas sp000435555	0.668198	0.982533	0.682446	0.97219	-0.970973	-0.697523	-1.27949	-0.433918	4.28316	-0.0849804	-4.74162	3.36596	0.451419
Otu06828	Bacteria	Bacillota_A	Clostridia	TANB77	CAG-508	CAG-269	CAG-269	0.696207	0.983132	0.700675	0.972242	-0.937796	-0.732791	-1.19542	-0.453115	4.11932	-0.0922467	-4.57219	3.69342	0.45022
Otu04304	Bacteria	Bacillota_A	Clostridia	Monoglobales	Monoglobaceae	Monoglobus	Monoglobus pectinilyticus	0.672871	0.982952	0.689403	0.972293	-0.953079	-0.667154	-1.29441	-0.506988	4.17864	-0.105235	-4.3315	3.71549	0.443023
Otu04098	Bacteria	Bacillota_A	Clostridia	Lachnospirales	Lachnospiraceae	Blautia_A	Blautia_A wexlerae	0.668284	0.984642	0.686918	0.972327	-0.964879	-0.712592	-1.27023	-0.594971	4.11284	-0.117445	-4.76752	3.93408	0.435826
Otu01130	Bacteria	Actinomycetota	Actinomycetes	Mycobacteriales	Mycobacteriaceae	Corynebacterium	Corynebacterium kefirresidentii	0.671471	0.982568	0.686329	0.97235	-1.02751	-0.769377	-1.28145	-0.609702	4.28791	-0.117698	-4.4745	3.64257	0.4364
Otu01962	Bacteria	Bacillota_A	Clostridia	Oscillospirales	Acutalibacteraceae	Ruminococcus_E	Ruminococcus_E sp934476515	0.65455	0.984317	0.676255	0.972353	-0.888363	-0.541785	-1.23847	-0.699937	4.26091	-0.145585	-4.75208	3.20472	0.42423
Otu02752	Bacteria	Bacillota_A	Clostridia	Lachnospirales	Lachnospiraceae	Lachnospiraceae	Lachnospiraceae	0.674983	0.98355	0.683944	0.972355	-0.992439	-0.71724	-1.31129	-0.537474	4.16794	-0.111397	-4.25222	3.89227	0.4388
Otu01776	Bacteria	Bacillota_A	Clostridia	Lachnospirales	Lachnospiraceae	Eubacterium_I	Eubacterium_I ramulus	0.652662	0.982944	0.673442	0.972371	-0.957361	-0.640602	-1.25729	-0.718205	4.3672	-0.137554	-4.51538	3.41023	0.4272
Otu01497	Bacteria	Pseudomonadota	Alphaproteobacteria	RF32	CAG-239	Scatacola_A	Scatacola_A faecigallinarum	0.689052	0.982854	0.700229	0.972384	-1.01187	-0.804545	-1.23739	-0.525479	4.12349	-0.110608	-5.26381	3.68669	0.444622
Otu01700	Bacteria	Bacillota_A	Clostridia	Lachnospirales	Lachnospiraceae	Eubacterium_F	Eubacterium_F sp003491505	0.682046	0.981216	0.695853	0.97244	-0.999108	-0.733007	-1.2924	-0.521158	4.23077	-0.101232	-4.69046	3.99398	0.44
Otu01194	Bacteria	Bacillota_A	Clostridia	Oscillospirales	Ruminococcaceae	Ruminococcus_C	Ruminococcus_C sp000433635	0.666245	0.983368	0.684974	0.972441	-1.05628	-0.812973	-1.34724	-0.589527	4.1505	-0.120702	-4.40293	3.67769	0.438225
Otu00418	Bacteria	Bacillota_C	Negativicutes	Acidaminococcales	Acidaminococcaceae	Phascolarctobacterium_A	Phascolarctobacterium_A succinatutens	0.65824	0.982049	0.671052	0.972443	-1.01081	-0.778884	-1.29386	-0.51043	4.2048	-0.106008	-4.35413	3.4566	0.4428
Otu01505	Bacteria	Bacillota_I	Bacilli_A	Erysipelotrichales	Erysipelotrichaceae	Bulleidia	Bulleidia moorei	0.65851	0.982256	0.668749	0.972457	-0.981751	-0.684377	-1.30766	-0.656085	4.30595	-0.12055	-4.51097	3.71151	0.4288
Otu03014	Bacteria	Bacillota_A	Clostridia	TANB77	CAG-508	CAG-245	CAG-245 sp000435175	0.674211	0.984415	0.688394	0.972488	-0.997405	-0.763368	-1.27738	-0.504573	4.17948	-0.104519	-4.07544	3.72648	0.4436
Otu01478	Bacteria	Actinomycetota	Actinomycetes	Actinomycetales	Actinomycetaceae	Actinomyces	Actinomyces sp001278845	0.676713	0.981262	0.684498	0.972573	-0.978051	-0.727025	-1.24744	-0.5556	4.2143	-0.113771	-4.60135	3.90856	0.4436
Otu06804	Bacteria	Bacillota_A	Clostridia	Lachnospirales	Lachnospiraceae	Enterocloster	Enterocloster sp000431375	0.670384	0.983293	0.681805	0.972615	-0.959492	-0.68222	-1.31515	-0.646143	4.13045	-0.135697	-4.89566	4.18158	0.4276
Otu03944	Bacteria	Bacillota_A	Clostridia	Oscillospirales	Ruminococcaceae	Faecalibacterium	Faecalibacterium sp900758465	0.638758	0.98382	0.655126	0.972686	-0.919576	-0.572666	-1.29808	-0.758764	4.23191	-0.160225	-5.01669	3.53373	0.42383
Otu04163	Bacteria	Bacillota_A	Clostridia	Lachnospirales	Lachnospiraceae	Lachnospiraceae	Lachnospiraceae	0.668503	0.984644	0.687238	0.972817	-0.962359	-0.695788	-1.22366	-0.522501	4.12789	-0.105623	-4.88182	3.58557	0.4424
Otu00493	Bacteria	Bacillota_A	Clostridia	Lachnospirales	Lachnospiraceae	Blautia_A	Blautia_A acetigignens	0.58972	0.982345	0.598602	0.972872	-0.221095	0.284765	-0.654663	-1.18795	4.3759	-0.237392	-4.74088	3.37508	0.3868
Otu01626	Bacteria	Bacillota_A	Clostridia	Oscillospirales	Ruminococcaceae	Bittarella	Bittarella massiliensis	0.670156	0.9821	0.686636	0.972928	-0.974503	-0.713068	-1.32024	-0.602079	4.13054	-0.127879	-4.24663	3.72042	0.429428
Otu08184	Bacteria	Bacillota_A	Clostridia	Peptostreptococcales	Anaerovoracaceae	Mogibacterium	Mogibacterium diversum	0.653766	0.985562	0.670013	0.972951	-0.931452	-0.609647	-1.25618	-0.734587	4.32353	-0.142744	-4.38691	3.44251	0.42623
Otu00894	Bacteria	Bacillota_A	Clostridia	Oscillospirales	Oscillospiraceae	Vescimonas	Vescimonas sp000435555	0.736274	0.990128	0.723359	0.972983	-0.78815	-0.81406	-0.7615	0.100183	4.10313	0.0201878	-4.0212	4.42154	0.486
Otu01288	Bacteria	Bacillota_A	Clostridia	Oscillospirales	Feifaniaceae	Feifania	Feifania hominis	0.681251	0.985148	0.691693	0.972999	-0.936705	-0.692222	-1.21374	-0.529785	4.15781	-0.114772	-4.40828	3.83671	0.433027
Otu05059	Bacteria	Bacillota_A	Clostridia	Lachnospirales	Lachnospiraceae	Lachnoclostridium_B	Lachnoclostridium_B ammoniilytica	0.677151	0.982614	0.696874	0.973161	-0.965468	-0.754373	-1.23594	-0.50599	4.24643	-0.0998352	-4.08762	3.43643	0.44902
Otu00006	Bacteria	Bacillota_C	Negativicutes	Veillonellales	Dialisteraceae	Dialister	Dialister hominis	0.740286	0.990819	0.728104	0.9732	0.037526	-0.0765595	0.179209	0.199518	3.94995	0.0393985	-4.16187	4.70227	0.4788
Otu03633	Bacteria	Bacillota_A	Clostridia	Lachnospirales	Lachnospiraceae	Lientehia	Lientehia dongpingensis	0.672945	0.982691	0.689727	0.973206	-0.943194	-0.687979	-1.22899	-0.533419	4.23907	-0.110048	-4.56779	3.4712	0.4368
Otu00005	Bacteria	Pseudomonadota	Gammaproteobacteria	Enterobacterales	Succinivibrionaceae	Succinivibrio	Succinivibrio sp000431835	0.682114	0.985537	0.690952	0.973235	-0.95915	-0.670464	-1.25765	-0.521915	4.07297	-0.105962	-4.71113	3.52197	0.445022
Otu01009	Bacteria	Actinomycetota	Coriobacteriia	Coriobacteriales	Eggerthellaceae	Senegalimassilia	Senegalimassilia anaerobia	0.719991	0.9898	0.689684	0.973243	0.0141428	-0.112825	0.186394	0.362795	4.078	0.0684877	-4.15221	4.18088	0.461415
Otu02227	Bacteria	Bacteroidota	Bacteroidia	Bacteroidales	Bacteroidaceae	Bacteroides	Bacteroides	0.68	0.98083	0.696377	0.973264	-0.944464	-0.658761	-1.27344	-0.531563	4.13451	-0.113426	-4.25248	3.8397	0.442223
Otu02073	Bacteria	Bacillota_A	Clostridia	Oscillospirales	Acutalibacteraceae	Fimenecus	Fimenecus sp000432435	0.653883	0.981884	0.668563	0.973312	-0.980386	-0.701395	-1.28284	-0.688713	4.35369	-0.132744	-4.57186	3.85475	0.431427
Otu02373	Bacteria	Bacteroidota	Bacteroidia	Bacteroidales	Bacteroidaceae	Phocaeicola	Phocaeicola coprocola	0.672517	0.985782	0.681991	0.973377	-0.964977	-0.765033	-1.19034	-0.517407	4.13192	-0.098496	-4.64652	3.38984	0.4452
Otu05158	Bacteria	Bacillota_A	Clostridia	Lachnospirales	Lachnospiraceae	Lachnospiraceae	Lachnospiraceae	0.670654	0.984975	0.688797	0.97354	-0.953709	-0.689969	-1.28337	-0.545359	4.14804	-0.110919	-4.35267	3.44488	0.437025
Otu07651	Bacteria	Bacteroidota	Bacteroidia	Bacteroidales	Tannerellaceae	Parabacteroides	Parabacteroides distasonis	0.691715	0.984489	0.694286	0.97363	-0.994234	-0.726911	-1.27396	-0.478149	4.07844	-0.10807	-4.17762	4.04738	0.446621
Otu01083	Bacteria	Bacteroidota	Bacteroidia	Bacteroidales	Bacteroidaceae	Phocaeicola	Phocaeicola	0.685347	0.984381	0.689299	0.973648	-0.950587	-0.70644	-1.20818	-0.480548	4.08819	-0.0958756	-4.46735	3.77227	0.452
Otu01122	Bacteria	Bacillota_A	Clostridia	Oscillospirales	Oscillospiraceae	Dysosmobacter	Dysosmobacter avistercoris	0.67828	0.98104	0.685498	0.973651	-0.955505	-0.716839	-1.2308	-0.429518	4.25479	-0.0843372	-4.56965	3.71007	0.4504
Otu01169	Bacteria	Bacillota_A	Clostridia	Oscillospirales	Ruminococcaceae	Ruminococcaceae	Ruminococcaceae	0.648552	0.983741	0.663377	0.973722	-0.931564	-0.601643	-1.30135	-0.706648	4.23401	-0.13727	-5.41424	3.59	0.4244
Otu01351	Bacteria	Bacillota_A	Clostridia	Oscillospirales	Ruminococcaceae	HUN007	HUN007 sp016296165	0.654136	0.986897	0.670152	0.973735	-0.974914	-0.651454	-1.2689	-0.803134	4.41074	-0.14703	-4.79305	3.54179	0.426629
Otu04376	Bacteria	Bacillota_A	Clostridia	Lachnospirales	Lachnospiraceae	Dorea_A	Dorea_A contorta_A	0.663419	0.982816	0.681035	0.973749	-1.03352	-0.773137	-1.31929	-0.588908	4.12959	-0.115462	-4.51029	3.51917	0.4324
Otu02532	Bacteria	Bacillota_A	Clostridia	Lachnospirales	Lachnospiraceae	Butyrivibrio_A	Butyrivibrio_A crossotus	0.662595	0.984699	0.677667	0.973761	-0.993835	-0.739402	-1.29508	-0.609466	4.24047	-0.117985	-4.39725	3.44055	0.437025
Otu09121	Bacteria	Bacteroidota	Bacteroidia	Bacteroidales	Bacteroidaceae	Phocaeicola	Phocaeicola	0.662812	0.983981	0.673991	0.973773	-0.979665	-0.684503	-1.32216	-0.570634	4.04929	-0.114116	-4.62932	3.53693	0.436
Otu03330	Bacteria	Bacillota_A	Clostridia	TANB77	CAG-508	CAG-269	CAG-269 sp003525075	0.682389	0.984362	0.696299	0.973822	-1.01617	-0.780557	-1.32314	-0.533578	4.2283	-0.101259	-4.40638	3.75931	0.441823
Otu01058	Bacteria	Bacteroidota	Bacteroidia	Bacteroidales	Bacteroidaceae	Bacteroides	Bacteroides intestinalis	0.714859	0.989392	0.682424	0.973873	0.0190098	-0.108154	0.199422	0.432677	4.20747	0.0872344	-3.72956	4.43158	0.460616
Otu03403	Bacteria	Bacillota_C	Negativicutes	Veillonellales	Dialisteraceae	Allisonella	Allisonella histaminiformans	0.607994	0.985566	0.635186	0.973968	-0.957045	-0.624512	-1.25425	-0.918015	4.53902	-0.175071	-4.7184	3.18386	0.4128
Otu00816	Bacteria	Bacillota_A	Clostridia	Oscillospirales	Oscillospiraceae	Oscillospiraceae	Oscillospiraceae	0.468453	0.983544	0.474805	0.974027	0.735025	1.3751	0.151974	-1.66166	4.13585	-0.345155	-5.66264	2.9033	0.333067
Otu06794	Bacteria	Bacillota_A	Clostridia	Lachnospirales	Lachnospiraceae	Lachnospiraceae	Lachnospiraceae	0.672204	0.984217	0.67913	0.974043	-0.971769	-0.723846	-1.23678	-0.536612	4.16303	-0.103104	-4.65231	3.76619	0.442223
Otu00496	Bacteria	Bacillota_A	Clostridia	Oscillospirales	Acutalibacteraceae	Acutalibacteraceae	Acutalibacteraceae	0.679754	0.985864	0.694857	0.974049	-0.940017	-0.707619	-1.19907	-0.455306	3.98807	-0.0977571	-4.87441	3.8634	0.45
Otu05926	Bacteria	Bacteroidota	Bacteroidia	Bacteroidales	Bacteroidaceae	Prevotella	Prevotella	0.681887	0.986655	0.684909	0.974077	-0.975504	-0.745594	-1.25678	-0.582127	4.23484	-0.116627	-4.42318	3.73184	0.4396
Otu00921	Bacteria	Bacillota_A	Clostridia	Oscillospirales	Ruminococcaceae	Faecalibacterium	Faecalibacterium hattorii	0.640496	0.987114	0.65919	0.974224	-0.890251	-0.582811	-1.18268	-0.755867	4.39763	-0.143284	-4.11088	3.29515	0.4216
Otu02856	Bacteria	Bacillota_A	Clostridia	Lachnospirales	Lachnospiraceae	Agathobacter	Agathobacter	0.693586	0.984773	0.70829	0.974245	-0.939377	-0.713719	-1.21676	-0.533127	4.14413	-0.105869	-3.91942	3.75686	0.4444
Otu01916	Bacteria	Bacillota_A	Clostridia	Christensenellales	NSJ-53	Gehongia	Gehongia tenuis	0.685253	0.983276	0.694052	0.974257	-1.02211	-0.764489	-1.305	-0.407015	4.07267	-0.0899722	-4.17818	3.82872	0.4524
Otu03041	Bacteria	Bacillota_I	Bacilli_A	Erysipelotrichales	Coprobacillaceae	Catenibacterium	Catenibacterium mitsuokai	0.657642	0.988062	0.678489	0.974279	-0.90455	-0.66332	-1.19237	-0.687651	4.28195	-0.129083	-4.70364	3.82529	0.436
Otu00911	Bacteria	Bacillota_A	Clostridia	Lachnospirales	Lachnospiraceae	Lachnospiraceae	Lachnospiraceae	0.66503	0.983257	0.682143	0.974309	-1.03355	-0.743063	-1.3621	-0.544792	4.23185	-0.110077	-4.25487	3.9486	0.4432
Otu00360	Bacteria	Bacillota_A	Clostridia	Lachnospirales	Lachnospiraceae	Hungatella	Hungatella effluvii	0.757122	0.990553	0.745268	0.974343	-0.590803	-0.593666	-0.584713	0.0519493	4.40857	0.0109079	-3.75306	3.62973	0.4944
Otu01499	Bacteria	Bacillota_A	Clostridia	Lachnospirales	Lachnospiraceae	Bariatricus	Bariatricus comes	0.667732	0.985007	0.680251	0.974418	-1.01052	-0.763465	-1.30674	-0.610662	4.12836	-0.12242	-4.54871	3.68242	0.432227
Otu03238	Bacteria	Bacteroidota	Bacteroidia	Bacteroidales	Marinifilaceae	Butyricimonas	Butyricimonas virosa	0.684668	0.985814	0.692043	0.974437	-0.991143	-0.726966	-1.31245	-0.515345	4.26098	-0.105316	-4.49554	3.72413	0.442223
Otu10182	Bacteria	Bacillota_A	Clostridia	Christensenellales	Aristaeellaceae	Ventricola	Ventricola sp900542395	0.668161	0.9859	0.679909	0.974466	-1.00624	-0.711959	-1.32909	-0.531116	4.15277	-0.100791	-4.60475	3.47859	0.4408
Otu02841	Bacteria	Bacillota_A	Clostridia	Lachnospirales	Lachnospiraceae	Agathobacter	Agathobacter	0.669068	0.987413	0.680052	0.974543	-0.967815	-0.690319	-1.24849	-0.589487	4.00211	-0.122542	-4.20547	4.14299	0.433427
Otu00854	Bacteria	Bacteroidota	Bacteroidia	Bacteroidales	P3	Pullibacteroides	Pullibacteroides sp014803485	0.671795	0.98597	0.682706	0.974659	-0.964354	-0.70007	-1.26449	-0.429973	4.14821	-0.0909269	-4.5046	3.67027	0.4468
Otu02391	Bacteria	Bacillota_A	Clostridia	Oscillospirales	Ruminococcaceae	Gemmiger	Gemmiger formicilis	0.673793	0.981681	0.685602	0.974666	-1.02422	-0.771728	-1.33232	-0.528709	4.25246	-0.105346	-4.79127	3.59767	0.443023
Otu06146	Bacteria	Bacteroidota	Bacteroidia	Bacteroidales	Bacteroidaceae	Phocaeicola	Phocaeicola coprocola	0.668531	0.985158	0.685762	0.974717	-0.977346	-0.724866	-1.26601	-0.516522	4.10773	-0.104727	-4.7401	3.53985	0.4424
Otu01711	Bacteria	Bacillota_A	Clostridia	Oscillospirales	Oscillospiraceae	Oscillospiraceae	Oscillospiraceae	0.680254	0.984663	0.693909	0.974741	-1.00667	-0.770896	-1.29318	-0.55908	4.20967	-0.117578	-4.18274	3.75266	0.437825
Otu01386	Bacteria	Bacteroidota	Bacteroidia	Bacteroidales	Marinifilaceae	Butyricimonas	Butyricimonas	0.683607	0.985075	0.694463	0.974813	-0.96747	-0.727469	-1.22798	-0.514973	4.07025	-0.101529	-4.38106	3.81425	0.444222
Otu02600	Bacteria	Bacillota_C	Negativicutes	Veillonellales	Veillonellaceae	F0422	F0422 sp001553345	0.665881	0.984468	0.688874	0.974827	-1.00731	-0.721903	-1.32166	-0.515989	4.2678	-0.11217	-4.48072	3.53369	0.4408
Otu00469	Bacteria	Bacillota_A	Clostridia	Oscillospirales	Oscillospiraceae	Pseudoscilispira	Pseudoscilispira	0.605037	0.992936	0.567264	0.974859	0.853908	0.277515	1.48814	0.918202	4.22503	0.189009	-3.45374	4.55548	0.405038
Otu00569	Bacteria	Bacillota_A	Clostridia	Lachnospirales	Lachnospiraceae	Enterocloster	Enterocloster asparagiformis	0.676449	0.987319	0.692165	0.974877	-0.978864	-0.776798	-1.19669	-0.479259	4.12818	-0.0960501	-4.22717	3.90713	0.440624
Otu01325	Bacteria	Pseudomonadota	Gammaproteobacteria	Burkholderiales	Burkholderiaceae	Sutterella	Sutterella wadsworthensis	0.690857	0.985811	0.701848	0.974909	-0.987193	-0.765952	-1.25243	-0.487539	4.19109	-0.104396	-4.42146	3.60628	0.446222
Otu00250	Bacteria	Bacillota_A	Clostridia	Oscillospirales	Ruminococcaceae	Ruminococcus_C	Ruminococcus_C callidus	0.660552	0.984357	0.675346	0.975003	-0.923032	-0.687997	-1.21651	-0.583127	4.24756	-0.114796	-4.19097	3.61531	0.4372
Otu00604	Bacteria	Bacteroidota	Bacteroidia	Bacteroidales	Bacteroidaceae	Bacteroides	Bacteroides cellulosilyticus	0.662955	0.986096	0.672576	0.975092	-0.355425	-0.0660469	-0.685155	-0.63293	4.03415	-0.144478	-4.80089	3.61296	0.427429
Otu00533	Bacteria	Verrucomicrobiota	Verrucomicrobiae	Opitutales	CAG-312	Merdousia	Merdousia sp944391135	0.679852	0.984424	0.702004	0.975298	-0.957829	-0.752208	-1.24822	-0.434499	4.16888	-0.0875157	-4.63923	4.0685	0.4524
Otu01706	Bacteria	Bacillota_A	Clostridia	Lachnospirales	Lachnospiraceae	Lachnospiraceae	Lachnospiraceae	0.677103	0.987484	0.676195	0.975326	-1.01395	-0.756036	-1.32732	-0.521348	4.13807	-0.105393	-4.41488	3.84563	0.444222
Otu02045	Bacteria	Bacillota_A	Clostridia	Oscillospirales	Butyricicoccaceae	Agathobaculum	Agathobaculum butyriciproducens	0.684885	0.985047	0.684537	0.975398	-0.953324	-0.688022	-1.30189	-0.575403	4.02614	-0.122958	-4.58353	3.85276	0.436
Otu00331	Bacteria	Bacillota_A	Clostridia	Lachnospirales	Lachnospiraceae	Agathobacter	Agathobacter rectalis	0.738797	0.990806	0.718844	0.975679	-0.524703	-0.56428	-0.472225	0.176606	4.38141	0.0322073	-3.78412	3.84694	0.4844
Otu03232	Bacteria	Bacillota_A	Clostridia	Lachnospirales	Lachnospiraceae	Fusicatenibacter	Fusicatenibacter saccharivorans	0.755333	0.99166	0.738649	0.975765	-0.677469	-0.682553	-0.676783	0.0120319	4.11431	0.00142643	-4.05417	4.14698	0.498601
Otu05696	Bacteria	Bacillota_A	Clostridia	Oscillospirales	Ruminococcaceae	Faecalibacterium	Faecalibacterium	0.687239	0.986258	0.701641	0.975798	-0.990613	-0.776296	-1.27325	-0.508762	4.20827	-0.0997955	-4.31019	3.52835	0.4476
Otu06069	Bacteria	Bacteroidota	Bacteroidia	Bacteroidales	Bacteroidaceae	Phocaeicola	Phocaeicola	0.66926	0.988555	0.684173	0.975846	-0.858307	-0.614348	-1.11639	-0.58217	4.23421	-0.115322	-4.41902	3.73258	0.439024
Otu00947	Bacteria	Bacillota_A	Clostridia	Oscillospirales	Ruminococcaceae	Avimicrobium	Avimicrobium caecorum	0.732338	0.990722	0.717684	0.97599	-0.537668	-0.592331	-0.454041	0.240211	4.36852	0.0458387	-3.88328	4.33086	0.470612
Otu00687	Bacteria	Bacillota_A	Clostridia	Oscillospirales	Ruminococcaceae	Faecalibacterium	Faecalibacterium hattorii	0.655455	0.982993	0.666061	0.976045	-0.973347	-0.675177	-1.30208	-0.70917	4.23204	-0.145791	-4.68593	3.74917	0.4256
Otu03824	Bacteria	Bacteroidota	Bacteroidia	Bacteroidales	Bacteroidaceae	Phocaeicola	Phocaeicola	0.683001	0.985919	0.69219	0.976057	-1.02047	-0.7576	-1.27633	-0.502929	4.17972	-0.107374	-4.06857	3.69616	0.445022
Otu05968	Bacteria	Bacillota_A	Clostridia	Lachnospirales	Lachnospiraceae	Lachnospiraceae	Lachnospiraceae	0.690239	0.985751	0.700788	0.976292	-1.00362	-0.755887	-1.28229	-0.493326	4.18956	-0.0998717	-4.24903	3.78403	0.4432
Otu03052	Bacteria	Bacillota_A	Clostridia	Lachnospirales	Lachnospiraceae	Lachnospira	Lachnospira	0.650729	0.982834	0.665706	0.976313	-0.923973	-0.638528	-1.23342	-0.638208	4.31802	-0.122791	-4.48313	3.87163	0.43
Otu00017	Bacteria	Bacteroidota	Bacteroidia	Bacteroidales	Bacteroidaceae	Paraprevotella	Paraprevotella clara	0.703026	0.987108	0.713641	0.976378	-0.984941	-0.823867	-1.20689	-0.399505	4.2414	-0.0795614	-4.38599	3.54234	0.455018
Otu01638	Bacteria	Bacillota_A	Clostridia	Oscillospirales	Ruminococcaceae	Faecalibacterium	Faecalibacterium	0.666176	0.98711	0.676346	0.976602	-0.902234	-0.625821	-1.21324	-0.677212	4.19433	-0.137532	-5.15457	3.61385	0.4204
Otu01857	Bacteria	Bacillota_A	Clostridia	TANB77	CAG-508	CAG-492	CAG-492 sp000434335	0.57736	0.990743	0.589346	0.977336	0.167388	0.675429	-0.528358	-1.00991	4.08055	-0.221269	-4.87439	3.55044	0.38
Otu01050	Bacteria	Bacillota_A	Clostridia	TANB77	CAG-508	UMGS1994	UMGS1994 sp947368535	0.643529	0.985632	0.663156	0.977369	-0.936212	-0.597845	-1.28651	-0.757889	4.2895	-0.151697	-4.77229	3.59155	0.419432
Otu01440	Bacteria	Bacteroidota	Bacteroidia	Bacteroidales	Bacteroidaceae	Phocaeicola	Phocaeicola coprocola	0.664976	0.984202	0.676325	0.977462	-0.892345	-0.617839	-1.17598	-0.674349	4.3155	-0.142027	-4.40731	3.32237	0.4284
Otu11434	Bacteria	Bacillota_A	Clostridia	Oscillospirales	Acutalibacteraceae	Ruminococcus_E	Ruminococcus_E bromii	0.676585	0.986819	0.695459	0.977488	-0.972356	-0.775225	-1.17991	-0.467935	4.20872	-0.0998713	-4.39481	3.52322	0.444
Otu04868	Bacteria	Bacteroidota	Bacteroidia	Bacteroidales	P3	Pullibacteroides	Pullibacteroides sp014803485	0.662109	0.984885	0.683403	0.978109	-0.989596	-0.730036	-1.26159	-0.567041	4.2462	-0.113987	-4.77899	3.68546	0.437025
Otu01613	Bacteria	Bacillota_A	Clostridia	Lachnospirales	Lachnospiraceae	Lachnospira	Lachnospira eligens_A	0.676656	0.989242	0.691424	0.978153	-0.962222	-0.748216	-1.22603	-0.485177	4.14374	-0.10178	-4.32206	3.6764	0.4452
Otu04388	Bacteria	Bacillota_A	Clostridia	TANB77	CAG-508	CAG-452	CAG-452 sp000434035	0.686956	0.988691	0.704892	0.978197	-0.963539	-0.711045	-1.20593	-0.464868	4.26696	-0.0962662	-4.69437	3.6081	0.4524
Otu02992	Bacteria	Bacillota_A	Clostridia	TANB77	CAG-508	CAG-269	CAG-269	0.679126	0.986636	0.695913	0.978221	-0.983157	-0.735261	-1.26787	-0.562993	4.20691	-0.113279	-4.57149	3.91839	0.439024
Otu07281	Bacteria	Bacillota_A	Clostridia	Oscillospirales	Oscillospiraceae	Vescimonas	Vescimonas cirricatena	0.687503	0.991579	0.695589	0.978387	-0.972592	-0.752985	-1.2382	-0.468851	4.24026	-0.0897921	-4.24622	3.89921	0.45102
Otu01286	Bacteria	Bacteroidota	Bacteroidia	Bacteroidales	Bacteroidaceae	Phocaeicola	Phocaeicola coprocola	0.735564	0.992189	0.714277	0.978565	0.00821499	-0.120947	0.131577	0.10051	3.98995	0.0207482	-3.83092	4.72503	0.49
Otu07851	Bacteria	Bacillota_A	Clostridia	Clostridiales	Clostridiaceae	Clostridium	Clostridium lentum	0.678144	0.988147	0.699931	0.97872	-1.03265	-0.79203	-1.2754	-0.461919	4.12782	-0.0947585	-4.79935	3.52344	0.446
Otu02858	Bacteria	Bacillota_A	Clostridia	Oscillospirales	Ruminococcaceae	Ruminiclostridium_E	Ruminiclostridium_E siraeum	0.685004	0.988725	0.699061	0.97878	-1.01598	-0.800316	-1.28973	-0.511946	4.12838	-0.104826	-3.86918	3.68204	0.4416
Otu01031	Bacteria	Bacillota_A	Clostridia	Lachnospirales	Lachnospiraceae	Mediterraneibacter	Mediterraneibacter faecis	0.762552	0.991498	0.775805	0.978798	-0.305587	-0.196556	-0.45667	-0.108186	4.28569	-0.0184363	-4.34684	3.67075	0.4884
Otu00323	Bacteria	Bacillota_A	Clostridia	Oscillospirales	UBA644	HGM12619	HGM12619 sp015067305	0.427328	0.990887	0.462719	0.978805	1.28077	1.76327	0.207661	-1.41021	3.42434	-0.337461	-6.78557	3.0519	0.337865
Otu01592	Bacteria	Bacillota_A	Clostridia	Oscillospirales	Ruminococcaceae	Faecalibacterium	Faecalibacterium	0.675628	0.990552	0.686472	0.978807	-1.00207	-0.748171	-1.27469	-0.563324	4.14741	-0.115944	-4.82132	3.69409	0.439424
Otu05079	Bacteria	Bacillota_A	Clostridia	Lachnospirales	Lachnospiraceae	Coprococcus	Coprococcus sp000433075	0.676591	0.989933	0.697571	0.978844	-0.985355	-0.773111	-1.2342	-0.569433	4.12068	-0.115754	-4.26472	3.59178	0.434226
Otu00851	Bacteria	Bacteroidota	Bacteroidia	Bacteroidales	Marinifilaceae	Gabonibacter	Gabonibacter massiliensis	0.694351	0.99452	0.64371	0.979067	1.03316	0.823201	1.30334	0.511842	3.95943	0.111946	-3.96804	4.62253	0.431427
Otu01045	Bacteria	Bacteroidota	Bacteroidia	Bacteroidales	Tannerellaceae	Parabacteroides	Parabacteroides chongii	0.560207	0.991039	0.566758	0.979132	0.281746	0.888756	-0.381904	-1.30711	4.31736	-0.263362	-4.54734	3.32942	0.366254
Otu01397	Bacteria	Bacillota_A	Clostridia	Oscillospirales	Acutalibacteraceae	Acutalibacteraceae	Acutalibacteraceae	0.681511	0.987243	0.693576	0.979418	-1.01087	-0.767939	-1.3409	-0.480783	4.02405	-0.0939303	-4.40398	3.66047	0.4484
Otu01732	Bacteria	Bacteroidota	Bacteroidia	Bacteroidales	Bacteroidaceae	Bacteroidaceae	Bacteroidaceae	0.759828	0.99285	0.741017	0.979452	-0.512828	-0.58779	-0.419044	0.133045	4.3613	0.0270126	-4.22429	4.06343	0.485806
Otu01115	Bacteria	Bacillota_A	Clostridia	Oscillospirales	Oscillospiraceae	Hominicoprocola	Hominicoprocola fusiformis	0.764325	0.993527	0.770238	0.979983	-0.66438	-0.612257	-0.716808	-0.141236	4.16775	-0.0297098	-4.0441	4.29419	0.4848
Otu01155	Bacteria	Bacillota_A	Clostridia	Oscillospirales	Ruminococcaceae	Faecalibacterium	Faecalibacterium prausnitzii_D	0.74071	0.993891	0.756935	0.980186	-0.654722	-0.543925	-0.746931	-0.146389	4.30528	-0.0287497	-4.03412	4.25892	0.486605
Otu01659	Bacteria	Bacillota	Bacilli	Lactobacillales	Lactobacillaceae	Fructobacillus	Fructobacillus pseudoficulneus	0.673525	0.990644	0.692156	0.980311	-0.368173	-0.0515956	-0.693356	-0.593712	4.04614	-0.127959	-4.83915	3.69716	0.427829
Otu00223	Bacteria	Bacillota_I	Bacilli_A	RF39	UBA660	Onthocola_B	Onthocola_B sp000437355	0.755835	0.992989	0.711948	0.980363	3.70246	3.63613	3.77275	0.0815733	1.27672	0.0576249	-3.27411	3.99578	0.473411
Otu00853	Bacteria	Bacillota_A	Clostridia	Lachnospirales	Anaerotignaceae	Anaerotignum	Anaerotignum	0.65354	0.991502	0.667325	0.980741	-0.332913	-0.0312003	-0.631727	-0.61987	4.14521	-0.137392	-4.51069	3.27881	0.428229
Otu00417	Bacteria	Bacteroidota	Bacteroidia	Bacteroidales	Bacteroidaceae	Bacteroides	Bacteroides	0.623012	0.988776	0.625848	0.981135	-0.232691	0.204676	-0.683087	-0.854335	4.21874	-0.181068	-4.69892	3.67536	0.405438
Otu01683	Bacteria	Bacillota_A	Clostridia	Oscillospirales	Acutalibacteraceae	Acutalibacteraceae	Acutalibacteraceae	0.691077	0.988684	0.698234	0.981241	-0.956625	-0.711328	-1.23014	-0.563831	4.14573	-0.116184	-4.62162	4.07149	0.4396
Otu01528	Bacteria	Bacillota_A	Clostridia	Lachnospirales	Lachnospiraceae	Agathobacter	Agathobacter	0.666224	0.991942	0.684281	0.981492	-0.336864	-0.0465603	-0.61803	-0.623152	3.97737	-0.131687	-4.48076	4.05057	0.428629
Otu00311	Bacteria	Bacillota_A	Clostridia	Oscillospirales	Ruminococcaceae	Angelakisella	Angelakisella massiliensis	0.454013	0.997996	0.58797	0.981531	4.18957	4.14592	4.23352	0.340218	2.00431	0.151544	-2.56196	7.71072	0.410236
Otu02123	Bacteria	Bacillota_C	Negativicutes	Veillonellales	Dialisteraceae	Allisonella	Allisonella pneumosinta	0.688079	0.989942	0.700091	0.981534	-0.990568	-0.752182	-1.26333	-0.48933	4.20793	-0.0983432	-4.56014	3.72864	0.447021
Otu01480	Bacteria	Bacteroidota	Bacteroidia	Bacteroidales	Bacteroidaceae	Phocaeicola	Phocaeicola coprocola	0.717132	0.994447	0.682437	0.981551	0.213365	-0.00434088	0.559368	0.507613	4.41759	0.101341	-4.14351	4.02552	0.448
Otu00506	Bacteria	Bacillota_A	Clostridia	Oscillospirales	Ruminococcaceae	Ruminococcaceae	Ruminococcaceae	0.75262	0.994399	0.780463	0.981694	-0.381066	-0.247656	-0.544248	-0.10182	4.19242	-0.0199553	-4.19041	3.68391	0.488205
Otu00601	Bacteria	Bacillota_A	Clostridia	Lachnospirales	Lachnospiraceae	Alitiscatomonas	Alitiscatomonas	0.760971	0.995366	0.752481	0.982339	-0.549214	-0.596335	-0.490812	-0.0137008	4.36096	-0.00333319	-3.83894	4.21446	0.497801
Otu01240	Bacteria	Bacillota_A	Clostridia	Lachnospirales	Lachnospiraceae	Lachnospira	Lachnospira eligens_A	0.750819	0.994364	0.771416	0.982466	-0.666947	-0.61815	-0.710083	-0.182425	4.32574	-0.0350588	-4.54828	3.83956	0.4792
Otu01061	Bacteria	Bacillota_A	Clostridia	Lachnospirales	Lachnospiraceae	Mediterraneibacter	Mediterraneibacter faecis	0.6776	0.991037	0.712784	0.982657	-0.468593	-0.257025	-0.73768	-0.425948	3.99264	-0.0855255	-4.79715	3.53877	0.447021
Otu00702	Bacteria	Bacteria	Bacteria	Bacteria	Bacteria	Bacteria	Bacteria	0.68759	0.993213	0.704879	0.983006	-0.420046	-0.203742	-0.710533	-0.461033	3.97003	-0.0924271	-4.89229	4.31027	0.447021
Otu00943	Bacteria	Bacteroidota	Bacteroidia	Bacteroidales	Bacteroidaceae	Phocaeicola	Phocaeicola	0.767579	0.995934	0.750693	0.98338	-0.615908	-0.706874	-0.512567	0.128533	4.63022	0.023371	-3.96231	3.63456	0.490604
Otu01785	Bacteria	Bacillota_A	Clostridia	Lachnospirales	Lachnospiraceae	Lachnospiraceae	Lachnospiraceae	0.747972	0.994024	0.767619	0.983483	-0.67732	-0.631384	-0.712694	-0.194458	4.35798	-0.0408772	-4.02248	3.84797	0.478
Otu00089	Bacteria	Bacillota_A	Clostridia	Lachnospirales	Lachnospiraceae	Eubacterium_G	Eubacterium_G ventriosum	0.735463	0.996352	0.718212	0.984082	0.0684091	0.0193845	0.117318	0.340909	4.35326	0.0625862	-3.82566	4.12823	0.4688
Otu00641	Bacteria	Bacillota	Bacilli	Lactobacillales	Lactobacillaceae	Weissella	Weissella cibaria	0.679102	0.990368	0.685996	0.984701	-0.360818	-0.116991	-0.636566	-0.517738	4.08398	-0.107763	-4.47573	3.67427	0.436226
Otu01326	Bacteria	Bacillota_A	Clostridia	Oscillospirales	Ruminococcaceae	Anaerotruncus	Anaerotruncus colihominis	0.764622	0.992295	0.769095	0.984802	-0.583361	-0.593042	-0.569407	-0.131611	4.37058	-0.0232092	-3.8515	3.58358	0.488
Otu01961	Bacteria	Bacteroidota	Bacteroidia	Bacteroidales	Bacteroidaceae	Phocaeicola	Phocaeicola coprocola	0.772135	0.996762	0.759338	0.984892	-0.537646	-0.55342	-0.525551	0.0421944	4.67381	0.00982974	-3.4563	3.8709	0.4956
Otu00060	Bacteria	Bacillota_A	Clostridia	Clostridiales	Clostridiaceae	Clostridium	Clostridium saudiense	0.566853	0.991021	0.586225	0.98511	1.01943	1.36515	0.694429	-1.10591	3.80762	-0.257124	-5.56664	3.63537	0.3828
Otu00254	Bacteria	Bacillota_A	Clostridia	Oscillospirales	Ruminococcaceae	Ruthenibacterium	Ruthenibacterium lactatiformans	0.450925	0.994164	0.447338	0.985162	1.38271	2.55238	0.112762	-1.86356	4.30887	-0.358237	-6.47095	2.93719	0.3216
Otu00669	Bacteria	Bacillota_A	Clostridia	Oscillospirales	Acutalibacteraceae	Hominenteromicrobium	Hominenteromicrobium mulieris	0.768589	0.996757	0.786364	0.985609	-0.0962678	-0.100457	-0.0912874	-0.0869701	3.97981	-0.0175394	-4.13162	4.21128	0.49
Otu00410	Bacteria	Bacillota_A	Clostridia	Lachnospirales	Lachnospiraceae	Agathobacter	Agathobacter rectalis	0.748293	0.994352	0.772216	0.985819	-0.65228	-0.617263	-0.680168	-0.184411	4.35298	-0.0343697	-3.98467	3.96443	0.4788
Otu00105	Bacteria	Bacillota_A	Clostridia	Lachnospirales	Lachnospiraceae	Eubacterium_F	Eubacterium_F sp003491505	0.787026	0.996873	0.808216	0.98586	6.20918	6.23305	6.18672	-0.0118196	0.54517	-0.02056	-3.33321	3.61733	0.490204
Otu00671	Bacteria	Bacillota_A	Clostridia	Oscillospirales	Ruminococcaceae	Merdimmobilis	Merdimmobilis hominis	0.696788	0.995111	0.714844	0.986233	-0.42347	-0.206943	-0.700632	-0.392669	4.06345	-0.0868233	-4.49944	3.46363	0.4532
Otu05242	Bacteria	Bacillota_A	Clostridia	Oscillospirales	Acutalibacteraceae	Ruminococcus_E	Ruminococcus_E sp934476515	0.748133	0.992807	0.764848	0.986462	-0.650417	-0.575938	-0.75372	-0.202721	4.24804	-0.0396326	-4.37196	4.15065	0.4816
Otu00408	Bacteria	Bacillota_A	Clostridia	Oscillospirales	Butyricicoccaceae	Pseudobutyricicoccus	Pseudobutyricicoccus sp003477405	0.654193	0.997144	0.631874	0.986578	1.73908	1.30617	2.09095	0.473657	3.18746	0.129328	-3.9785	5.99413	0.4328
Otu00592	Bacteria	Bacillota_B	Dehalobacteriia	Dehalobacteriia	Dehalobacteriia	Dehalobacteriia	Dehalobacteriia	0.573193	0.996072	0.584606	0.987075	1.63808	0.917424	2.17165	0.840181	3.90073	0.181957	-3.44786	5.1607	0.4048
Otu00685	Bacteria	Bacillota_A	Clostridia	Clostridia	Clostridia	Clostridia	Clostridia	0.734978	0.993222	0.752238	0.987454	-0.680832	-0.618062	-0.73697	-0.266691	4.34359	-0.0525155	-4.34319	4.08174	0.471811
Otu00698	Bacteria	Bacillota_A	Clostridia	Lachnospirales	Lachnospiraceae	Lachnospiraceae	Lachnospiraceae	0.740277	0.993901	0.75681	0.987488	-0.580999	-0.539553	-0.611965	-0.291332	4.36164	-0.0599996	-3.85787	3.81543	0.472211
Otu00166	Bacteria	Bacillota_A	Clostridia	Oscillospirales	Acutalibacteraceae	Hominenteromicrobium	Hominenteromicrobium mulieris	0.761526	0.997084	0.7489	0.988311	0.386048	0.420348	0.324611	0.182078	4.04412	0.0334558	-4.13014	3.97322	0.479408
Otu01029	Bacteria	Bacillota_A	Clostridia	Oscillospirales	Ruminococcaceae	Faecalibacterium	Faecalibacterium prausnitzii_E	0.678056	0.99433	0.708346	0.988634	-0.207041	0.0526425	-0.513287	-0.589883	4.32159	-0.108892	-4.62368	3.57476	0.442
Otu00778	Bacteria	Bacillota_A	Clostridia	Oscillospirales	Ruminococcaceae	Youxingia	Youxingia wuxianensis	0.619973	0.997049	0.578723	0.988778	1.32174	1.80696	0.793341	-0.836909	3.52595	-0.203825	-5.7746	3.86848	0.380648
Otu00198	Bacteria	Bacillota_A	Clostridia	Oscillospirales	Oscillospiraceae	Lawsonibacter	Lawsonibacter faecis	0.781896	0.997683	0.762939	0.988888	-0.592954	-0.634672	-0.540089	-0.0376505	4.96279	-0.00918054	-3.82633	3.55055	0.496
Otu01018	Bacteria	Bacillota_A	Clostridia	Lachnospirales	Lachnospiraceae	Mediterraneibacter	Mediterraneibacter massiliensis	0.712861	0.995485	0.729104	0.988912	-0.261311	-0.0690623	-0.481622	-0.396486	4.15453	-0.0799264	-4.56845	3.82515	0.459816
Otu00525	Bacteria	Actinomycetota	Coriobacteriia	Coriobacteriales	QAMH01	QAMH01	QAMH01 sp900544245	0.712432	0.997637	0.776654	0.988956	2.33864	2.37707	2.28193	0.0507904	2.39122	0.0164371	-3.50072	6.1733	0.491803
Otu01060	Bacteria	Bacillota_A	Clostridia	Oscillospirales	Ruminococcaceae	Massiliimalia	Massiliimalia massiliensis	0.711253	0.99489	0.740974	0.989399	-0.607357	-0.505778	-0.704419	-0.39801	4.53058	-0.0709796	-4.22646	3.39184	0.4624
Otu00102	Bacteria	Bacteroidota	Bacteroidia	Bacteroidales	Marinifilaceae	Butyricimonas	Butyricimonas virosa	0.676744	0.996209	0.678619	0.989554	0.48458	0.820569	0.162346	-0.68354	3.96737	-0.137717	-4.50412	3.60428	0.4192
Otu00467	Bacteria	Bacteroidota	Bacteroidia	Bacteroidales	Rikenellaceae	Alistipes_A	Alistipes_A hominis	0.361826	0.996903	0.460684	0.989733	3.24381	3.54196	2.87213	-1.01311	2.59928	-0.324942	-7.17253	2.0113	0.338665
Otu00025	Bacteria	Bacillota_A	Clostridia	Oscillospirales	Acutalibacteraceae	CAG-217	CAG-217 sp000436335	0.217237	0.999512	0.258545	0.989851	6.68422	6.85852	6.00476	-0.79361	1.22736	-0.553854	-8.5071	1.74026	0.270292
Otu00719	Bacteria	Bacillota_A	Clostridia	Lachnospirales	Lachnospiraceae	Mediterraneibacter_A	Mediterraneibacter_A butyricigenes	0.799012	0.998476	0.776762	0.989917	0.51676	0.508457	0.523753	0.0140377	4.13339	0.00453888	-4.0021	4.00925	0.4968
Otu00479	Bacteria	Bacteroidota	Bacteroidia	Bacteroidales	Rikenellaceae	Alistipes_A	Alistipes_A ihumii	0.374813	0.99776	0.414481	0.99012	3.07948	3.52204	2.57805	-0.996781	2.5547	-0.336002	-6.82596	2.41031	0.3196
Otu00705	Bacteria	Bacillota_A	Clostridia	Oscillospirales	Oscillospiraceae	Vescimonas	Vescimonas	0.669659	0.995796	0.698576	0.990502	-0.244646	-0.0180525	-0.543729	-0.644742	4.26154	-0.121719	-5.17753	3.7476	0.4348
Otu00675	Bacteria	Bacteroidota	Bacteroidia	Bacteroidales	Rikenellaceae	Alistipes	Alistipes provencensis	0.697077	0.998192	0.641247	0.990892	1.61523	1.11183	2.26735	0.649108	4.4203	0.120764	-4.29548	4.91335	0.434226
Otu00237	Bacteria	Bacteroidota	Bacteroidia	Bacteroidales	Muribaculaceae	UBA7173	UBA7173 sp001689685	0.535219	0.999223	0.431251	0.99097	5.58746	5.86638	5.4141	-0.463778	0.97901	-0.37556	-5.25457	3.51516	0.3264
Otu00379	Bacteria	Bacillota_A	Clostridia	Lachnospirales	Lachnospiraceae	Agathobacter	Agathobacter rectalis	0.696325	0.997153	0.719515	0.990981	-0.24719	-0.0253264	-0.521595	-0.524096	4.2331	-0.101574	-4.56412	3.75922	0.441423
Otu00465	Bacteria	Bacillota_A	Clostridia	Oscillospirales	Oscillospiraceae	CAG-170	CAG-170 sp900549635	0.638527	0.996094	0.669463	0.991352	0.0659457	0.502309	-0.491973	-0.807042	4.23391	-0.156315	-4.67726	3.54567	0.419432
Otu00548	Bacteria	Bacillota_A	Clostridia	TANB77	CAG-508	CAG-508	CAG-508	0.687751	0.996529	0.72497	0.991386	-0.0377547	0.243963	-0.531232	-0.505634	4.16777	-0.099906	-4.74492	3.55413	0.4464
Otu01129	Bacteria	Bacillota_A	Clostridia	Oscillospirales	Acutalibacteraceae	Ruminococcus_E	Ruminococcus_E bromii_B	0.723184	0.995339	0.748407	0.991884	-0.236113	-0.0449275	-0.468832	-0.412954	4.3731	-0.0896434	-4.25468	4.01979	0.453419
Otu00881	Bacteria	Bacteroidota	Bacteroidia	Bacteroidales	Bacteroidaceae	Phocaeicola	Phocaeicola coprocola	0.798224	0.998556	0.748736	0.992027	0.794659	0.818636	0.778	0.21996	4.49527	0.0445105	-4.25986	4.09985	0.4756
Otu00557	Bacteria	Bacillota_A	Clostridia	Lachnospirales	Lachnospiraceae	Agathobacter	Agathobacter rectalis	0.719332	0.996737	0.746052	0.992193	0.595922	0.36782	0.749953	0.149769	3.9773	0.0325376	-3.84161	5.68116	0.4804
Otu00363	Bacteria	Actinomycetota	Actinomycetes	Mycobacteriales	Frankiaceae	Protofrankia	Protofrankia coriariae	0.797411	0.997622	0.796537	0.992539	0.876758	0.923057	0.808171	0.00455197	3.67908	0.000872757	-4.28476	4.30369	0.4996
Otu00012	Bacteria	Bacillota_A	Clostridia	Oscillospirales	Acutalibacteraceae	Ruminococcus_E	Ruminococcus_E bromii_B	0.361266	0.999206	0.315931	0.992555	8.70868	8.38194	8.82079	0.430085	0.642563	0.543511	-3.563	6.91059	0.3212
Otu00370	Bacteria	Bacillota_A	Clostridia	Oscillospirales	Acutalibacteraceae	Clostridium_A	Clostridium_A leptum	0.80957	0.998863	0.668831	0.993361	2.11336	1.99328	2.47795	0.420951	3.41972	0.0946471	-6.62351	5.0546	0.4332
Otu00725	Bacteria	Bacillota_A	Clostridia	Lachnospirales	Bianqueaceae	Bianquea	Bianquea renquensis	0.757463	0.998217	0.721048	0.994241	1.3777	1.62469	1.13119	-0.410743	3.14305	-0.102793	-4.56633	4.88142	0.436226
Otu00215	Bacteria	Bacillota_A	Clostridia	Lachnospirales	Lachnospiraceae	Brotaphodocola	Brotaphodocola sp003478505	0.674651	0.99951	0.496931	0.994266	4.29051	4.5234	3.75934	-0.557932	1.50267	-0.285798	-5.31565	4.94017	0.352
Otu00650	Bacteria	Bacillota	Bacilli	Lactobacillales	Aerococcaceae	Granulicatella	Granulicatella adiacens	0.731659	0.999307	0.753394	0.994675	1.09613	1.21653	0.968197	-0.313531	3.4959	-0.0797339	-5.055	4.18144	0.44982
Otu01037	Bacteria	Bacillota_A	Clostridia	Christensenellales	Aristaeellaceae	Aristaeella	Aristaeella	0.724336	0.998824	0.753359	0.995634	0.497475	0.729329	0.210963	-0.440766	4.04596	-0.0932036	-4.42233	3.44335	0.446222
Otu00124	Bacteria	Bacillota_A	Clostridia	Oscillospirales	Oscillospiraceae	CAG-170	CAG-170 sp900549635	0.57541	0.999114	0.688788	0.995636	4.54897	4.60994	4.43049	-0.208732	1.0558	-0.170831	-4.90133	2.72063	0.414634
Otu00826	Bacteria	Bacillota_A	Clostridia	Oscillospirales	Ruminococcaceae	Harryflintia	Harryflintia acetispora	0.68803	0.998714	0.695268	0.99568	1.43516	1.71846	1.13112	-0.50361	3.04283	-0.134276	-4.06152	3.65686	0.42543
Otu00048	Bacteria	Bacillota_A	Clostridia	Oscillospirales	Ruminococcaceae	Ruminiclostridium_E	Ruminiclostridium_E	0.801307	0.999327	0.82342	0.995698	6.73905	6.75917	6.7254	-0.0140493	0.53179	-0.0221386	-3.37374	4.02594	0.486605
Otu00781	Bacteria	Bacteroidota	Bacteroidia	Bacteroidales	Bacteroidaceae	Alloprevotella	Alloprevotella timonensis	0.654459	0.998601	0.714242	0.996013	1.81208	1.913	1.69107	-0.464569	3.41135	-0.12079	-5.22894	3.72373	0.429428
Otu00734	Bacteria	Bacillota_A	Clostridia	Oscillospirales	Ruminococcaceae	Faecalibacterium	Faecalibacterium prausnitzii_E	0.625566	0.999238	0.65503	0.996109	1.03767	1.36908	0.531847	-0.655132	3.95852	-0.146062	-5.62339	3.43453	0.416
Otu00663	Bacteria	Bacillota_A	Clostridia	Oscillospirales	Ruminococcaceae	Ruminococcaceae	Ruminococcaceae	0.759585	0.997991	0.706195	0.996276	2.33931	2.56	2.19077	-0.478808	2.62516	-0.152923	-4.21873	4.70552	0.418
Otu00545	Bacteria	Bacillota_A	Clostridia	Lachnospirales	Lachnospiraceae	Enterocloster	Enterocloster sp001517625	0.712034	0.999449	0.803619	0.996595	1.26095	1.2329	1.30321	-0.159643	3.22093	-0.040232	-5.33443	3.4292	0.4772
Otu00034	Bacteria	Bacteroidota	Bacteroidia	Bacteroidales	Bacteroidaceae	Bacteroides	Bacteroides faecis	0.778285	0.999525	0.707957	0.996858	6.43531	6.27469	6.57053	0.107829	0.751634	0.133838	-3.9523	3.96773	0.445022
Otu00015	Bacteria	Bacillota_C	Negativicutes	Veillonellales	Megasphaeraceae	Megasphaera	Megasphaera sp001546855	0.357829	1	0.262307	0.996944	10.6901	10.9978	10.5506	-0.408487	0.581661	-0.552674	-6.58699	3.50406	0.265894
Otu00027	Bacteria	Bacteroidota	Bacteroidia	Bacteroidales	Bacteroidaceae	Phocaeicola	Phocaeicola coprocola	0.343653	0.999044	0.575602	0.997063	10.3479	10.4224	10.3067	-0.135453	0.414627	-0.285107	-6.60877	2.15999	0.3668
Otu00165	Bacteria	Bacteroidota	Bacteroidia	Bacteroidales	Marinifilaceae	Butyricimonas	Butyricimonas paravirosa	0.401613	0.999517	0.486398	0.997419	2.30071	2.86893	1.2927	-1.39706	3.47153	-0.341339	-6.23813	2.2828	0.344
Otu00068	Bacteria	Bacteroidota	Bacteroidia	Bacteroidales	Marinifilaceae	Odoribacter	Odoribacter splanchnicus	0.801716	0.999299	0.776069	0.997425	4.1582	4.18286	4.13262	0.0560721	1.52186	0.0316331	-3.40091	4.15835	0.4848
Otu00202	Bacteria	Bacteroidota	Bacteroidia	Bacteroidales	Bacteroidaceae	Phocaeicola	Phocaeicola sp959599425	0.751388	0.999205	0.737048	0.997448	4.52079	4.59728	4.45779	-0.201466	1.21626	-0.14387	-4.27697	3.70632	0.4328
Otu00219	Bacteria	Bacteroidota	Bacteroidia	Bacteroidales	Rikenellaceae	Alistipes	Alistipes communis	0.712434	0.999372	0.770048	0.997449	4.767	4.69453	4.79857	0.066195	1.16091	0.0485909	-3.28047	5.00871	0.4768
Otu00043	Bacteria	Bacillota_A	Clostridia	Oscillospirales	Oscillospiraceae	Hominicoprocola	Hominicoprocola fusiformis	0.483711	0.999946	0.574069	0.997478	7.75117	7.8443	7.69013	-0.183662	0.6313	-0.258751	-5.76342	2.86436	0.372251
Otu00704	Bacteria	Bacillota_A	Clostridia	Oscillospirales	Oscillospiraceae	Vescimonas	Vescimonas coprocola	0.567316	0.999552	0.576113	0.997629	1.38441	2.04928	0.546638	-1.22531	4.40252	-0.239863	-5.53431	3.24909	0.378649
Otu00618	Bacteria	Bacillota_C	Negativicutes	Veillonellales	Megasphaeraceae	Megasphaera	Megasphaera sp001546855	0.806533	0.999795	0.829987	0.997974	1.86596	1.98061	1.78076	-0.126275	3.12255	-0.0324776	-4.3875	4.87353	0.4824
Otu00199	Bacteria	Bacteroidota	Bacteroidia	Bacteroidales	Bacteroidaceae	Bacteroides	Bacteroides caccae	0.651096	0.999271	0.688784	0.998046	1.26376	1.59048	0.772376	-0.655826	3.37076	-0.160975	-5.30784	3.37079	0.4164
Otu00461	Bacteria	Bacillota_A	Clostridia	Oscillospirales	Ruminococcaceae	Faecalibacterium	Faecalibacterium prausnitzii_D	0.742322	0.999573	0.770965	0.998727	0.954398	1.21941	0.615779	-0.306876	4.23339	-0.0641075	-4.36222	4.24801	0.458217
Otu00246	Bacteria	Bacillota_A	Clostridia	Lachnospirales	Lachnospiraceae	Hominifimenecus	Hominifimenecus microfluidus	0.842209	1	0.839095	0.998771	2.97302	3.01583	2.92551	0.00783709	2.93843	0.00144416	-5.14439	4.82213	0.498201
Otu00353	Bacteria	Bacteroidota	Bacteroidia	Bacteroidales	Marinifilaceae	Butyricimonas	Butyricimonas virosa	0.706332	0.999768	0.825156	0.99907	3.38932	3.38066	3.39709	-0.169862	1.97139	-0.0731157	-4.56075	2.92878	0.467013
Otu00419	Bacteria	Bacillota_A	Clostridia	Lachnospirales	Anaerotignaceae	Anaerotignaceae	Anaerotignaceae	0.488776	0.999467	0.576948	0.999246	3.76067	3.92908	3.20776	-0.618989	1.79452	-0.305623	-5.2895	2.60961	0.378249
Otu00381	Bacteria	Bacillota_A	Clostridia	Oscillospirales	Ruminococcaceae	Gemmiger	Gemmiger qucibialis	0.700935	1	0.793762	0.999402	1.46629	1.55774	1.32229	-0.376147	3.59979	-0.0932872	-4.77753	3.39704	0.4556
Otu00022	Bacteria	Bacillota_A	Clostridia	Oscillospirales	Ruminococcaceae	Gemmiger	Gemmiger qucibialis	0.417666	1	0.399641	0.99949	9.1653	9.21922	8.74877	-0.436959	0.652548	-0.509549	-6.7577	3.40245	0.3176
Otu00143	Bacteria	Bacillota_A	Clostridia	Lachnospirales	Lachnospiraceae	Eubacterium_I	Eubacterium_I ramulus	0.738868	1	0.627121	0.999643	5.35456	5.50854	5.05016	-0.329089	1.11517	-0.256742	-4.19191	3.63983	0.391443
Otu00007	Bacteria	Bacteroidota	Bacteroidia	Bacteroidales	Bacteroidaceae	Phocaeicola	Phocaeicola sp959599425	0.840957	1	0.806693	0.999746	10.6454	10.6496	10.6441	-0.0483539	0.425322	-0.119623	-3.78799	3.67696	0.447821
Otu00183	Bacteria	Bacillota	Bacilli	Lactobacillales	Streptococcaceae	Streptococcus	Streptococcus parasanguinis	0.395698	1	0.668563	0.999961	3.80366	3.94023	3.58756	-0.536612	3.55036	-0.13271	-8.77925	2.74127	0.405838
Otu00046	Bacteria	Bacteroidota	Bacteroidia	Bacteroidales	Bacteroidaceae	Bacteroides	Bacteroides sp902362375	0.862604	1	0.746199	1	8.89001	9.02019	8.85476	-0.103134	0.534675	-0.149059	-4.21108	5.9856	0.426
