# Supplementary material for: Analytic attributes of the 16S rRNA gene sequencing methodology for human gut microbiota characterization
Source: Appl Microbiol Biotechnol. 2026 May 22;110(1):217. doi: 10.1007/s00253-026-13844-8 (PMC13375765; doi:10.1007/s00253-026-13844-8)
Supplement: Supplementary file 6 — XLSX (341 KB) [file 253_2026_13844_MOESM6_ESM.xlsx]

## Sheet: phylum
Domain	Phylum	we.ep	we.eBH	wi.ep	wi.eBH	rab.all	rab.win.L1	rab.win.L2	diff.btw	diff.win	effect	effect.low	effect.high	overlap
Bacteria	Bacillota_A	0.676805	0.8714	0.660305	0.870197	8.80013	8.9177	8.67578	-0.202166	0.998948	-0.17307	-4.15824	3.35228	0.413667
Bacteria	Bacteroidota	0.251069	0.777285	0.28147	0.769118	7.27335	7.52506	7.05255	-0.498273	0.838021	-0.540141	-5.64062	1.90051	0.263246
Bacteria	Bacillota_I	0.359747	0.794583	0.408119	0.795071	5.82946	6.03044	5.66754	-0.341691	0.762288	-0.422397	-5.39133	2.23341	0.311563
Bacteria	Actinomycetota	0.650259	0.85853	0.652063	0.859755	6.68385	6.76416	6.58366	-0.153602	0.860244	-0.165423	-4.02505	3.19248	0.423333
Bacteria	Bacillota_C	0.601667	0.857022	0.598431	0.848889	5.9804	6.08808	5.84697	-0.221733	0.884618	-0.233392	-4.32317	3.01538	0.395667
Bacteria	Verrucomicrobiota	0.58265	0.974116	0.533504	0.952347	-6.01815	-6.47116	-5.46879	1.0072	4.1291	0.213565	-3.19777	5.03311	0.392333
Bacteria	Pseudomonadota	0.504441	0.85512	0.409193	0.83164	0.770145	1.0824	0.502209	-0.519355	1.14319	-0.390358	-5.04357	3.1528	0.322667
Bacteria	Spirochaetota	0.578666	0.96197	0.528736	0.93794	-6.08351	-6.56804	-5.59188	0.954181	3.88942	0.212119	-3.27546	4.99692	0.393
Bacteria	Desulfobacterota	0.783496	0.952878	0.620593	0.89971	-2.639	-2.40077	-2.85054	-0.401174	1.80612	-0.153649	-3.94436	5.9345	0.410197
Bacteria	Cyanobacteriota	0.700067	0.951135	0.775119	0.962175	-3.50503	-3.39167	-3.63549	-0.392516	3.62297	-0.0951085	-4.71959	3.08557	0.45085
Bacteria	Bacillota	0.471978	0.851361	0.51287	0.857157	0.396653	0.574416	0.139284	-0.488751	1.32887	-0.338505	-4.38897	2.57476	0.356881
Bacteria	Bacteria	0.741526	0.964125	0.813861	0.970089	-4.22208	-4.22796	-4.2151	-0.1857	3.72697	-0.0414223	-4.61546	3.83253	0.474667
Bacteria	Bacillota_B	0.763672	0.977061	0.807344	0.967819	-3.52035	-3.4724	-3.54332	-0.15093	2.90854	-0.0421405	-4.01116	5.57494	0.475667
Bacteria	Fusobacteriota	0.635377	0.980998	0.635422	0.966131	-6.39519	-6.55818	-6.24729	0.638291	4.60225	0.122241	-3.06256	4.84883	0.443333

## Sheet: class
Domain	Phylum	Class	we.ep	we.eBH	wi.ep	wi.eBH	rab.all	rab.win.L1	rab.win.L2	diff.btw	diff.win	effect	effect.low	effect.high	overlap
Bacteria	Bacillota_A	Clostridia	0.730479	0.933033	0.695807	0.905849	8.58093	8.66571	8.48939	-0.172721	1.08122	-0.157251	-4.16934	3.57853	0.425858
Bacteria	Bacteroidota	Bacteroidia	0.20671	0.773438	0.248186	0.769288	7.10934	7.33378	6.906	-0.452662	0.687694	-0.634737	-6.22273	1.6605	0.236588
Bacteria	Bacillota_I	Bacilli_A	0.368091	0.828394	0.411816	0.821608	5.67946	5.83152	5.53089	-0.302548	0.682845	-0.415292	-5.09766	2.0982	0.306333
Bacteria	Actinomycetota	Actinomycetes	0.592146	0.920589	0.497268	0.872426	5.60199	5.80025	5.42532	-0.30739	0.944951	-0.285334	-4.67715	3.62801	0.355667
Bacteria	Bacillota_C	Negativicutes	0.692038	0.925095	0.652846	0.893641	5.7958	5.91299	5.68105	-0.194237	0.911612	-0.182623	-4.0314	3.4549	0.412529
Bacteria	Actinomycetota	Coriobacteriia	0.821867	0.94643	0.745372	0.916319	5.31494	5.39629	5.23109	-0.0819784	0.861717	-0.0917768	-3.48268	4.02305	0.46018
Bacteria	Verrucomicrobiota	Verrucomicrobiae	0.679646	0.975161	0.644165	0.960546	-6.45064	-6.70079	-6.20889	0.483677	4.07857	0.0973063	-3.78761	4.51199	0.443186
Bacteria	Pseudomonadota	Alphaproteobacteria	0.764459	0.980721	0.613032	0.918207	-0.715575	-0.550878	-0.875854	-0.380275	2.21734	-0.10695	-8.30245	7.05531	0.395868
Bacteria	Spirochaetota	Spirochaetia	0.441033	0.940054	0.377206	0.905674	-6.00337	-6.76581	-5.15918	1.6187	3.96966	0.356496	-2.65243	5.72753	0.328557
Bacteria	Desulfobacterota	Desulfovibrionia	0.706345	0.979888	0.772206	0.953243	-2.89958	-2.80218	-2.97519	-0.0738982	1.74674	-0.0278711	-3.42266	6.918	0.482
Bacteria	Cyanobacteriota	Vampirovibrionia	0.725212	0.97983	0.805249	0.975093	-3.68078	-3.62928	-3.73725	-0.202327	3.4042	-0.0491004	-4.63271	3.72025	0.469667
Bacteria	Bacillota	Bacilli	0.419538	0.910167	0.461996	0.888111	0.22796	0.49035	-0.19486	-0.610001	1.52376	-0.357635	-4.78835	2.34618	0.342219
Bacteria	Pseudomonadota	Gammaproteobacteria	0.627053	0.922998	0.590517	0.899114	-0.0937063	0.145326	-0.248859	-0.333604	1.11845	-0.253008	-3.8815	3.60432	0.385
Bacteria	Bacteria	Bacteria	0.741024	0.978986	0.793818	0.975109	-4.3603	-4.34808	-4.37797	-0.272989	3.7588	-0.0621174	-4.8043	3.89226	0.465667
Bacteria	Bacillota_B	Dehalobacteriia	0.801095	0.984334	0.728905	0.964888	-3.60422	-3.23927	-3.70903	-0.535758	3.27673	-0.130523	-4.56527	5.31621	0.426858
Bacteria	Fusobacteriota	Fusobacteriia	0.630392	0.976756	0.628721	0.963324	-6.48835	-6.66538	-6.31725	0.604742	4.60901	0.12503	-3.25622	4.44344	0.441333

## Sheet: order
Domain	Phylum	Class	Order	we.ep	we.eBH	wi.ep	wi.eBH	rab.all	rab.win.L1	rab.win.L2	diff.btw	diff.win	effect	effect.low	effect.high	overlap
Bacteria	Bacillota_C	Negativicutes	Acidaminococcales	0.423386	0.926005	0.455714	0.900155	5.65428	5.77404	5.50636	-0.314623	0.857264	-0.333017	-5.02596	2.54418	0.337887
Bacteria	Bacillota_A	Clostridia	Oscillospirales	0.692372	0.975208	0.65497	0.935744	8.62878	8.71232	8.53572	-0.181832	1.07678	-0.152775	-5.41975	3.55227	0.416333
Bacteria	Bacteroidota	Bacteroidia	Bacteroidales	0.22841	0.890442	0.308223	0.869818	8.44659	8.59242	8.27894	-0.382681	0.775985	-0.486619	-6.24274	1.86405	0.280906
Bacteria	Bacillota_I	Bacilli_A	Erysipelotrichales	0.294408	0.882976	0.351346	0.867844	6.87666	7.02749	6.73254	-0.30269	0.604196	-0.475431	-5.16591	2.03499	0.291236
Bacteria	Actinomycetota	Actinomycetes	Actinomycetales	0.4754	0.920698	0.461511	0.894987	6.9065	7.05953	6.74962	-0.267319	0.679052	-0.362663	-4.68128	2.51909	0.344333
Bacteria	Bacillota_C	Negativicutes	Veillonellales	0.689405	0.939256	0.733058	0.931799	6.29693	6.3268	6.27041	-0.0565492	0.561201	-0.099863	-3.82879	3.11934	0.456
Bacteria	Bacillota_A	Clostridia	Lachnospirales	0.762346	0.972335	0.681498	0.934233	8.65967	8.73419	8.57874	-0.129454	0.767747	-0.156077	-4.0822	3.91317	0.423192
Bacteria	Actinomycetota	Coriobacteriia	Coriobacteriales	0.849852	0.984694	0.62431	0.921811	6.59912	6.68692	6.50701	-0.148772	0.666618	-0.169132	-4.16856	5.6479	0.407198
Bacteria	Verrucomicrobiota	Verrucomicrobiae	Verrucomicrobiales	0.661098	0.986945	0.626494	0.974681	-5.22221	-5.40921	-4.99881	0.642246	4.42967	0.123529	-3.46644	4.07146	0.433189
Bacteria	Bacillota_A	Clostridia	Clostridiales	0.65858	0.975535	0.419	0.902972	2.75623	2.96526	2.55035	-0.39388	1.04073	-0.300634	-5.38506	4.88813	0.322333
Bacteria	Bacillota_A	Clostridia	Peptostreptococcales	0.364315	0.888664	0.422154	0.878922	3.4762	3.60414	3.36139	-0.250534	0.57127	-0.406549	-4.88426	2.07328	0.313895
Bacteria	Pseudomonadota	Alphaproteobacteria	RF32	0.83489	0.996977	0.841991	0.9886	0.222957	0.279727	0.155414	-0.099007	2.49034	-0.0277347	-6.41394	6.71961	0.476175
Bacteria	Spirochaetota	Spirochaetia	Treponematales	0.434259	0.960605	0.356926	0.922686	-4.63428	-5.40788	-3.66264	1.77146	4.21794	0.360603	-2.87096	5.53738	0.322
Bacteria	Bacillota_A	Clostridia	Christensenellales	0.626658	0.942514	0.699147	0.937237	3.60043	3.64324	3.55184	-0.12846	0.718591	-0.174941	-4.09623	2.94612	0.423859
Bacteria	Bacillota_A	Clostridia	TANB77	0.919735	0.99915	0.836613	0.976209	5.07145	5.09492	5.0425	-0.0242917	1.48393	-0.0141361	-5.90665	6.51618	0.489667
Bacteria	Pseudomonadota	Gammaproteobacteria	Burkholderiales	0.668905	0.999257	0.886271	0.996195	0.0697197	0.247583	-0.00231244	-0.0658807	1.97442	-0.0242873	-3.34972	6.05264	0.487837
Bacteria	Desulfobacterota	Desulfovibrionia	Desulfovibrionales	0.217752	0.871202	0.241325	0.85555	-1.39935	-0.883543	-1.92388	-0.987318	1.58462	-0.572701	-6.04457	1.77647	0.242667
Bacteria	Bacillota_C	Negativicutes	Selenomonadales	0.664803	0.990609	0.627671	0.978463	-5.21091	-5.46317	-4.95622	0.620022	4.28818	0.126432	-3.39611	4.35428	0.440853
Bacteria	Cyanobacteriota	Vampirovibrionia	Gastranaerophilales	0.76554	0.993021	0.813459	0.989221	-2.90351	-2.9058	-2.9031	-0.301203	4.53055	-0.0641302	-4.47479	4.26415	0.464333
Bacteria	Bacillota	Bacilli	Lactobacillales	0.378386	0.924472	0.471113	0.911116	1.38108	1.53198	1.18352	-0.385612	1.02348	-0.34036	-5.20725	2.11324	0.345667
Bacteria	Bacillota_A	Clostridia	UBA1381	0.367299	0.939672	0.299641	0.896269	1.49634	1.84598	1.26907	-0.732511	1.47117	-0.445215	-5.79644	3.24405	0.285238
Bacteria	Pseudomonadota	Gammaproteobacteria	Enterobacterales	0.774953	0.997224	0.574329	0.945214	0.283905	0.534603	0.0563732	-0.400759	1.48874	-0.142491	-4.37237	9.46222	0.383
Bacteria	Bacteria	Bacteria	Bacteria	0.445664	0.956794	0.432755	0.940024	-3.57468	-2.78619	-4.46136	-1.45749	3.82882	-0.329182	-5.72386	2.96079	0.323559
Bacteria	Bacillota_I	Bacilli_A	RF39	0.481913	0.946979	0.563894	0.942272	0.600214	0.737415	0.36698	-0.432415	1.37253	-0.302646	-4.55778	2.40196	0.370543
Bacteria	Verrucomicrobiota	Kiritimatiellia	RFP12	0.717539	0.990004	0.690262	0.987121	-5.29838	-5.42809	-5.15346	0.319967	4.1411	0.065424	-3.91554	4.2068	0.467511
Bacteria	Bacillota_A	Clostridia	Monoglobales	0.704475	0.997786	0.662965	0.995358	1.85019	1.7688	1.93367	0.178257	1.12343	0.149443	-2.93414	3.62064	0.434855
Bacteria	Bacillota	Bacilli	MOL361	0.345773	0.973758	0.282076	0.919618	-3.5477	-4.39927	-2.84362	1.53571	3.22754	0.405819	-2.59082	6.95579	0.287904
Bacteria	Actinomycetota	Actinomycetes	Mycobacteriales	0.722844	0.998754	0.770394	0.997309	-1.93742	-1.91596	-1.94698	0.322487	3.68039	0.0664845	-3.31006	5.21552	0.472176
Bacteria	Bacillota_A	Clostridia	Clostridia	0.599911	0.980169	0.610853	0.969087	-3.76046	-3.27004	-4.22982	-0.827971	3.98828	-0.187585	-4.90489	3.39233	0.397201
Bacteria	Bacillota_B	Dehalobacteriia	Dehalobacteriia	0.487434	0.998828	0.609753	0.992678	-2.01912	-2.18969	-1.89175	0.426591	2.46146	0.134078	-2.68835	7.68899	0.417194
Bacteria	Bacillota	Bacilli	Staphylococcales	0.797703	0.992405	0.819429	0.992667	-2.5838	-2.68161	-2.45958	0.00335854	3.54401	0.000807815	-4.65444	4.36111	0.4995
Bacteria	Bacillota_A	Clostridia	Tissierellales	0.630397	0.985554	0.687264	0.980945	-4.66198	-4.34858	-4.98382	-0.894947	5.12965	-0.154219	-4.40581	3.27471	0.426191
Bacteria	Pseudomonadota	Gammaproteobacteria	Pseudomonadales	0.566947	0.964087	0.607558	0.954637	-5.29112	-4.84074	-5.63176	-1.02167	4.49964	-0.189159	-4.75921	3.18592	0.408197
Bacteria	Fusobacteriota	Fusobacteriia	Fusobacteriales	0.651991	0.990854	0.634734	0.982266	-5.20708	-5.3975	-4.98751	0.656026	4.58478	0.124917	-3.59679	4.54631	0.44052
Bacteria	Bacillota_A	Clostridia	Eubacteriales	0.620179	0.993667	0.579377	0.979553	-5.09561	-5.45953	-4.71549	0.722354	4.04253	0.15309	-3.52348	4.41623	0.417667
Bacteria	Bacillota	Bacilli	Bacillales	0.584951	0.982811	0.536245	0.960554	-4.96363	-5.42543	-4.45738	0.910292	4.08251	0.197984	-3.23598	4.79876	0.392869

## Sheet: family
Domain	Phylum	Class	Order	Family	we.ep	we.eBH	wi.ep	wi.eBH	rab.all	rab.win.L1	rab.win.L2	diff.btw	diff.win	effect	effect.low	effect.high	overlap
Bacteria	Bacillota_C	Negativicutes	Acidaminococcales	Acidaminococcaceae	0.617985	0.999404	0.720595	0.99502	6.63648	6.67221	6.58991	-0.121025	0.840103	-0.14059	-4.29868	2.5585	0.435188
Bacteria	Bacillota_A	Clostridia	Oscillospirales	Ruminococcaceae	0.722381	0.999967	0.76171	0.996208	8.66928	8.68724	8.63816	-0.0957698	0.873103	-0.0978667	-5.67035	3.52199	0.443852
Bacteria	Bacteroidota	Bacteroidia	Bacteroidales	Bacteroidaceae	0.32895	0.988601	0.527552	0.987303	9.30857	9.36351	9.2154	-0.237897	0.74834	-0.307666	-6.18779	2.07445	0.367
Bacteria	Bacillota_A	Clostridia	Oscillospirales	Oscillospiraceae	0.901313	1	0.835262	0.996779	6.69629	6.67984	6.71651	-0.0103843	1.02773	-0.007602	-7.49425	7.01672	0.493502
Bacteria	Bacillota_I	Bacilli_A	Erysipelotrichales	Coprobacillaceae	0.350878	0.97671	0.418734	0.974284	7.87473	7.98232	7.77585	-0.218862	0.494938	-0.411135	-5.26583	2.02977	0.323333
Bacteria	Actinomycetota	Actinomycetes	Actinomycetales	Bifidobacteriaceae	0.4905	0.991813	0.49882	0.987153	7.89592	7.9805	7.78515	-0.192327	0.556684	-0.308451	-4.7175	2.72294	0.357214
Bacteria	Bacillota_C	Negativicutes	Veillonellales	Megasphaeraceae	0.799296	0.9999	0.825422	0.996023	7.06844	7.09231	7.03822	-0.0202221	0.684981	-0.0261911	-3.58502	4.91103	0.485333
Bacteria	Bacillota_A	Clostridia	Lachnospirales	Lachnospiraceae	0.871019	0.999871	0.804983	0.995286	9.65443	9.6811	9.61764	-0.0305995	0.715443	-0.0406318	-3.88437	4.33735	0.478507
Bacteria	Actinomycetota	Coriobacteriia	Coriobacteriales	Coriobacteriaceae	0.801489	0.9999	0.753091	0.994461	7.3976	7.43623	7.35905	-0.061289	0.623881	-0.0775192	-4.15943	6.10043	0.449333
Bacteria	Verrucomicrobiota	Verrucomicrobiae	Verrucomicrobiales	Akkermansiaceae	0.523748	0.991003	0.455602	0.97528	-3.84214	-4.49352	-3.08286	1.35322	4.20018	0.283147	-3.05393	5.22525	0.357333
Bacteria	Bacillota_A	Clostridia	Clostridiales	Clostridiaceae	0.820815	0.999845	0.82692	0.997244	3.64883	3.63811	3.66578	-0.0132275	1.08801	-0.0103775	-4.62807	3.73658	0.494333
Bacteria	Bacteroidota	Bacteroidia	Bacteroidales	Tannerellaceae	0.237404	0.987662	0.274032	0.986577	4.32424	4.53227	3.97164	-0.569634	1.10446	-0.501645	-6.2005	2.04262	0.278
Bacteria	Bacillota_A	Clostridia	Peptostreptococcales	Peptostreptococcaceae	0.596659	0.999627	0.556755	0.998423	4.07199	3.98674	4.1474	0.141906	0.584738	0.22476	-2.77007	4.05772	0.398867
Bacteria	Bacillota_A	Clostridia	Oscillospirales	Acutalibacteraceae	0.863782	1	0.776842	0.996943	7.94739	7.93922	7.95368	0.0074519	0.984405	0.00547114	-6.28362	5.17395	0.494
Bacteria	Pseudomonadota	Alphaproteobacteria	RF32	CAG-239	0.788175	1	0.765628	0.998693	1.56321	1.67537	1.36193	-0.203496	2.54241	-0.0521602	-8.28229	7.59349	0.446851
Bacteria	Spirochaetota	Spirochaetia	Treponematales	Treponemataceae	0.700044	0.997646	0.666515	0.990702	-4.34098	-4.53454	-4.14384	0.393826	4.13434	0.0785742	-3.59053	4.0382	0.461513
Bacteria	Bacteroidota	Bacteroidia	Bacteroidales	Marinifilaceae	0.735982	0.999428	0.312444	0.989584	1.5846	2.00001	1.15117	-0.772355	1.92625	-0.263956	-6.75893	8.61017	0.291903
Bacteria	Pseudomonadota	Gammaproteobacteria	Enterobacterales	Enterobacteriaceae	0.741008	0.998086	0.757004	0.997103	-4.0525	-3.94718	-4.15282	-0.197962	4.08654	-0.0436574	-4.35902	4.40329	0.476
Bacteria	Bacillota_A	Clostridia	Christensenellales	Aristaeellaceae	0.615131	0.996388	0.754175	0.993479	4.59118	4.60165	4.57234	-0.063515	0.611384	-0.0956906	-4.95548	2.80324	0.457514
Bacteria	Bacillota_A	Clostridia	TANB77	CAG-508	0.902206	1	0.78424	0.997239	6.03295	6.0926	5.95454	-0.0960741	1.41283	-0.051338	-6.85266	6.7707	0.455333
Bacteria	Pseudomonadota	Gammaproteobacteria	Burkholderiales	Burkholderiaceae	0.839708	1	0.776346	0.998459	1.01096	1.06046	0.956141	-0.292025	2.37298	-0.0925742	-4.1488	6.7264	0.440853
Bacteria	Desulfobacterota	Desulfovibrionia	Desulfovibrionales	Desulfovibrionaceae	0.219858	0.966905	0.278331	0.95763	-0.201148	0.186145	-0.695534	-0.956912	1.64976	-0.524384	-6.24482	1.67607	0.266667
Bacteria	Bacteroidota	Bacteroidia	Bacteroidales	Rikenellaceae	0.895202	1	0.751232	0.995927	4.39075	4.45951	4.30613	-0.119385	1.19806	-0.0853678	-5.42706	5.82912	0.441853
Bacteria	Bacillota_C	Negativicutes	Veillonellales	Dialisteraceae	0.777411	1	0.72021	0.997064	3.522	3.59809	3.4176	-0.177273	1.42816	-0.115336	-5.0472	4.01668	0.427667
Bacteria	Bacillota_C	Negativicutes	Selenomonadales	Selenomonadaceae	0.71796	0.999325	0.691188	0.996859	-3.95536	-3.9833	-3.92723	0.309069	4.41058	0.0567956	-3.74889	3.91671	0.469177
Bacteria	Actinomycetota	Coriobacteriia	Coriobacteriales	Eggerthellaceae	0.491906	1	0.556032	0.99902	4.44911	4.37087	4.49612	0.155941	0.776203	0.186972	-2.56838	5.25459	0.400667
Bacteria	Bacteroidota	Bacteroidia	Bacteroidales	Barnesiellaceae	0.264073	0.992832	0.516989	0.990059	3.10644	3.19858	2.89705	-0.431025	1.2968	-0.28285	-7.54804	2.07777	0.361546
Bacteria	Bacillota_A	Clostridia	Oscillospirales	Butyricicoccaceae	0.491681	1	0.48563	0.9977	3.76765	3.69326	3.88024	0.219129	1.07146	0.102407	-5.53797	14.552	0.378
Bacteria	Cyanobacteriota	Vampirovibrionia	Gastranaerophilales	Gastranaerophilaceae	0.573973	0.999493	0.712654	0.999409	-1.02399	-0.862743	-1.38418	-0.746679	4.17271	-0.164567	-4.95697	2.93074	0.422859
Bacteria	Bacillota	Bacilli	Lactobacillales	Streptococcaceae	0.198102	0.956271	0.267924	0.94861	1.96537	2.17176	1.6996	-0.523168	0.841762	-0.567903	-5.83448	1.60564	0.247251
Bacteria	Bacillota_C	Negativicutes	Veillonellales	Veillonellaceae	0.849335	1	0.761292	0.998693	1.86884	1.86536	1.8717	0.0580354	1.95388	0.0286173	-4.75807	5.75153	0.479333
Bacteria	Bacteroidota	Bacteroidia	Bacteroidales	Coprobacteraceae	0.673707	0.997492	0.641972	0.99078	-4.26813	-4.47955	-4.03189	0.473864	4.33731	0.0967063	-3.57964	4.24096	0.448667
Bacteria	Bacillota_A	Clostridia	UBA1381	UBA1381	0.764826	0.99965	0.593615	0.994736	2.50785	2.64544	2.40279	-0.306958	1.38026	-0.190904	-5.2741	5.33451	0.383872
Bacteria	Pseudomonadota	Gammaproteobacteria	Enterobacterales	Pasteurellaceae	0.865882	0.999996	0.514422	0.995825	1.3737	1.76457	1.03416	-0.542116	1.97813	-0.196425	-4.63206	7.3658	0.361667
Bacteria	Bacteria	Bacteria	Bacteria	Bacteria	0.54601	0.997963	0.481219	0.994338	-1.71896	-1.07121	-2.35635	-1.11248	3.92147	-0.251026	-5.78768	3.81715	0.347333
Bacteria	Bacteroidota	Bacteroidia	Bacteroidales	UBA932	0.701289	0.998828	0.735	0.997559	-3.52342	-3.40241	-3.61301	-0.369616	4.11894	-0.0841109	-4.22972	3.86364	0.458
Bacteria	Bacillota_A	Clostridia	Lachnospirales	Anaerotignaceae	0.631266	0.999814	0.748195	0.997793	1.95381	2.01699	1.81617	-0.251503	1.65807	-0.138348	-4.45096	3.15363	0.431856
Bacteria	Bacillota_I	Bacilli_A	RF39	UBA660	0.843693	1	0.834067	0.999049	1.45907	1.43164	1.4949	-0.00498548	1.46485	-0.00308904	-3.2707	3.94201	0.498
Bacteria	Bacteroidota	Bacteroidia	Bacteroidales	Muribaculaceae	0.217189	0.982971	0.328771	0.973971	1.83394	2.04105	1.58942	-0.584439	1.26297	-0.423159	-7.30163	1.65028	0.288
Bacteria	Bacillota_A	Clostridia	Monoglobales	Monoglobaceae	0.738102	1	0.618732	0.999396	2.72497	2.59621	2.79624	0.163203	1.02604	0.155838	-3.48325	4.22923	0.423333
Bacteria	Bacillota_A	Clostridia	Oscillospirales	CAG-272	0.590678	0.999526	0.545732	0.993662	-3.28128	-3.86902	-2.76091	0.905807	4.08813	0.192544	-3.65236	4.79524	0.396
Bacteria	Bacillota_I	Bacilli_A	Erysipelotrichales	Erysipelotrichaceae	0.245732	0.957853	0.276407	0.961839	-0.419768	0.150006	-0.874112	-1.01598	1.6811	-0.56015	-5.50436	2.01818	0.259667
Bacteria	Bacillota_A	Clostridia	Christensenellales	CAG-917	0.765217	0.998078	0.743361	0.99495	-3.98926	-3.94793	-4.06515	0.0246757	4.24053	0.005673	-3.9074	4.11677	0.496333
Bacteria	Bacillota	Bacilli	MOL361	Turicibacteraceae	0.664855	0.999793	0.657846	0.999761	-2.36877	-2.95079	-1.97843	0.633072	4.03461	0.13505	-3.57415	4.74246	0.434855
Bacteria	Bacillota_A	Clostridia	Peptostreptococcales	Anaerovoracaceae	0.101296	0.908024	0.13511	0.904114	2.3396	2.71014	2.0352	-0.697315	0.850403	-0.776283	-7.05586	1.11616	0.188
Bacteria	Actinomycetota	Actinomycetes	Actinomycetales	Actinomycetaceae	0.292752	1	0.322842	0.99551	0.208622	-0.217058	0.495519	0.808881	2.04686	0.331652	-1.8286	7.12311	0.321559
Bacteria	Bacillota	Bacilli	Lactobacillales	Enterococcaceae	0.492121	0.985096	0.469214	0.982155	-3.05907	-2.28359	-3.62618	-1.34406	4.0082	-0.278242	-5.46922	3.11979	0.341333
Bacteria	Bacillota_A	Clostridia	Christensenellales	Christensenellaceae	0.536992	0.997853	0.476539	0.99082	-3.39741	-3.99784	-2.71656	1.16254	4.07966	0.244886	-3.2523	5.08583	0.36921
Bacteria	Bacillota_A	Clostridia	Oscillospirales	UBA644	0.502619	0.997194	0.535697	0.995324	-3.2562	-2.43149	-4.02123	-1.75486	5.21231	-0.302787	-4.86129	2.87514	0.365
Bacteria	Bacillota_A	Clostridia	Lachnospirales	CAG-274	0.840418	0.999562	0.757758	0.997754	0.512371	0.722031	0.151689	-0.269709	2.19239	-0.0939403	-4.54617	5.60415	0.446185
Bacteria	Actinomycetota	Actinomycetes	Mycobacteriales	Frankiaceae	0.689281	1	0.785952	0.999936	-0.691977	-0.543747	-0.788218	0.210665	3.5229	0.0520022	-3.42256	5.63898	0.475333
Bacteria	Bacillota_A	Clostridia	Christensenellales	UBA1750	0.765812	0.999812	0.744857	0.999334	-2.64325	-2.71247	-2.57581	0.171813	3.97153	0.0345561	-4.15036	4.61494	0.480667
Bacteria	Actinomycetota	Coriobacteriia	Coriobacteriales	UMGS124	0.560271	1	0.624896	0.998625	0.726197	0.564701	0.822402	0.293649	1.59799	0.160598	-2.84366	5.55907	0.426524
Bacteria	Bacillota_A	Clostridia	Christensenellales	QALW01	0.75365	1	0.724652	0.99995	-1.75152	-1.97807	-1.49786	0.379775	3.81011	0.0815728	-4.05293	4.27772	0.456
Bacteria	Bacillota_A	Clostridia	Clostridia	Clostridia	0.655147	0.999381	0.732	0.998125	-2.62226	-2.32599	-3.14506	-0.495727	4.04885	-0.114783	-4.78056	3.57147	0.443186
Bacteria	Actinomycetota	Actinomycetes	Actinomycetales	Micrococcaceae	0.618646	0.999657	0.56968	0.993455	-3.66947	-4.05331	-3.17916	0.854102	4.49849	0.172718	-3.41041	4.34421	0.407198
Bacteria	Actinomycetota	Coriobacteriia	Coriobacteriales	QAMH01	0.800567	1	0.844113	0.999529	-0.870058	-0.929704	-0.821763	-0.100294	2.78901	-0.0244377	-4.84119	4.48481	0.485
Bacteria	Bacillota_B	Dehalobacteriia	Dehalobacteriia	Dehalobacteriia	0.723263	0.999846	0.763838	0.998866	-0.70088	-0.322913	-0.957627	-0.316403	2.65386	-0.0861732	-3.577	7.20877	0.444185
Bacteria	Bacillota	Bacilli	Staphylococcales	Gemellaceae	0.476376	1	0.567154	0.999106	-1.68245	-1.99068	-1.51864	0.657115	3.1077	0.182886	-2.43199	5.85119	0.414
Bacteria	Bacillota	Bacilli	Lactobacillales	Aerococcaceae	0.397229	0.998856	0.375011	0.992482	-2.08366	-2.98802	-1.59483	1.32329	3.66069	0.325777	-2.61335	6.11702	0.333889
Bacteria	Bacillota_A	Clostridia	Tissierellales	Peptoniphilaceae	0.658034	0.998495	0.710916	0.998313	-3.67201	-3.35841	-3.94385	-0.764839	5.15484	-0.130511	-4.32794	3.46693	0.436854
Bacteria	Pseudomonadota	Gammaproteobacteria	Pseudomonadales	Moraxellaceae	0.571345	0.988621	0.611368	0.986173	-4.28481	-3.86358	-4.65935	-1.05484	4.49218	-0.202892	-4.89345	3.33563	0.406531
Bacteria	Bacillota_A	Clostridia	Lachnospirales	Bianqueaceae	0.254042	0.986755	0.331838	0.971599	-1.01514	-0.549331	-1.56018	-1.21771	2.58771	-0.392832	-7.94862	1.80265	0.290667
Bacteria	Bacillota	Bacilli	Lactobacillales	Lactobacillaceae	0.616492	0.999652	0.555537	0.998682	-1.86943	-2.41961	-1.45263	0.827937	3.99207	0.18001	-3.38682	4.88372	0.4002
Bacteria	Bacteroidota	Bacteroidia	Bacteroidales	P3	0.645367	0.994662	0.610589	0.988577	-4.2102	-4.46699	-3.90416	0.74091	4.45388	0.15118	-3.22534	4.25287	0.428667
Bacteria	Bacillota_A	Clostridia	Christensenellales	GCA-900066905	0.658324	0.99638	0.61663	0.990788	-4.24609	-4.50224	-3.95627	0.629578	4.34584	0.122112	-3.45731	4.20712	0.436
Bacteria	Actinomycetota	Coriobacteriia	Coriobacteriales	Atopobiaceae	0.750056	0.999066	0.730353	0.998047	-3.49051	-3.50771	-3.46938	0.191356	4.20163	0.0430152	-4.07526	4.08507	0.475
Bacteria	Fusobacteriota	Fusobacteriia	Fusobacteriales	Fusobacteriaceae	0.636841	0.996518	0.616188	0.989987	-4.23159	-4.44731	-3.97359	0.687523	4.59919	0.130911	-3.32701	4.73522	0.436
Bacteria	Bacillota_A	Clostridia	Eubacteriales	Anaerofustaceae	0.471313	0.988501	0.419946	0.972867	-3.79549	-4.51209	-3.12001	1.28583	3.821	0.287522	-3.1075	6.04517	0.34855
Bacteria	Bacillota	Bacilli	Lactobacillales	Vagococcaceae	0.60938	0.98827	0.621807	0.986709	-4.24805	-3.84796	-4.61337	-0.815995	4.22009	-0.172203	-4.9482	3.28078	0.415667
Bacteria	Pseudomonadota	Alphaproteobacteria	Rhizobiales	Xanthobacteraceae	0.64677	0.99155	0.66505	0.991277	-4.25787	-3.93646	-4.58077	-0.562356	4.08205	-0.114143	-4.70845	3.77501	0.439
Bacteria	Actinomycetota	Actinomycetes	Actinomycetales	Cellulomonadaceae	0.701597	0.995858	0.670119	0.993856	-4.32058	-4.49618	-4.13274	0.358379	4.09317	0.0721627	-3.65265	4.43454	0.459847
Bacteria	Bacillota	Bacilli	Bacillales	Anoxybacillaceae	0.686917	0.996199	0.658232	0.990763	-4.30239	-4.49948	-4.08488	0.3891	4.04797	0.0801542	-3.75612	4.43769	0.455333
Bacteria	Bacillota_A	Clostridia	Oscillospirales	Oscillospirales	0.715209	0.998644	0.686461	0.993222	-4.32069	-4.44001	-4.18952	0.343091	4.09033	0.0634047	-4.0467	4.38338	0.465667

## Sheet: genus
Domain	Phylum	Class	Order	Family	Genus	we.ep	we.eBH	wi.ep	wi.eBH	rab.all	rab.win.L1	rab.win.L2	diff.btw	diff.win	effect	effect.low	effect.high	overlap
Bacteria	Bacillota_C	Negativicutes	Acidaminococcales	Acidaminococcaceae	Phascolarctobacterium	0.690344	1	0.72168	1	7.43112	7.44146	7.41488	-0.135898	0.900558	-0.125306	-6.04793	4.14448	0.426858
Bacteria	Bacillota_A	Clostridia	Oscillospirales	Ruminococcaceae	Faecalibacterium	0.836924	1	0.882104	1	9.02975	9.02328	9.03507	-0.0309609	0.91318	-0.0295263	-6.01748	4.74623	0.482173
Bacteria	Bacteroidota	Bacteroidia	Bacteroidales	Bacteroidaceae	Alloprevotella	0.501513	1	0.664645	0.999427	8.72286	8.74326	8.68478	-0.109797	0.496623	-0.215134	-4.95857	2.54936	0.412196
Bacteria	Bacteroidota	Bacteroidia	Bacteroidales	Bacteroidaceae	Phocaeicola	0.318783	1	0.485355	0.999333	9.10596	9.15689	9.01392	-0.208393	0.891253	-0.238912	-8.40554	2.8856	0.35055
Bacteria	Bacillota_A	Clostridia	Lachnospirales	Lachnospiraceae	Agathobacter	0.838231	1	0.853602	0.999999	7.55021	7.61251	7.48868	-0.0333142	0.604595	-0.0509102	-3.61765	3.25417	0.476
Bacteria	Bacillota_A	Clostridia	Oscillospirales	Oscillospiraceae	Vescimonas	0.926485	1	0.860589	1	6.52504	6.50272	6.54851	0.0224714	1.77664	0.0124116	-6.59886	8.03318	0.489333
Bacteria	Bacillota_I	Bacilli_A	Erysipelotrichales	Coprobacillaceae	Catenibacterium	0.310018	0.996977	0.351037	0.993604	8.97127	9.03907	8.88636	-0.152354	0.298507	-0.471903	-5.03856	2.05194	0.294235
Bacteria	Bacteroidota	Bacteroidia	Bacteroidales	Bacteroidaceae	Prevotella	0.586374	1	0.72466	1	7.2224	7.25258	7.16113	-0.133272	0.740418	-0.16473	-5.37373	3.07101	0.423525
Bacteria	Actinomycetota	Actinomycetes	Actinomycetales	Bifidobacteriaceae	Bifidobacterium	0.706035	1	0.582426	0.99968	8.90282	8.9526	8.84584	-0.10796	0.483793	-0.193273	-5.18333	4.71153	0.376208
Bacteria	Bacillota_C	Negativicutes	Veillonellales	Megasphaeraceae	Megasphaera	0.527192	1	0.665275	0.999999	8.18353	8.17929	8.19466	0.0930221	0.62242	0.111211	-3.02777	7.08049	0.434855
Bacteria	Bacillota_A	Clostridia	Oscillospirales	Acutalibacteraceae	Fimenecus	0.927319	1	0.748162	1	7.19293	7.17703	7.24223	0.0744546	0.937237	0.0468556	-8.21903	7.14598	0.463
Bacteria	Bacillota_A	Clostridia	Lachnospirales	Lachnospiraceae	Blautia_A	0.558467	1	0.625407	0.999653	8.78788	8.76915	8.81312	0.0914796	0.727265	0.0956696	-4.04291	8.84722	0.426
Bacteria	Bacillota_A	Clostridia	Oscillospirales	Ruminococcaceae	Gemmiger	0.833986	1	0.763879	1	7.90237	7.89983	7.9111	-0.166475	1.16491	-0.137015	-5.76971	4.70209	0.43
Bacteria	Bacillota_A	Clostridia	Oscillospirales	Acutalibacteraceae	CAG-217	0.878109	1	0.767232	1	3.4759	3.58005	3.16116	-0.401597	3.63273	-0.115905	-4.86834	4.38153	0.435188
Bacteria	Actinomycetota	Coriobacteriia	Coriobacteriales	Coriobacteriaceae	Collinsella	0.628477	1	0.793327	0.999753	8.43511	8.48965	8.39099	-0.0440509	0.483892	-0.0579893	-3.72305	7.99733	0.458667
Bacteria	Cyanobacteriota	Vampirovibrionia	Gastranaerophilales	Gastranaerophilaceae	Zag111	0.557893	0.996164	0.571753	0.995141	-2.93493	-2.3968	-3.47825	-1.01644	3.98797	-0.220218	-5.10634	3.30712	0.381667
Bacteria	Verrucomicrobiota	Verrucomicrobiae	Verrucomicrobiales	Akkermansiaceae	Akkermansia	0.61724	0.998781	0.574937	0.994002	-3.15202	-3.48125	-2.7706	0.907638	4.50893	0.176158	-3.45623	4.79478	0.414862
Bacteria	Bacillota_C	Negativicutes	Acidaminococcales	Acidaminococcaceae	Phascolarctobacterium_A	0.494282	0.99448	0.432392	0.982563	-2.68665	-3.41101	-2.01347	1.36263	3.92879	0.287108	-2.89942	5.60403	0.346333
Bacteria	Bacillota_A	Clostridia	Clostridiales	Clostridiaceae	Clostridium	0.707376	1	0.717093	1	4.83213	4.89328	4.7034	-0.151957	0.967373	-0.145435	-4.40785	3.53964	0.424333
Bacteria	Bacillota_A	Clostridia	Lachnospirales	Lachnospiraceae	Coprococcus	0.323141	0.999784	0.375736	0.996443	7.69576	7.6408	7.78262	0.170144	0.452495	0.326227	-2.35944	6.45907	0.338333
Bacteria	Bacteroidota	Bacteroidia	Bacteroidales	Tannerellaceae	Parabacteroides	0.184892	0.999991	0.256916	0.998858	5.42586	5.57438	5.19592	-0.45442	0.830449	-0.499253	-6.59879	1.84304	0.268667
Bacteria	Bacillota_A	Clostridia	Peptostreptococcales	Peptostreptococcaceae	Romboutsia_E	0.503192	1	0.4765	0.999159	4.9094	4.7898	5.00749	0.190294	0.58307	0.299367	-2.57041	4.44015	0.372542
Bacteria	Bacillota_A	Clostridia	Lachnospirales	Lachnospiraceae	Dorea_A	0.421723	1	0.483288	0.999261	6.60538	6.52904	6.67776	0.197011	0.699343	0.233405	-2.4193	5.92813	0.383206
Bacteria	Bacillota_A	Clostridia	Lachnospirales	Lachnospiraceae	Fusicatenibacter	0.931863	1	0.845442	0.999933	7.40947	7.43924	7.37524	-0.029387	0.98094	-0.0279445	-6.64418	7.31598	0.47884
Bacteria	Bacillota_A	Clostridia	TANB77	CAG-508	CAG-269	0.942127	1	0.798247	1	5.9399	5.91205	5.97391	0.007631	1.25794	0.00515431	-7.68862	7.42306	0.494169
Bacteria	Bacillota_C	Negativicutes	Acidaminococcales	Acidaminococcaceae	Acidaminococcus	0.376929	1	0.557318	1	5.00636	5.12374	4.72548	-0.351472	1.2079	-0.274696	-6.40691	2.6974	0.379
Bacteria	Bacillota_A	Clostridia	Oscillospirales	Oscillospiraceae	Hominicoprocola	0.62484	1	0.750323	0.999276	5.51945	5.52899	5.50998	-0.0434023	0.444291	-0.0907401	-4.75199	2.71773	0.457667
Bacteria	Bacteroidota	Bacteroidia	Bacteroidales	Bacteroidaceae	Bacteroides	0.362202	1	0.514652	0.999783	7.81404	7.86989	7.72201	-0.16834	0.670029	-0.211611	-8.42882	2.73296	0.35888
Bacteria	Bacillota_A	Clostridia	Oscillospirales	Acutalibacteraceae	Ruminococcus_E	0.744348	1	0.467229	0.998308	8.38845	8.3263	8.43899	0.132057	0.68813	0.153671	-6.43092	6.90613	0.366333
Bacteria	Bacillota_A	Clostridia	Oscillospirales	Ruminococcaceae	Ruminiclostridium_E	0.212607	0.9954	0.273805	0.989156	5.18703	5.32894	5.07929	-0.274611	0.466397	-0.560132	-5.83854	1.72785	0.264333
Bacteria	Pseudomonadota	Gammaproteobacteria	Burkholderiales	Burkholderiaceae	Duodenibacillus	0.685901	0.997744	0.70005	0.997674	-3.17941	-2.93631	-3.43332	-0.398132	4.14565	-0.0776016	-4.16432	3.56972	0.455333
Bacteria	Bacillota_A	Clostridia	Lachnospirales	Lachnospiraceae	Bariatricus	0.551099	1	0.709959	0.9992	6.53185	6.5358	6.52716	0.0420999	0.581602	0.06356	-3.16845	6.91054	0.464667
Bacteria	Bacillota_A	Clostridia	Lachnospirales	Lachnospiraceae	Mediterraneibacter	0.839766	1	0.789262	0.999785	6.10006	6.10466	6.09729	0.00836382	0.478549	0.0127112	-3.53046	3.75041	0.493169
Bacteria	Bacillota_A	Clostridia	Lachnospirales	Lachnospiraceae	Acetatifactor	0.498515	1	0.702742	1	4.09337	4.1474	4.00072	-0.179288	1.12974	-0.119352	-6.70564	2.98616	0.416333
Bacteria	Bacillota_A	Clostridia	Lachnospirales	Lachnospiraceae	Lachnospira	0.690038	1	0.783565	0.999776	5.60782	5.63632	5.59187	-0.0865752	0.697268	-0.112041	-3.90569	3.09984	0.447851
Bacteria	Bacillota_A	Clostridia	Lachnospirales	Lachnospiraceae	Roseburia	0.660355	1	0.820779	1	3.73605	3.72636	3.74968	-0.103741	1.48232	-0.070362	-5.53398	3.50008	0.462179
Bacteria	Bacillota_A	Clostridia	Lachnospirales	Lachnospiraceae	Anaerostipes	0.776404	1	0.822219	1	6.69508	6.75466	6.59315	-0.0652163	0.929633	-0.0436352	-5.81935	10.5452	0.458514
Bacteria	Pseudomonadota	Alphaproteobacteria	RF32	CAG-239	Scatacola_A	0.712475	1	0.358881	0.999168	1.99453	1.75416	2.28916	0.564811	1.98013	0.172066	-7.7082	9.15157	0.334555
Bacteria	Spirochaetota	Spirochaetia	Treponematales	Treponemataceae	Treponema_D	0.570831	0.998836	0.499703	0.992216	-2.91203	-3.44765	-2.27486	1.19062	4.29088	0.244823	-3.35916	4.77013	0.378333
Bacteria	Bacteroidota	Bacteroidia	Bacteroidales	Marinifilaceae	Odoribacter	0.54174	1	0.397526	0.999729	1.76236	2.05341	1.44524	-0.771033	2.82396	-0.217525	-8.20658	5.20016	0.325225
Bacteria	Bacillota_A	Clostridia	Oscillospirales	Ruminococcaceae	Ruminococcus_C	0.654103	1	0.626227	0.999933	3.92033	3.81285	4.18275	0.201622	1.28608	0.151634	-3.24141	4.91131	0.426
Bacteria	Pseudomonadota	Gammaproteobacteria	Enterobacterales	Enterobacteriaceae	Escherichia	0.649692	0.998705	0.67331	0.997374	-3.15936	-2.87823	-3.43603	-0.586244	4.14584	-0.119733	-4.52706	3.69269	0.441186
Bacteria	Bacillota_A	Clostridia	Christensenellales	Aristaeellaceae	Ventricola	0.436481	1	0.395152	0.996032	5.46153	5.37421	5.59375	0.196683	0.470052	0.394806	-2.56727	4.72898	0.340667
Bacteria	Bacillota_A	Clostridia	Lachnospirales	Lachnospiraceae	Butyrivibrio_A	0.461858	0.996346	0.494643	0.994459	-2.86144	-2.03128	-3.46296	-1.65755	4.62786	-0.310936	-5.09479	2.98406	0.349667
Bacteria	Bacillota_A	Clostridia	TANB77	CAG-508	CAG-245	0.781222	1	0.632463	1	5.22315	5.06522	5.42731	0.197028	2.02372	0.0947719	-5.44227	7.20076	0.421333
Bacteria	Bacillota_A	Clostridia	Christensenellales	CAG-138	PeH17	0.692205	0.996943	0.658433	0.99173	-3.18837	-3.43158	-2.94377	0.447296	4.10495	0.0897598	-3.79879	4.69134	0.452333
Bacteria	Pseudomonadota	Gammaproteobacteria	Burkholderiales	Burkholderiaceae	Sutterella	0.282766	1	0.388002	1	1.02787	1.29418	0.404204	-1.29093	3.32574	-0.362596	-7.21055	1.92756	0.327557
Bacteria	Bacillota_I	Bacilli_A	Erysipelotrichales	Erysipelotrichaceae	Holdemanella	0.651963	0.999298	0.66568	0.998155	-3.22551	-2.87514	-3.57473	-0.627731	4.18666	-0.121404	-4.3188	3.96751	0.432
Bacteria	Bacillota_A	Clostridia	Oscillospirales	Oscillospiraceae	CAG-170	0.698447	1	0.631833	1	4.13816	4.24837	3.89391	-0.295826	1.02883	-0.251369	-4.71906	3.39761	0.403
Bacteria	Bacillota_A	Clostridia	Lachnospirales	Lachnospiraceae	Dorea	0.813735	1	0.803128	1	4.44798	4.52225	4.27919	-0.121871	1.25434	-0.0862798	-4.79981	4.07234	0.44885
Bacteria	Desulfobacterota	Desulfovibrionia	Desulfovibrionales	Desulfovibrionaceae	Desulfovibrionaceae	0.210995	0.999519	0.262128	0.99688	0.419525	0.958797	-0.241725	-1.31133	2.33249	-0.48464	-6.88482	1.76025	0.264667
Bacteria	Bacillota_A	Clostridia	Oscillospirales	Oscillospiraceae	CAG-103	0.802622	1	0.846727	1	1.94826	1.98461	1.91351	-0.0716726	1.61108	-0.0375255	-3.68283	3.39619	0.482
Bacteria	Bacillota_A	Clostridia	Christensenellales	CAG-138	SFEL01	0.611507	0.998674	0.622563	0.996757	-3.13765	-2.7289	-3.52162	-0.850612	4.35735	-0.164757	-4.5637	3.24078	0.414333
Bacteria	Bacillota_A	Clostridia	Lachnospirales	Lachnospiraceae	Anaerobutyricum	0.40915	1	0.371955	0.997345	5.03992	4.95957	5.16807	0.223838	0.835187	0.122066	-4.33966	21.2749	0.336
Bacteria	Bacteroidota	Bacteroidia	Bacteroidales	Rikenellaceae	Alistipes	0.717136	1	0.825734	1	5.34671	5.34374	5.35534	0.0315678	1.08537	0.0180855	-4.64906	7.6899	0.483
Bacteria	Bacillota_A	Clostridia	Lachnospirales	Lachnospiraceae	Otoolea	0.323272	0.999594	0.157994	0.989553	2.93413	2.62635	3.34347	0.665124	0.930309	0.589544	-3.365	5.86009	0.246918
Bacteria	Bacillota_C	Negativicutes	Veillonellales	Dialisteraceae	Dialister	0.891642	1	0.805052	1	3.48409	3.72681	3.30929	-0.246596	2.46638	-0.0991612	-4.79445	4.38779	0.446518
Bacteria	Bacillota_A	Clostridia	Lachnospirales	Lachnospiraceae	Oliverpabstia	0.830616	1	0.762677	1	5.04755	5.05335	5.03823	0.0453471	1.10005	0.0383922	-4.82984	5.77798	0.470843
Bacteria	Bacillota_A	Clostridia	Lachnospirales	Lachnospiraceae	Eubacterium_F	0.231058	0.999505	0.237212	0.998518	3.93128	4.20449	3.66182	-0.504487	0.823156	-0.580555	-5.3522	2.19137	0.267577
Bacteria	Bacillota_A	Clostridia	TANB77	CAG-508	CAG-492	0.949654	1	0.866853	1	5.19681	5.22774	5.15108	-0.0472538	1.12251	-0.0303569	-6.6656	7.15523	0.475841
Bacteria	Bacillota_A	Clostridia	Oscillospirales	Oscillospiraceae	Lawsonibacter	0.591625	0.999715	0.261275	0.99958	2.00371	2.50318	1.56131	-0.841567	2.01068	-0.272015	-9.27073	6.97528	0.273667
Bacteria	Bacillota_A	Clostridia	Lachnospirales	Lachnospiraceae	Alitiscatomonas	0.50649	1	0.337126	1	0.840648	1.70848	0.225921	-1.32641	2.5072	-0.415104	-5.44682	4.08109	0.299567
Bacteria	Bacillota_A	Clostridia	Lachnospirales	Lachnospiraceae	Anthropogastromicrobium	0.895843	1	0.64981	1	4.7731	4.96081	4.57654	-0.241126	1.36825	-0.131032	-5.46392	6.36445	0.409197
Bacteria	Bacillota_A	Clostridia	Oscillospirales	Ruminococcaceae	Negativibacillus	0.782763	1	0.859753	1	2.60261	2.55346	2.63639	-0.0151447	1.57877	-0.00779051	-5.76484	4.26099	0.494502
Bacteria	Bacillota_C	Negativicutes	Selenomonadales	Selenomonadaceae	Anaerovibrio	0.626878	0.997581	0.589108	0.989296	-3.16352	-3.43621	-2.82579	0.817544	4.41736	0.158545	-3.5882	4.66102	0.419333
Bacteria	Actinomycetota	Coriobacteriia	Coriobacteriales	Eggerthellaceae	Anaerotardibacter	0.211273	1	0.290688	0.99572	4.19091	3.86391	4.29397	0.466961	0.927433	0.424302	-1.79478	7.56201	0.305565
Bacteria	Bacteroidota	Bacteroidia	Bacteroidales	Bacteroidaceae	UBA6398	0.652296	0.997979	0.621368	0.99334	-3.20778	-3.47781	-2.88396	0.598354	4.29767	0.117081	-3.52297	4.60918	0.435
Bacteria	Actinomycetota	Coriobacteriia	Coriobacteriales	Eggerthellaceae	Senegalimassilia	0.43876	1	0.681491	0.999751	4.00896	4.03762	3.97989	0.135788	0.9466	0.0995422	-2.53501	9.11709	0.442333
Bacteria	Bacteroidota	Bacteroidia	Bacteroidales	Barnesiellaceae	Barnesiella	0.297213	1	0.587587	0.999894	4.10115	4.16513	3.88515	-0.29818	1.22384	-0.181556	-10.9277	2.3334	0.387667
Bacteria	Bacillota_A	Clostridia	Peptostreptococcales	Peptostreptococcaceae	Intestinibacter	0.76435	1	0.744509	0.99989	0.544413	0.421248	0.649215	0.145235	2.63081	0.0395229	-4.58958	5.2962	0.472509
Bacteria	Bacillota_A	Clostridia	Oscillospirales	Butyricicoccaceae	Agathobaculum	0.453249	1	0.378069	0.999788	4.66155	4.5222	4.8645	0.380832	1.42226	0.17227	-3.79941	11.9774	0.342219
Bacteria	Cyanobacteriota	Vampirovibrionia	Gastranaerophilales	Gastranaerophilaceae	CAG-196	0.800953	1	0.788251	1	-0.847704	-0.91665	-0.773398	0.109213	4.37581	0.0216456	-4.2304	4.65098	0.486333
Bacteria	Bacillota_A	Clostridia	Lachnospirales	Lachnospiraceae	Hominiventricola	0.592497	0.998994	0.605069	0.998716	1.06466	1.29239	0.909729	-0.345555	1.35904	-0.232359	-4.76359	2.94649	0.395333
Bacteria	Bacillota_A	Clostridia	Lachnospirales	Lachnospiraceae	Eubacterium_I	0.70484	1	0.364686	0.999587	3.64502	3.29143	3.81748	0.475329	1.13667	0.331036	-4.77992	4.94573	0.333
Bacteria	Bacillota_A	Clostridia	Lachnospirales	Lachnospiraceae	Gallintestinimicrobium	0.439929	1	0.428221	0.998943	3.7168	3.54064	3.84178	0.290928	0.859023	0.322127	-2.40559	4.54714	0.357881
Bacteria	Bacillota_A	Clostridia	Oscillospirales	Oscillospiraceae	Dysosmobacter	0.704079	0.999991	0.790558	0.999777	4.36984	4.36967	4.36984	-0.0471208	0.576007	-0.0697337	-3.86573	2.87651	0.467
Bacteria	Bacillota	Bacilli	Lactobacillales	Streptococcaceae	Streptococcus	0.521855	0.998231	0.470669	0.997926	3.01835	3.1976	2.85853	-0.291691	0.75873	-0.33581	-4.51665	3.09271	0.347
Bacteria	Bacillota_A	Clostridia	Peptostreptococcales	Peptostreptococcaceae	Terrisporobacter	0.372146	0.996733	0.416465	0.996733	1.93823	2.13653	1.73576	-0.402763	0.915398	-0.398989	-4.74822	2.30207	0.325667
Bacteria	Bacillota_A	Clostridia	Lachnospirales	Lachnospiraceae	Coprococcus_A	0.733135	1	0.795013	0.999861	3.58774	3.6506	3.55334	0.0231693	0.927513	0.0218414	-3.44713	4.41857	0.490333
Bacteria	Bacillota_C	Negativicutes	Veillonellales	Veillonellaceae	Veillonella	0.693976	1	0.612827	0.999967	2.8909	2.84486	2.95793	0.304764	1.92476	0.140403	-3.65505	5.34872	0.41886
Bacteria	Bacillota_I	Bacilli_A	Erysipelotrichales	Coprobacillaceae	Faecalibacillus	0.109676	1	0.099632	0.978008	0.969449	-0.315176	1.50894	1.92918	2.9876	0.601329	-1.18745	9.08967	0.207667
Bacteria	Bacillota_A	Clostridia	Oscillospirales	Acutalibacteraceae	Hominenteromicrobium	0.162379	0.993153	0.163002	0.982528	-0.179565	0.757694	-0.975107	-1.77811	2.74594	-0.582806	-7.97656	1.53245	0.20993
Bacteria	Bacillota_A	Clostridia	Oscillospirales	Oscillospiraceae	Flavonifractor	0.686226	0.999436	0.65263	0.996002	-3.2433	-3.44309	-3.02259	0.3866	4.17058	0.0880233	-3.79535	4.55533	0.453333
Bacteria	Bacillota_A	Clostridia	UBA1381	UBA1381	Hominilimicola	0.676708	1	0.683747	1	3.78331	3.85073	3.71625	-0.181869	1.27995	-0.0660301	-5.72834	15.9128	0.422667
Bacteria	Bacteroidota	Bacteroidia	Bacteroidales	Bacteroidaceae	UBA4372	0.613593	0.996392	0.626076	0.995063	-3.12776	-2.74581	-3.43509	-0.92907	4.29454	-0.184558	-5.15635	3.27998	0.412
Bacteria	Pseudomonadota	Alphaproteobacteria	RF32	CAG-239	Scatocola	0.461127	0.999918	0.534898	1	-0.491427	-0.166697	-1.02566	-0.880553	3.31366	-0.228684	-6.20952	2.82122	0.367211
Bacteria	Bacillota_A	Clostridia	Lachnospirales	Lachnospiraceae	Hominisplanchenecus	0.689589	1	0.644994	1	3.50775	3.59381	3.39822	-0.223959	1.51166	-0.137129	-6.08998	4.97857	0.4012
Bacteria	Pseudomonadota	Gammaproteobacteria	Enterobacterales	Pasteurellaceae	Haemophilus_D	0.839069	1	0.531641	1	1.93967	2.56927	1.57869	-0.75319	1.88553	-0.231472	-5.14041	6.9743	0.365333
Bacteria	Bacteria	Bacteria	Bacteria	Bacteria	Bacteria	0.369792	0.998935	0.34508	0.995685	-0.849568	-0.178522	-1.71295	-1.43933	3.13363	-0.381423	-6.99402	2.79486	0.292
Bacteria	Actinomycetota	Coriobacteriia	Coriobacteriales	Eggerthellaceae	Slackia	0.348085	1	0.543745	0.997678	3.04519	2.9857	3.1064	0.2292	1.06114	0.148408	-2.07139	10.4905	0.391667
Bacteria	Bacillota_A	Clostridia	Lachnospirales	Lachnospiraceae	Limivivens	0.402345	1	0.409147	0.998822	2.8383	2.63965	3.00336	0.409172	1.40887	0.165825	-3.30542	11.6418	0.356
Bacteria	Bacillota_A	Clostridia	Oscillospirales	Oscillospiraceae	Oscillibacter	0.681004	1	0.799409	0.999894	0.577498	0.647693	0.482381	-0.108927	2.0349	-0.038375	-6.81804	3.67743	0.476175
Bacteria	Bacteroidota	Bacteroidia	Bacteroidales	UBA932	Cryptobacteroides	0.695815	1	0.711156	1	-2.23528	-2.03481	-2.40245	-0.697631	4.71972	-0.132086	-4.04079	3.88171	0.438
Bacteria	Bacillota_A	Clostridia	Oscillospirales	Ruminococcaceae	Hominimerdicola	0.641587	1	0.589602	0.997462	-2.51947	-2.82759	-2.10082	0.884046	4.52392	0.171624	-3.41961	4.93345	0.416195
Bacteria	Bacillota_A	Clostridia	Lachnospirales	Anaerotignaceae	Anaerotignum	0.546095	0.99979	0.609444	0.999461	2.05226	2.1387	1.96649	-0.264572	1.03976	-0.231705	-4.53897	2.61518	0.394
Bacteria	Bacillota_A	Clostridia	Oscillospirales	Oscillospiraceae	Limivicinus	0.672806	1	0.641665	0.998748	-3.2569	-3.46588	-3.04196	0.448437	4.1651	0.0960882	-3.77558	4.17069	0.453515
Bacteria	Pseudomonadota	Gammaproteobacteria	Burkholderiales	Burkholderiaceae	Parasutterella	0.786317	1	0.788937	1	0.795672	0.975569	0.659664	-0.277155	2.96615	-0.0734325	-5.33764	4.96523	0.45085
Bacteria	Bacillota_A	Clostridia	Lachnospirales	Lachnospiraceae	Brotaphodocola	0.835084	1	0.773868	1	1.9071	1.84535	1.97312	0.0408462	1.32303	0.02657	-3.76835	3.58514	0.487667
Bacteria	Pseudomonadota	Gammaproteobacteria	Burkholderiales	Burkholderiaceae	Oxalobacter	0.658669	1	0.670584	0.999913	-2.24675	-2.02867	-2.42559	-0.724114	4.31168	-0.142114	-4.53313	3.65868	0.423525
Bacteria	Bacillota_A	Clostridia	Oscillospirales	Oscillospiraceae	Lawsonibacter_A	0.660991	0.997879	0.675344	0.996818	-3.20592	-2.95898	-3.46071	-0.512734	4.08887	-0.101326	-4.46559	3.68313	0.444333
Bacteria	Bacillota_I	Bacilli_A	RF39	UBA660	Onthocola_B	0.271911	0.999531	0.315883	0.991477	1.78578	1.50724	2.00095	0.640888	1.41441	0.407564	-1.84867	6.29997	0.316
Bacteria	Verrucomicrobiota	Kiritimatiellia	RFP12	UBA1067	RUG572	0.691464	0.999113	0.663139	0.99652	-3.21263	-3.40393	-3.01232	0.398532	4.1775	0.0894293	-3.96157	4.29084	0.454667
Bacteria	Bacillota_A	Clostridia	Christensenellales	Aristaeellaceae	Aristaeella	0.59452	1	0.790647	0.999862	0.539931	0.558175	0.532155	0.0138736	2.54682	0.00525307	-3.22581	7.88739	0.497667
Bacteria	Bacillota_A	Clostridia	Lachnospirales	Lachnospiraceae	Butyribacter	0.739069	1	0.479887	0.999999	2.61296	2.38596	2.93484	0.409328	1.42408	0.141115	-11.341	4.6834	0.377874
Bacteria	Bacillota_C	Negativicutes	Veillonellales	Dialisteraceae	Allisonella	0.843397	1	0.823396	1	3.11416	3.09381	3.14564	0.00184755	1.54598	0.000770845	-5.28214	7.0071	0.499167
Bacteria	Bacteroidota	Bacteroidia	Bacteroidales	Muribaculaceae	UBA7173	0.145722	0.999925	0.189998	0.990414	2.93512	3.15136	2.44597	-0.77855	1.2117	-0.519073	-8.94789	1.11586	0.226333
Bacteria	Bacillota_A	Clostridia	TANB77	CAG-465	CAG-465	0.646774	0.998534	0.663848	0.995766	-3.19149	-2.88722	-3.51504	-0.597575	4.15707	-0.119461	-4.73249	3.87804	0.439
Bacteria	Bacillota_A	Clostridia	Lachnospirales	Lachnospiraceae	Lachnospiraceae	0.13302	0.99879	0.0792727	0.973451	3.99135	3.63644	4.33216	0.713497	0.968971	0.643495	-1.86763	7.45299	0.192333
Bacteria	Bacillota_A	Clostridia	Lachnospirales	Lachnospiraceae	Hominifimenecus	0.530599	1	0.759857	1	0.668981	0.665983	0.672472	0.102145	2.24579	0.0292025	-2.82583	8.00628	0.481333
Bacteria	Bacillota_A	Clostridia	Monoglobales	Monoglobaceae	Monoglobus	0.534408	1	0.532673	0.99995	3.62451	3.54402	3.72808	0.22243	0.98822	0.20964	-3.08669	5.12608	0.400333
Bacteria	Bacillota_A	Clostridia	Oscillospirales	CAG-272	CAG-272	0.73195	1	0.748535	1	-1.67429	-1.43038	-1.8702	-0.338542	3.62948	-0.0711998	-4.46072	4.0503	0.459513
Bacteria	Bacillota_A	Clostridia	Oscillospirales	Ruminococcaceae	Ruthenibacterium	0.738821	1	0.710597	1	-1.44561	-2.02185	-0.932243	0.551121	5.35202	0.0916376	-3.31463	3.90648	0.456181
Bacteria	Bacillota_I	Bacilli_A	Erysipelotrichales	Erysipelotrichaceae	Holdemania	0.767905	1	0.780851	1	-0.819597	-0.906554	-0.771858	-0.402465	3.68967	-0.088815	-4.76377	4.45306	0.457514
Bacteria	Bacillota_A	Clostridia	Oscillospirales	Acutalibacteraceae	Acutalibacteraceae	0.753048	1	0.60311	1	0.736382	0.291674	1.05683	0.611778	4.06853	0.133439	-4.22735	5.68763	0.420667
Bacteria	Bacillota_A	Clostridia	Lachnospirales	Lachnospiraceae	Roseburia_C	0.687849	0.999925	0.716348	0.99989	-1.95862	-1.73	-2.22393	-0.356491	3.76549	-0.0802181	-4.97735	4.07056	0.45085
Bacteria	Bacillota_A	Clostridia	Lachnospirales	Lachnospiraceae	UBA4285	0.461309	0.999991	0.61579	0.998834	2.64176	2.71012	2.5789	-0.214596	0.943547	-0.202248	-5.99632	2.41082	0.399867
Bacteria	Bacillota_A	Clostridia	Oscillospirales	Oscillospiraceae	Scatomorpha	0.542242	0.99931	0.515199	0.992996	-1.76836	-2.24685	-1.3403	0.927292	3.64226	0.205966	-3.13573	5.36023	0.383333
Bacteria	Bacillota_A	Clostridia	Oscillospirales	Oscillospiraceae	Vermiculatibacterium	0.611891	1	0.70926	0.999966	3.66977	3.59456	3.72223	0.0832666	1.16795	0.0286174	-18.5049	5.61655	0.455515
Bacteria	Bacillota_A	Clostridia	Lachnospirales	Lachnospiraceae	Enterocloster	0.71227	1	0.783264	0.99997	2.07158	2.07357	2.06857	-0.0795509	1.09008	-0.0607792	-3.93091	3.10834	0.467511
Bacteria	Bacillota	Bacilli	MOL361	Turicibacteraceae	Turicibacter	0.725686	1	0.709859	0.999517	-1.82692	-2.16165	-1.57047	0.32189	4.13383	0.0682283	-4.00141	4.8301	0.464512
Bacteria	Bacillota_I	Bacilli_A	Erysipelotrichales	Coprobacillaceae	Thomasclavelia	0.635511	1	0.584723	0.998442	-1.82567	-2.33717	-1.28776	0.784162	4.19133	0.168398	-3.56412	4.66324	0.408
Bacteria	Bacillota_A	Clostridia	Peptostreptococcales	Anaerovoracaceae	Lentihominibacter	0.0926333	0.993445	0.0681126	0.940139	2.68537	3.09292	2.23539	-0.903579	1.00481	-0.752732	-10.3118	0.939011	0.138667
Bacteria	Actinomycetota	Actinomycetes	Actinomycetales	Actinomycetaceae	Pauljensenia	0.742175	1	0.652093	1	1.30971	1.66211	0.624965	-0.569518	2.34442	-0.194019	-4.93491	5.34082	0.405865
Bacteria	Bacillota_A	Clostridia	Lachnospirales	Lachnospiraceae	CAG-194	0.586941	0.99772	0.536169	0.990199	-2.91934	-3.36882	-2.49145	0.891185	3.97113	0.182647	-3.40533	4.65033	0.406531
Bacteria	Bacillota	Bacilli	Lactobacillales	Enterococcaceae	Enterococcus_B	0.412976	0.998896	0.400054	0.999181	-1.94652	-0.782947	-2.84542	-1.97922	4.53331	-0.393379	-5.64313	2.74693	0.315
Bacteria	Bacillota_A	Clostridia	Lachnospirales	Lachnospiraceae	Laedolimicola	0.623141	1	0.554645	0.999493	-0.854057	-1.56321	-0.189698	0.934798	4.20884	0.197181	-3.55093	5.43228	0.400866
Bacteria	Bacillota_A	Clostridia	Christensenellales	Christensenellaceae	QANA01	0.568893	0.997394	0.521158	0.987077	-2.93404	-3.45565	-2.42508	0.970725	3.99861	0.205672	-3.07968	5.52942	0.387204
Bacteria	Bacillota_A	Clostridia	Oscillospirales	Ruminococcaceae	Angelakisella	0.230055	1	0.219773	0.987058	2.17537	1.73938	2.47155	0.71919	1.42048	0.382538	-1.58038	10.9622	0.273333
Bacteria	Bacillota_I	Bacilli_A	Erysipelotrichales	Coprobacillaceae	Allocoprobacillus	0.755535	0.998805	0.755238	0.996326	-2.94018	-2.94892	-2.92196	-0.0501838	4.13751	-0.00775013	-4.07804	3.97766	0.496168
Bacteria	Bacillota_A	Clostridia	Oscillospirales	UBA644	HGM12619	0.468129	1	0.526972	0.999983	-2.22237	-1.34728	-2.93329	-1.67415	5.34994	-0.286393	-5.00941	2.40714	0.366878
Bacteria	Bacillota_A	Clostridia	Lachnospirales	CAG-274	CAG-274	0.724915	1	0.751498	0.999983	1.94049	1.92674	1.95626	0.0574699	1.61803	0.0175599	-5.31768	8.59745	0.480667
Bacteria	Bacillota_A	Clostridia	Peptostreptococcales	Anaerovoracaceae	Fimisoma	0.704264	0.999395	0.632684	0.998618	-1.59909	-1.79106	-1.30699	0.579541	3.78621	0.122197	-3.9833	4.69586	0.432522
Bacteria	Bacillota_A	Clostridia	TANB77	CAG-508	CAG-508	0.734878	1	0.708299	1	0.868671	0.841332	0.886767	0.176505	2.39796	0.0736049	-3.36272	4.47979	0.459667
Bacteria	Bacillota_A	Clostridia	Oscillospirales	Ruminococcaceae	Avimicrobium	0.250923	0.999443	0.264608	0.993617	0.984258	0.383329	1.2857	0.879573	1.69927	0.413475	-1.96981	9.057	0.290903
Bacteria	Bacillota_I	Bacilli_A	RF39	UBA660	CAG-302	0.285485	1	0.523933	1	0.944477	1.15067	-0.0476871	-1.38854	3.77749	-0.313272	-7.60917	2.2533	0.368667
Bacteria	Bacteroidota	Bacteroidia	Bacteroidales	Marinifilaceae	Butyricimonas	0.765218	1	0.499413	1	1.58688	2.02517	1.22492	-0.614614	1.88609	-0.217832	-4.94858	6.23577	0.354667
Bacteria	Bacillota_A	Clostridia	TANB77	CAG-508	CAG-273	0.598058	1	0.713266	1	0.748655	1.04704	0.207998	-0.896355	4.47496	-0.171015	-4.77339	3.20589	0.424525
Bacteria	Bacillota_A	Clostridia	Lachnospirales	Lachnospiraceae	Hungatella	0.663512	0.998847	0.63081	0.993277	-3.18982	-3.46743	-2.92113	0.463859	4.12193	0.0993269	-3.66368	4.47348	0.444333
Bacteria	Actinomycetota	Actinomycetes	Mycobacteriales	Frankiaceae	Protofrankia	0.619435	1	0.512193	0.999633	0.470477	0.135338	0.833951	0.753485	3.13024	0.210605	-3.78228	6.74772	0.392869
Bacteria	Bacillota_A	Clostridia	Christensenellales	UBA1750	Spyradocola	0.728419	1	0.706385	1	-1.60838	-1.81198	-1.37696	0.431093	4.68743	0.0776684	-3.55929	4.76488	0.459667
Bacteria	Bacillota_A	Clostridia	Oscillospirales	Acutalibacteraceae	Clostridium_A	0.315897	0.996676	0.339597	0.977981	-1.08156	-1.74038	-0.662625	1.14351	2.61952	0.3639	-2.0545	7.28341	0.314
Bacteria	Bacillota_A	Clostridia	Lachnospirales	Lachnospiraceae	Lachnoclostridium_B	0.813468	1	0.622102	0.999967	0.170954	-0.199009	0.524125	0.496374	2.70542	0.152362	-4.87455	4.27853	0.424667
Bacteria	Bacillota_A	Clostridia	Oscillospirales	Butyricicoccaceae	Pseudobutyricicoccus	0.693028	1	0.576812	0.999239	-0.590648	-0.904082	-0.252555	0.563548	3.08538	0.147988	-4.58876	4.98133	0.405
Bacteria	Pseudomonadota	Gammaproteobacteria	Burkholderiales	Burkholderiaceae	Comamonas	0.655173	0.998932	0.627866	0.995643	-3.19877	-3.41121	-2.9588	0.609166	4.45839	0.121407	-3.24026	4.68675	0.438
Bacteria	Bacillota_A	Clostridia	Lachnospirales	Anaerotignaceae	Anaerotignaceae	0.612593	1	0.675665	1	1.69426	1.90416	1.44124	-0.43209	2.41043	-0.168979	-4.67328	3.1734	0.413196
Bacteria	Bacillota_A	Clostridia	Oscillospirales	Oscillospiraceae	Oscillospiraceae	0.47561	1	0.415132	0.999373	1.35175	1.08547	1.66938	0.628734	2.3356	0.266538	-3.00959	5.28963	0.354882
Bacteria	Bacillota_A	Clostridia	Lachnospirales	Lachnospiraceae	Eisenbergiella	0.752842	1	0.771089	0.999887	-2.84147	-2.818	-2.85551	-0.150834	4.4136	-0.0317597	-4.25788	4.0334	0.484
Bacteria	Bacillota_A	Clostridia	Oscillospirales	Oscillospiraceae	Pseudoflavonifractor	0.308621	0.999198	0.279297	0.995179	-0.483281	0.309188	-1.21325	-1.5537	3.26948	-0.409198	-7.60526	2.43949	0.265578
Bacteria	Bacillota_A	Clostridia	Lachnospirales	Lachnospiraceae	Eubacterium_G	0.632688	1	0.691472	1	1.86153	1.98715	1.73864	-0.327725	1.92642	-0.172949	-5.08855	3.28411	0.425525
Bacteria	Bacillota	Bacilli	Lactobacillales	Streptococcaceae	Lactococcus	0.533862	1	0.410835	0.998667	-1.00167	-1.64522	-0.290178	1.27971	3.75072	0.27159	-3.45477	5.40155	0.353882
Bacteria	Actinomycetota	Coriobacteriia	Coriobacteriales	UMGS124	UMGS124	0.71239	1	0.663565	1	1.92434	2.20855	1.82023	-0.383123	1.56565	-0.222132	-4.26925	3.81211	0.406333
Bacteria	Actinomycetota	Coriobacteriia	Coriobacteriales	Eggerthellaceae	Adlercreutzia	0.261724	0.999554	0.316227	0.984077	1.86311	1.58585	2.05428	0.538141	1.21572	0.3861	-1.74082	6.98125	0.302
Bacteria	Bacillota_I	Bacilli_A	Erysipelotrichales	Erysipelotrichaceae	Clostridium_AQ	0.586268	0.999958	0.565636	0.998224	-1.98011	-1.35687	-2.43383	-0.986728	3.85113	-0.210508	-5.58181	3.67186	0.380667
Bacteria	Bacillota_A	Clostridia	Peptostreptococcales	Anaerovoracaceae	Emergencia	0.636111	0.998773	0.602786	0.995542	-2.09927	-2.48233	-1.74887	0.687717	3.90139	0.138201	-3.80159	5.08558	0.424192
Bacteria	Bacillota_A	Clostridia	Christensenellales	QALW01	Neochristensenella	0.63457	1	0.566394	0.999892	-0.42723	-0.883876	0.152304	0.878089	3.83217	0.201574	-3.36769	4.96785	0.403333
Bacteria	Bacteroidota	Bacteroidia	Bacteroidales	Rikenellaceae	Alistipes_A	0.522482	1	0.779978	0.999913	1.6656	1.68134	1.65229	-0.110451	1.45381	-0.0425999	-9.99759	2.9137	0.463333
Bacteria	Bacillota_A	Clostridia	Oscillospirales	Oscillospiraceae	Pseudoscilispira	0.43584	0.999991	0.447123	0.996239	-1.21396	-1.93505	-0.84058	1.00152	3.35428	0.249938	-2.95481	6.67757	0.366211
Bacteria	Bacillota_A	Clostridia	Clostridia	Clostridia	Clostridia	0.728476	1	0.757	1	-2.19801	-2.0205	-2.32595	-0.304662	4.0947	-0.0652707	-4.14857	4.02331	0.465
Bacteria	Bacillota_A	Clostridia	Lachnospirales	Anaerotignaceae	Fimicola	0.337769	0.997239	0.247134	0.978024	-1.71408	-2.83774	-0.65873	1.99369	3.85144	0.444531	-2.48628	6.78925	0.277574
Bacteria	Bacillota_A	Clostridia	Lachnospirales	Lachnospiraceae	Schaedlerella	0.771846	1	0.770812	0.99987	-2.05177	-2.17595	-1.95595	-0.0184962	3.89951	-0.00233558	-4.01083	4.08753	0.498834
Bacteria	Actinomycetota	Actinomycetes	Actinomycetales	Micrococcaceae	Rothia	0.396541	0.996273	0.312355	0.977355	-2.59792	-3.38048	-1.43637	1.99587	4.27883	0.405548	-2.68643	5.82758	0.294333
Bacteria	Bacillota_A	Clostridia	Oscillospirales	Ruminococcaceae	Massilioclostridium	0.681121	0.998714	0.65063	0.995095	-3.15592	-3.41383	-2.91026	0.43275	4.14824	0.0856995	-3.90632	4.51556	0.452849
Bacteria	Bacillota_A	Clostridia	Oscillospirales	Acutalibacteraceae	Avimonas	0.806643	1	0.783799	1	-1.16962	-1.37266	-0.816905	0.211858	5.57106	0.0333364	-4.37952	3.65164	0.483333
Bacteria	Bacillota_A	Clostridia	Lachnospirales	Lachnospiraceae	Dorea_D	0.775126	1	0.779996	0.999967	-1.8848	-1.78467	-2.04523	0.0235906	4.59243	0.00497833	-4.29961	3.95557	0.497333
Bacteria	Actinomycetota	Coriobacteriia	Coriobacteriales	QAMH01	QAMH01	0.505098	1	0.548052	0.998295	0.598928	0.375198	0.755736	0.396575	1.78039	0.16923	-2.74742	6.71859	0.402667
Bacteria	Bacillota_A	Clostridia	Lachnospirales	Lachnospiraceae	Scatomonas	0.659656	1	0.61655	0.99972	-2.39235	-2.79655	-1.88262	0.766791	4.75273	0.148467	-3.51351	4.75714	0.425858
Bacteria	Cyanobacteriota	Vampirovibrionia	Gastranaerophilales	Gastranaerophilaceae	Stercorousia	0.662394	0.99764	0.68653	0.996604	-3.20564	-2.94437	-3.4372	-0.540076	4.18428	-0.110104	-4.50717	3.8256	0.442667
Bacteria	Bacillota_A	Clostridia	Christensenellales	Christensenellaceae	Guopingia	0.682685	1	0.658219	0.997239	-3.25503	-3.43582	-3.05076	0.41745	4.24578	0.0826634	-3.81856	4.35127	0.454848
Bacteria	Actinomycetota	Coriobacteriia	Coriobacteriales	Eggerthellaceae	Eggerthellaceae	0.827791	1	0.848405	1	-0.249152	-0.119037	-0.310012	-0.205986	3.63466	-0.044964	-3.98172	4.89446	0.474
Bacteria	Bacillota_A	Clostridia	Lachnospirales	Lachnospiraceae	Ruminococcus_B	0.628215	0.996945	0.649344	0.996931	-3.18183	-2.80411	-3.4997	-0.782431	4.27631	-0.164706	-4.36364	3.39135	0.415
Bacteria	Bacillota_B	Dehalobacteriia	Dehalobacteriia	Dehalobacteriia	Dehalobacteriia	0.32252	0.99533	0.20292	0.990421	-0.436023	0.614868	-1.25997	-1.73277	2.94898	-0.497902	-7.32719	3.19001	0.23992
Bacteria	Bacillota_A	Clostridia	Oscillospirales	Ruminococcaceae	Bittarella	0.682574	1	0.719121	0.999966	-1.94828	-1.66405	-2.25078	-0.500153	4.03245	-0.103345	-4.63731	3.79496	0.446851
Bacteria	Bacillota_A	Clostridia	Oscillospirales	Oscillospiraceae	Pseudoflavonifractor_A	0.646871	0.999183	0.655541	0.998422	-3.15264	-2.76358	-3.48975	-0.675767	4.15534	-0.139624	-4.56689	3.74682	0.425667
Bacteria	Bacillota_A	Clostridia	Christensenellales	Aristaeellaceae	UBA11524	0.630491	0.999991	0.648985	0.999334	-1.77665	-1.30456	-2.31329	-0.76361	4.14864	-0.150925	-4.79399	3.45516	0.419667
Bacteria	Bacillota_A	Clostridia	Oscillospirales	Ruminococcaceae	Fumia	0.739469	1	0.75968	0.999933	-2.90466	-2.8214	-2.9645	-0.193767	4.18801	-0.0372127	-4.20128	4.09413	0.478507
Bacteria	Bacillota	Bacilli	Lactobacillales	Lactobacillaceae	Weissella	0.643232	0.999375	0.625041	0.997561	-2.52961	-2.82068	-2.2707	0.763412	4.59263	0.13533	-3.30542	4.3271	0.435333
Bacteria	Bacillota	Bacilli	Staphylococcales	Gemellaceae	Gemella	0.531637	1	0.340061	0.996153	-0.0407407	-0.58805	0.493236	0.941861	2.49575	0.299166	-4.27032	5.71328	0.327
Bacteria	Bacillota_A	Clostridia	Peptostreptococcales	Anaerovoracaceae	Anaerovoracaceae	0.784372	1	0.866258	1	1.04461	1.09205	0.895766	-0.138784	3.50999	-0.0352436	-5.04116	4.68672	0.477174
Bacteria	Bacillota_A	Clostridia	Oscillospirales	Acutalibacteraceae	JAGZMM01	0.594877	0.999297	0.645825	0.998147	-3.21027	-2.86702	-3.52963	-0.846921	4.82854	-0.152098	-4.51344	3.40248	0.424858
Bacteria	Bacillota	Bacilli	Lactobacillales	Aerococcaceae	Granulicatella	0.512366	0.999536	0.487032	0.996075	-0.991946	-1.48417	-0.62991	0.80691	3.26662	0.208841	-3.33097	5.78633	0.378
Bacteria	Bacillota_A	Clostridia	Oscillospirales	Ruminococcaceae	Ruminococcaceae	0.760372	1	0.657823	1	0.228062	0.629034	-0.0674958	-0.567549	2.62243	-0.174658	-4.11031	4.72966	0.410333
Bacteria	Bacillota_A	Clostridia	Tissierellales	Peptoniphilaceae	Parvimonas	0.437024	0.99713	0.475786	0.991405	-2.86737	-1.96144	-3.50725	-2.04579	4.89811	-0.371638	-5.77519	2.9819	0.338333
Bacteria	Bacillota_A	Clostridia	Oscillospirales	Butyricicoccaceae	Butyricicoccus	0.660893	0.998173	0.619195	0.991954	-3.08875	-3.38266	-2.82819	0.565933	4.19854	0.108566	-3.59738	4.3966	0.441186
Bacteria	Bacillota_A	Clostridia	Oscillospirales	Ruminococcaceae	Merdimmobilis	0.640954	0.999781	0.593182	0.995244	-2.63208	-2.97928	-2.30459	0.85913	4.27904	0.168887	-3.49036	4.36402	0.410863
Bacteria	Pseudomonadota	Gammaproteobacteria	Burkholderiales	Burkholderiaceae	Ralstonia	0.65713	0.997278	0.62274	0.993287	-3.16835	-3.41647	-2.88472	0.683673	4.32758	0.132187	-3.67682	4.27403	0.429
Bacteria	Actinomycetota	Coriobacteriia	Coriobacteriales	Eggerthellaceae	Gordonibacter	0.527507	1	0.370844	0.997131	0.0719566	-0.292264	0.658713	0.982139	3.01485	0.264914	-3.94121	7.03729	0.335222
Bacteria	Pseudomonadota	Gammaproteobacteria	Pseudomonadales	Moraxellaceae	Moraxella_A	0.673989	0.999991	0.69495	0.999183	-3.22174	-3.01667	-3.41222	-0.506815	4.28514	-0.1029	-4.44797	3.68149	0.44885
Bacteria	Bacillota_A	Clostridia	Lachnospirales	Lachnospiraceae	Mediterraneibacter_A	0.753795	0.999461	0.785814	0.999517	-2.00323	-1.97143	-2.02521	-0.200096	4.2016	-0.0456304	-4.10014	3.85093	0.473842
Bacteria	Bacillota_A	Clostridia	Lachnospirales	Lachnospiraceae	Muricomes	0.419107	0.992626	0.339645	0.969848	-2.48999	-3.38783	-1.47792	1.76016	4.07138	0.374858	-2.93266	6.10357	0.304898
Bacteria	Bacillota_A	Clostridia	Lachnospirales	Bianqueaceae	Bianquea	0.117309	0.981719	0.114773	0.960778	-0.348818	0.538493	-1.3869	-1.86362	2.35494	-0.705347	-8.63799	1.43528	0.171276
Bacteria	Actinomycetota	Actinomycetes	Actinomycetales	Actinomycetaceae	Actinomyces	0.690313	1	0.725649	1	0.0680645	0.189434	-0.04811	-0.408853	2.64394	-0.118896	-5.51441	4.42404	0.428524
Bacteria	Bacillota	Bacilli	Lactobacillales	Lactobacillaceae	Lactiplantibacillus	0.438106	0.999115	0.409565	0.998125	-1.73635	-0.995888	-2.44664	-1.39521	3.5401	-0.33324	-6.13216	3.06479	0.316561
Bacteria	Bacillota_A	Clostridia	Oscillospirales	Ruminococcaceae	Youxingia	0.693326	1	0.66663	0.998744	-2.49668	-2.83533	-2.17731	0.436878	4.4107	0.0925859	-3.7507	4.37879	0.452667
Bacteria	Bacillota_A	Clostridia	Oscillospirales	Ruminococcaceae	Pygmaiobacter	0.768341	0.999971	0.766864	0.999724	-2.34529	-2.33032	-2.35202	-0.000548415	4.00545	-7.11359e-05	-4.42152	4.18323	0.499833
Bacteria	Bacillota_A	Clostridia	Oscillospirales	Ruminococcaceae	UBA7177	0.657264	0.998501	0.626812	0.992917	-3.22109	-3.45094	-2.95706	0.570309	4.29354	0.112731	-3.54092	4.45553	0.436333
Bacteria	Bacillota_A	Clostridia	Oscillospirales	Ruminococcaceae	Harryflintia	0.763627	1	0.728649	1	-1.07896	-1.24113	-0.899834	0.229524	4.18025	0.0508135	-4.04352	4.40747	0.465
Bacteria	Bacteroidota	Bacteroidia	Bacteroidales	Marinifilaceae	Gabonibacter	0.568864	0.997933	0.57331	0.997966	-2.52094	-1.87282	-3.00488	-1.16748	4.31766	-0.227313	-5.21893	3.43942	0.383667
Bacteria	Bacteroidota	Bacteroidia	Bacteroidales	P3	Pullibacteroides	0.620321	0.998218	0.585481	0.995147	-3.10727	-3.45485	-2.71982	0.865125	4.44299	0.174462	-3.46755	4.61677	0.411
Bacteria	Pseudomonadota	Gammaproteobacteria	Enterobacterales	Pasteurellaceae	Haemophilus_A	0.528164	0.999674	0.505407	0.998767	-1.87212	-1.15349	-2.44281	-1.27776	3.89849	-0.271116	-5.22391	3.32438	0.352882
Bacteria	Bacillota	Bacilli	Lactobacillales	Lactobacillaceae	Leuconostoc	0.747936	0.99942	0.767552	0.999206	-2.34424	-2.22858	-2.45219	-0.243722	3.98097	-0.0513527	-4.41893	4.04017	0.472
Bacteria	Actinomycetota	Coriobacteriia	Coriobacteriales	Atopobiaceae	Tractidigestivibacter	0.650161	0.99861	0.662801	0.996554	-3.17859	-2.90746	-3.43278	-0.53254	4.15482	-0.106637	-4.50296	3.44774	0.447
Bacteria	Bacillota_A	Clostridia	Oscillospirales	Ruminococcaceae	Zongyangia	0.77583	1	0.757002	0.999966	-2.87441	-2.87754	-2.87189	-0.0192225	4.75659	-0.00355785	-4.08516	3.75876	0.498
Bacteria	Bacillota_A	Clostridia	Lachnospirales	Lachnospiraceae	Oribacterium	0.682593	0.997837	0.694262	0.997182	-3.23699	-2.99725	-3.487	-0.433354	4.0966	-0.0915355	-4.0992	3.96302	0.453182
Bacteria	Bacillota_A	Clostridia	Oscillospirales	Acutalibacteraceae	Solibaculum	0.771381	0.999963	0.726677	0.999311	-2.66818	-2.92368	-2.46287	0.238038	4.46778	0.048678	-4.15508	4.44364	0.481506
Bacteria	Bacillota_A	Clostridia	Oscillospirales	Oscillospiraceae	Faecousia	0.663297	0.998859	0.681446	0.996906	-3.17322	-2.8916	-3.46301	-0.539306	4.11569	-0.107396	-4.51666	3.57418	0.438854
Bacteria	Bacillota_A	Clostridia	Oscillospirales	Ruminococcaceae	Massiliimalia	0.632329	0.998881	0.578056	0.994896	-2.54469	-2.86924	-2.11899	0.876282	4.40393	0.173774	-3.38137	4.58411	0.412333
Bacteria	Actinomycetota	Coriobacteriia	Coriobacteriales	Atopobiaceae	Lancefieldella	0.379586	0.99448	0.29629	0.974906	-2.53919	-3.45983	-1.4568	1.97725	4.10209	0.431131	-2.84396	5.91619	0.293
Bacteria	Bacillota_A	Clostridia	Oscillospirales	Ruminococcaceae	Fournierella	0.543023	0.997249	0.493541	0.987878	-2.83262	-3.372	-2.27635	1.2164	4.12561	0.256232	-3.39509	5.12415	0.372333
Bacteria	Bacillota_A	Clostridia	Oscillospirales	Ruminococcaceae	Anaerotruncus	0.634952	0.999898	0.59203	0.998923	-2.11465	-2.4643	-1.7533	0.715678	4.02294	0.153862	-3.63691	4.44856	0.42
Bacteria	Fusobacteriota	Fusobacteriia	Fusobacteriales	Fusobacteriaceae	Fusobacterium	0.576214	0.998467	0.569632	0.992856	-3.17142	-3.50369	-2.79848	0.966253	4.78684	0.174207	-3.16654	4.56248	0.417194
Bacteria	Bacillota_A	Clostridia	Oscillospirales	Acutalibacteraceae	Acutalibacter	0.784432	1	0.823043	1	-1.10258	-1.01111	-1.18683	-0.0369177	3.93723	-0.00947404	-4.19628	3.6277	0.495667
Bacteria	Bacillota_A	Clostridia	Peptostreptococcales	Peptostreptococcaceae	Peptostreptococcus	0.66294	0.998092	0.685381	0.997742	-3.2151	-2.88859	-3.46187	-0.603712	4.08662	-0.120733	-4.66878	3.74028	0.438667
Bacteria	Bacillota_A	Clostridia	Christensenellales	Aristaeellaceae	Aristaeellaceae	0.488507	0.998023	0.473814	0.996903	-2.23117	-1.42256	-2.9124	-1.40288	4.03689	-0.295987	-5.44466	3.1796	0.339887
Bacteria	Bacillota_A	Clostridia	Lachnospirales	Lachnospiraceae	Cuneatibacter	0.340884	0.988634	0.309903	0.985639	-2.45105	-1.06287	-3.49172	-2.28516	4.17035	-0.475552	-6.21857	2.72375	0.267
Bacteria	Actinomycetota	Coriobacteriia	Coriobacteriales	Eggerthellaceae	Raoultibacter	0.500188	0.99681	0.489799	0.994349	-2.79035	-2.01537	-3.4498	-1.37827	3.9928	-0.285047	-5.15867	3.28044	0.340667
Bacteria	Bacillota_A	Clostridia	Eubacteriales	Anaerofustaceae	Anaerofustis	0.454407	0.996217	0.393461	0.980931	-2.62692	-3.46334	-1.84017	1.56537	3.96487	0.326473	-2.99601	5.43674	0.33
Bacteria	Bacillota_A	Clostridia	Oscillospirales	Ruminococcaceae	HUN007	0.726322	0.999763	0.698169	0.997386	-2.9136	-2.99616	-2.80681	0.278462	4.19155	0.0573884	-3.96302	4.49207	0.467511
Bacteria	Actinomycetota	Coriobacteriia	Coriobacteriales	Eggerthellaceae	Eggerthella	0.728323	0.998269	0.756106	0.99811	-2.88954	-2.80019	-2.97945	-0.246362	3.99598	-0.0526471	-3.89261	4.00433	0.471667
Bacteria	Bacillota_A	Clostridia	Lachnospirales	Lachnospiraceae	Ventrisoma	0.769952	1	0.757426	0.999983	-2.31325	-2.27195	-2.35921	0.0716781	4.20315	0.0180607	-4.40241	3.78112	0.491836
Bacteria	Bacillota_I	Bacilli_A	Erysipelotrichales	Erysipelotrichaceae	Eubacterium_P	0.766108	1	0.78618	0.99984	-2.23498	-2.20462	-2.25656	-0.155337	4.1408	-0.0324977	-4.11206	4.22469	0.483
Bacteria	Bacillota_A	Clostridia	Lachnospirales	Lachnospiraceae	Lactonifactor	0.624948	0.997685	0.634942	0.996362	-3.14677	-2.72795	-3.51935	-0.730455	4.2017	-0.157493	-4.56502	3.70054	0.41886
Bacteria	Bacteroidota	Bacteroidia	Bacteroidales	Bacteroidaceae	Bacteroidaceae	0.752254	0.999474	0.718792	0.997641	-2.85462	-2.90553	-2.80499	0.0838802	4.13556	0.0179704	-3.83805	3.99856	0.491333
Bacteria	Actinomycetota	Coriobacteriia	Coriobacteriales	Eggerthellaceae	Xiamenia	0.749527	0.998471	0.763015	0.997789	-2.9824	-2.91956	-3.04733	-0.083084	4.08192	-0.0194259	-4.1748	3.83924	0.489837
Bacteria	Bacillota_A	Clostridia	Lachnospirales	Lachnospiraceae	Blautia	0.751489	0.999787	0.757035	0.997969	-2.9249	-2.94503	-2.91212	-0.0140617	4.1737	-0.0030428	-3.97363	4.25089	0.498667
Bacteria	Bacillota_A	Clostridia	Christensenellales	NSJ-53	Gehongia	0.738375	0.999981	0.710974	0.999308	-2.88162	-2.86663	-2.90003	0.226119	4.35013	0.041761	-3.78166	3.69291	0.478507
Bacteria	Bacillota_I	Bacilli_A	Erysipelotrichales	Erysipelotrichaceae	Dielma	0.518155	0.999753	0.544515	0.998943	-2.2433	-1.69442	-2.84809	-1.23569	4.25417	-0.256341	-4.92256	2.99758	0.371667
Bacteria	Pseudomonadota	Gammaproteobacteria	Burkholderiales	Neisseriaceae	Eikenella	0.658403	0.998553	0.624247	0.996601	-3.11933	-3.38046	-2.86083	0.542377	4.34399	0.109187	-3.36171	4.45757	0.442852
Bacteria	Bacillota_A	Clostridia	Tissierellales	Peptoniphilaceae	Peptoniphilus_A	0.619481	0.996911	0.586978	0.990985	-3.15728	-3.48996	-2.79133	0.802658	4.31797	0.152869	-3.41567	4.80872	0.419194
Bacteria	Bacteroidota	Bacteroidia	Bacteroidales	Muribaculaceae	CAG-873	0.652157	0.99881	0.598216	0.992985	-3.1346	-3.47545	-2.7923	0.733465	4.10992	0.156188	-3.43217	4.50953	0.419194
Bacteria	Bacillota	Bacilli	Lactobacillales	Vagococcaceae	Vagococcus	0.624415	0.999203	0.636537	0.997983	-3.1239	-2.75494	-3.46894	-0.787852	4.35837	-0.15936	-4.48544	3.42651	0.41886
Bacteria	Actinomycetota	Coriobacteriia	Coriobacteriales	Eggerthellaceae	Enterorhabdus	0.601813	0.99883	0.621078	0.99735	-3.12874	-2.73857	-3.5166	-0.874181	4.3419	-0.183634	-4.62055	3.33434	0.413333
Bacteria	Bacillota_A	Clostridia	Oscillospirales	Acutalibacteraceae	CAG-488	0.673574	0.999958	0.628279	0.996093	-3.21035	-3.44484	-2.97068	0.53013	4.18896	0.107728	-3.74026	4.35971	0.443519
Bacteria	Pseudomonadota	Gammaproteobacteria	Burkholderiales	Burkholderiaceae	Diaphorobacter	0.651368	1	0.619065	0.995118	-3.18443	-3.49083	-2.90034	0.549892	4.17015	0.118968	-3.65551	4.10462	0.44052
Bacteria	Desulfobacterota	Desulfovibrionia	Desulfovibrionales	Desulfovibrionaceae	Mailhella	0.670675	0.999259	0.682284	0.998333	-3.27152	-3.05412	-3.48286	-0.500042	4.20594	-0.105143	-4.46426	3.5593	0.447
Bacteria	Bacillota_A	Clostridia	Lachnospirales	Lachnospiraceae	Choladousia	0.651689	0.99909	0.614879	0.995214	-3.19043	-3.47555	-2.90815	0.672669	4.28445	0.139845	-3.331	4.6053	0.427333
Bacteria	Actinomycetota	Actinomycetes	Actinomycetales	Cellulomonadaceae	Cellulosimicrobium	0.627853	0.99916	0.590903	0.992635	-3.15256	-3.49562	-2.77257	0.746437	4.28197	0.136875	-3.54668	4.78087	0.424858
Bacteria	Bacillota	Bacilli	Bacillales	Anoxybacillaceae	Geobacillus	0.560631	0.999999	0.495725	0.990352	-2.89771	-3.46228	-2.2842	1.15075	4.14732	0.23301	-3.50882	4.97893	0.377
Bacteria	Bacillota_C	Negativicutes	Selenomonadales	Selenomonadaceae	Centipeda	0.63616	0.99862	0.663379	0.997224	-3.21385	-2.91078	-3.50552	-0.62214	4.10298	-0.131551	-4.53766	3.47358	0.428333
Bacteria	Bacillota_A	Clostridia	Oscillospirales	Oscillospirales	Oscillospirales	0.669073	0.999978	0.625703	0.99626	-3.169	-3.432	-2.8998	0.621265	4.32194	0.1152	-3.74325	4.25472	0.439187

## Sheet: species
Domain	Phylum	Class	Order	Family	Genus	Species	we.ep	we.eBH	wi.ep	wi.eBH	rab.all	rab.win.L1	rab.win.L2	diff.btw	diff.win	effect	effect.low	effect.high	overlap
Bacteria	Bacteroidota	Bacteroidia	Bacteroidales	Bacteroidaceae	Prevotella	Prevotella copri_A	0.847491	1	0.888719	1	2.38731	2.60573	2.30224	0.0291624	3.67888	0.0070433	-3.41243	4.86409	0.497667
Bacteria	Bacillota_C	Negativicutes	Acidaminococcales	Acidaminococcaceae	Phascolarctobacterium	Phascolarctobacterium faecium	0.642488	1	0.642784	1	8.20801	8.25747	8.15239	-0.14206	0.794386	-0.142662	-7.09412	3.9064	0.3992
Bacteria	Bacillota_A	Clostridia	Oscillospirales	Ruminococcaceae	Faecalibacterium	Faecalibacterium prausnitzii_D	0.81397	1	0.800087	1	9.64882	9.71024	9.61669	-0.106197	1.00592	-0.0982921	-5.86422	4.55881	0.444667
Bacteria	Bacteroidota	Bacteroidia	Bacteroidales	Bacteroidaceae	Alloprevotella	Alloprevotella timonensis	0.32824	1	0.462911	1	9.53094	9.59578	9.39843	-0.187009	0.454615	-0.396781	-4.91834	2.03335	0.349
Bacteria	Pseudomonadota	Gammaproteobacteria	Enterobacterales	Succinivibrionaceae	Succinivibrio	Succinivibrio sp000431835	0.671428	0.999476	0.633342	0.996142	-2.40702	-2.65648	-2.10913	0.520934	4.13303	0.101959	-3.65097	4.36176	0.445
Bacteria	Bacillota_C	Negativicutes	Veillonellales	Dialisteraceae	Dialister	Dialister hominis	0.625587	1	0.664504	1	-1.05632	-0.680208	-1.38871	-0.86263	4.43995	-0.17311	-4.41137	3.26605	0.415667
Bacteria	Bacteroidota	Bacteroidia	Bacteroidales	Bacteroidaceae	Phocaeicola	Phocaeicola sp959599425	0.409123	1	0.486857	1	9.02404	9.09975	8.95933	-0.180511	0.899344	-0.192476	-9.78845	3.5991	0.355215
Bacteria	Bacillota_A	Clostridia	Lachnospirales	Lachnospiraceae	Agathobacter	Agathobacter rectalis	0.860542	1	0.816158	1	8.40842	8.41459	8.4025	0.0147196	0.50359	0.0278479	-3.26127	3.44691	0.488837
Bacteria	Bacillota_A	Clostridia	Oscillospirales	Oscillospiraceae	Vescimonas	Vescimonas sp000435555	0.923624	1	0.896006	1	7.11238	7.07409	7.16658	0.00958564	1.98083	0.00417716	-6.53729	7.56952	0.496667
Bacteria	Bacillota_I	Bacilli_A	Erysipelotrichales	Coprobacillaceae	Catenibacterium	Catenibacterium faecis	0.294447	0.998919	0.33969	0.998975	9.77098	9.84548	9.68343	-0.152883	0.297547	-0.470592	-5.27243	1.97571	0.293902
Bacteria	Bacteroidota	Bacteroidia	Bacteroidales	Bacteroidaceae	Prevotella	Prevotella	0.793741	1	0.821353	1	7.95763	8.03628	7.8252	-0.112934	1.09803	-0.10067	-5.72279	4.81698	0.45
Bacteria	Bacillota_A	Clostridia	Oscillospirales	Acutalibacteraceae	Ruminococcus_E	Ruminococcus_E bromii_B	0.752826	1	0.479316	1	7.50968	7.40428	7.57951	0.186623	1.07529	0.129088	-5.71696	7.9164	0.379667
Bacteria	Actinomycetota	Actinomycetes	Actinomycetales	Bifidobacteriaceae	Bifidobacterium	Bifidobacterium adolescentis	0.54443	1	0.420128	1	9.69152	9.77925	9.62581	-0.134644	0.445196	-0.272495	-6.47906	4.42457	0.321333
Bacteria	Bacteroidota	Bacteroidia	Bacteroidales	Bacteroidaceae	Prevotella	Prevotella sp900313215	0.583273	0.998754	0.548002	0.998281	-1.58618	-1.92281	-1.10964	1.18872	4.63314	0.215866	-2.99806	4.71023	0.396534
Bacteria	Bacillota_C	Negativicutes	Veillonellales	Megasphaeraceae	Megasphaera	Megasphaera sp001546855	0.564527	1	0.810468	1	8.95625	8.98102	8.92086	0.0305787	0.595828	0.0369654	-3.03437	7.11883	0.475667
Bacteria	Bacillota_A	Clostridia	Oscillospirales	Acutalibacteraceae	Fimenecus	Fimenecus sp000432435	0.85781	1	0.901121	1	8.04074	8.04129	8.0393	-0.029962	1.10998	-0.0183657	-7.5417	5.75649	0.485172
Bacteria	Bacillota_A	Clostridia	Lachnospirales	Lachnospiraceae	Blautia_A	Blautia_A sp003471165	0.410768	1	0.271578	1	8.54693	8.471	8.70572	0.257845	0.704463	0.271897	-3.82294	8.69912	0.312667
Bacteria	Bacillota_A	Clostridia	Oscillospirales	Ruminococcaceae	Faecalibacterium	Faecalibacterium hattorii	0.723698	1	0.715474	1	6.02256	6.12067	5.92123	-0.249665	1.7272	-0.14669	-5.28381	4.07115	0.412667
Bacteria	Bacillota_A	Clostridia	Oscillospirales	Oscillospiraceae	Vescimonas	Vescimonas coprocola	0.629915	1	0.271799	1	4.48975	4.13049	4.70929	0.512436	2.02265	0.230599	-5.70224	7.7336	0.305232
Bacteria	Bacillota_A	Clostridia	Oscillospirales	Ruminococcaceae	Gemmiger	Gemmiger qucibialis	0.7961	1	0.68966	1	7.67083	7.67083	7.60074	-0.352468	2.14037	-0.16022	-4.86345	4.29101	0.412862
Bacteria	Bacillota_C	Negativicutes	Veillonellales	Megasphaeraceae	Megasphaera	Megasphaera elsdenii	0.687638	0.999583	0.655771	0.997401	-2.37959	-2.58537	-2.1742	0.36263	4.14943	0.076191	-3.95125	4.45505	0.457
Bacteria	Bacillota_A	Clostridia	Oscillospirales	Acutalibacteraceae	CAG-217	CAG-217 sp000436335	0.827244	1	0.794435	1	4.56483	4.58807	4.29297	-0.515628	3.41	-0.152155	-4.83254	3.87737	0.437521
Bacteria	Actinomycetota	Coriobacteriia	Coriobacteriales	Coriobacteriaceae	Collinsella	Collinsella sp003466125	0.651411	1	0.868994	1	9.26006	9.3131	9.22283	-0.0243996	0.564367	-0.0355129	-3.489	7.59789	0.482
Bacteria	Bacteroidota	Bacteroidia	Bacteroidales	Bacteroidaceae	Phocaeicola	Phocaeicola coprocola	0.308207	1	0.475011	1	8.66193	8.72687	8.55614	-0.220596	0.809852	-0.257844	-7.65209	2.29419	0.347333
Bacteria	Bacteroidota	Bacteroidia	Bacteroidales	Bacteroidaceae	Bacteroides	Bacteroides uniformis	0.321885	1	0.572481	1	6.59731	6.63584	6.5613	-0.147393	0.764767	-0.171109	-10.2504	2.90577	0.383872
Bacteria	Bacteroidota	Bacteroidia	Bacteroidales	Bacteroidaceae	Prevotella	Prevotella hominis	0.738763	1	0.790561	1	-1.04102	-1.09474	-0.99981	-0.414176	4.65501	-0.0832684	-4.10898	4.1655	0.464512
Bacteria	Bacteroidota	Bacteroidia	Bacteroidales	Bacteroidaceae	Prevotella	Prevotella sp000436035	0.507749	1	0.519968	1	-0.945513	-0.0867119	-1.49214	-1.55993	4.76764	-0.292914	-4.85478	2.93692	0.361667
Bacteria	Verrucomicrobiota	Verrucomicrobiae	Verrucomicrobiales	Akkermansiaceae	Akkermansia	Akkermansia muciniphila_A	0.662713	1	0.614894	0.997472	-2.35404	-2.61825	-2.01556	0.742943	4.38365	0.157505	-3.26415	4.3006	0.426333
Bacteria	Bacillota_C	Negativicutes	Acidaminococcales	Acidaminococcaceae	Phascolarctobacterium_A	Phascolarctobacterium_A succinatutens	0.535427	0.997843	0.479677	0.990706	-2.08311	-2.61229	-1.459	1.24862	4.20027	0.251929	-2.90263	4.9533	0.373333
Bacteria	Bacteroidota	Bacteroidia	Bacteroidales	Bacteroidaceae	Bacteroides	Bacteroides faecis	0.682256	1	0.793987	1	4.45551	4.50168	4.42613	-0.0981017	1.1141	-0.0479006	-4.34241	10.4355	0.456848
Bacteria	Bacillota_A	Clostridia	Clostridiales	Clostridiaceae	Clostridium	Clostridium lentum	0.757979	1	0.499981	1	5.5233	5.66874	5.4221	-0.210015	0.705531	-0.22928	-5.32141	5.41763	0.358667
Bacteria	Bacillota_A	Clostridia	Lachnospirales	Lachnospiraceae	Coprococcus	Coprococcus aceti	0.551178	1	0.598887	1	8.49076	8.47516	8.51329	0.0820793	0.457625	0.138662	-3.16392	6.56601	0.425333
Bacteria	Bacteroidota	Bacteroidia	Bacteroidales	Tannerellaceae	Parabacteroides	Parabacteroides merdae	0.568428	1	0.426781	1	5.40918	5.5625	5.20764	-0.302292	1.10473	-0.259365	-6.71187	4.23481	0.338333
Bacteria	Bacillota_A	Clostridia	Peptostreptococcales	Peptostreptococcaceae	Romboutsia_E	Romboutsia_E sp900066495	0.862823	1	0.830545	1	5.89938	5.92521	5.85983	-0.00952491	0.61083	-0.0155198	-3.58904	3.52167	0.492836
Bacteria	Bacillota_A	Clostridia	Lachnospirales	Lachnospiraceae	Dorea_A	Dorea_A longicatena	0.483185	1	0.566208	1	7.3937	7.2966	7.44963	0.141136	0.715048	0.16519	-2.928	6.02194	0.415
Bacteria	Bacillota_A	Clostridia	Lachnospirales	Lachnospiraceae	Fusicatenibacter	Fusicatenibacter saccharivorans	0.678416	1	0.74653	1	8.17981	8.17709	8.18429	0.0535608	0.799715	0.0410541	-5.50073	11.4918	0.458667
Bacteria	Bacillota_A	Clostridia	TANB77	CAG-508	CAG-269	CAG-269 sp003525075	0.799186	1	0.625476	1	6.21974	6.10989	6.35901	0.1522	1.50304	0.0870662	-6.54031	7.35202	0.420333
Bacteria	Bacillota_C	Negativicutes	Acidaminococcales	Acidaminococcaceae	Acidaminococcus	Acidaminococcus intestini	0.371849	1	0.651851	1	5.81662	5.85954	5.74736	-0.176508	1.21731	-0.142717	-8.58389	3.12291	0.404667
Bacteria	Bacillota_A	Clostridia	Oscillospirales	Oscillospiraceae	Hominicoprocola	Hominicoprocola fusiformis	0.679881	1	0.723747	1	6.20616	6.22374	6.18561	-0.0482069	0.389899	-0.116898	-4.10966	3.25239	0.447333
Bacteria	Bacteroidota	Bacteroidia	Bacteroidales	Bacteroidaceae	Prevotella	Prevotella sp000434975	0.414235	0.999005	0.395314	1	-1.2288	0.19605	-2.12645	-1.93057	4.66312	-0.381822	-5.79551	2.50816	0.313333
Bacteria	Bacillota_A	Clostridia	Lachnospirales	Lachnospiraceae	Blautia_A	Blautia_A fusiformis	0.684267	1	0.556139	1	7.07184	7.03768	7.12287	0.131379	0.790727	0.111879	-5.41782	8.36747	0.406
Bacteria	Bacteroidota	Bacteroidia	Bacteroidales	Bacteroidaceae	Bacteroides	Bacteroides sp902362375	0.746035	1	0.712435	1	7.10956	7.19194	6.98277	-0.143153	0.947023	-0.143496	-5.06696	3.47239	0.42086
Bacteria	Bacillota_A	Clostridia	Oscillospirales	Acutalibacteraceae	Ruminococcus_E	Ruminococcus_E sp934476515	0.824626	1	0.643996	1	8.604	8.57404	8.62415	0.0414741	0.291271	0.117614	-5.06736	3.74949	0.441186
Bacteria	Bacillota_A	Clostridia	Oscillospirales	Ruminococcaceae	Ruminiclostridium_E	Ruminiclostridium_E	0.206862	1	0.252855	0.999848	5.09318	5.27226	4.67959	-0.53877	0.968224	-0.429515	-8.72983	1.8941	0.266667
Bacteria	Bacillota_A	Clostridia	Lachnospirales	Lachnospiraceae	Bariatricus	Bariatricus comes	0.773762	1	0.847643	1	7.3048	7.33552	7.27948	-0.0179879	0.536696	-0.0322951	-3.47683	5.71024	0.482333
Bacteria	Bacteroidota	Bacteroidia	Bacteroidales	Tannerellaceae	Parabacteroides	Parabacteroides distasonis	0.0958011	0.999639	0.120831	0.99953	5.05037	5.47893	4.7011	-0.702743	0.885566	-0.766603	-6.54176	1.3638	0.198333
Bacteria	Bacillota_A	Clostridia	Oscillospirales	Ruminococcaceae	Gemmiger	Gemmiger formicilis	0.905535	1	0.825989	1	7.56154	7.5516	7.56614	-0.0449316	0.785931	-0.0407146	-7.06913	7.47716	0.461667
Bacteria	Bacillota_A	Clostridia	Lachnospirales	Lachnospiraceae	Mediterraneibacter	Mediterraneibacter faecis	0.771345	1	0.734574	1	6.90283	6.89617	6.91684	0.0308127	0.474136	0.0649159	-3.20852	3.92054	0.472509
Bacteria	Bacillota_A	Clostridia	Lachnospirales	Lachnospiraceae	Blautia_A	Blautia_A obeum	0.552194	1	0.542896	1	7.65314	7.62742	7.70706	0.121759	0.635514	0.14367	-3.66553	7.75369	0.402
Bacteria	Bacillota_A	Clostridia	Lachnospirales	Lachnospiraceae	Lachnospira	Lachnospira pectinoschiza_A	0.581587	1	0.537017	1	4.16609	4.39786	3.9964	-0.418665	1.57708	-0.253917	-5.53784	3.48234	0.362213
Bacteria	Bacillota_A	Clostridia	Lachnospirales	Lachnospiraceae	Acetatifactor	Acetatifactor intestinalis	0.792578	1	0.656216	1	4.84333	4.76742	4.96708	0.127859	1.01169	0.107299	-5.89654	4.20682	0.437333
Bacteria	Bacillota_A	Clostridia	Lachnospirales	Lachnospiraceae	Lachnospira	Lachnospira eligens_A	0.213724	1	0.295931	0.999853	6.10609	6.19976	5.94036	-0.2867	0.5686	-0.460233	-6.87589	1.56666	0.277907
Bacteria	Bacillota_A	Clostridia	Lachnospirales	Lachnospiraceae	Roseburia	Roseburia inulinivorans	0.62174	1	0.723879	1	4.00661	4.01255	4.00237	-0.193456	1.15333	-0.153022	-4.36093	2.7908	0.432856
Bacteria	Bacillota_A	Clostridia	Clostridiales	Clostridiaceae	Clostridium	Clostridium saudiense	0.449196	1	0.449361	0.998848	0.487735	-0.16591	0.862557	0.942	3.32643	0.237596	-3.10811	6.75673	0.361667
Bacteria	Bacillota_A	Clostridia	Lachnospirales	Lachnospiraceae	Anaerostipes	Anaerostipes hadrus	0.788793	1	0.708173	1	7.53257	7.59041	7.43212	-0.103461	0.802357	-0.0704208	-6.96628	11.1923	0.418
Bacteria	Bacillota_A	Clostridia	Oscillospirales	Oscillospiraceae	Dysosmobacter	Dysosmobacter segnis	0.826797	1	0.840229	1	3.64558	3.7346	3.60493	-0.0946244	1.25427	-0.0665985	-3.60257	3.52077	0.473
Bacteria	Verrucomicrobiota	Verrucomicrobiae	Verrucomicrobiales	Akkermansiaceae	Akkermansia	Akkermansia massiliensis	0.664962	0.99865	0.619292	0.993574	-2.30303	-2.61593	-2.0158	0.58682	4.26127	0.120948	-3.5593	4.5172	0.435667
Bacteria	Pseudomonadota	Alphaproteobacteria	RF32	CAG-239	Scatacola_A	Scatacola_A faecigallinarum	0.825814	1	0.711455	1	3.14494	3.08337	3.24783	0.190231	2.68882	0.050625	-6.46102	6.29096	0.448184
Bacteria	Spirochaetota	Spirochaetia	Treponematales	Treponemataceae	Treponema_D	Treponema_D succinifaciens	0.604391	0.998227	0.557537	0.99252	-2.19372	-2.64322	-1.72338	0.912533	4.1069	0.194293	-3.15884	4.52798	0.397201
Bacteria	Bacteroidota	Bacteroidia	Bacteroidales	Marinifilaceae	Odoribacter	Odoribacter splanchnicus	0.287939	1	0.39203	1	2.14669	2.45081	1.88006	-0.927802	2.7675	-0.281686	-9.02018	2.21124	0.321
Bacteria	Bacillota_A	Clostridia	Oscillospirales	Ruminococcaceae	Ruminococcus_C	Ruminococcus_C sp000433635	0.58197	1	0.52105	1	4.76365	4.63295	5.00453	0.246584	1.06199	0.223893	-3.05563	4.5898	0.392333
Bacteria	Pseudomonadota	Gammaproteobacteria	Enterobacterales	Enterobacteriaceae	Escherichia	Escherichia marmotae	0.703016	1	0.733517	1	-2.11	-1.96331	-2.24071	-0.345742	4.28259	-0.0649282	-4.26948	3.59396	0.466
Bacteria	Bacillota_A	Clostridia	Christensenellales	Aristaeellaceae	Ventricola	Ventricola sp900542395	0.652558	1	0.583818	1	6.30129	6.21465	6.44646	0.177378	0.656714	0.238772	-3.17839	4.49911	0.417
Bacteria	Bacillota_A	Clostridia	Lachnospirales	Lachnospiraceae	Butyrivibrio_A	Butyrivibrio_A crossotus	0.625448	1	0.676989	1	-1.8323	-1.56215	-2.12569	-0.790356	4.76289	-0.149348	-4.88562	3.19156	0.431856
Bacteria	Bacillota_A	Clostridia	TANB77	CAG-508	CAG-245	CAG-245 sp000435175	0.81668	1	0.689924	1	6.01472	5.94436	6.09964	0.133962	2.00232	0.0577293	-6.27746	7.74761	0.442667
Bacteria	Pseudomonadota	Gammaproteobacteria	Burkholderiales	Burkholderiaceae	Sutterella	Sutterella wadsworthensis	0.732493	1	0.858974	1	1.88111	1.98191	1.45846	-0.176022	3.27685	-0.0421018	-6.24519	4.70022	0.475841
Bacteria	Bacillota_I	Bacilli_A	Erysipelotrichales	Erysipelotrichaceae	Holdemanella	Holdemanella sp900556915	0.661255	1	0.67739	0.999132	-2.40561	-2.16747	-2.70013	-0.490319	4.20611	-0.0984591	-4.21374	3.78713	0.444852
Bacteria	Bacillota_A	Clostridia	Oscillospirales	Oscillospiraceae	CAG-170	CAG-170 sp000432135	0.413701	1	0.719251	1	4.81926	4.81884	4.81972	-0.176668	1.01613	-0.173807	-6.82134	2.47623	0.43
Bacteria	Bacillota_A	Clostridia	Lachnospirales	Lachnospiraceae	Dorea	Dorea formicigenerans	0.552546	1	0.536794	1	5.26189	5.2097	5.34925	0.214673	1.07152	0.154769	-3.5876	7.72262	0.387871
Bacteria	Desulfobacterota	Desulfovibrionia	Desulfovibrionales	Desulfovibrionaceae	Desulfovibrionaceae	Desulfovibrionaceae	0.106972	0.998044	0.116942	0.995518	1.24568	1.86638	0.0374384	-1.8779	2.3596	-0.682684	-9.70643	1.02813	0.185
Bacteria	Bacteroidota	Bacteroidia	Bacteroidales	Rikenellaceae	Alistipes_A	Alistipes_A indistinctus	0.501574	0.99691	0.434792	0.987984	-1.99925	-2.62652	-1.18361	1.39206	4.22833	0.280171	-3.08155	5.42953	0.352333
Bacteria	Bacteroidota	Bacteroidia	Bacteroidales	Bacteroidaceae	Bacteroides	Bacteroides stercoris	0.579387	1	0.643768	1	5.33311	5.3865	5.26213	-0.224676	1.26111	-0.164406	-6.25165	3.63187	0.400333
Bacteria	Bacillota_A	Clostridia	Lachnospirales	Lachnospiraceae	Eubacterium_G	Eubacterium_G ventriosum	0.586297	1	0.583004	1	0.186386	0.84488	-0.447707	-1.12179	4.32795	-0.21604	-4.69106	3.4267	0.382872
Bacteria	Bacillota_A	Clostridia	Oscillospirales	Oscillospiraceae	CAG-103	CAG-103 sp000432375	0.618766	1	0.672604	1	2.88131	2.98699	2.78541	-0.222825	1.07255	-0.189597	-4.11852	3.02794	0.420333
Bacteria	Bacillota_A	Clostridia	Christensenellales	CAG-138	SFEL01	SFEL01 sp004557245	0.675737	0.999702	0.694699	0.998696	-2.39315	-2.13011	-2.64568	-0.38524	4.19455	-0.0772424	-4.52379	3.61905	0.453849
Bacteria	Bacteroidota	Bacteroidia	Bacteroidales	Bacteroidaceae	Bacteroides	Bacteroides cellulosilyticus	0.377039	1	0.564041	1	6.13639	6.22898	5.93516	-0.245692	0.748891	-0.252984	-7.19082	2.70444	0.376874
Bacteria	Bacillota_A	Clostridia	Lachnospirales	Lachnospiraceae	Anaerobutyricum	Anaerobutyricum hallii	0.767514	1	0.681996	1	5.99067	5.97749	6.01438	0.0704437	0.919525	0.0446197	-6.63338	11.369	0.447
Bacteria	Bacteroidota	Bacteroidia	Bacteroidales	Rikenellaceae	Alistipes	Alistipes putredinis	0.895137	1	0.85432	1	5.97314	5.98749	5.96189	-0.00193063	1.14926	-0.00142916	-5.38129	5.6769	0.499333
Bacteria	Bacillota_A	Clostridia	TANB77	CAG-508	CAG-269	CAG-269 sp947367845	0.545895	1	0.463552	1	5.0195	5.13419	4.87271	-0.295572	1.40582	-0.226425	-6.88131	3.9542	0.342667
Bacteria	Bacillota_A	Clostridia	Lachnospirales	Lachnospiraceae	Otoolea	Otoolea fessa	0.487785	1	0.16866	1	3.60647	3.3357	4.07773	0.715839	1.30708	0.410089	-5.31956	7.49422	0.253582
Bacteria	Bacillota_C	Negativicutes	Veillonellales	Dialisteraceae	Dialister	Dialister invisus	0.914036	1	0.869589	1	4.58621	4.59114	4.5653	-0.179143	2.34718	-0.083263	-4.52188	4.66883	0.459333
Bacteria	Pseudomonadota	Gammaproteobacteria	Burkholderiales	Burkholderiaceae	Duodenibacillus	Duodenibacillus sp900544335	0.626264	0.999094	0.64066	0.999127	-2.35596	-2.00892	-2.68738	-0.679762	4.25903	-0.141285	-4.50948	3.87453	0.425858
Bacteria	Bacteroidota	Bacteroidia	Bacteroidales	Bacteroidaceae	Prevotella	Prevotella sp900544495	0.719087	1	0.689948	0.999782	-0.894309	-1.125	-0.656666	0.383332	4.37373	0.0728972	-3.64346	4.3353	0.456514
Bacteria	Bacillota_A	Clostridia	Lachnospirales	Lachnospiraceae	Oliverpabstia	Oliverpabstia intestinalis	0.750821	1	0.684903	1	5.9509	5.94332	5.95693	0.127088	1.12839	0.0999152	-4.3665	5.56743	0.438333
Bacteria	Bacillota_A	Clostridia	Lachnospirales	Lachnospiraceae	Eubacterium_F	Eubacterium_F sp003491505	0.14249	0.999634	0.228652	0.996797	4.80566	4.94924	4.60345	-0.46284	0.762001	-0.5567	-8.27185	1.20887	0.241333
Bacteria	Bacillota_A	Clostridia	TANB77	CAG-508	CAG-492	CAG-492 sp000434335	0.907294	1	0.733474	1	5.9014	5.83768	6.00474	0.0646818	1.26035	0.0394469	-6.05847	5.99452	0.468667
Bacteria	Bacillota_A	Clostridia	Oscillospirales	Oscillospiraceae	Lawsonibacter	Lawsonibacter asaccharolyticus	0.540686	1	0.564353	1	2.22857	2.70111	1.72908	-0.742062	3.55838	-0.179939	-7.43506	3.86463	0.381873
Bacteria	Bacillota_A	Clostridia	Lachnospirales	Lachnospiraceae	Alitiscatomonas	Alitiscatomonas sp900066535	0.577325	1	0.665589	1	1.17646	1.22284	1.13264	-0.787145	3.647	-0.182477	-5.73963	3.51995	0.404865
Bacteria	Bacillota_A	Clostridia	Lachnospirales	Lachnospiraceae	Anthropogastromicrobium	Anthropogastromicrobium aceti	0.919927	1	0.820097	1	5.71002	5.78037	5.55084	-0.10698	1.43069	-0.064584	-5.95761	6.94399	0.457
Bacteria	Bacteroidota	Bacteroidia	Bacteroidales	Muribaculaceae	Limisoma	Limisoma sp000437795	0.657101	1	0.67629	0.999426	-2.43467	-2.16003	-2.69461	-0.484502	4.22083	-0.0967261	-4.38045	3.82301	0.443186
Bacteria	Bacillota_A	Clostridia	Oscillospirales	Ruminococcaceae	Negativibacillus	Negativibacillus massiliensis	0.782602	1	0.79105	1	3.43958	3.41123	3.46191	0.0398387	1.72594	0.0208441	-4.4443	5.60786	0.485
Bacteria	Bacillota_A	Clostridia	Lachnospirales	Lachnospiraceae	Blautia_A	Blautia_A faecis	0.723299	1	0.516279	1	4.98602	4.89661	5.0686	0.19579	0.899838	0.188352	-5.09458	5.06011	0.385
Bacteria	Bacillota_A	Clostridia	Oscillospirales	Oscillospiraceae	CAG-170	CAG-170 sp900549635	0.72729	1	0.841896	1	2.85542	2.8383	2.8726	-0.145839	1.86756	-0.0733015	-4.23397	3.02248	0.46851
Bacteria	Bacillota_C	Negativicutes	Selenomonadales	Selenomonadaceae	Anaerovibrio	Anaerovibrio sp900548165	0.614244	0.998801	0.590128	0.995078	-2.31256	-2.59897	-2.00039	0.848137	4.58173	0.162211	-3.54065	4.07312	0.427
Bacteria	Actinomycetota	Coriobacteriia	Coriobacteriales	Eggerthellaceae	Anaerotardibacter	Anaerotardibacter	0.386948	1	0.555771	1	5.03842	4.95097	5.08012	0.193181	0.838895	0.168377	-2.3308	7.3586	0.403199
Bacteria	Actinomycetota	Coriobacteriia	Coriobacteriales	Eggerthellaceae	Senegalimassilia	Senegalimassilia anaerobia	0.291938	1	0.311771	0.999783	4.86936	4.64194	4.96841	0.421318	0.883455	0.443152	-2.16147	5.54097	0.319893
Bacteria	Bacteroidota	Bacteroidia	Bacteroidales	Bacteroidaceae	Prevotella	Prevotella faecis	0.623619	0.998165	0.633883	0.998102	-2.34031	-1.97667	-2.67833	-0.703164	4.22819	-0.15045	-4.80305	3.4995	0.423667
Bacteria	Bacteroidota	Bacteroidia	Bacteroidales	Barnesiellaceae	Barnesiella	Barnesiella intestinihominis	0.294688	1	0.485699	1	4.93729	5.03114	4.65019	-0.412791	1.06823	-0.328982	-6.92876	2.42933	0.356667
Bacteria	Bacillota_A	Clostridia	Lachnospirales	Lachnospiraceae	Coprococcus	Coprococcus ammoniilyticus	0.43035	1	0.570249	1	3.79998	3.69079	3.88208	0.229143	1.1496	0.137316	-2.81975	7.97659	0.409667
Bacteria	Bacillota_A	Clostridia	Peptostreptococcales	Peptostreptococcaceae	Intestinibacter	Intestinibacter bartlettii	0.626137	0.999568	0.541846	0.999853	1.19355	1.46728	0.878406	-0.603118	2.34384	-0.199249	-5.79525	4.49333	0.367333
Bacteria	Bacteroidota	Bacteroidia	Bacteroidales	Bacteroidaceae	Phocaeicola	Phocaeicola sp000434735	0.652914	0.998947	0.613957	0.99626	-2.32561	-2.5994	-2.02534	0.606807	4.19123	0.124021	-3.63667	4.41601	0.434855
Bacteria	Bacillota_A	Clostridia	Oscillospirales	Butyricicoccaceae	Agathobaculum	Agathobaculum butyriciproducens	0.446584	1	0.527299	1	5.4659	5.36223	5.56178	0.230335	1.34204	0.0761215	-4.54943	18.1363	0.395868
Bacteria	Bacillota_A	Clostridia	Oscillospirales	Ruminococcaceae	Ruminiclostridium_E	Ruminiclostridium_E siraeum	0.734631	1	0.667439	1	4.76552	4.86321	4.61366	-0.186672	0.925334	-0.195972	-4.30034	3.56209	0.409667
Bacteria	Cyanobacteriota	Vampirovibrionia	Gastranaerophilales	Gastranaerophilaceae	CAG-196	CAG-196 sp002102975	0.760937	1	0.697147	1	0.433039	0.122742	1.13878	0.564308	4.02766	0.114454	-4.10005	4.53833	0.443519
Bacteria	Bacillota_A	Clostridia	Lachnospirales	Lachnospiraceae	Hominiventricola	Hominiventricola sp003480725	0.564107	1	0.662463	0.999648	2.00621	1.94833	2.04553	0.172206	1.54177	0.0948427	-2.77746	5.50831	0.454182
Bacteria	Bacillota_A	Clostridia	Lachnospirales	Lachnospiraceae	Eubacterium_I	Eubacterium_I ramulus	0.575047	1	0.447775	1	4.28397	4.05269	4.49434	0.369022	1.19864	0.288719	-3.1897	4.69049	0.370543
Bacteria	Pseudomonadota	Gammaproteobacteria	Enterobacterales	Enterobacteriaceae	Enterobacter	Enterobacter	0.73965	1	0.763788	0.999682	-2.09331	-2.00422	-2.19927	-0.170965	4.31078	-0.0323899	-3.93302	3.76289	0.482839
Bacteria	Bacillota_A	Clostridia	Lachnospirales	Lachnospiraceae	Gallintestinimicrobium	Gallintestinimicrobium propionicum	0.390475	1	0.409569	0.99993	4.40452	4.2585	4.53063	0.348094	1.00179	0.329079	-2.27722	5.08556	0.357881
Bacteria	Bacillota_A	Clostridia	Oscillospirales	Oscillospiraceae	Dysosmobacter	Dysosmobacter welbionis	0.834006	1	0.823022	1	4.18467	4.21186	4.1753	0.0112839	0.907402	0.0115834	-3.52633	3.62316	0.495333
Bacteria	Bacillota	Bacilli	Lactobacillales	Streptococcaceae	Streptococcus	Streptococcus thermophilus	0.192028	0.997457	0.261028	0.995142	3.02383	3.31919	2.75794	-0.641657	1.07539	-0.572743	-5.98836	1.62814	0.253333
Bacteria	Bacillota_A	Clostridia	Lachnospirales	Lachnospiraceae	Enterocloster	Enterocloster bolteae	0.751094	1	0.756543	0.999426	-1.65781	-1.63272	-1.68891	-0.0324009	3.90965	-0.00846395	-4.55537	4.12678	0.496834
Bacteria	Bacillota_A	Clostridia	Peptostreptococcales	Peptostreptococcaceae	Terrisporobacter	Terrisporobacter othiniensis	0.410584	1	0.489615	0.99899	3.02578	3.16819	2.86416	-0.317173	0.875531	-0.313999	-4.92854	2.1512	0.355
Bacteria	Bacillota_A	Clostridia	Lachnospirales	Lachnospiraceae	Coprococcus_A	Coprococcus_A catus_A	0.443982	1	0.451418	1	4.35706	4.49194	3.99588	-0.503472	1.06594	-0.400494	-4.83403	2.80893	0.347884
Bacteria	Bacillota_C	Negativicutes	Veillonellales	Veillonellaceae	Veillonella	Veillonella	0.633337	1	0.468039	0.99993	3.60758	3.4751	3.75086	0.414316	2.03902	0.195077	-4.08324	5.88016	0.376667
Bacteria	Bacillota_I	Bacilli_A	Erysipelotrichales	Coprobacillaceae	Faecalibacillus	Faecalibacillus faecis	0.473123	1	0.532636	0.998535	1.89678	1.81185	1.98972	0.420423	1.94455	0.173872	-2.81208	6.99882	0.393202
Bacteria	Bacteroidota	Bacteroidia	Bacteroidales	Coprobacteraceae	Coprobacter	Coprobacter secundus	0.58311	0.998286	0.531236	0.993298	-2.17492	-2.64134	-1.63068	0.942882	4.14575	0.200815	-3.35815	5.25624	0.396333
Bacteria	Bacteroidota	Bacteroidia	Bacteroidales	Bacteroidaceae	Phocaeicola	Phocaeicola massiliensis	0.867999	1	0.717377	1	3.76784	3.8128	3.71879	-0.33357	2.34177	-0.0988324	-6.10147	7.2006	0.424
Bacteria	Bacteroidota	Bacteroidia	Bacteroidales	Marinifilaceae	Butyricimonas	Butyricimonas paravirosa	0.733496	1	0.773219	1	0.463851	0.424276	0.484656	0.140966	4.22146	0.0294829	-3.99816	4.70152	0.482667
Bacteria	Bacillota_A	Clostridia	Oscillospirales	Acutalibacteraceae	Hominenteromicrobium	Hominenteromicrobium mulieris	0.317164	0.999428	0.343177	0.998393	0.0105511	0.605257	-1.25995	-1.58537	3.44754	-0.397737	-7.41839	2.61819	0.293569
Bacteria	Bacillota_A	Clostridia	Oscillospirales	Oscillospiraceae	Flavonifractor	Flavonifractor plautii	0.707762	1	0.736872	0.999	-1.64462	-1.3614	-1.95887	-0.416565	4.34187	-0.0840081	-4.24048	3.55054	0.457333
Bacteria	Bacillota_A	Clostridia	UBA1381	UBA1381	Hominilimicola	Hominilimicola fabiformis	0.862012	1	0.877002	1	4.40335	4.31812	4.45069	-0.0473636	1.70121	-0.0227913	-7.45699	6.821	0.486667
Bacteria	Bacillota_A	Clostridia	Lachnospirales	Lachnospiraceae	Blautia_A	Blautia_A intestinalis	0.722204	1	0.76253	1	2.25893	2.59533	2.09162	-0.269657	1.88101	-0.0994055	-3.52052	7.31429	0.44
Bacteria	Bacteroidota	Bacteroidia	Bacteroidales	Bacteroidaceae	Bacteroides	Bacteroides nordii	0.522951	0.999712	0.442565	0.990458	-1.47825	-2.1193	-0.776956	1.18615	3.95776	0.261584	-3.20172	5.55971	0.361546
Bacteria	Bacteroidota	Bacteroidia	Bacteroidales	Bacteroidaceae	Prevotella	Prevotella stercorea	0.804331	1	0.757766	1	-1.34181	-1.51138	-1.13236	0.146913	4.9312	0.0293521	-3.51351	3.73376	0.489
Bacteria	Bacillota_A	Clostridia	Oscillospirales	Acutalibacteraceae	Fimenecus	Fimenecus	0.810135	1	0.772054	1	-0.850635	-1.01346	-0.647928	0.11478	4.21055	0.0216181	-4.24376	3.97917	0.487171
Bacteria	Bacteroidota	Bacteroidia	Bacteroidales	Bacteroidaceae	UBA4372	UBA4372 sp900320715	0.716046	0.99947	0.745727	0.999426	-2.07044	-1.93691	-2.18851	-0.273006	4.16725	-0.0524438	-4.41748	3.8139	0.471333
Bacteria	Pseudomonadota	Alphaproteobacteria	RF32	CAG-239	Scatocola	Scatocola faecipullorum	0.212389	0.999366	0.17797	0.993322	-0.0558018	0.876263	-1.43387	-2.07531	3.2134	-0.557359	-7.93734	2.20153	0.215
Bacteria	Bacillota_A	Clostridia	Oscillospirales	Ruminococcaceae	Gemmiger	Gemmiger	0.527916	1	0.734065	1	1.66315	1.74085	1.53008	-0.278939	1.9679	-0.109717	-6.80177	2.79527	0.438333
Bacteria	Bacillota_A	Clostridia	Lachnospirales	Lachnospiraceae	Hominisplanchenecus	Hominisplanchenecus faecis	0.758911	1	0.720959	1	4.39732	4.46107	4.35071	-0.15032	1.41307	-0.080421	-7.76045	5.76231	0.429333
Bacteria	Pseudomonadota	Gammaproteobacteria	Enterobacterales	Pasteurellaceae	Haemophilus_D	Haemophilus_D parainfluenzae	0.711657	1	0.427677	1	3.02161	3.40039	2.26325	-0.849334	2.10349	-0.281051	-5.86498	6.66075	0.338333
Bacteria	Bacillota	Bacilli	Lactobacillales	Streptococcaceae	Streptococcus	Streptococcus parasanguinis	0.757907	1	0.79916	1	2.01209	2.26884	1.75802	-0.22532	2.24134	-0.072294	-3.4899	6.00117	0.456514
Bacteria	Bacteria	Bacteria	Bacteria	Bacteria	Bacteria	Bacteria	0.616482	1	0.741907	1	0.252106	0.448057	-0.0700544	-0.46857	3.62066	-0.105076	-5.73609	3.51005	0.437188
Bacteria	Actinomycetota	Coriobacteriia	Coriobacteriales	Eggerthellaceae	Slackia	Slackia isoflavoniconvertens	0.566073	1	0.549571	1	3.83975	3.7313	3.92925	0.243433	1.00196	0.225106	-2.31055	4.23509	0.403865
Bacteria	Bacillota_A	Clostridia	Lachnospirales	Lachnospiraceae	Limivivens	Limivivens sp900066135	0.66305	1	0.704431	1	3.51997	3.48643	3.56411	0.102989	1.72729	0.038113	-4.76806	11.1958	0.459333
Bacteria	Bacillota_A	Clostridia	Oscillospirales	Oscillospiraceae	Lawsonibacter	Lawsonibacter faecis	0.584242	1	0.616496	0.999599	-1.75591	-1.35853	-2.13281	-0.940842	4.31084	-0.18528	-4.64098	3.34385	0.402333
Bacteria	Bacteroidota	Bacteroidia	Bacteroidales	Bacteroidaceae	Bacteroides	Bacteroides caccae	0.799226	1	0.776864	1	-1.26843	-1.36042	-1.14253	0.0618355	4.48993	0.0111272	-4.12152	4.22491	0.494169
Bacteria	Bacillota_A	Clostridia	Oscillospirales	Oscillospiraceae	Oscillibacter	Oscillibacter ruminantium	0.321219	1	0.432206	1	1.20575	1.52754	0.69042	-0.921342	2.74965	-0.280974	-7.07154	2.3393	0.334888
Bacteria	Bacteroidota	Bacteroidia	Bacteroidales	UBA932	Cryptobacteroides	Cryptobacteroides sp900545245	0.675052	0.999458	0.648084	0.998442	-2.45381	-2.66058	-2.20722	0.386437	4.14926	0.0796827	-3.36856	4.41177	0.458
Bacteria	Bacillota_A	Clostridia	Oscillospirales	Oscillospiraceae	Lawsonibacter	Lawsonibacter sp000177015	0.237685	0.989246	0.176608	0.991392	-0.810102	0.606607	-2.20235	-2.54014	3.78973	-0.601317	-7.3141	2.47853	0.210667
Bacteria	Bacillota_A	Clostridia	Oscillospirales	Ruminococcaceae	Hominimerdicola	Hominimerdicola aceti	0.696372	0.999763	0.653961	0.998985	-1.50075	-1.62742	-1.29704	0.609983	4.38933	0.11654	-3.52868	4.30614	0.441
Bacteria	Bacillota_A	Clostridia	Lachnospirales	Anaerotignaceae	Anaerotignum	Anaerotignum faecicola	0.627392	1	0.600364	0.999995	2.72238	2.89283	2.55377	-0.326261	1.2803	-0.229679	-4.26502	3.33606	0.386333
Bacteria	Bacteroidota	Bacteroidia	Bacteroidales	UBA932	Cryptobacteroides	Cryptobacteroides sp900769905	0.648536	0.997996	0.673768	0.999264	-2.38501	-2.08685	-2.66118	-0.65238	4.39865	-0.132656	-4.22508	3.19518	0.431333
Bacteria	Bacillota_A	Clostridia	Oscillospirales	Oscillospiraceae	Limivicinus	Limivicinus sp002320035	0.676793	1	0.645825	0.995775	-2.41039	-2.67057	-2.22705	0.427496	4.1982	0.0841864	-3.87324	4.2123	0.451849
Bacteria	Pseudomonadota	Gammaproteobacteria	Burkholderiales	Burkholderiaceae	Parasutterella	Parasutterella excrementihominis	0.630251	1	0.686009	1	1.27731	1.20427	1.32938	0.313559	2.44589	0.109544	-3.11522	5.56901	0.444518
Bacteria	Bacillota_A	Clostridia	Lachnospirales	Lachnospiraceae	Brotaphodocola	Brotaphodocola sp003478505	0.67264	1	0.684292	1	2.72217	2.58422	2.8037	0.234778	1.8415	0.123075	-3.00378	4.23616	0.441853
Bacteria	Pseudomonadota	Gammaproteobacteria	Burkholderiales	Burkholderiaceae	Oxalobacter	Oxalobacter aliiformigenes	0.704819	1	0.73931	1	-2.0075	-1.91499	-2.08936	-0.352186	4.64512	-0.0660007	-4.23437	3.50581	0.465511
Bacteria	Bacteroidota	Bacteroidia	Bacteroidales	Rikenellaceae	Alistipes	Alistipes communis	0.848903	1	0.503245	1	2.92695	3.19719	2.61161	-0.506779	1.49932	-0.192924	-4.87842	9.13438	0.360333
Bacteria	Bacillota_A	Clostridia	Lachnospirales	Lachnospiraceae	Blautia_A	Blautia_A	0.595955	1	0.849494	1	3.69885	3.75383	3.62599	-0.0543018	1.28297	-0.0230619	-4.06445	12.102	0.478507
Bacteria	Bacillota_I	Bacilli_A	RF39	UBA660	Onthocola_B	Onthocola_B sp000437355	0.312981	0.999304	0.275483	0.997545	2.5033	2.12808	2.86779	0.679361	1.33957	0.472587	-2.29789	4.87996	0.294902
Bacteria	Bacillota_A	Clostridia	Christensenellales	Aristaeellaceae	Aristaeella	Aristaeella	0.304115	1	0.418781	0.99899	1.69478	1.37531	1.89441	0.670716	2.28053	0.240203	-2.03142	9.45269	0.355333
Bacteria	Bacillota_A	Clostridia	Lachnospirales	Lachnospiraceae	Butyribacter	Butyribacter sp003529475	0.811871	1	0.395794	1	3.25824	2.68719	3.71264	0.616183	2.08579	0.195602	-6.83052	6.38713	0.354333
Bacteria	Bacillota_C	Negativicutes	Veillonellales	Dialisteraceae	Allisonella	Allisonella histaminiformans	0.714878	1	0.858933	1	3.90024	3.82325	3.96113	-0.0457635	1.96126	-0.0131138	-10.4804	6.18901	0.483667
Bacteria	Bacteroidota	Bacteroidia	Bacteroidales	Muribaculaceae	UBA7173	UBA7173 sp001689685	0.275307	1	0.306431	0.998838	3.73565	4.01296	3.51723	-0.510261	1.1211	-0.372918	-7.32032	2.14836	0.285571
Bacteria	Bacillota_A	Clostridia	TANB77	CAG-465	CAG-465	CAG-465 sp905204915	0.640342	0.999069	0.652058	0.998706	-2.32537	-1.98969	-2.6719	-0.704677	4.31391	-0.142665	-4.68181	3.65345	0.423667
Bacteria	Bacillota_A	Clostridia	Lachnospirales	Lachnospiraceae	Lachnospiraceae	Lachnospiraceae	0.572573	1	0.449158	1	4.71841	4.57495	4.84467	0.2907	1.24102	0.188691	-3.60815	5.99505	0.368877
Bacteria	Bacillota_A	Clostridia	Lachnospirales	Lachnospiraceae	Mediterraneibacter	Mediterraneibacter lactaris	0.618455	0.999931	0.588489	0.993234	-2.36004	-2.65973	-2.01173	0.822409	4.54539	0.160464	-3.42335	4.83186	0.42
Bacteria	Bacillota_A	Clostridia	Lachnospirales	Lachnospiraceae	Hominifimenecus	Hominifimenecus microfluidus	0.776646	1	0.740134	1	1.03875	1.48249	0.888609	-0.483017	2.69279	-0.123449	-4.44941	6.11419	0.432856
Bacteria	Bacillota_A	Clostridia	Monoglobales	Monoglobaceae	Monoglobus	Monoglobus pectinilyticus	0.513699	1	0.424515	1	4.56157	4.33372	4.74501	0.370806	1.20308	0.289523	-2.84585	5.04248	0.357
Bacteria	Bacillota_A	Clostridia	Oscillospirales	Ruminococcaceae	Ruminococcus_C	Ruminococcus_C callidus	0.686208	1	0.651703	0.996572	-2.36942	-2.55168	-2.1613	0.330701	4.16935	0.0681088	-4.02625	4.72174	0.462
Bacteria	Bacillota_A	Clostridia	Oscillospirales	CAG-272	CAG-272	CAG-272	0.624424	1	0.63092	0.999558	-0.996241	-0.477227	-1.56545	-0.806475	4.03628	-0.163735	-5.1484	3.72094	0.404
Bacteria	Bacillota_A	Clostridia	Oscillospirales	Ruminococcaceae	Ruthenibacterium	Ruthenibacterium lactatiformans	0.600381	1	0.588729	1	-0.178724	-1.27092	0.458347	0.937414	4.67909	0.17985	-3.20699	5.37192	0.410863
Bacteria	Bacillota_A	Clostridia	Peptostreptococcales	Anaerovoracaceae	Lentihominibacter	Lentihominibacter faecis	0.197696	1	0.238872	1	2.05703	2.56186	1.49478	-1.13849	2.02871	-0.477826	-7.61008	1.65331	0.258667
Bacteria	Bacillota_I	Bacilli_A	Erysipelotrichales	Erysipelotrichaceae	Holdemania	Holdemania filiformis	0.808873	1	0.795494	1	0.374321	0.315766	0.436133	0.0727805	3.72138	0.0142895	-4.25046	4.316	0.49
Bacteria	Bacillota_A	Clostridia	Oscillospirales	Acutalibacteraceae	Acutalibacteraceae	Acutalibacteraceae	0.369854	1	0.36847	1	1.28722	0.197241	2.01885	1.86254	4.52414	0.367558	-2.33229	5.79832	0.341886
Bacteria	Bacillota_A	Clostridia	Lachnospirales	Lachnospiraceae	Roseburia_C	Roseburia_C amylophila	0.529864	0.99941	0.567727	0.999706	-0.629341	-0.229242	-1.22721	-0.956465	3.82155	-0.213644	-5.34663	3.1017	0.379207
Bacteria	Bacillota_A	Clostridia	Lachnospirales	Lachnospiraceae	UBA4285	UBA4285 sp902775895	0.423835	0.998874	0.478082	0.999411	3.27915	3.40663	3.08108	-0.311088	0.774582	-0.378699	-4.8343	2.56247	0.348333
Bacteria	Bacillota_A	Clostridia	Oscillospirales	Oscillospiraceae	Scatomorpha	Scatomorpha sp900545405	0.72449	1	0.683162	1	-0.532118	-0.771639	-0.281027	0.399679	4.13303	0.0798005	-4.10287	4.71362	0.451183
Bacteria	Bacillota_A	Clostridia	Oscillospirales	Oscillospiraceae	Vermiculatibacterium	Vermiculatibacterium agrestimuris	0.686525	1	0.851872	1	4.65168	4.64929	4.65435	-0.0223773	1.49019	-0.00592391	-18.9422	7.97515	0.489
Bacteria	Bacillota_A	Clostridia	Lachnospirales	Lachnospiraceae	Enterocloster	Enterocloster sp900541315	0.807867	1	0.812513	1	2.53138	2.51594	2.54277	-0.0252986	1.43696	-0.0155381	-4.21754	3.73537	0.490836
Bacteria	Bacillota	Bacilli	MOL361	Turicibacteraceae	Turicibacter	Turicibacter sanguinis	0.260735	0.999642	0.210805	0.990354	-0.501343	-1.97625	0.340876	2.01237	3.58309	0.493963	-2.1739	6.9522	0.257667
Bacteria	Bacillota_I	Bacilli_A	Erysipelotrichales	Coprobacillaceae	Thomasclavelia	Thomasclavelia ramosa	0.578544	0.999022	0.531874	0.997317	-1.41921	-1.95695	-0.880345	0.878537	3.96996	0.193073	-3.35223	5.30818	0.390333
Bacteria	Bacillota_A	Clostridia	Peptostreptococcales	Anaerovoracaceae	Lentihominibacter	Lentihominibacter butyrica	0.829717	1	0.420223	1	2.58386	3.12081	2.30445	-0.67819	1.62433	-0.254012	-5.12948	8.21557	0.333889
Bacteria	Bacillota_A	Clostridia	Lachnospirales	Lachnospiraceae	Roseburia	Roseburia hominis	0.820796	1	0.793872	1	1.63137	1.46942	1.73122	0.0766441	2.4422	0.0203087	-5.56878	5.27314	0.485
Bacteria	Actinomycetota	Actinomycetes	Actinomycetales	Actinomycetaceae	Pauljensenia	Pauljensenia sp000185285	0.831094	1	0.821942	1	2.07445	2.30121	1.84578	-0.174433	2.97599	-0.0507823	-5.97803	5.93563	0.464667
Bacteria	Bacillota_A	Clostridia	Lachnospirales	Lachnospiraceae	CAG-194	CAG-194 sp018917935	0.590054	0.998689	0.540645	0.992368	-2.1419	-2.64377	-1.66657	0.839629	4.03716	0.180652	-3.53779	4.95007	0.401333
Bacteria	Bacillota	Bacilli	Lactobacillales	Enterococcaceae	Enterococcus_B	Enterococcus_B	0.647309	1	0.639396	1	-0.777835	-0.378782	-1.0353	-0.796691	3.83805	-0.169189	-4.79441	3.79818	0.407198
Bacteria	Bacillota_A	Clostridia	Lachnospirales	Lachnospiraceae	Laedolimicola	Laedolimicola ammoniilytica	0.261554	1	0.202364	0.999569	0.397907	-1.28254	1.51783	2.40158	4.06556	0.521057	-2.4968	7.38053	0.269667
Bacteria	Bacillota_A	Clostridia	Christensenellales	Christensenellaceae	QANA01	QANA01 sp910588425	0.547684	0.999401	0.497589	0.994428	-1.58202	-2.12763	-1.04897	1.00611	3.94748	0.221541	-3.71377	5.64292	0.381
Bacteria	Bacillota_A	Clostridia	Oscillospirales	Ruminococcaceae	Angelakisella	Angelakisella massiliensis	0.39855	1	0.465665	0.99993	2.66101	2.41688	2.87928	0.518288	1.80544	0.200968	-2.24037	7.56597	0.372
Bacteria	Bacillota_A	Clostridia	Oscillospirales	Acutalibacteraceae	Acutalibacter	Acutalibacter muris	0.646125	1	0.604918	0.99823	-1.79667	-2.10465	-1.50306	0.602359	4.04552	0.130689	-3.51589	4.86491	0.433667
Bacteria	Bacillota_I	Bacilli_A	Erysipelotrichales	Coprobacillaceae	Allocoprobacillus	Allocoprobacillus merdigallinarum	0.681469	1	0.644972	0.999426	-2.37661	-2.61313	-2.14735	0.470272	4.14367	0.103114	-3.59193	4.54099	0.448184
Bacteria	Bacillota_A	Clostridia	Oscillospirales	Oscillospiraceae	Dysosmobacter	Dysosmobacter faecalis_A	0.602412	1	0.543777	0.998569	-0.356722	-0.86808	0.119157	0.824564	3.73786	0.190195	-3.2038	4.89923	0.395535
Bacteria	Bacteroidota	Bacteroidia	Bacteroidales	Bacteroidaceae	Alloprevotella	Alloprevotella rava	0.658896	0.997997	0.68155	0.999122	-2.38422	-2.14892	-2.60278	-0.471398	4.15518	-0.100363	-4.65258	3.7267	0.447517
Bacteria	Bacillota_A	Clostridia	Oscillospirales	UBA644	HGM12619	HGM12619 sp015067305	0.452147	1	0.497327	1	-1.42074	-0.568558	-2.15412	-1.76515	5.08997	-0.319464	-5.19523	2.4296	0.352
Bacteria	Bacillota_A	Clostridia	Lachnospirales	CAG-274	CAG-274	CAG-274 sp000432155	0.844804	1	0.714859	1	2.59527	2.79271	2.29586	-0.307966	2.09784	-0.109398	-4.68567	6.46215	0.426524
Bacteria	Bacillota_A	Clostridia	Oscillospirales	Butyricicoccaceae	Agathobaculum	Agathobaculum hominis	0.56556	1	0.439041	0.999706	0.678818	0.173763	1.02983	0.716357	2.42973	0.229372	-4.23427	6.42298	0.358547
Bacteria	Bacillota_A	Clostridia	Peptostreptococcales	Anaerovoracaceae	Fimisoma	Fimisoma sp910588185	0.736417	1	0.697636	1	-0.530306	-0.628639	-0.407631	0.397325	4.2866	0.0778892	-3.76776	4.70271	0.456181
Bacteria	Bacillota_A	Clostridia	TANB77	CAG-508	CAG-508	CAG-508	0.66064	1	0.859056	1	1.54898	2.11137	1.41091	0.0175843	3.63773	0.00459945	-3.31869	6.33131	0.497168
Bacteria	Bacillota_A	Clostridia	Oscillospirales	Ruminococcaceae	Avimicrobium	Avimicrobium caecorum	0.547727	1	0.686169	0.999194	2.08051	1.96632	2.15025	0.144914	1.58615	0.0632345	-2.77115	8.44324	0.455515
Bacteria	Bacillota_I	Bacilli_A	RF39	UBA660	CAG-302	CAG-302 sp000431795	0.597904	1	0.754459	1	1.68323	1.75166	1.5267	-0.466593	3.13091	-0.13078	-5.2975	2.83281	0.432
Bacteria	Bacteroidota	Bacteroidia	Bacteroidales	Bacteroidaceae	Prevotella	Prevotella pectinovora	0.760302	1	0.743996	0.999682	-2.12356	-2.12395	-2.12323	-0.00304601	4.01344	-0.000646014	-3.96246	4.19756	0.499667
Bacteria	Bacteroidota	Bacteroidia	Bacteroidales	Marinifilaceae	Butyricimonas	Butyricimonas virosa	0.765798	1	0.723931	1	2.17357	2.32659	2.05277	-0.302741	2.29144	-0.0888112	-6.57284	5.56295	0.431333
Bacteria	Bacillota_A	Clostridia	TANB77	CAG-508	CAG-273	CAG-273 sp000435755	0.83308	1	0.693994	1	1.54067	1.37517	1.78216	0.369837	3.99377	0.0764501	-4.42006	4.7908	0.447851
Bacteria	Bacillota_A	Clostridia	Lachnospirales	Lachnospiraceae	Agathobacter	Agathobacter	0.500257	1	0.458318	0.999787	0.0561919	-0.51002	0.53444	0.943607	3.36789	0.237989	-3.04414	5.73591	0.368544
Bacteria	Actinomycetota	Actinomycetes	Mycobacteriales	Frankiaceae	Protofrankia	Protofrankia coriariae	0.389962	1	0.386567	1	1.16574	0.672305	1.52227	1.15169	3.57807	0.298735	-2.46656	6.93261	0.344219
Bacteria	Bacillota_A	Clostridia	Lachnospirales	Lachnospiraceae	Blautia_A	Blautia_A ammoniilytica	0.425085	1	0.395781	1	0.617293	-0.375763	1.19631	1.13936	3.55253	0.280063	-3.10424	6.55943	0.350667
Bacteria	Bacillota_A	Clostridia	Christensenellales	UBA1750	Spyradocola	Spyradocola merdavium	0.365576	1	0.401439	0.997809	0.334024	-0.0546602	0.638472	1.03077	3.17369	0.283585	-2.10192	6.77822	0.345885
Bacteria	Bacillota_A	Clostridia	Oscillospirales	Acutalibacteraceae	Clostridium_A	Clostridium_A leptum	0.793734	1	0.808364	0.999853	-0.0651941	-0.121396	-0.0320877	-0.0847463	3.17301	-0.0184281	-3.99555	4.76268	0.49017
Bacteria	Bacillota	Bacilli	Lactobacillales	Streptococcaceae	Lactococcus	Lactococcus formosensis	0.662241	0.999024	0.630792	0.996339	-2.34833	-2.62213	-2.07662	0.597779	4.12822	0.125248	-3.77008	4.66324	0.436667
Bacteria	Bacteroidota	Bacteroidia	Bacteroidales	Bacteroidaceae	Phocaeicola	Phocaeicola dorei	0.508414	0.999355	0.505158	0.99869	-1.48474	-0.852997	-2.11892	-1.29027	3.92537	-0.284059	-5.10116	3.31261	0.35888
Bacteria	Bacteroidota	Bacteroidia	Bacteroidales	UBA932	Cryptobacteroides	Cryptobacteroides sp900546445	0.615935	0.999064	0.606037	0.996662	-2.3828	-2.63658	-2.05809	0.754493	4.61315	0.14367	-3.45786	4.57901	0.426858
Bacteria	Bacillota_A	Clostridia	Lachnospirales	Lachnospiraceae	Lachnoclostridium_B	Lachnoclostridium_B ammoniilytica	0.276924	0.998904	0.410541	0.998833	0.838701	1.13698	0.514821	-1.04469	2.52133	-0.348791	-7.51689	1.8732	0.326667
Bacteria	Bacillota_A	Clostridia	Oscillospirales	Butyricicoccaceae	Pseudobutyricicoccus	Pseudobutyricicoccus sp003477405	0.687356	1	0.695749	1	-0.458286	-0.142333	-0.722319	-0.647336	3.99021	-0.130837	-4.93757	4.15109	0.428857
Bacteria	Bacillota_A	Clostridia	Lachnospirales	Anaerotignaceae	Anaerotignaceae	Anaerotignaceae	0.515015	1	0.519327	1	2.59295	2.44003	2.7929	0.472919	1.81975	0.235598	-2.42272	4.55534	0.392667
Bacteria	Bacillota_A	Clostridia	Oscillospirales	Oscillospiraceae	Oscillospiraceae	Oscillospiraceae	0.46924	1	0.446571	1	2.20968	1.88611	2.55311	0.758438	2.43956	0.300343	-2.7628	4.8566	0.362
Bacteria	Bacteroidota	Bacteroidia	Bacteroidales	Tannerellaceae	Parabacteroides	Parabacteroides timonensis	0.638935	0.998938	0.601561	0.9945	-2.34659	-2.61655	-2.02102	0.690166	4.32115	0.130167	-3.56591	4.52772	0.430856
Bacteria	Bacillota_A	Clostridia	Clostridiales	Clostridiaceae	Clostridium	Clostridium sp900539375	0.625212	0.998041	0.640121	0.998236	-2.35618	-1.99094	-2.6781	-0.771115	4.25488	-0.153873	-4.65003	3.63502	0.420193
Bacteria	Bacillota_A	Clostridia	Lachnospirales	Lachnospiraceae	Eisenbergiella	Eisenbergiella tayi	0.734786	1	0.708221	0.999746	-2.06047	-2.10407	-2.00513	0.202843	4.17198	0.0425833	-4.12455	4.20695	0.477
Bacteria	Bacillota_A	Clostridia	Oscillospirales	Acutalibacteraceae	Ruminococcus_E	Ruminococcus_E intestinalis	0.247125	0.999821	0.249716	0.994083	-0.837361	-2.05827	-0.059964	2.27591	4.54235	0.458331	-1.8714	6.70811	0.283239
Bacteria	Bacillota_A	Clostridia	Oscillospirales	Oscillospiraceae	Pseudoflavonifractor	Pseudoflavonifractor sp902362925	0.437149	1	0.47808	1	0.129163	0.629117	-0.517122	-1.06099	3.34289	-0.280333	-5.74273	2.81675	0.346551
Bacteria	Bacillota_A	Clostridia	Oscillospirales	Acutalibacteraceae	Acutalibacter	Acutalibacter timonensis	0.643207	0.999735	0.610223	0.999411	-1.82757	-2.2021	-1.4641	0.633712	4.08365	0.125851	-3.50864	4.60478	0.429
Bacteria	Bacillota_A	Clostridia	Lachnospirales	Lachnospiraceae	Eubacterium_G	Eubacterium_G sp000435815	0.81919	1	0.832714	1	2.43564	2.42253	2.4697	-0.179828	2.23538	-0.0778183	-3.53075	3.44679	0.464512
Bacteria	Bacillota_A	Clostridia	Oscillospirales	Ruminococcaceae	Faecalibacterium	Faecalibacterium	0.752151	1	0.760935	1	2.05527	2.15049	1.94555	-0.18458	1.64392	-0.0989481	-3.92084	3.28957	0.451849
Bacteria	Bacillota	Bacilli	Lactobacillales	Streptococcaceae	Lactococcus	Lactococcus lactis	0.655715	1	0.521944	0.999592	0.0723653	-0.196364	0.49905	0.83953	3.43774	0.194077	-4.02901	4.99031	0.382206
Bacteria	Actinomycetota	Coriobacteriia	Coriobacteriales	UMGS124	UMGS124	UMGS124	0.650207	1	0.729002	1	2.86846	2.94146	2.77465	-0.213383	1.33621	-0.147064	-4.22313	2.65792	0.436188
Bacteria	Bacillota_A	Clostridia	Oscillospirales	Acutalibacteraceae	Avimonas	Avimonas	0.638457	1	0.667766	1	-1.10196	-0.613446	-1.52484	-1.08833	5.35966	-0.185791	-4.9078	3.181	0.412529
Bacteria	Actinomycetota	Coriobacteriia	Coriobacteriales	Eggerthellaceae	Adlercreutzia	Adlercreutzia equolifaciens	0.444492	1	0.488221	0.999494	2.63434	2.44538	2.76713	0.320194	1.19742	0.221753	-2.4075	6.39354	0.37954
Bacteria	Bacillota_I	Bacilli_A	Erysipelotrichales	Erysipelotrichaceae	Clostridium_AQ	Clostridium_AQ innocuum	0.4976	0.998018	0.513097	0.997637	-2.10233	-1.40777	-2.66889	-1.44278	4.2551	-0.288995	-5.39038	3.11862	0.354667
Bacteria	Bacillota	Bacilli	Lactobacillales	Streptococcaceae	Streptococcus	Streptococcus	0.692879	1	0.665801	0.997364	-1.88389	-2.09013	-1.67109	0.376624	3.97732	0.0783361	-3.82754	4.80845	0.455848
Bacteria	Bacillota_A	Clostridia	Peptostreptococcales	Anaerovoracaceae	Emergencia	Emergencia timonensis	0.622905	1	0.597747	0.999452	-1.76021	-2.1281	-1.36358	0.820829	4.61746	0.156086	-3.46552	4.50394	0.427333
Bacteria	Bacillota_A	Clostridia	Christensenellales	QALW01	Neochristensenella	Neochristensenella gallicola	0.631493	1	0.577069	1	0.644816	0.149877	1.04417	0.743831	3.55658	0.171752	-3.71025	5.34993	0.405865
Bacteria	Bacteroidota	Bacteroidia	Bacteroidales	Rikenellaceae	Alistipes_A	Alistipes_A hominis	0.821165	1	0.77076	1	1.33206	1.27414	1.39723	0.130117	3.10923	0.0297337	-4.59208	4.11356	0.481667
Bacteria	Bacillota_A	Clostridia	Oscillospirales	Oscillospiraceae	Pseudoscilispira	Pseudoscilispira	0.67997	1	0.744703	0.999995	-0.130635	0.0538067	-0.360271	-0.329988	3.60194	-0.0780793	-5.07296	3.91761	0.448667
Bacteria	Bacillota_A	Clostridia	Clostridia	Clostridia	Clostridia	Clostridia	0.689215	1	0.68195	0.99899	-0.773213	-0.458633	-1.01151	-0.573777	3.73233	-0.125099	-4.63103	4.05196	0.427333
Bacteria	Bacteroidota	Bacteroidia	Bacteroidales	UBA932	Cryptobacteroides	Cryptobacteroides sp000435075	0.552966	0.999616	0.557848	0.998985	-2.13202	-1.46787	-2.67372	-1.19972	4.22612	-0.238275	-4.90182	3.38151	0.378333
Bacteria	Bacillota_A	Clostridia	Lachnospirales	Anaerotignaceae	Fimicola	Fimicola cottocaccae	0.507756	1	0.44158	0.999706	-0.538865	-1.35492	0.244419	1.35926	3.96611	0.297899	-3.30271	5.41834	0.355333
Bacteria	Bacteroidota	Bacteroidia	Bacteroidales	Rikenellaceae	Alistipes_A	Alistipes_A ihumii	0.52114	1	0.514855	0.999995	0.300909	-0.170643	0.616362	0.712093	3.27764	0.182567	-3.21189	6.63141	0.385
Bacteria	Bacillota_I	Bacilli_A	Erysipelotrichales	Coprobacillaceae	Thomasclavelia	Thomasclavelia spiroformis	0.721297	1	0.756017	1	-2.13792	-2.09679	-2.16842	-0.315097	4.61511	-0.063845	-4.14113	3.54221	0.469667
Bacteria	Bacillota_A	Clostridia	Lachnospirales	Lachnospiraceae	Schaedlerella	Schaedlerella hominis	0.716679	1	0.675563	0.998279	-1.4365	-1.5742	-1.25225	0.383847	4.00436	0.0773981	-3.94243	4.55551	0.456514
Bacteria	Actinomycetota	Actinomycetes	Actinomycetales	Micrococcaceae	Rothia	Rothia sp001808955	0.472627	0.998587	0.386961	0.99205	-1.39136	-2.1954	-0.462046	1.48208	4.17855	0.317209	-3.01217	4.97351	0.332556
Bacteria	Bacillota_A	Clostridia	Lachnospirales	Lachnospiraceae	Blautia_A	Blautia_A acetigignens	0.575502	0.998418	0.583887	0.998553	-2.1518	-1.65416	-2.62481	-0.90615	4.01355	-0.1915	-4.67991	3.38309	0.388667
Bacteria	Bacillota_A	Clostridia	Oscillospirales	Ruminococcaceae	Massilioclostridium	Massilioclostridium facile	0.677216	0.999813	0.647323	0.998363	-2.37718	-2.57861	-2.14719	0.417969	4.0827	0.0880956	-3.79438	4.50145	0.45085
Bacteria	Bacillota_A	Clostridia	Oscillospirales	Acutalibacteraceae	Avimonas	Avimonas sp012839705	0.828461	1	0.790805	1	-0.293894	-0.373442	-0.214489	0.14412	4.87167	0.0247518	-4.06649	4.0666	0.487504
Bacteria	Bacillota_A	Clostridia	Lachnospirales	Lachnospiraceae	Dorea_D	Dorea_D hominis	0.727724	1	0.757673	1	-1.37833	-1.29049	-1.44151	0.195939	4.89662	0.0323464	-3.69771	4.20417	0.484505
Bacteria	Bacillota_A	Clostridia	Oscillospirales	Oscillospiraceae	Dysosmobacter	Dysosmobacter faecalis	0.604149	1	0.659879	1	0.0528658	0.400174	-0.527373	-0.862128	4.00192	-0.190174	-5.48578	3.64788	0.408197
Bacteria	Actinomycetota	Coriobacteriia	Coriobacteriales	QAMH01	QAMH01	QAMH01 sp900544245	0.299642	1	0.27076	0.994175	0.90227	0.323131	1.41305	1.12279	2.63648	0.372447	-2.30054	7.13682	0.289903
Bacteria	Bacillota_A	Clostridia	Lachnospirales	Lachnospiraceae	Scatomonas	Scatomonas hejianensis	0.745493	1	0.707563	1	-1.29681	-1.38364	-1.19433	0.375943	4.27313	0.0739457	-4.29219	4.45771	0.458181
Bacteria	Cyanobacteriota	Vampirovibrionia	Gastranaerophilales	Gastranaerophilaceae	Stercorousia	Stercorousia	0.645731	0.997494	0.657506	0.998254	-2.33705	-1.98007	-2.64129	-0.693176	4.14825	-0.143907	-4.60783	3.70187	0.426333
Bacteria	Bacillota_A	Clostridia	Lachnospirales	Lachnospiraceae	Enterocloster	Enterocloster sp001517625	0.313045	0.997758	0.228712	0.980767	-0.627983	-1.60721	0.190112	1.66624	3.25675	0.439799	-2.64819	7.03158	0.263333
Bacteria	Bacillota_A	Clostridia	Christensenellales	Christensenellaceae	Guopingia	Guopingia tenuis	0.649203	0.999123	0.668409	0.999279	-2.41077	-2.12846	-2.7116	-0.491769	4.04759	-0.103832	-4.43772	3.45773	0.440187
Bacteria	Actinomycetota	Coriobacteriia	Coriobacteriales	Coriobacteriaceae	Collinsella	Collinsella	0.707196	1	0.748985	1	2.29322	2.51845	1.84143	-0.298297	2.78461	-0.0891777	-6.66291	4.53738	0.436
Bacteria	Actinomycetota	Coriobacteriia	Coriobacteriales	Eggerthellaceae	Eggerthellaceae	Eggerthellaceae	0.61218	1	0.66997	1	0.535584	0.707052	0.392981	-0.669216	3.55607	-0.155667	-5.23848	3.55498	0.416861
Bacteria	Bacillota_A	Clostridia	Oscillospirales	Oscillospiraceae	Dysosmobacter	Dysosmobacter	0.523053	0.998639	0.528526	0.999558	-2.05825	-1.42765	-2.6617	-1.16992	4.01167	-0.243467	-5.19221	3.46264	0.363667
Bacteria	Actinomycetota	Actinomycetes	Actinomycetales	Bifidobacteriaceae	Bifidobacterium	Bifidobacterium bifidum	0.660819	1	0.677896	0.999853	-2.37222	-2.09471	-2.6585	-0.509348	4.1026	-0.109398	-4.58343	3.62595	0.435521
Bacteria	Bacillota_I	Bacilli_A	RF39	UBA660	CAG-302	CAG-302 sp002375205	0.681558	0.998487	0.646225	0.99368	-2.41803	-2.63079	-2.18398	0.406131	4.21958	0.0795202	-3.78272	4.6536	0.454848
Bacteria	Bacillota_B	Dehalobacteriia	Dehalobacteriia	Dehalobacteriia	Dehalobacteriia	Dehalobacteriia	0.452638	0.999877	0.302364	0.999853	0.289372	1.59624	-0.507606	-1.66731	3.7247	-0.381081	-6.68836	3.75422	0.284333
Bacteria	Bacillota_A	Clostridia	Oscillospirales	Ruminococcaceae	Bittarella	Bittarella massiliensis	0.661081	1	0.634961	0.998688	-2.41944	-2.64125	-2.20031	0.642873	4.43067	0.129033	-3.43628	4.38471	0.432856
Bacteria	Bacillota_A	Clostridia	Oscillospirales	Oscillospiraceae	Dysosmobacter	Dysosmobacter sp000436875	0.751836	1	0.762355	0.999853	-0.785421	-0.613909	-0.933555	-0.300333	3.85602	-0.0641402	-4.55219	4.51505	0.463179
Bacteria	Bacillota_A	Clostridia	Christensenellales	CAG-917	CAG-475	CAG-475 sp900550915	0.649411	0.999172	0.666173	0.999706	-2.40478	-2.14768	-2.6826	-0.587404	4.20305	-0.120082	-4.38083	3.64913	0.434333
Bacteria	Bacillota_A	Clostridia	Oscillospirales	Oscillospiraceae	Pseudoflavonifractor_A	Pseudoflavonifractor_A gallinarum	0.617348	0.999806	0.628939	0.998657	-2.31954	-1.9286	-2.67966	-0.859983	4.4099	-0.170684	-4.524	3.4865	0.418667
Bacteria	Bacillota_A	Clostridia	Oscillospirales	Ruminococcaceae	Faecalibacterium	Faecalibacterium prausnitzii_I	0.450285	1	0.345784	0.999853	1.30872	1.89655	0.686485	-1.07825	3.1825	-0.292852	-8.33225	4.05374	0.299234
Bacteria	Bacillota_A	Clostridia	Christensenellales	Aristaeellaceae	UBA11524	UBA11524 sp000437595	0.6263	1	0.641193	1	-1.44317	-1.10346	-1.66823	-1.10687	4.63221	-0.205411	-4.30545	3.3086	0.406667
Bacteria	Bacillota_A	Clostridia	Oscillospirales	Ruminococcaceae	Fumia	Fumia xinanensis	0.691216	0.999113	0.664223	0.997975	-2.40982	-2.59327	-2.23492	0.357457	4.21613	0.0712196	-3.7049	4.59965	0.458333
Bacteria	Bacillota_A	Clostridia	Lachnospirales	Anaerotignaceae	Anaerotignum	Anaerotignum sp001304995	0.56098	1	0.501619	0.998123	-1.33668	-1.91849	-0.765148	0.974593	3.99158	0.202736	-3.00831	5.36091	0.384667
Bacteria	Actinomycetota	Actinomycetes	Actinomycetales	Actinomycetaceae	Actinomyces	Actinomyces oris	0.645433	0.999702	0.602961	0.997955	-1.80427	-2.08053	-1.46115	0.648993	4.13624	0.135037	-3.41921	4.80219	0.426
Bacteria	Bacillota	Bacilli	Lactobacillales	Lactobacillaceae	Weissella	Weissella cibaria	0.608569	1	0.564918	0.999701	-1.62095	-1.98084	-1.17127	0.949875	4.65006	0.182801	-3.39073	4.77923	0.411
Bacteria	Bacillota_A	Clostridia	Oscillospirales	Oscillospiraceae	Lawsonibacter	Lawsonibacter	0.699115	1	0.720823	1	-1.69469	-1.35649	-2.0369	-0.509266	4.45175	-0.099536	-4.38632	3.63005	0.45
Bacteria	Bacillota	Bacilli	Staphylococcales	Gemellaceae	Gemella	Gemella morbillorum	0.7908	1	0.819877	1	0.295249	0.275265	0.305537	-0.172588	3.51049	-0.0383995	-4.61641	5.11163	0.477
Bacteria	Bacillota_A	Clostridia	Peptostreptococcales	Anaerovoracaceae	Anaerovoracaceae	Anaerovoracaceae	0.818106	1	0.859344	1	1.82659	1.74663	1.98326	0.0331599	3.27677	0.00794776	-4.8031	4.10676	0.496
Bacteria	Bacillota_A	Clostridia	Oscillospirales	Acutalibacteraceae	JAGZMM01	JAGZMM01 sp018364155	0.594058	0.999788	0.651188	0.998117	-2.42659	-2.13011	-2.68584	-0.879463	4.79838	-0.161098	-4.92947	3.03799	0.421667
Bacteria	Bacillota	Bacilli	Lactobacillales	Aerococcaceae	Granulicatella	Granulicatella adiacens	0.745585	1	0.74182	1	-1.20896	-1.40053	-1.03447	0.0960263	4.22652	0.0196892	-3.94498	4.70693	0.488171
Bacteria	Bacillota_A	Clostridia	Oscillospirales	Ruminococcaceae	Ruminococcaceae	Ruminococcaceae	0.508428	1	0.55131	0.999848	0.861125	1.15735	0.589732	-0.56426	1.88585	-0.27469	-4.51316	2.65397	0.374542
Bacteria	Bacillota_A	Clostridia	Tissierellales	Peptoniphilaceae	Parvimonas	Parvimonas micra	0.452096	0.997556	0.496087	0.998368	-2.05011	-1.29142	-2.66613	-1.68644	4.99755	-0.302429	-4.96316	2.72528	0.352
Bacteria	Bacillota_A	Clostridia	Oscillospirales	Butyricicoccaceae	Butyricicoccus	Butyricicoccus sp900604335	0.658915	0.999038	0.611991	0.996122	-2.34708	-2.63241	-2.00816	0.694806	4.25902	0.137996	-3.65354	4.38396	0.429857
Bacteria	Bacillota_A	Clostridia	Oscillospirales	Ruminococcaceae	Merdimmobilis	Merdimmobilis hominis	0.520528	1	0.455165	0.997804	-0.823123	-1.40824	-0.284873	1.00834	3.60925	0.224912	-3.09541	6.03593	0.367667
Bacteria	Bacteroidota	Bacteroidia	Bacteroidales	Rikenellaceae	Alistipes	Alistipes provencensis	0.271752	0.998588	0.28724	0.998558	-0.0999608	0.577959	-1.32241	-1.78768	3.43572	-0.441751	-6.87479	2.16448	0.27091
Bacteria	Pseudomonadota	Gammaproteobacteria	Burkholderiales	Burkholderiaceae	Ralstonia	Ralstonia pickettii_B	0.677404	0.999375	0.64532	0.995696	-2.40784	-2.6338	-2.19364	0.421956	4.1258	0.091807	-3.49335	4.44955	0.451516
Bacteria	Actinomycetota	Coriobacteriia	Coriobacteriales	Eggerthellaceae	Gordonibacter	Gordonibacter pamelaeae	0.434449	1	0.475716	1	1.33846	1.10329	1.54801	0.691452	2.72407	0.19912	-2.86385	7.62653	0.376874
Bacteria	Pseudomonadota	Gammaproteobacteria	Pseudomonadales	Moraxellaceae	Moraxella_A	Moraxella_A cinereus	0.632007	1	0.673177	0.999173	-2.40711	-2.12926	-2.65524	-0.719591	4.59663	-0.135644	-4.40525	3.44886	0.43
Bacteria	Bacillota_A	Clostridia	Oscillospirales	Oscillospiraceae	Vescimonas	Vescimonas	0.604789	1	0.563364	0.998259	-1.7842	-2.1628	-1.321	0.909847	4.44645	0.181203	-3.29999	4.6918	0.407333
Bacteria	Bacteroidota	Bacteroidia	Bacteroidales	Bacteroidaceae	Bacteroides	Bacteroides xylanisolvens	0.74703	1	0.744576	0.999274	-2.10741	-2.06329	-2.13938	-0.0664146	4.1134	-0.0128019	-3.90183	4.04722	0.492667
Bacteria	Bacillota_A	Clostridia	Lachnospirales	Lachnospiraceae	Mediterraneibacter_A	Mediterraneibacter_A butyricigenes	0.662865	1	0.696797	0.999853	-1.74458	-1.47617	-2.02463	-0.677525	4.47257	-0.124661	-4.23173	3.64742	0.435188
Bacteria	Bacillota_A	Clostridia	Lachnospirales	Lachnospiraceae	Muricomes	Muricomes contortus_B	0.617025	1	0.587154	0.996677	-2.32717	-2.61452	-1.99635	0.840108	4.48874	0.164542	-3.05378	4.9784	0.411667
Bacteria	Bacillota_A	Clostridia	Lachnospirales	Bianqueaceae	Bianquea	Bianquea renquensis	0.150154	0.998751	0.185396	0.998416	0.441279	1.27788	-1.07656	-2.24063	3.44136	-0.585184	-7.62155	1.44239	0.233922
Bacteria	Bacillota_A	Clostridia	Oscillospirales	Ruminococcaceae	Faecalibacterium	Faecalibacterium prausnitzii_E	0.614585	1	0.602169	0.999995	0.149922	-0.142861	0.395394	0.437723	3.11426	0.121308	-3.57731	5.92915	0.426524
Bacteria	Actinomycetota	Actinomycetes	Actinomycetales	Actinomycetaceae	Actinomyces	Actinomyces vulturis	0.244038	0.994301	0.182019	0.992533	-0.910299	0.497664	-2.27758	-2.44762	3.70509	-0.59182	-7.39789	2.68539	0.215262
Bacteria	Bacillota	Bacilli	Lactobacillales	Lactobacillaceae	Lactiplantibacillus	Lactiplantibacillus pentosus	0.597714	1	0.577922	0.999853	-0.249888	0.254487	-0.695997	-0.876235	3.7714	-0.203488	-5.21013	3.83385	0.37854
Bacteria	Bacillota_A	Clostridia	Lachnospirales	Lachnospiraceae	Blautia_A	Blautia_A caecimuris	0.666762	0.998763	0.629279	0.994094	-2.40962	-2.64285	-2.15202	0.626176	4.42258	0.122892	-3.37894	4.72801	0.435855
Bacteria	Bacillota_A	Clostridia	Oscillospirales	Ruminococcaceae	Youxingia	Youxingia wuxianensis	0.733039	1	0.729216	1	-0.566383	-0.679459	-0.486122	0.276575	3.69642	0.0610567	-3.83675	4.41326	0.466178
Bacteria	Bacillota_I	Bacilli_A	Erysipelotrichales	Erysipelotrichaceae	Holdemania	Holdemania massiliensis	0.483564	0.998355	0.493755	0.998685	-2.09266	-1.28868	-2.76156	-1.59768	4.48759	-0.30244	-4.86024	2.78479	0.351
Bacteria	Bacillota_A	Clostridia	Oscillospirales	Ruminococcaceae	Pygmaiobacter	Pygmaiobacter hominis	0.498465	0.997393	0.495333	0.998391	-1.47333	-0.757793	-2.2144	-1.23347	3.97713	-0.266614	-5.24966	3.25374	0.34855
Bacteria	Bacillota_A	Clostridia	Oscillospirales	Ruminococcaceae	UBA7177	UBA7177 sp910579545	0.654391	1	0.623039	0.995951	-2.41672	-2.65137	-2.13496	0.632302	4.26354	0.130298	-3.51981	4.55708	0.432856
Bacteria	Bacillota_A	Clostridia	Oscillospirales	Oscillospiraceae	Lawsonibacter	Lawsonibacter sp900066825	0.682917	1	0.664327	0.999778	-1.2148	-1.49737	-0.990888	0.343307	3.85559	0.0737909	-3.92024	5.04919	0.455515
Bacteria	Bacillota_A	Clostridia	Lachnospirales	Lachnospiraceae	Eubacterium_F	Eubacterium_F sp000433735	0.412864	0.998512	0.330665	0.997647	-0.1074	0.746289	-0.957845	-1.49975	3.51187	-0.36865	-6.94311	3.24399	0.288333
Bacteria	Bacillota_A	Clostridia	Oscillospirales	Ruminococcaceae	Harryflintia	Harryflintia acetispora	0.797459	1	0.796323	1	-1.01017	-0.889968	-1.20091	-0.0362541	4.37802	-0.00859437	-4.17902	3.96939	0.496
Bacteria	Bacteroidota	Bacteroidia	Bacteroidales	Bacteroidaceae	Phocaeicola	Phocaeicola vulgatus	0.651864	0.999861	0.677595	0.999569	-1.018	-0.665937	-1.41425	-0.60813	4.04418	-0.125788	-4.83474	3.46737	0.428
Bacteria	Bacillota_A	Clostridia	Oscillospirales	Oscillospiraceae	Dysosmobacter	Dysosmobacter sp900115635	0.651038	0.998879	0.678292	0.999706	-2.38993	-2.15167	-2.62001	-0.443188	4.10738	-0.0940989	-4.71369	3.3888	0.447517
Bacteria	Bacteroidota	Bacteroidia	Bacteroidales	Marinifilaceae	Gabonibacter	Gabonibacter massiliensis	0.709559	1	0.736242	0.999558	-2.02626	-1.88788	-2.14409	-0.426059	4.21369	-0.0875781	-4.47268	3.79246	0.453333
Bacteria	Bacillota_A	Clostridia	Lachnospirales	Anaerotignaceae	Anaerotignum	Anaerotignum	0.625711	1	0.668	0.999853	-2.38597	-2.1267	-2.61196	-0.751818	4.6619	-0.139839	-4.34942	3.35855	0.433189
Bacteria	Bacteroidota	Bacteroidia	Bacteroidales	P3	Pullibacteroides	Pullibacteroides sp014803485	0.534806	0.997348	0.474742	0.992369	-2.06021	-2.62368	-1.42847	1.2358	4.12607	0.250911	-3.21215	5.22058	0.371667
Bacteria	Pseudomonadota	Gammaproteobacteria	Enterobacterales	Pasteurellaceae	Haemophilus_A	Haemophilus_A parahaemolyticus	0.731921	1	0.699777	1	-1.68262	-1.93797	-1.43379	0.337451	4.56617	0.0637665	-3.83799	4.18729	0.468177
Bacteria	Bacillota	Bacilli	Lactobacillales	Lactobacillaceae	Leuconostoc	Leuconostoc citreum	0.522797	0.998126	0.519485	0.997812	-2.12332	-1.43968	-2.70731	-1.35404	4.22396	-0.273639	-4.90061	3.09033	0.362333
Bacteria	Bacillota_I	Bacilli_A	Erysipelotrichales	Coprobacillaceae	Catenibacterium	Catenibacterium mitsuokai	0.653682	1	0.651615	1	-0.931865	-0.536568	-1.24929	-0.64494	3.65647	-0.143886	-4.40635	4.15241	0.411667
Bacteria	Actinomycetota	Coriobacteriia	Coriobacteriales	Atopobiaceae	Tractidigestivibacter	Tractidigestivibacter sp000752675	0.67698	0.999328	0.689476	0.999421	-2.35246	-2.10746	-2.61491	-0.485581	4.12238	-0.103172	-4.25524	4.13203	0.446333
Bacteria	Actinomycetota	Coriobacteriia	Coriobacteriales	Eggerthellaceae	Anaerotardibacter	Anaerotardibacter sp900540345	0.491165	0.999083	0.42437	0.989567	-2.04188	-2.69642	-1.17775	1.59267	4.38211	0.308017	-2.93375	5.07566	0.344885
Bacteria	Bacteroidota	Bacteroidia	Bacteroidales	Bacteroidaceae	Bacteroides	Bacteroides	0.456665	0.999163	0.471481	0.999706	0.523162	1.03383	0.0220144	-1.01264	3.4317	-0.261081	-6.41007	3.08778	0.348
Bacteria	Bacillota_A	Clostridia	Lachnospirales	Lachnospiraceae	Otoolea	Otoolea saccharolyticum_A	0.64257	0.998306	0.659249	0.998416	-2.43408	-2.11793	-2.72884	-0.602528	4.20998	-0.122488	-4.50114	3.55563	0.432667
Bacteria	Bacillota_A	Clostridia	Oscillospirales	Ruminococcaceae	Zongyangia	Zongyangia hominis	0.73819	0.999878	0.769039	0.999569	-1.62887	-1.56082	-1.69078	-0.30193	4.19435	-0.0607452	-4.17732	3.73996	0.468
Bacteria	Actinomycetota	Actinomycetes	Actinomycetales	Actinomycetaceae	Actinomyces	Actinomyces	0.746068	0.999668	0.762608	0.998848	-2.13389	-2.07114	-2.20028	-0.0974035	4.18486	-0.0169832	-4.09967	4.14902	0.488837
Bacteria	Bacillota	Bacilli	Lactobacillales	Streptococcaceae	Streptococcus	Streptococcus sanguinis	0.589423	0.998398	0.544639	0.992178	-2.17512	-2.62871	-1.72009	0.835448	4.02612	0.17725	-3.23752	5.02192	0.402667
Bacteria	Bacteroidota	Bacteroidia	Bacteroidales	Bacteroidaceae	Phocaeicola	Phocaeicola	0.783234	1	0.747952	1	-0.254054	-0.113946	-0.407008	0.200081	4.24776	0.0420697	-4.21092	4.52533	0.477507
Bacteria	Bacillota_A	Clostridia	Lachnospirales	Lachnospiraceae	Oribacterium	Oribacterium sinus	0.667901	1	0.691141	0.999706	-2.44246	-2.15353	-2.69226	-0.555416	4.07711	-0.118825	-4.18348	3.49568	0.438854
Bacteria	Bacillota_A	Clostridia	Oscillospirales	Acutalibacteraceae	Solibaculum	Solibaculum mannosilyticum	0.760231	1	0.786799	1	-1.49912	-1.46195	-1.54055	-0.107215	4.12803	-0.0196784	-4.30301	4.16002	0.488171
Bacteria	Bacillota_A	Clostridia	Oscillospirales	Oscillospiraceae	Faecousia	Faecousia sp000434635	0.656921	1	0.671673	0.999853	-2.38339	-2.10363	-2.67097	-0.602983	4.19667	-0.12245	-4.41394	3.66652	0.435521
Bacteria	Bacteroidota	Bacteroidia	Bacteroidales	Bacteroidaceae	Prevotella	Prevotella bivia	0.648398	1	0.623312	0.997931	-2.39333	-2.65614	-2.12938	0.552263	4.21889	0.11004	-3.69617	4.53009	0.437
Bacteria	Bacillota_A	Clostridia	Lachnospirales	Lachnospiraceae	Mediterraneibacter	Mediterraneibacter massiliensis	0.759314	0.999676	0.746846	0.999853	-1.78761	-1.98356	-1.64797	0.0242886	4.22306	0.00492263	-4.14843	4.35478	0.4985
Bacteria	Bacteroidota	Bacteroidia	Bacteroidales	Tannerellaceae	Parabacteroides	Parabacteroides chongii	0.676214	1	0.704944	1	-2.04707	-1.92615	-2.19074	-0.537587	4.46646	-0.104851	-4.26923	3.7913	0.451333
Bacteria	Bacillota_A	Clostridia	Peptostreptococcales	Anaerovoracaceae	Eubacterium_B	Eubacterium_B sulci	0.676816	0.998149	0.646435	0.996289	-2.36018	-2.62027	-2.10698	0.419572	4.22013	0.0842369	-3.76509	4.47035	0.456848
Bacteria	Bacteroidota	Bacteroidia	Bacteroidales	Bacteroidaceae	Bacteroides	Bacteroides intestinalis	0.4914	0.998038	0.486913	0.997533	-1.51871	-0.783729	-2.23224	-1.30403	3.94585	-0.283923	-5.83369	3.46463	0.349667
Bacteria	Bacillota_A	Clostridia	Oscillospirales	Ruminococcaceae	Massiliimalia	Massiliimalia massiliensis	0.55414	0.999202	0.504509	0.993633	-2.13421	-2.61224	-1.61469	1.091	4.40379	0.216014	-3.43107	5.29242	0.384
Bacteria	Actinomycetota	Coriobacteriia	Coriobacteriales	Atopobiaceae	Lancefieldella	Lancefieldella sp000564995	0.447391	0.996671	0.376571	0.986943	-1.78683	-2.58081	-0.951762	1.47038	3.90948	0.335609	-2.82004	5.19026	0.328224
Bacteria	Bacillota_A	Clostridia	Oscillospirales	Ruminococcaceae	Fournierella	Fournierella	0.757139	0.999546	0.744861	0.998741	-2.1587	-2.14545	-2.16761	-0.00113713	4.05087	-0.000182664	-4.14405	4.06968	0.499833
Bacteria	Bacillota_A	Clostridia	Lachnospirales	Lachnospiraceae	Blautia_A	Blautia_A wexlerae	0.687102	0.999761	0.690784	0.999569	-1.425	-1.12795	-1.66605	-0.606565	4.05013	-0.126599	-4.46706	3.75148	0.435333
Bacteria	Bacillota_A	Clostridia	Oscillospirales	Ruminococcaceae	Anaerotruncus	Anaerotruncus rubiinfantis	0.670095	1	0.635768	0.998763	-2.39084	-2.65922	-2.09445	0.477351	4.13061	0.0980507	-3.91966	4.52785	0.448667
Bacteria	Bacillota_A	Clostridia	Lachnospirales	Lachnospiraceae	Dorea_A	Dorea_A amylophila	0.68068	1	0.696106	0.999569	-1.48066	-1.18494	-1.71078	-0.576811	4.07818	-0.111446	-4.56389	3.92545	0.433333
Bacteria	Bacillota_A	Clostridia	Oscillospirales	Oscillospiraceae	Dysosmobacter	Dysosmobacter avistercoris	0.692149	0.999104	0.663738	0.99751	-2.43228	-2.61423	-2.20452	0.37271	4.11305	0.083367	-3.57084	4.078	0.454848
Bacteria	Fusobacteriota	Fusobacteriia	Fusobacteriales	Fusobacteriaceae	Fusobacterium	Fusobacterium animalis	0.60913	0.999971	0.586232	0.994295	-2.34525	-2.61693	-1.98635	0.889865	4.52012	0.172774	-3.33449	4.72083	0.419333
Bacteria	Bacillota_A	Clostridia	Oscillospirales	Acutalibacteraceae	Acutalibacter	Acutalibacter stercoravium	0.498222	1	0.424188	0.996752	-1.20142	-2.02288	-0.382001	1.35532	3.94601	0.295217	-3.08297	5.43985	0.346667
Bacteria	Bacillota_A	Clostridia	Peptostreptococcales	Peptostreptococcaceae	Peptostreptococcus	Peptostreptococcus	0.670947	0.999249	0.685333	0.998442	-2.41084	-2.16015	-2.69061	-0.430288	4.15757	-0.0881637	-4.75817	3.59893	0.453849
Bacteria	Bacillota_A	Clostridia	Christensenellales	Aristaeellaceae	Aristaeellaceae	Aristaeellaceae	0.519414	0.999816	0.517981	0.999853	-0.972474	-0.377671	-1.46782	-1.4858	4.26274	-0.283706	-5.18454	3.06835	0.359333
Bacteria	Bacillota_A	Clostridia	Lachnospirales	Lachnospiraceae	Cuneatibacter	Cuneatibacter caecimuris	0.557721	0.999164	0.580511	0.999558	-1.49155	-0.996	-2.02191	-1.05374	4.24523	-0.217686	-4.81163	3.20668	0.383872
Bacteria	Actinomycetota	Actinomycetes	Actinomycetales	Bifidobacteriaceae	Bifidobacterium	Bifidobacterium	0.44839	1	0.363119	0.995391	-0.685868	-1.36998	0.00626863	1.35506	3.67221	0.308401	-3.09229	6.3844	0.330223
Bacteria	Actinomycetota	Coriobacteriia	Coriobacteriales	Eggerthellaceae	Raoultibacter	Raoultibacter timonensis	0.550091	0.997533	0.545509	0.996965	-2.07917	-1.47337	-2.62113	-1.17839	4.30085	-0.235187	-4.92798	3.16479	0.372333
Bacteria	Bacillota_A	Clostridia	Oscillospirales	Oscillospiraceae	CAG-170	CAG-170	0.679474	1	0.655861	0.998706	-2.42615	-2.64797	-2.22488	0.440549	4.29346	0.0904349	-3.80529	4.79633	0.449667
Bacteria	Bacillota_A	Clostridia	Oscillospirales	Butyricicoccaceae	Pseudobutyricicoccus	Pseudobutyricicoccus	0.756139	1	0.761764	0.999995	-2.01201	-1.99937	-2.01561	-0.0578657	4.30182	-0.00998183	-4.00153	3.84339	0.496168
Bacteria	Bacillota_A	Clostridia	Oscillospirales	Ruminococcaceae	Anaerotruncus	Anaerotruncus colihominis	0.761611	1	0.763206	0.998925	-1.96941	-1.94556	-1.9924	-0.0358418	4.31335	-0.00814085	-4.18258	4.03924	0.496168
Bacteria	Bacillota_A	Clostridia	Eubacteriales	Anaerofustaceae	Anaerofustis	Anaerofustis stercorihominis_A	0.390689	0.999135	0.302582	0.985936	-1.68308	-2.66018	-0.491906	1.88024	4.18345	0.401461	-2.83566	5.86506	0.290333
Bacteria	Bacillota_A	Clostridia	Oscillospirales	Ruminococcaceae	HUN007	HUN007 sp016296165	0.711269	0.999977	0.74	0.999746	-2.06147	-1.93352	-2.19055	-0.324222	4.3361	-0.0626267	-4.33813	3.73231	0.469
Bacteria	Actinomycetota	Coriobacteriia	Coriobacteriales	Eggerthellaceae	Eggerthella	Eggerthella lenta	0.679984	0.999583	0.645857	0.996916	-2.40753	-2.67204	-2.15894	0.450657	4.22781	0.0966716	-3.8635	4.46297	0.449667
Bacteria	Bacillota_A	Clostridia	Lachnospirales	Lachnospiraceae	Ventrisoma	Ventrisoma faecale	0.709919	1	0.650011	0.997408	-1.41725	-1.60977	-1.16575	0.525378	4.11313	0.110193	-4.19641	4.36577	0.442852
Bacteria	Bacillota_A	Clostridia	Oscillospirales	Oscillospiraceae	Vermiculatibacterium	Vermiculatibacterium sp900543935	0.463327	0.999519	0.384827	0.996292	-1.1723	-1.93589	-0.326712	1.53313	4.06326	0.326871	-3.08837	5.24117	0.339887
Bacteria	Actinomycetota	Actinomycetes	Actinomycetales	Actinomycetaceae	Actinomyces	Actinomyces sp001278845	0.528728	0.998951	0.464403	0.99085	-1.99529	-2.62147	-1.21529	1.38383	4.29791	0.27405	-3.3348	5.29942	0.360213
Bacteria	Bacteroidota	Bacteroidia	Bacteroidales	Tannerellaceae	Parabacteroides	Parabacteroides johnsonii	0.618934	0.999138	0.634597	0.999411	-2.34869	-1.98702	-2.69522	-0.884011	4.46331	-0.165183	-4.14524	3.48934	0.413862
Bacteria	Bacillota_A	Clostridia	Lachnospirales	Lachnospiraceae	Blautia_A	Blautia_A sp900066335	0.632488	1	0.639262	1	-1.62747	-1.16951	-2.08091	-0.848459	4.31623	-0.171606	-4.60523	3.4749	0.414195
Bacteria	Bacillota_I	Bacilli_A	Erysipelotrichales	Erysipelotrichaceae	Eubacterium_P	Eubacterium_P hominis	0.498966	0.997969	0.484069	0.998564	-1.43623	-0.749926	-2.09891	-1.29372	3.83997	-0.280093	-5.93392	3.24236	0.341553
Bacteria	Bacillota_I	Bacilli_A	Erysipelotrichales	Erysipelotrichaceae	Clostridium_AQ	Clostridium_AQ	0.663336	0.999237	0.682011	0.999406	-2.3702	-2.13752	-2.64216	-0.482119	4.15964	-0.0974929	-4.24042	3.67799	0.445185
Bacteria	Bacillota_A	Clostridia	Oscillospirales	Acutalibacteraceae	Ruminococcus_E	Ruminococcus_E	0.285049	0.997337	0.223933	0.982736	-0.752335	-1.9807	0.0216537	1.86633	3.44015	0.475102	-2.14113	7.63151	0.257914
Bacteria	Bacillota_A	Clostridia	Lachnospirales	Lachnospiraceae	Lactonifactor	Lactonifactor sp009677585	0.660856	0.99961	0.668723	0.999	-2.40494	-2.10602	-2.67227	-0.520634	4.2017	-0.104805	-4.69666	3.79342	0.437333
Bacteria	Bacillota_A	Clostridia	Peptostreptococcales	Peptostreptococcaceae	Romboutsia_E	Romboutsia_E	0.752459	1	0.752567	0.998873	-2.16896	-2.12354	-2.21639	-0.0629649	4.21371	-0.0127669	-4.08402	3.9577	0.492502
Bacteria	Bacillota	Bacilli	Lactobacillales	Lactobacillaceae	Fructobacillus	Fructobacillus pseudoficulneus	0.639282	0.99929	0.622539	0.99798	-2.39026	-2.63562	-2.12474	0.774114	4.60771	0.14013	-3.50959	4.43535	0.432522
Bacteria	Bacillota_A	Clostridia	Lachnospirales	Lachnospiraceae	Lachnospira	Lachnospira sp000436475	0.676219	0.999977	0.683939	0.998995	-2.3954	-2.10947	-2.65916	-0.46727	4.12523	-0.10157	-4.35418	3.58955	0.448184
Bacteria	Bacteroidota	Bacteroidia	Bacteroidales	Bacteroidaceae	Bacteroidaceae	Bacteroidaceae	0.734598	1	0.7506	0.999279	-2.07324	-1.99259	-2.12949	-0.15964	4.13653	-0.0349898	-4.09508	4.14595	0.484
Bacteria	Bacillota_A	Clostridia	Lachnospirales	Lachnospiraceae	Anaerobutyricum	Anaerobutyricum faecale	0.753326	1	0.734959	0.999426	-1.97618	-1.95034	-1.99591	0.110694	4.45857	0.0221223	-3.97023	4.14136	0.489503
Bacteria	Actinomycetota	Coriobacteriia	Coriobacteriales	Eggerthellaceae	Xiamenia	Xiamenia aquisgranensis	0.729806	1	0.751448	0.999421	-2.09619	-1.96799	-2.19304	-0.208219	4.18681	-0.0448636	-4.23601	3.95616	0.474842
Bacteria	Bacillota_A	Clostridia	Lachnospirales	Lachnospiraceae	Faecalimonas	Faecalimonas phoceensis	0.680117	0.998638	0.648206	0.995503	-2.43882	-2.66228	-2.21051	0.410516	4.17495	0.0846703	-3.6186	4.69582	0.459667
Bacteria	Bacillota_A	Clostridia	Lachnospirales	Lachnospiraceae	Blautia	Blautia sp900541955	0.585805	0.999732	0.598846	0.998833	-2.18824	-1.67744	-2.66273	-0.967646	4.09868	-0.206679	-5.27773	3.31038	0.392536
Bacteria	Bacillota_I	Bacilli_A	Erysipelotrichales	Coprobacillaceae	Faecalibacillus	Faecalibacillus	0.604827	0.998148	0.628411	0.999558	-2.35735	-1.94568	-2.69453	-0.939682	4.5305	-0.179246	-4.81216	3.36099	0.415195
Bacteria	Bacillota	Bacilli	Lactobacillales	Streptococcaceae	Lactococcus_A	Lactococcus_A raffinolactis	0.628608	0.998095	0.642119	0.998411	-2.3397	-1.991	-2.70252	-0.751178	4.22284	-0.154888	-4.78274	3.51672	0.423333
Bacteria	Bacillota_A	Clostridia	Oscillospirales	Ruminococcaceae	Faecalibacterium	Faecalibacterium longum	0.605043	0.998166	0.554976	0.990127	-2.13849	-2.66103	-1.67232	0.835086	4.05738	0.176962	-3.89191	4.70672	0.401533
Bacteria	Bacillota_A	Clostridia	Lachnospirales	Lachnospiraceae	Alitiscatomonas	Alitiscatomonas sp900066055	0.65686	0.999759	0.624037	0.998652	-2.36884	-2.61956	-2.06979	0.653204	4.37044	0.129582	-3.5335	4.22686	0.429
Bacteria	Bacillota_A	Clostridia	Lachnospirales	Lachnospiraceae	Hominiventricola	Hominiventricola filiformis	0.661867	0.999405	0.67387	0.999274	-2.37759	-2.07253	-2.64912	-0.502738	4.17977	-0.105877	-4.4797	3.60051	0.444518
Bacteria	Actinomycetota	Coriobacteriia	Coriobacteriales	Eggerthellaceae	Anaerotardibacter	Anaerotardibacter sp900556585	0.751017	1	0.71545	0.998868	-1.629	-1.69922	-1.56543	0.201263	4.04056	0.0354276	-4.04474	4.39472	0.478667
Bacteria	Bacillota_A	Clostridia	Lachnospirales	Lachnospiraceae	Lachnospira	Lachnospira	0.540422	0.998548	0.485203	0.990491	-2.04323	-2.54192	-1.40502	1.23898	4.21621	0.235433	-3.14953	5.06059	0.381539
Bacteria	Bacillota_A	Clostridia	Lachnospirales	Lachnospiraceae	Bariatricus	Bariatricus	0.628084	1	0.555084	0.99879	-1.22766	-1.59706	-0.801926	0.770334	3.87792	0.16561	-3.59128	5.2488	0.406531
Bacteria	Bacillota_A	Clostridia	Lachnospirales	Lachnospiraceae	Anaerobutyricum	Anaerobutyricum soehngenii	0.523451	0.999483	0.46932	0.990594	-2.12193	-2.68791	-1.45314	1.29041	4.16364	0.275385	-3.19229	4.84764	0.363667
Bacteria	Bacillota_I	Bacilli_A	Erysipelotrichales	Erysipelotrichaceae	Dielma	Dielma fastidiosa	0.51789	0.999634	0.526485	0.999416	-2.08333	-1.40861	-2.67186	-1.35593	4.28975	-0.277683	-4.88153	3.06237	0.362333
Bacteria	Bacillota	Bacilli	Lactobacillales	Aerococcaceae	Granulicatella	Granulicatella	0.681989	0.999777	0.652416	0.996437	-2.4156	-2.58322	-2.22677	0.410768	4.19443	0.0879446	-3.70113	4.28293	0.453515
Bacteria	Pseudomonadota	Gammaproteobacteria	Burkholderiales	Neisseriaceae	Eikenella	Eikenella corrodens	0.64296	0.998593	0.615907	0.997305	-2.41408	-2.67087	-2.16208	0.650652	4.52299	0.129062	-3.41635	4.39485	0.431333
Bacteria	Bacillota_A	Clostridia	Lachnospirales	Lachnospiraceae	Dorea_A	Dorea_A	0.692736	0.999397	0.656851	0.999099	-1.89656	-2.07548	-1.67772	0.380817	3.93291	0.0794897	-4.17607	4.37483	0.458333
Bacteria	Bacteroidota	Bacteroidia	Bacteroidales	Bacteroidaceae	Phocaeicola	Phocaeicola sp948566455	0.540089	0.99998	0.480126	0.994063	-2.05776	-2.60363	-1.44477	1.18829	4.23051	0.240411	-3.07737	5.01917	0.374
Bacteria	Bacillota_C	Negativicutes	Veillonellales	Veillonellaceae	Veillonella	Veillonella parvula	0.593863	0.999597	0.615801	0.999853	-2.40168	-1.95406	-2.77562	-0.927417	4.30971	-0.183014	-5.07119	3.384	0.408667
Bacteria	Bacillota_A	Clostridia	Lachnospirales	Lachnospiraceae	Hominisplanchenecus	Hominisplanchenecus	0.666046	0.999475	0.638903	0.997097	-2.47156	-2.70409	-2.20915	0.47942	4.17166	0.09395	-3.79974	5.17082	0.451
Bacteria	Bacillota_A	Clostridia	Lachnospirales	Lachnospiraceae	Acetatifactor	Acetatifactor acetigignens	0.541533	0.999138	0.490188	0.994649	-2.05116	-2.61937	-1.45725	1.12002	4.19408	0.222061	-3.21513	5.53487	0.384538
Bacteria	Bacillota_A	Clostridia	Tissierellales	Peptoniphilaceae	Peptoniphilus_A	Peptoniphilus_A harei_A	0.623637	0.998708	0.590558	0.995916	-2.35164	-2.64543	-1.96544	0.781864	4.43195	0.155359	-3.67532	4.7913	0.426333
Bacteria	Bacillota_A	Clostridia	Lachnospirales	Lachnospiraceae	Anaerostipes	Anaerostipes amylophilus	0.658706	0.998719	0.628831	0.996016	-2.38607	-2.62802	-2.11653	0.44331	4.12967	0.0913222	-3.74835	4.86007	0.451183
Bacteria	Bacteroidota	Bacteroidia	Bacteroidales	Muribaculaceae	CAG-873	CAG-873 sp011959565	0.685889	0.999359	0.647292	0.997527	-2.43114	-2.67581	-2.18919	0.401492	4.14881	0.0813941	-3.82447	4.5209	0.455667
Bacteria	Bacillota	Bacilli	Lactobacillales	Vagococcaceae	Vagococcus	Vagococcus	0.658225	0.999124	0.669885	0.99899	-2.39468	-2.1367	-2.69311	-0.524197	4.17529	-0.106381	-4.55301	3.90389	0.44052
Bacteria	Bacillota_A	Clostridia	Lachnospirales	Lachnospiraceae	Blautia_A	Blautia_A hydrogenotrophica	0.642458	0.998692	0.668887	0.999127	-2.44156	-2.14352	-2.75823	-0.561078	4.15951	-0.111731	-4.35619	3.64134	0.432856
Bacteria	Bacillota_A	Clostridia	Christensenellales	Christensenellaceae	Christensenella	Christensenella minuta	0.625687	0.999831	0.642848	0.999274	-2.33649	-1.93208	-2.68455	-0.68074	4.20056	-0.141125	-4.5023	3.5049	0.421526
Bacteria	Bacillota_A	Clostridia	Oscillospirales	Acutalibacteraceae	CAG-488	CAG-488 sp000434915	0.649284	0.998664	0.613175	0.997008	-2.37506	-2.65592	-2.1081	0.740515	4.37123	0.142317	-3.65077	4.49418	0.427524
Bacteria	Bacillota_A	Clostridia	Lachnospirales	Lachnospiraceae	Coprococcus	Coprococcus	0.457891	0.99955	0.462446	0.999411	-1.97547	-1.05909	-2.66215	-1.83764	4.61123	-0.341253	-5.08663	3.09829	0.34122
Bacteria	Bacillota_A	Clostridia	Lachnospirales	Lachnospiraceae	Schaedlerella	Schaedlerella glycyrrhizinilytica_A	0.676576	0.999822	0.639883	0.996792	-2.41728	-2.64538	-2.16721	0.436845	4.14682	0.0987056	-3.54995	3.95469	0.44985
Bacteria	Bacillota_A	Clostridia	TANB77	CAG-508	CAG-269	CAG-269	0.634787	0.999241	0.580532	0.99633	-1.74929	-2.08229	-1.32775	0.787948	4.20624	0.159602	-3.79521	4.44755	0.416528
Bacteria	Bacillota_A	Clostridia	Oscillospirales	Ruminococcaceae	Faecalibacterium	Faecalibacterium prausnitzii_A	0.675966	0.998623	0.696335	0.999706	-2.45598	-2.21488	-2.68727	-0.456958	4.30998	-0.0925486	-4.15405	3.90351	0.453515
Bacteria	Actinomycetota	Coriobacteriia	Coriobacteriales	Eggerthellaceae	Anaerotardibacter	Anaerotardibacter sp000436075	0.691784	0.999641	0.655405	0.995923	-2.47141	-2.66576	-2.27466	0.359491	4.17507	0.0729227	-3.78413	4.56554	0.45918
Bacteria	Pseudomonadota	Alphaproteobacteria	Rhizobiales	Xanthobacteraceae	Bradyrhizobium	Bradyrhizobium	0.673548	0.999039	0.691703	0.999411	-2.4452	-2.17322	-2.70968	-0.547384	4.18437	-0.115646	-4.33363	3.54321	0.437188
Bacteria	Bacteroidota	Bacteroidia	Bacteroidales	Bacteroidaceae	Bacteroides	Bacteroides intestinalis_A	0.644695	0.999801	0.667249	0.999569	-2.41478	-2.10434	-2.70627	-0.568669	4.19439	-0.114758	-4.54864	3.89104	0.434522
Bacteria	Bacillota_A	Clostridia	Lachnospirales	Lachnospiraceae	Roseburia_B	Roseburia_B zhanii	0.688875	0.999722	0.651569	0.996799	-2.38727	-2.59175	-2.18982	0.40759	4.22358	0.0904175	-4.03585	4.42935	0.452667
Bacteria	Bacillota_A	Clostridia	Oscillospirales	Ruminococcaceae	Faecalibacterium	Faecalibacterium sp900758465	0.751107	1	0.737623	0.999706	-1.78723	-1.9962	-1.62548	-0.00126023	4.23375	-0.00018896	-3.94396	4.43169	0.499667
Bacteria	Pseudomonadota	Gammaproteobacteria	Burkholderiales	Burkholderiaceae	Diaphorobacter	Diaphorobacter nitroreducens	0.610561	1	0.588504	0.99637	-2.38156	-2.66284	-2.07517	0.831403	4.54555	0.153536	-3.26122	4.65861	0.427524
Bacteria	Bacillota_A	Clostridia	Lachnospirales	Lachnospiraceae	Coprococcus	Coprococcus eutactus	0.60465	1	0.608771	0.999132	-1.21922	-0.765236	-1.6303	-0.802404	3.68186	-0.196487	-5.38049	3.73362	0.392869
Bacteria	Bacillota_A	Clostridia	Lachnospirales	Lachnospiraceae	Bariatricus	Bariatricus comes_A	0.673738	0.998553	0.641738	0.994543	-2.37835	-2.61487	-2.11971	0.468801	4.09175	0.0896644	-3.83168	4.36574	0.446667
Bacteria	Bacillota_A	Clostridia	Lachnospirales	Lachnospiraceae	Oliverpabstia	Oliverpabstia	0.650457	0.999199	0.61774	0.999349	-2.34316	-2.60004	-2.06677	0.653153	4.30444	0.128487	-3.51119	4.81065	0.428333
Bacteria	Bacillota_A	Clostridia	Lachnospirales	Lachnospiraceae	Diplocloster	Diplocloster agilis	0.643353	0.998887	0.661861	0.998411	-2.37958	-2.05189	-2.68373	-0.559045	4.13155	-0.126236	-4.62666	3.43196	0.435521
Bacteria	Pseudomonadota	Gammaproteobacteria	Enterobacterales	Pasteurellaceae	Haemophilus_D	Haemophilus_D	0.689533	0.999027	0.657398	0.997828	-2.35907	-2.55077	-2.16574	0.324577	4.10584	0.0654865	-3.8585	4.4816	0.462179
Bacteria	Actinomycetota	Actinomycetes	Actinomycetales	Actinomycetaceae	Pauljensenia	Pauljensenia	0.626362	0.999573	0.635121	0.998833	-2.33879	-1.94758	-2.6592	-0.826145	4.39661	-0.158442	-4.29082	3.34831	0.418194
Bacteria	Bacillota_A	Clostridia	Lachnospirales	Lachnospiraceae	Eubacterium_G	Eubacterium_G	0.672298	0.999269	0.641022	0.99473	-2.42751	-2.66215	-2.1758	0.487716	4.15266	0.101779	-3.66968	4.42275	0.447851
Bacteria	Bacillota_A	Clostridia	Lachnospirales	Lachnospiraceae	Eubacterium_G	Eubacterium_G segne	0.640595	0.99931	0.611258	0.996267	-2.43552	-2.67853	-2.15558	0.675483	4.49425	0.131227	-3.57845	4.50531	0.431333
Bacteria	Bacillota	Bacilli	Bacillales	Anoxybacillaceae	Geobacillus	Geobacillus stearothermophilus	0.650314	0.999499	0.61834	0.994131	-2.38719	-2.60901	-2.1109	0.668557	4.29207	0.134179	-3.58691	4.80836	0.425667
Bacteria	Bacillota_C	Negativicutes	Selenomonadales	Selenomonadaceae	Centipeda	Centipeda noxia	0.625383	0.998813	0.639554	0.99902	-2.28919	-1.9649	-2.62323	-0.859673	4.40581	-0.171361	-4.38746	3.07646	0.419194
Bacteria	Bacteroidota	Bacteroidia	Bacteroidales	Bacteroidaceae	Bacteroides	Bacteroides sp900552405	0.653547	0.998657	0.61818	0.993934	-2.30793	-2.60385	-1.997	0.590086	4.28623	0.114204	-3.55453	4.26982	0.439187
Bacteria	Bacillota_A	Clostridia	Oscillospirales	Oscillospirales	Oscillospirales	Oscillospirales	0.766109	0.999937	0.756145	0.998087	-2.17352	-2.19859	-2.14936	-0.00728162	4.2084	-0.00152357	-4.29744	4.34097	0.4995
Bacteria	Bacillota_A	Clostridia	Oscillospirales	Butyricicoccaceae	Agathobaculum	Agathobaculum	0.64052	0.997696	0.653361	0.998558	-2.41379	-2.07401	-2.7274	-0.620569	4.13374	-0.125397	-4.54166	3.6015	0.426
Bacteria	Bacillota_C	Negativicutes	Veillonellales	Megasphaeraceae	Megasphaeraceae	Megasphaeraceae	0.679343	0.999791	0.643732	0.99659	-2.39361	-2.6006	-2.17004	0.427771	4.1383	0.0879226	-3.95947	4.00007	0.449667

## Sheet: otu
OTU	Domain	Phylum	Class	Order	Family	Genus	Species	we.ep	we.eBH	wi.ep	wi.eBH	rab.all	rab.win.L1	rab.win.L2	diff.btw	diff.win	effect	effect.low	effect.high	overlap
Otu00001	Bacteria	Bacteroidota	Bacteroidia	Bacteroidales	Bacteroidaceae	Prevotella	Prevotella copri_A	0.69608	1	0.813303	1	3.87483	3.99296	3.78878	-0.363091	3.3459	-0.0932522	-4.33714	2.96145	0.457514
Otu00002	Bacteria	Bacillota_C	Negativicutes	Acidaminococcales	Acidaminococcaceae	Phascolarctobacterium	Phascolarctobacterium faecium	0.631898	1	0.683052	1	9.79996	9.88904	9.74839	-0.120185	0.768265	-0.134986	-6.70965	4.18301	0.417194
Otu00003	Bacteria	Bacillota_A	Clostridia	Oscillospirales	Ruminococcaceae	Faecalibacterium	Faecalibacterium prausnitzii_D	0.743712	1	0.74619	1	11.2885	11.3683	11.2049	-0.122752	0.883045	-0.13003	-5.90869	4.18598	0.434189
Otu00004	Bacteria	Bacteroidota	Bacteroidia	Bacteroidales	Bacteroidaceae	Alloprevotella	Alloprevotella timonensis	0.293024	1	0.396584	1	11.0879	11.1628	10.9038	-0.271819	0.509789	-0.48886	-6.54053	2.86708	0.327557
Otu00005	Bacteria	Pseudomonadota	Gammaproteobacteria	Enterobacterales	Succinivibrionaceae	Succinivibrio	Succinivibrio sp000431835	0.647481	1	0.611058	0.998171	-0.776886	-1.02887	-0.480016	0.723855	4.37879	0.138936	-3.69698	4.54875	0.431856
Otu00006	Bacteria	Bacillota_C	Negativicutes	Veillonellales	Dialisteraceae	Dialister	Dialister hominis	0.700149	1	0.762903	1	0.541313	0.644379	0.369081	-0.460929	4.44614	-0.0907376	-4.56911	3.70393	0.457
Otu00007	Bacteria	Bacteroidota	Bacteroidia	Bacteroidales	Bacteroidaceae	Phocaeicola	Phocaeicola sp959599425	0.360983	1	0.375818	1	10.6192	10.7112	10.465	-0.25559	0.985647	-0.266502	-9.70863	3.27632	0.323
Otu00008	Bacteria	Bacillota_A	Clostridia	Lachnospirales	Lachnospiraceae	Agathobacter	Agathobacter rectalis	0.84552	1	0.858366	1	9.94107	9.94296	9.93937	-0.0358357	0.553331	-0.060491	-3.47863	3.34113	0.473842
Otu00009	Bacteria	Bacillota_A	Clostridia	Oscillospirales	Oscillospiraceae	Vescimonas	Vescimonas sp000435555	0.948781	1	0.886916	1	8.63971	8.62092	8.68919	-0.102781	1.96408	-0.0452762	-5.54042	5.44095	0.471333
Otu00010	Bacteria	Bacillota_I	Bacilli_A	Erysipelotrichales	Coprobacillaceae	Catenibacterium	Catenibacterium faecis	0.232155	1	0.187909	1	11.4017	11.4962	11.3313	-0.178341	0.313289	-0.478191	-8.23453	2.66394	0.233256
Otu00011	Bacteria	Bacteroidota	Bacteroidia	Bacteroidales	Bacteroidaceae	Prevotella	Prevotella	0.719603	1	0.823444	1	9.51356	9.65097	9.28527	-0.153758	1.21928	-0.122088	-5.44762	4.13247	0.450183
Otu00012	Bacteria	Bacillota_A	Clostridia	Oscillospirales	Acutalibacteraceae	Ruminococcus_E	Ruminococcus_E bromii_B	0.798216	1	0.640968	1	9.08328	9.01161	9.15646	0.133842	1.23249	0.0928231	-5.80422	7.98369	0.426
Otu00013	Bacteria	Actinomycetota	Actinomycetes	Actinomycetales	Bifidobacteriaceae	Bifidobacterium	Bifidobacterium adolescentis	0.450036	1	0.445989	1	11.3045	11.3902	11.2368	-0.13146	0.38745	-0.331811	-5.09488	3.03784	0.341553
Otu00014	Bacteria	Bacteroidota	Bacteroidia	Bacteroidales	Bacteroidaceae	Prevotella	Prevotella sp900313215	0.720307	1	0.683937	0.999843	-0.0377498	-0.340243	0.275745	0.411398	4.44985	0.0792841	-3.88853	4.1201	0.459
Otu00015	Bacteria	Bacillota_C	Negativicutes	Veillonellales	Megasphaeraceae	Megasphaera	Megasphaera sp001546855	0.729046	1	0.884303	1	10.6151	10.6336	10.5897	-0.027726	0.758289	-0.0285037	-3.93509	7.1455	0.47884
Otu00016	Bacteria	Bacillota_A	Clostridia	Oscillospirales	Acutalibacteraceae	Fimenecus	Fimenecus sp000432435	0.824518	1	0.904093	1	9.64161	9.72129	9.59387	-0.059314	1.10584	-0.0377678	-7.08241	6.17913	0.48
Otu00018	Bacteria	Bacillota_A	Clostridia	Lachnospirales	Lachnospiraceae	Blautia_A	Blautia_A sp003471165	0.63404	1	0.380292	1	10.2341	10.1903	10.3337	0.189785	0.704559	0.158049	-6.5075	10.8573	0.347333
Otu00019	Bacteria	Bacillota_A	Clostridia	Oscillospirales	Ruminococcaceae	Faecalibacterium	Faecalibacterium hattorii	0.732089	1	0.745719	1	7.65937	7.72757	7.59352	-0.221308	1.65991	-0.140967	-6.46707	4.35345	0.427524
Otu00021	Bacteria	Bacillota_A	Clostridia	Oscillospirales	Oscillospiraceae	Vescimonas	Vescimonas coprocola	0.805573	1	0.564472	1	5.86531	5.66335	6.02408	0.254191	2.06495	0.107142	-6.04599	7.28422	0.407667
Otu00022	Bacteria	Bacillota_A	Clostridia	Oscillospirales	Ruminococcaceae	Gemmiger	Gemmiger qucibialis	0.716746	1	0.604281	1	9.38275	9.38275	9.23841	-0.495501	2.06098	-0.243246	-5.78532	4.63797	0.393202
Otu00025	Bacteria	Bacillota_A	Clostridia	Oscillospirales	Acutalibacteraceae	CAG-217	CAG-217 sp000436335	0.836103	1	0.746602	1	6.16979	6.37381	5.69009	-0.655551	3.52518	-0.181122	-5.57978	4.17129	0.432333
Otu00026	Bacteria	Actinomycetota	Coriobacteriia	Coriobacteriales	Coriobacteriaceae	Collinsella	Collinsella sp003466125	0.752812	1	0.814649	1	10.903	10.955	10.8602	-0.0512839	0.704011	-0.0507788	-5.11744	7.76839	0.45918
Otu00027	Bacteria	Bacteroidota	Bacteroidia	Bacteroidales	Bacteroidaceae	Phocaeicola	Phocaeicola coprocola	0.280822	1	0.345162	1	10.2837	10.3907	10.028	-0.338024	0.904518	-0.349665	-8.24476	2.49309	0.314
Otu00028	Bacteria	Bacteroidota	Bacteroidia	Bacteroidales	Bacteroidaceae	Bacteroides	Bacteroides uniformis	0.364979	1	0.655831	1	8.23078	8.26668	8.19075	-0.143715	0.867816	-0.139839	-8.38617	2.4754	0.406198
Otu00029	Bacteria	Bacteroidota	Bacteroidia	Bacteroidales	Bacteroidaceae	Prevotella	Prevotella hominis	0.469549	1	0.451766	0.999632	0.690534	1.90516	0.0699494	-1.75679	4.65503	-0.329156	-5.43737	3.14001	0.339
Otu00030	Bacteria	Bacteroidota	Bacteroidia	Bacteroidales	Bacteroidaceae	Prevotella	Prevotella sp000436035	0.440993	0.999803	0.497959	0.99958	0.028259	0.678263	-0.609998	-1.49758	4.44367	-0.306505	-5.77835	2.77357	0.354548
Otu00031	Bacteria	Cyanobacteriota	Vampirovibrionia	Gastranaerophilales	Gastranaerophilaceae	Zag111	Zag111 sp003258735	0.627517	0.99951	0.639907	0.999896	-0.788326	-0.406778	-1.13067	-0.742519	4.19234	-0.151351	-4.42732	3.54778	0.421859
Otu00032	Bacteria	Verrucomicrobiota	Verrucomicrobiae	Verrucomicrobiales	Akkermansiaceae	Akkermansia	Akkermansia muciniphila_A	0.633974	0.999287	0.613504	0.993879	-0.785257	-1.03197	-0.48784	0.754584	4.46032	0.14167	-3.49068	4.76094	0.431856
Otu00033	Bacteria	Bacillota_C	Negativicutes	Acidaminococcales	Acidaminococcaceae	Phascolarctobacterium_A	Phascolarctobacterium_A succinatutens	0.461846	0.998506	0.403864	0.986362	-0.263675	-1.07077	0.536742	1.43351	4.0364	0.312429	-2.93595	5.60027	0.331556
Otu00034	Bacteria	Bacteroidota	Bacteroidia	Bacteroidales	Bacteroidaceae	Bacteroides	Bacteroides faecis	0.697962	1	0.287699	1	6.19183	6.41734	5.93774	-0.453726	1.11148	-0.286672	-7.4109	6.9856	0.278667
Otu00035	Bacteria	Bacillota_A	Clostridia	Clostridiales	Clostridiaceae	Clostridium	Clostridium lentum	0.538673	1	0.512491	1	7.15991	7.27282	7.01598	-0.229691	0.81146	-0.26686	-5.2528	3.29579	0.358333
Otu00036	Bacteria	Bacillota_A	Clostridia	Lachnospirales	Lachnospiraceae	Coprococcus	Coprococcus aceti	0.642703	1	0.645284	1	10.0951	10.0945	10.0957	0.082938	0.564126	0.123107	-3.80182	6.78233	0.429857
Otu00037	Bacteria	Bacteroidota	Bacteroidia	Bacteroidales	Tannerellaceae	Parabacteroides	Parabacteroides merdae	0.869445	1	0.838316	1	6.90914	6.96462	6.80674	-0.0650943	1.1304	-0.0467288	-4.80486	6.47722	0.468177
Otu00038	Bacteria	Bacillota_A	Clostridia	Peptostreptococcales	Peptostreptococcaceae	Romboutsia_E	Romboutsia_E sp900066495	0.843208	1	0.818201	1	7.42081	7.42294	7.41579	0.0107981	0.594504	0.0153867	-3.93156	3.75709	0.494169
Otu00039	Bacteria	Bacillota_A	Clostridia	Lachnospirales	Lachnospiraceae	Dorea_A	Dorea_A longicatena	0.516131	1	0.562816	1	9.12286	9.03674	9.22238	0.129457	0.724226	0.148665	-3.49333	7.23773	0.407667
Otu00040	Bacteria	Bacillota_A	Clostridia	Lachnospirales	Lachnospiraceae	Fusicatenibacter	Fusicatenibacter saccharivorans	0.927225	1	0.81387	1	9.89076	9.90924	9.85372	-0.0302936	0.70046	-0.0239814	-10.6577	13.6897	0.465
Otu00041	Bacteria	Bacillota_A	Clostridia	TANB77	CAG-508	CAG-269	CAG-269 sp003525075	0.804708	1	0.542522	1	7.99047	7.8604	8.11784	0.20822	1.29244	0.130395	-6.37444	6.70638	0.400533
Otu00042	Bacteria	Bacillota_C	Negativicutes	Acidaminococcales	Acidaminococcaceae	Acidaminococcus	Acidaminococcus intestini	0.282498	1	0.414032	1	7.30447	7.50057	6.99621	-0.524971	1.29647	-0.351848	-6.63597	1.92121	0.331
Otu00043	Bacteria	Bacillota_A	Clostridia	Oscillospirales	Oscillospiraceae	Hominicoprocola	Hominicoprocola fusiformis	0.782652	1	0.809794	1	7.74901	7.75653	7.74253	-0.0205614	0.426438	-0.0477969	-3.56038	2.97374	0.477841
Otu00044	Bacteria	Bacteroidota	Bacteroidia	Bacteroidales	Bacteroidaceae	Prevotella	Prevotella sp000434975	0.462086	0.999489	0.478017	0.998973	-0.491004	0.359218	-1.06079	-1.76751	4.6153	-0.316483	-5.97691	3.05429	0.340553
Otu00045	Bacteria	Bacillota_A	Clostridia	Lachnospirales	Lachnospiraceae	Blautia_A	Blautia_A fusiformis	0.928552	1	0.829429	1	8.66756	8.65895	8.67835	0.00740462	0.806894	0.00660178	-7.06247	7.4153	0.494333
Otu00046	Bacteria	Bacteroidota	Bacteroidia	Bacteroidales	Bacteroidaceae	Bacteroides	Bacteroides sp902362375	0.498778	1	0.521132	1	8.76938	8.85607	8.63708	-0.21355	0.962745	-0.203506	-7.62682	3.7605	0.368667
Otu00047	Bacteria	Bacillota_A	Clostridia	Oscillospirales	Acutalibacteraceae	Ruminococcus_E	Ruminococcus_E sp934476515	0.692262	1	0.704535	1	10.2026	10.2345	10.1717	-0.0543398	0.314791	-0.162741	-3.6177	3.00267	0.422193
Otu00048	Bacteria	Bacillota_A	Clostridia	Oscillospirales	Ruminococcaceae	Ruminiclostridium_E	Ruminiclostridium_E	0.192861	1	0.213128	0.99894	6.68131	6.88783	6.48344	-0.420222	0.703235	-0.495648	-8.48022	1.67854	0.237254
Otu00051	Bacteria	Bacillota_A	Clostridia	Lachnospirales	Lachnospiraceae	Bariatricus	Bariatricus comes	0.843201	1	0.767097	1	9.02621	9.05566	8.98633	-0.0628189	0.670477	-0.084523	-5.58336	5.24079	0.442186
Otu00052	Bacteria	Bacteroidota	Bacteroidia	Bacteroidales	Tannerellaceae	Parabacteroides	Parabacteroides distasonis	0.138505	1	0.153496	1	6.67109	6.9902	6.47831	-0.56731	0.881575	-0.622763	-7.04592	1.68214	0.218927
Otu00053	Bacteria	Bacillota_A	Clostridia	Oscillospirales	Ruminococcaceae	Gemmiger	Gemmiger formicilis	0.891525	1	0.835974	1	9.1943	9.21652	9.17546	-0.0300879	0.723972	-0.0228321	-8.59833	11.2446	0.473509
Otu00054	Bacteria	Bacillota_A	Clostridia	Lachnospirales	Lachnospiraceae	Mediterraneibacter	Mediterraneibacter faecis	0.870662	1	0.834554	1	8.56854	8.58144	8.5517	-0.0188448	0.564299	-0.033389	-4.91863	4.86611	0.479
Otu00055	Bacteria	Bacillota_A	Clostridia	Lachnospirales	Lachnospiraceae	Blautia_A	Blautia_A obeum	0.539886	1	0.461437	1	9.24295	9.16299	9.35306	0.168108	0.709692	0.164847	-4.16794	8.43103	0.375208
Otu00056	Bacteria	Bacillota_A	Clostridia	Lachnospirales	Lachnospiraceae	Lachnospira	Lachnospira pectinoschiza_A	0.85301	1	0.589864	1	5.95144	6.1439	5.59453	-0.386171	1.71015	-0.171992	-5.41731	5.94672	0.387333
Otu00057	Bacteria	Bacillota_A	Clostridia	Lachnospirales	Lachnospiraceae	Acetatifactor	Acetatifactor intestinalis	0.589855	1	0.677056	1	6.49713	6.56058	6.41843	-0.174038	1.10376	-0.14476	-5.83061	3.15895	0.412
Otu00058	Bacteria	Bacillota_A	Clostridia	Lachnospirales	Lachnospiraceae	Lachnospira	Lachnospira eligens_A	0.359143	1	0.404091	1	7.54476	7.6687	7.38463	-0.27776	0.661364	-0.402546	-5.35117	2.27311	0.330333
Otu00059	Bacteria	Bacillota_A	Clostridia	Lachnospirales	Lachnospiraceae	Roseburia	Roseburia inulinivorans	0.800255	1	0.857452	1	5.69086	5.68644	5.6951	-0.0627335	1.34747	-0.0443259	-4.146	3.38429	0.475508
Otu00060	Bacteria	Bacillota_A	Clostridia	Clostridiales	Clostridiaceae	Clostridium	Clostridium saudiense	0.572489	1	0.541165	0.99794	0.898532	0.412164	1.30216	0.872098	3.93861	0.185959	-3.42014	5.4207	0.398534
Otu00061	Bacteria	Bacillota_A	Clostridia	Lachnospirales	Lachnospiraceae	Anaerostipes	Anaerostipes hadrus	0.877901	1	0.639294	1	9.16733	9.23147	9.11261	-0.1083	0.676196	-0.0765808	-8.67965	12.8141	0.397667
Otu00063	Bacteria	Bacillota_A	Clostridia	Oscillospirales	Oscillospiraceae	Dysosmobacter	Dysosmobacter segnis	0.522582	1	0.670639	1	5.38109	5.45051	5.30833	-0.249032	1.14553	-0.205083	-5.1356	2.41467	0.410333
Otu00064	Bacteria	Verrucomicrobiota	Verrucomicrobiae	Verrucomicrobiales	Akkermansiaceae	Akkermansia	Akkermansia massiliensis	0.675222	0.999647	0.644621	0.995693	-0.785478	-0.992307	-0.555498	0.535877	4.34763	0.100189	-3.61828	4.36136	0.446185
Otu00066	Bacteria	Pseudomonadota	Alphaproteobacteria	RF32	CAG-239	Scatacola_A	Scatacola_A faecigallinarum	0.466028	1	0.332567	1	4.57514	4.08034	5.17767	0.966284	2.54216	0.283673	-3.714	7.09736	0.332667
Otu00067	Bacteria	Spirochaetota	Spirochaetia	Treponematales	Treponemataceae	Treponema_D	Treponema_D succinifaciens	0.693554	1	0.663565	0.999379	-0.293992	-0.461855	-0.0998133	0.323997	3.95753	0.0743436	-3.80639	5.08374	0.459513
Otu00068	Bacteria	Bacteroidota	Bacteroidia	Bacteroidales	Marinifilaceae	Odoribacter	Odoribacter splanchnicus	0.222147	1	0.20229	1	3.85538	4.45605	3.24134	-1.28254	2.51023	-0.447025	-8.86553	1.96975	0.247584
Otu00070	Bacteria	Bacillota_A	Clostridia	Oscillospirales	Ruminococcaceae	Ruminococcus_C	Ruminococcus_C sp000433635	0.772212	1	0.635387	1	6.48696	6.38642	6.63536	0.164063	1.24322	0.131687	-3.73714	4.35212	0.426524
Otu00071	Bacteria	Pseudomonadota	Gammaproteobacteria	Enterobacterales	Enterobacteriaceae	Escherichia	Escherichia marmotae	0.66116	1	0.669652	0.99958	-0.762158	-0.452092	-1.08883	-0.585698	4.08408	-0.123111	-4.4272	3.5106	0.430523
Otu00072	Bacteria	Bacillota_A	Clostridia	Christensenellales	Aristaeellaceae	Ventricola	Ventricola sp900542395	0.866844	1	0.857171	1	7.7965	7.80396	7.78102	-0.0176654	0.533922	-0.0291472	-3.68051	3.75888	0.488504
Otu00073	Bacteria	Bacillota_A	Clostridia	Lachnospirales	Lachnospiraceae	Anaerobutyricum	Anaerobutyricum hallii	0.350693	1	0.272981	0.999823	6.02731	5.76594	6.30126	0.459091	1.0469	0.412581	-2.30201	5.1819	0.308897
Otu00074	Bacteria	Bacillota_A	Clostridia	Lachnospirales	Lachnospiraceae	Butyrivibrio_A	Butyrivibrio_A crossotus	0.602146	0.999569	0.627216	1	-0.772677	-0.38132	-1.12627	-0.896547	4.50957	-0.171714	-4.68155	3.06822	0.415
Otu00075	Bacteria	Bacillota_A	Clostridia	TANB77	CAG-508	CAG-245	CAG-245 sp000435175	0.883676	1	0.810626	1	7.6559	7.58921	7.73442	0.0257281	1.94727	0.0125669	-7.33142	8.54603	0.487667
Otu00078	Bacteria	Bacillota_A	Clostridia	Christensenellales	CAG-138	PeH17	PeH17 sp000435055	0.655451	0.999808	0.665009	0.998971	-0.832232	-0.510716	-1.14518	-0.554586	4.10647	-0.116036	-4.5537	3.87562	0.44
Otu00079	Bacteria	Pseudomonadota	Gammaproteobacteria	Burkholderiales	Burkholderiaceae	Sutterella	Sutterella wadsworthensis	0.72848	1	0.81818	1	3.48528	3.42919	3.52651	0.0872188	2.87262	0.0282175	-3.21506	5.10351	0.485667
Otu00084	Bacteria	Bacillota_A	Clostridia	Oscillospirales	Oscillospiraceae	CAG-170	CAG-170 sp000432135	0.393183	1	0.732578	1	6.47659	6.51447	6.24051	-0.29	1.07141	-0.218162	-7.40294	2.92465	0.42086
Otu00085	Bacteria	Bacillota_A	Clostridia	Lachnospirales	Lachnospiraceae	Dorea	Dorea formicigenerans	0.648621	1	0.795751	1	6.8322	6.88832	6.73359	-0.102753	1.09551	-0.0754096	-7.10262	3.78986	0.450333
Otu00086	Bacteria	Desulfobacterota	Desulfovibrionia	Desulfovibrionales	Desulfovibrionaceae	Desulfovibrionaceae	Desulfovibrionaceae	0.604721	1	0.759398	1	2.84801	3.02297	2.57714	-0.317552	2.47894	-0.101838	-5.97275	2.95048	0.451183
Otu00087	Bacteria	Bacteroidota	Bacteroidia	Bacteroidales	Rikenellaceae	Alistipes_A	Alistipes_A indistinctus	0.73057	1	0.687136	0.999517	0.140243	0.0209742	0.281368	0.333901	3.96429	0.0722129	-4.24172	4.73323	0.458514
Otu00088	Bacteria	Bacteroidota	Bacteroidia	Bacteroidales	Bacteroidaceae	Bacteroides	Bacteroides stercoris	0.643464	1	0.589478	1	7.09597	7.16993	6.94091	-0.244844	1.25	-0.175134	-5.95902	4.20312	0.383872
Otu00089	Bacteria	Bacillota_A	Clostridia	Lachnospirales	Lachnospiraceae	Eubacterium_G	Eubacterium_G ventriosum	0.719685	1	0.719496	1	1.6242	1.43788	1.79782	0.403424	4.40129	0.0803759	-3.60366	4.51476	0.460846
Otu00090	Bacteria	Bacillota_A	Clostridia	Oscillospirales	Oscillospiraceae	CAG-103	CAG-103 sp000432375	0.281198	1	0.312892	0.999791	4.50162	4.78578	4.18267	-0.566548	0.997434	-0.522107	-5.22902	2.05615	0.284333
Otu00092	Bacteria	Bacteroidota	Bacteroidia	Bacteroidales	Bacteroidaceae	Bacteroides	Bacteroides cellulosilyticus	0.470767	1	0.844632	1	7.74788	7.762	7.6857	-0.0529768	0.646555	-0.0481829	-12.0111	3.29744	0.47
Otu00094	Bacteria	Bacillota_A	Clostridia	Lachnospirales	Lachnospiraceae	Anaerobutyricum	Anaerobutyricum hallii	0.769205	1	0.862654	1	6.86885	6.82266	6.88587	-0.0161377	1.24671	-0.0102858	-6.70534	11.032	0.491
Otu00096	Bacteria	Bacteroidota	Bacteroidia	Bacteroidales	Rikenellaceae	Alistipes	Alistipes putredinis	0.88369	1	0.715909	1	7.63216	7.69226	7.57085	-0.0917347	0.799423	-0.0647295	-8.23087	9.63445	0.42919
Otu00097	Bacteria	Bacillota_A	Clostridia	TANB77	CAG-508	CAG-269	CAG-269 sp947367845	0.838314	1	0.855422	1	6.68265	6.67633	6.68956	-0.0395319	1.17679	-0.0309429	-5.43168	4.70185	0.48
Otu00098	Bacteria	Bacillota_A	Clostridia	Lachnospirales	Lachnospiraceae	Otoolea	Otoolea fessa	0.691805	1	0.285065	1	5.42842	5.06039	5.67803	0.541663	1.2595	0.306993	-5.3499	5.44872	0.313229
Otu00099	Bacteria	Bacillota_C	Negativicutes	Veillonellales	Dialisteraceae	Dialister	Dialister invisus	0.902229	1	0.824797	1	6.08604	6.16722	5.97187	-0.227178	2.42738	-0.0921418	-4.30821	4.00667	0.451667
Otu00101	Bacteria	Bacteroidota	Bacteroidia	Bacteroidales	Bacteroidaceae	Prevotella	Prevotella sp900544495	0.557077	1	0.461561	0.998726	0.551752	-0.0155691	1.30515	1.18654	4.03255	0.25682	-3.2752	5.58279	0.368667
Otu00102	Bacteria	Bacteroidota	Bacteroidia	Bacteroidales	Marinifilaceae	Butyricimonas	Butyricimonas virosa	0.549995	1	0.465134	0.998487	0.419383	-0.0553481	1.07782	1.17145	4.02388	0.254877	-3.42259	5.28942	0.36921
Otu00103	Bacteria	Bacillota_A	Clostridia	Lachnospirales	Lachnospiraceae	Oliverpabstia	Oliverpabstia intestinalis	0.793285	1	0.75176	1	7.49957	7.44356	7.5394	0.0761761	1.14454	0.0541909	-4.32557	5.63209	0.461667
Otu00105	Bacteria	Bacillota_A	Clostridia	Lachnospirales	Lachnospiraceae	Eubacterium_F	Eubacterium_F sp003491505	0.05958	0.996798	0.0683463	0.991195	6.32015	6.55838	5.94887	-0.643556	0.687311	-0.849002	-8.02642	0.876135	0.143952
Otu00108	Bacteria	Bacteroidota	Bacteroidia	Bacteroidales	Bacteroidaceae	Alloprevotella	Alloprevotella timonensis	0.670489	1	0.685519	0.997758	-0.785539	-0.494341	-1.07501	-0.4836	4.05342	-0.105547	-3.95323	3.56886	0.441667
Otu00109	Bacteria	Bacillota_A	Clostridia	TANB77	CAG-508	CAG-508	CAG-508	0.681613	0.999363	0.649868	0.994185	-0.844146	-1.08148	-0.61544	0.393094	4.14045	0.0810748	-3.62769	4.70679	0.457181
Otu00110	Bacteria	Bacillota_A	Clostridia	TANB77	CAG-508	CAG-492	CAG-492 sp000434335	0.753177	1	0.675814	1	7.42764	7.4682	7.35256	-0.203951	1.46919	-0.131873	-5.80216	4.4836	0.411333
Otu00112	Bacteria	Bacillota_A	Clostridia	Oscillospirales	Oscillospiraceae	Lawsonibacter	Lawsonibacter asaccharolyticus	0.643845	1	0.501433	1	3.85191	4.33763	3.34434	-0.794585	2.64661	-0.208119	-7.15988	4.78027	0.364667
Otu00113	Bacteria	Bacillota_A	Clostridia	Lachnospirales	Lachnospiraceae	Alitiscatomonas	Alitiscatomonas sp900066535	0.438949	1	0.284991	1	3.7799	4.33397	2.7605	-1.33844	2.79796	-0.375423	-7.68532	4.02476	0.294902
Otu00117	Bacteria	Bacillota_A	Clostridia	Lachnospirales	Lachnospiraceae	Anthropogastromicrobium	Anthropogastromicrobium aceti	0.884822	1	0.825374	1	7.37014	7.39805	7.26738	-0.104236	1.38229	-0.0638807	-6.82068	6.89026	0.456667
Otu00118	Bacteria	Bacteroidota	Bacteroidia	Bacteroidales	Muribaculaceae	Limisoma	Limisoma sp000437795	0.635533	0.999828	0.649335	0.999706	-0.79272	-0.449567	-1.13044	-0.613828	4.11122	-0.130455	-4.4655	3.55215	0.429667
Otu00120	Bacteria	Bacillota_A	Clostridia	Oscillospirales	Ruminococcaceae	Negativibacillus	Negativibacillus massiliensis	0.800124	1	0.635121	1	5.01477	5.13393	4.91631	-0.268135	1.19488	-0.165247	-4.04763	4.92118	0.404532
Otu00122	Bacteria	Bacillota_A	Clostridia	Lachnospirales	Lachnospiraceae	Blautia_A	Blautia_A faecis	0.404636	1	0.303968	0.999754	6.64006	6.40305	6.78654	0.316446	0.815575	0.374475	-3.37575	5.80294	0.314895
Otu00124	Bacteria	Bacillota_A	Clostridia	Oscillospirales	Oscillospiraceae	CAG-170	CAG-170 sp900549635	0.828189	1	0.778719	1	4.23808	4.2292	4.25155	0.0899506	1.92963	0.0447417	-3.20537	3.9215	0.479174
Otu00125	Bacteria	Bacillota_C	Negativicutes	Selenomonadales	Selenomonadaceae	Anaerovibrio	Anaerovibrio sp900548165	0.676913	1	0.645063	0.997902	-0.804235	-1.02915	-0.533951	0.541568	4.36043	0.108066	-3.6549	4.33661	0.442667
Otu00126	Bacteria	Actinomycetota	Coriobacteriia	Coriobacteriales	Eggerthellaceae	Anaerotardibacter	Anaerotardibacter	0.222327	1	0.217853	0.997234	6.72182	6.46026	6.87408	0.412792	0.797717	0.38545	-1.65558	8.49022	0.270667
Otu00130	Bacteria	Actinomycetota	Coriobacteriia	Coriobacteriales	Eggerthellaceae	Senegalimassilia	Senegalimassilia anaerobia	0.655258	1	0.820271	1	6.31892	6.39208	6.21515	-0.0854828	1.0528	-0.0490958	-3.53733	8.31909	0.467
Otu00132	Bacteria	Bacteroidota	Bacteroidia	Bacteroidales	Barnesiellaceae	Barnesiella	Barnesiella intestinihominis	0.256696	1	0.623872	1	6.61774	6.67762	6.44428	-0.250523	1.22022	-0.156471	-12.1044	2.20742	0.394
Otu00133	Bacteria	Bacillota_A	Clostridia	Lachnospirales	Lachnospiraceae	Coprococcus	Coprococcus ammoniilyticus	0.687325	1	0.608411	1	5.25002	5.54771	5.1459	-0.341329	1.32889	-0.121259	-4.26376	11.7195	0.389
Otu00134	Bacteria	Bacillota_A	Clostridia	Peptostreptococcales	Peptostreptococcaceae	Intestinibacter	Intestinibacter bartlettii	0.648846	1	0.601483	1	2.41957	2.80502	2.1536	-0.64319	2.78155	-0.181149	-5.44512	4.06101	0.390203
Otu00136	Bacteria	Bacillota_A	Clostridia	Oscillospirales	Butyricicoccaceae	Agathobaculum	Agathobaculum butyriciproducens	0.441625	1	0.379468	1	7.25778	7.15697	7.37526	0.238092	1.03821	0.0892667	-6.53066	26.1614	0.341333
Otu00137	Bacteria	Bacillota_A	Clostridia	Oscillospirales	Ruminococcaceae	Ruminiclostridium_E	Ruminiclostridium_E siraeum	0.648078	1	0.629474	1	6.42395	6.48484	6.24625	-0.253852	0.878103	-0.26046	-4.88406	3.46557	0.395868
Otu00141	Bacteria	Cyanobacteriota	Vampirovibrionia	Gastranaerophilales	Gastranaerophilaceae	CAG-196	CAG-196 sp002102975	0.717501	1	0.739794	1	1.8205	1.95291	1.69813	-0.590321	3.8463	-0.125137	-4.51615	3.87608	0.433855
Otu00142	Bacteria	Bacillota_A	Clostridia	Lachnospirales	Lachnospiraceae	Hominiventricola	Hominiventricola sp003480725	0.623192	1	0.605227	0.999754	3.55879	3.41836	3.67746	0.247116	1.48762	0.145401	-3.1114	5.04707	0.426
Otu00143	Bacteria	Bacillota_A	Clostridia	Lachnospirales	Lachnospiraceae	Eubacterium_I	Eubacterium_I ramulus	0.548922	1	0.478303	1	6.18115	5.79647	6.37009	0.443427	1.22189	0.312803	-3.21763	4.9203	0.385667
Otu00145	Bacteria	Bacteroidota	Bacteroidia	Bacteroidales	Bacteroidaceae	Prevotella	Prevotella	0.671176	1	0.700385	0.999885	-0.146067	0.19668	-0.499679	-0.579496	4.35298	-0.109642	-4.70562	3.64497	0.436667
Otu00146	Bacteria	Pseudomonadota	Gammaproteobacteria	Enterobacterales	Enterobacteriaceae	Enterobacter	Enterobacter	0.63465	0.999335	0.65184	0.999948	-0.797451	-0.506455	-1.10965	-0.631307	4.13495	-0.134099	-4.74696	3.68791	0.434855
Otu00148	Bacteria	Bacillota_A	Clostridia	Lachnospirales	Lachnospiraceae	Gallintestinimicrobium	Gallintestinimicrobium propionicum	0.612833	1	0.711208	1	6.2078	6.08635	6.24095	0.121618	0.95207	0.115782	-2.84721	4.83019	0.446185
Otu00151	Bacteria	Bacillota_A	Clostridia	Oscillospirales	Oscillospiraceae	Dysosmobacter	Dysosmobacter welbionis	0.271933	0.999964	0.323991	0.991033	5.55621	5.41043	5.67521	0.342627	0.757243	0.454317	-1.72876	5.64856	0.306564
Otu00153	Bacteria	Bacillota	Bacilli	Lactobacillales	Streptococcaceae	Streptococcus	Streptococcus thermophilus	0.0425882	0.994845	0.0514827	0.991344	4.67579	5.18943	4.04716	-1.24845	1.17835	-0.999978	-7.4288	0.695912	0.126624
Otu00154	Bacteria	Bacillota_A	Clostridia	Lachnospirales	Lachnospiraceae	Lachnospiraceae	Lachnospiraceae	0.562191	1	0.577844	0.999948	-0.162525	0.355242	-0.583673	-1.25596	4.5517	-0.230714	-4.5816	3.21999	0.392667
Otu00156	Bacteria	Bacillota_A	Clostridia	Lachnospirales	Lachnospiraceae	Enterocloster	Enterocloster bolteae	0.752	1	0.748567	0.99916	-0.608079	-0.59529	-0.62715	-0.0316206	4.09377	-0.00625689	-4.63255	4.157	0.496
Otu00157	Bacteria	Bacillota_A	Clostridia	Peptostreptococcales	Peptostreptococcaceae	Terrisporobacter	Terrisporobacter othiniensis	0.82496	1	0.816669	1	4.51104	4.52975	4.49999	-0.0457577	1.15405	-0.0335675	-3.8047	3.59149	0.48084
Otu00158	Bacteria	Bacillota_A	Clostridia	Lachnospirales	Lachnospiraceae	Coprococcus_A	Coprococcus_A catus_A	0.735511	1	0.777677	1	6.02045	6.05458	5.98154	-0.0946136	0.884214	-0.0995475	-4.0266	3.23967	0.450183
Otu00159	Bacteria	Bacillota_C	Negativicutes	Veillonellales	Veillonellaceae	Veillonella	Veillonella	0.744652	1	0.568788	1	5.01733	4.86028	5.27383	0.308909	1.96929	0.151041	-4.58602	5.94318	0.404199
Otu00160	Bacteria	Bacillota_I	Bacilli_A	Erysipelotrichales	Coprobacillaceae	Faecalibacillus	Faecalibacillus faecis	0.485659	1	0.309093	0.999858	2.96905	2.26394	3.64098	1.16847	3.57751	0.304225	-3.48522	6.64266	0.317228
Otu00161	Bacteria	Bacteroidota	Bacteroidia	Bacteroidales	Coprobacteraceae	Coprobacter	Coprobacter secundus	0.563592	0.99941	0.504063	0.996451	-0.502822	-1.0461	0.0772405	1.05268	4.20214	0.21535	-3.39889	4.99116	0.384667
Otu00163	Bacteria	Bacteroidota	Bacteroidia	Bacteroidales	Bacteroidaceae	Phocaeicola	Phocaeicola massiliensis	0.824637	1	0.485911	1	5.3608	5.73763	4.98883	-0.557534	2.13096	-0.172319	-6.10028	7.93959	0.359214
Otu00165	Bacteria	Bacteroidota	Bacteroidia	Bacteroidales	Marinifilaceae	Butyricimonas	Butyricimonas paravirosa	0.641465	1	0.68539	1	1.98377	1.52417	2.19556	0.464347	3.8434	0.10289	-3.05708	5.19194	0.446518
Otu00166	Bacteria	Bacillota_A	Clostridia	Oscillospirales	Acutalibacteraceae	Hominenteromicrobium	Hominenteromicrobium mulieris	0.577016	1	0.561753	1	0.600354	1.29456	0.0203396	-1.0611	4.01378	-0.22704	-5.20683	3.30988	0.373667
Otu00167	Bacteria	Bacillota_A	Clostridia	Oscillospirales	Oscillospiraceae	Flavonifractor	Flavonifractor plautii	0.716049	1	0.734216	1	0.233716	0.442102	0.0689454	-0.371606	4.16121	-0.0732005	-4.43203	3.89098	0.457667
Otu00168	Bacteria	Bacillota_A	Clostridia	UBA1381	UBA1381	Hominilimicola	Hominilimicola fabiformis	0.576374	1	0.301199	1	6.11032	6.37799	5.904	-0.527744	1.44962	-0.260187	-8.40146	5.53921	0.287571
Otu00169	Bacteria	Bacillota_A	Clostridia	Lachnospirales	Lachnospiraceae	Blautia_A	Blautia_A intestinalis	0.768619	1	0.573141	1	3.7647	4.12897	3.45053	-0.549909	2.22209	-0.187905	-5.14296	6.01009	0.379873
Otu00170	Bacteria	Bacteroidota	Bacteroidia	Bacteroidales	Bacteroidaceae	Bacteroides	Bacteroides nordii	0.377354	0.998716	0.295498	0.983048	0.416266	-0.489124	1.27843	1.63119	3.60631	0.384447	-2.5587	6.61026	0.297567
Otu00171	Bacteria	Bacteroidota	Bacteroidia	Bacteroidales	Bacteroidaceae	Prevotella	Prevotella stercorea	0.585018	1	0.625126	1	-0.277068	0.0784323	-0.610052	-0.956838	4.3377	-0.180833	-4.51495	3.26415	0.4002
Otu00172	Bacteria	Bacillota_A	Clostridia	Lachnospirales	Lachnospiraceae	Mediterraneibacter	Mediterraneibacter faecipullorum	0.5893	0.999056	0.550981	0.994986	-0.60519	-1.06778	-0.127657	0.815487	4.0694	0.185319	-3.34574	4.85096	0.400533
Otu00173	Bacteria	Bacteroidota	Bacteroidia	Bacteroidales	Bacteroidaceae	Prevotella	Prevotella	0.518352	0.999469	0.522522	0.998025	-0.526531	0.105732	-1.08622	-1.24708	4.13566	-0.265954	-5.08576	3.23004	0.368333
Otu00174	Bacteria	Bacillota_A	Clostridia	Oscillospirales	Acutalibacteraceae	Fimenecus	Fimenecus	0.780445	1	0.839703	1	1.34125	1.76153	1.03366	-0.260276	4.72017	-0.046958	-4.2764	3.71552	0.474333
Otu00175	Bacteria	Bacteroidota	Bacteroidia	Bacteroidales	Bacteroidaceae	UBA4372	UBA4372 sp900320715	0.582517	0.999791	0.607643	0.999423	-0.785041	-0.330237	-1.15719	-1.11786	4.51618	-0.213172	-4.83596	3.42244	0.396
Otu00177	Bacteria	Pseudomonadota	Alphaproteobacteria	RF32	CAG-239	Scatocola	Scatocola faecipullorum	0.458959	1	0.395065	1	1.56282	2.53998	0.5986	-1.53332	3.76244	-0.353229	-6.10826	3.54448	0.317561
Otu00178	Bacteria	Bacillota_A	Clostridia	Oscillospirales	Ruminococcaceae	Gemmiger	Gemmiger	0.695621	1	0.745749	0.999758	3.13691	3.16323	3.1013	0.121592	2.27485	0.0421945	-3.68159	5.79464	0.473333
Otu00179	Bacteria	Bacillota_A	Clostridia	Lachnospirales	Lachnospiraceae	Hominisplanchenecus	Hominisplanchenecus faecis	0.894104	1	0.643379	1	5.96632	6.13434	5.88328	-0.278841	1.60454	-0.114837	-6.77775	9.00141	0.4012
Otu00180	Bacteria	Pseudomonadota	Gammaproteobacteria	Enterobacterales	Pasteurellaceae	Haemophilus_D	Haemophilus_D parainfluenzae	0.823133	1	0.34097	1	4.74893	5.15588	4.39	-0.653262	1.62919	-0.252795	-6.32957	9.95705	0.303565
Otu00183	Bacteria	Bacillota	Bacilli	Lactobacillales	Streptococcaceae	Streptococcus	Streptococcus parasanguinis	0.534033	1	0.565418	1	3.68622	4.10869	3.24281	-0.560521	1.77813	-0.292887	-4.51641	2.95814	0.379873
Otu00185	Bacteria	Bacteria	Bacteria	Bacteria	Bacteria	Bacteria	Bacteria	0.57634	1	0.596035	0.999632	0.0488821	0.473257	-0.491101	-0.846653	3.84162	-0.18257	-5.01084	3.48759	0.398667
Otu00186	Bacteria	Actinomycetota	Coriobacteriia	Coriobacteriales	Eggerthellaceae	Slackia	Slackia isoflavoniconvertens	0.712036	1	0.816344	1	5.17063	5.24763	5.10543	-0.0112402	1.05562	-0.0107551	-3.00471	4.74855	0.494502
Otu00189	Bacteria	Bacillota_A	Clostridia	Lachnospirales	Lachnospiraceae	Limivivens	Limivivens sp900066135	0.35839	1	0.34684	1	5.24669	4.98055	5.44138	0.500259	1.44309	0.290336	-2.51136	7.52078	0.330556
Otu00193	Bacteria	Bacillota_A	Clostridia	Oscillospirales	Oscillospiraceae	Dysosmobacter	Dysosmobacter sp000436875	0.624517	1	0.642613	0.999948	-0.777647	-0.395342	-1.09858	-0.840842	4.38082	-0.161685	-4.67417	3.79108	0.413667
Otu00198	Bacteria	Bacillota_A	Clostridia	Oscillospirales	Oscillospiraceae	Lawsonibacter	Lawsonibacter faecis	0.591477	1	0.621528	0.999758	-0.170309	0.253437	-0.580307	-0.944164	4.22644	-0.192284	-4.83277	3.08138	0.399
Otu00199	Bacteria	Bacteroidota	Bacteroidia	Bacteroidales	Bacteroidaceae	Bacteroides	Bacteroides caccae	0.733784	1	0.686844	1	0.86497	0.740977	1.03829	0.409062	4.22961	0.0785661	-3.87746	4.2711	0.457667
Otu00200	Bacteria	Bacillota_A	Clostridia	Oscillospirales	Oscillospiraceae	Oscillibacter	Oscillibacter ruminantium	0.564483	1	0.509864	0.999989	2.33236	1.89229	2.74144	0.755806	3.24643	0.189416	-3.48423	5.76651	0.382333
Otu00201	Bacteria	Bacteroidota	Bacteroidia	Bacteroidales	UBA932	Cryptobacteroides	Cryptobacteroides sp900545245	0.662423	1	0.622266	0.997962	-0.838382	-1.12169	-0.528604	0.557352	4.27783	0.108727	-3.62408	4.32201	0.434522
Otu00202	Bacteria	Bacteroidota	Bacteroidia	Bacteroidales	Bacteroidaceae	Phocaeicola	Phocaeicola sp959599425	0.321797	1	0.328734	1	4.18043	4.54115	3.65645	-0.809096	1.90839	-0.313811	-9.44968	2.56762	0.307231
Otu00205	Bacteria	Bacillota_A	Clostridia	Oscillospirales	Oscillospiraceae	Lawsonibacter	Lawsonibacter sp000177015	0.4101	1	0.39034	0.999423	0.391755	1.61314	-0.538403	-1.9566	4.29228	-0.383559	-5.94304	2.85285	0.310563
Otu00206	Bacteria	Bacillota_A	Clostridia	Oscillospirales	Ruminococcaceae	Hominimerdicola	Hominimerdicola aceti	0.772982	1	0.752297	0.999896	0.136	0.185502	0.0647958	0.19764	4.3088	0.0406287	-4.29549	4.04537	0.477507
Otu00207	Bacteria	Bacillota_A	Clostridia	Lachnospirales	Anaerotignaceae	Anaerotignum	Anaerotignum faecicola	0.602316	1	0.298063	1	4.45585	4.7823	3.85444	-0.792822	2.33598	-0.242599	-12.0277	7.47193	0.289667
Otu00208	Bacteria	Bacteroidota	Bacteroidia	Bacteroidales	UBA932	Cryptobacteroides	Cryptobacteroides sp900769905	0.560617	0.999018	0.516253	0.991362	-0.525252	-1.02982	-0.00764718	1.03755	4.11948	0.219475	-3.35311	4.92529	0.37954
Otu00213	Bacteria	Pseudomonadota	Gammaproteobacteria	Burkholderiales	Burkholderiaceae	Parasutterella	Parasutterella excrementihominis	0.476022	1	0.307465	0.999733	3.20247	2.81802	3.69302	1.00584	3.17146	0.262271	-3.79382	7.53619	0.32
Otu00215	Bacteria	Bacillota_A	Clostridia	Lachnospirales	Lachnospiraceae	Brotaphodocola	Brotaphodocola sp003478505	0.775893	1	0.848214	1	4.17614	4.19838	4.15604	-0.066299	1.63442	-0.0310104	-3.97487	3.18649	0.483505
Otu00216	Bacteria	Bacillota_A	Clostridia	Lachnospirales	Lachnospiraceae	Lachnospiraceae	Lachnospiraceae	0.678022	0.999368	0.637918	0.994025	-0.832394	-1.08454	-0.582525	0.381385	4.15215	0.0738093	-3.80623	4.31923	0.454848
Otu00218	Bacteria	Pseudomonadota	Gammaproteobacteria	Burkholderiales	Burkholderiaceae	Oxalobacter	Oxalobacter aliiformigenes	0.597387	0.999581	0.60371	0.999948	-0.057051	0.51038	-0.498668	-0.995727	4.41024	-0.195967	-4.72671	3.40106	0.400866
Otu00219	Bacteria	Bacteroidota	Bacteroidia	Bacteroidales	Rikenellaceae	Alistipes	Alistipes communis	0.79619	1	0.856331	1	4.42377	4.44852	4.39293	-0.0462634	2.80516	-0.0103781	-7.21307	6.66583	0.488504
Otu00220	Bacteria	Bacillota_A	Clostridia	Oscillospirales	Oscillospiraceae	Lawsonibacter_A	Lawsonibacter_A hominis	0.74858	1	0.74597	0.998838	-0.571623	-0.548481	-0.584229	-0.0666864	4.01838	-0.0126038	-3.85022	4.14375	0.493169
Otu00221	Bacteria	Bacillota_A	Clostridia	Lachnospirales	Lachnospiraceae	Blautia_A	Blautia_A	0.772792	1	0.531734	1	5.0594	5.26958	4.6896	-0.414875	1.30333	-0.155442	-4.88358	12.6601	0.367211
Otu00223	Bacteria	Bacillota_I	Bacilli_A	RF39	UBA660	Onthocola_B	Onthocola_B sp000437355	0.671385	1	0.652459	1	4.3288	4.29046	4.37913	0.21335	1.2777	0.159539	-3.45886	4.16788	0.433189
Otu00225	Bacteria	Bacteroidota	Bacteroidia	Bacteroidales	UBA932	Cryptobacteroides	Cryptobacteroides sp000435075	0.636968	1	0.647366	0.999948	-0.780516	-0.446747	-1.07059	-0.679283	4.27176	-0.139248	-4.63967	3.57001	0.429857
Otu00229	Bacteria	Verrucomicrobiota	Kiritimatiellia	RFP12	UBA1067	RUG572	RUG572 sp900547945	0.666471	0.998638	0.636632	0.993211	-0.779439	-1.02287	-0.527238	0.548723	4.32143	0.114822	-3.6701	4.41725	0.44
Otu00232	Bacteria	Bacillota_A	Clostridia	Christensenellales	Aristaeellaceae	Aristaeella	Aristaeella	0.335555	1	0.281989	0.990652	1.25223	0.201665	1.86671	1.50098	3.20612	0.386556	-2.67162	7.54683	0.2999
Otu00233	Bacteria	Bacillota_A	Clostridia	Lachnospirales	Lachnospiraceae	Butyribacter	Butyribacter sp003529475	0.742793	1	0.520574	1	4.94035	4.78714	5.12958	0.336502	1.40062	0.124494	-11.4001	4.34628	0.390667
Otu00234	Bacteria	Bacillota_C	Negativicutes	Veillonellales	Dialisteraceae	Allisonella	Allisonella histaminiformans	0.796612	1	0.820866	1	5.51206	5.57475	5.46237	-0.0869252	1.52906	-0.0405403	-5.09341	7.56284	0.469177
Otu00237	Bacteria	Bacteroidota	Bacteroidia	Bacteroidales	Muribaculaceae	UBA7173	UBA7173 sp001689685	0.344989	1	0.457011	1	5.34613	5.52859	5.12906	-0.44478	1.3164	-0.244229	-8.31614	2.22493	0.344885
Otu00239	Bacteria	Bacillota_A	Clostridia	TANB77	CAG-465	CAG-465	CAG-465 sp905204915	0.646585	1	0.667511	0.99958	-0.803152	-0.482681	-1.11276	-0.572371	4.12276	-0.120326	-4.55921	3.48093	0.432856
Otu00240	Bacteria	Bacillota_A	Clostridia	Lachnospirales	Lachnospiraceae	Lachnospiraceae	Lachnospiraceae	0.80357	1	0.779597	1	4.52378	4.57222	4.46281	0.145204	2.1155	0.05582	-4.11662	4.93908	0.468177
Otu00245	Bacteria	Bacillota_A	Clostridia	Lachnospirales	Lachnospiraceae	Mediterraneibacter	Mediterraneibacter lactaris	0.644631	1	0.616028	0.996089	-0.789885	-1.03361	-0.550213	0.72581	4.4858	0.141438	-3.63732	4.74537	0.431523
Otu00246	Bacteria	Bacillota_A	Clostridia	Lachnospirales	Lachnospiraceae	Hominifimenecus	Hominifimenecus microfluidus	0.531098	1	0.680673	1	2.55992	2.51463	2.58255	0.362458	2.78485	0.10651	-2.81623	6.81328	0.444333
Otu00248	Bacteria	Bacillota_A	Clostridia	Monoglobales	Monoglobaceae	Monoglobus	Monoglobus pectinilyticus	0.613114	1	0.640465	1	6.1713	6.1167	6.25	0.194925	1.18037	0.154866	-2.98397	5.16304	0.426524
Otu00250	Bacteria	Bacillota_A	Clostridia	Oscillospirales	Ruminococcaceae	Ruminococcus_C	Ruminococcus_C callidus	0.67158	0.999879	0.65263	0.997092	-0.829101	-1.06397	-0.623404	0.395305	4.19052	0.0818103	-3.88797	4.39327	0.454515
Otu00253	Bacteria	Bacillota_A	Clostridia	Oscillospirales	CAG-272	CAG-272	CAG-272	0.772724	1	0.747054	0.999948	0.02361	0.0054625	0.0304683	0.0650824	3.9174	0.0137037	-4.38356	3.98661	0.492836
Otu00254	Bacteria	Bacillota_A	Clostridia	Oscillospirales	Ruminococcaceae	Ruthenibacterium	Ruthenibacterium lactatiformans	0.716899	1	0.666647	1	0.967535	0.414518	1.2884	0.591111	5.01823	0.109407	-3.25476	4.22476	0.445518
Otu00257	Bacteria	Bacteroidota	Bacteroidia	Bacteroidales	Bacteroidaceae	Prevotella	Prevotella	0.659485	1	0.676392	0.999632	-0.804426	-0.525196	-1.09283	-0.597835	4.16781	-0.120269	-4.31719	3.80846	0.42919
Otu00258	Bacteria	Bacillota_A	Clostridia	Peptostreptococcales	Anaerovoracaceae	Lentihominibacter	Lentihominibacter faecis	0.442736	1	0.496115	1	3.92895	4.18222	3.68054	-0.494951	1.40667	-0.334405	-4.27932	2.54623	0.355
Otu00260	Bacteria	Bacillota_I	Bacilli_A	Erysipelotrichales	Erysipelotrichaceae	Holdemania	Holdemania filiformis	0.647979	1	0.658294	1	1.42904	1.71736	1.19043	-0.689837	3.94058	-0.149333	-4.92095	3.69802	0.416195
Otu00261	Bacteria	Bacillota_A	Clostridia	Oscillospirales	Acutalibacteraceae	Acutalibacteraceae	Acutalibacteraceae	0.651235	1	0.708929	1	1.64451	1.98458	0.965867	-0.96204	5.0145	-0.167301	-4.79947	3.26287	0.430667
Otu00263	Bacteria	Bacillota_A	Clostridia	Christensenellales	CAG-917	CAG-349	CAG-349 sp003539515	0.682906	0.999375	0.657742	0.996631	-0.790557	-0.996527	-0.597247	0.388604	4.17714	0.0805	-3.63244	4.45159	0.458181
Otu00266	Bacteria	Bacillota_A	Clostridia	Lachnospirales	Lachnospiraceae	Roseburia_C	Roseburia_C amylophila	0.71457	1	0.739818	1	0.794198	0.981302	0.604512	-0.432698	3.90402	-0.0936031	-4.44014	3.97103	0.443333
Otu00270	Bacteria	Bacillota_A	Clostridia	Lachnospirales	Lachnospiraceae	UBA4285	UBA4285 sp902775895	0.746681	1	0.802478	1	4.58809	4.66531	4.49816	-0.154606	1.43517	-0.0915243	-4.24986	3.10556	0.456514
Otu00271	Bacteria	Bacillota_A	Clostridia	Oscillospirales	Oscillospiraceae	Scatomorpha	Scatomorpha sp900545405	0.722599	1	0.702403	1	0.499367	0.408163	0.609834	0.30153	3.85735	0.067848	-3.99618	4.31254	0.463512
Otu00272	Bacteria	Bacillota_A	Clostridia	Oscillospirales	Oscillospiraceae	Vermiculatibacterium	Vermiculatibacterium agrestimuris	0.628718	1	0.77461	1	6.17331	6.22512	6.1296	-0.0963285	1.52094	-0.0293297	-18.2794	7.13323	0.449
Otu00273	Bacteria	Bacillota_A	Clostridia	Lachnospirales	Lachnospiraceae	Enterocloster	Enterocloster sp900541315	0.728468	1	0.623307	1	3.92051	4.37396	3.56317	-0.496598	1.887	-0.225289	-4.55073	4.03623	0.400667
Otu00274	Bacteria	Bacillota	Bacilli	MOL361	Turicibacteraceae	Turicibacter	Turicibacter sanguinis	0.732579	1	0.726827	0.999601	0.204859	0.0922923	0.306342	0.133726	3.83574	0.0288982	-4.18235	4.55734	0.483
Otu00276	Bacteria	Bacillota_I	Bacilli_A	Erysipelotrichales	Coprobacillaceae	Thomasclavelia	Thomasclavelia ramosa	0.391873	0.998392	0.301608	0.981492	-0.109455	-1.03503	1.04791	1.94036	4.20115	0.413345	-2.87143	5.96658	0.298567
Otu00279	Bacteria	Bacillota_A	Clostridia	Lachnospirales	Lachnospiraceae	Lachnospiraceae	Lachnospiraceae	0.121862	0.999244	0.128994	0.973285	3.77574	3.29856	4.21076	1.06819	1.4809	0.672414	-1.25656	6.75644	0.213333
Otu00281	Bacteria	Bacillota_A	Clostridia	Peptostreptococcales	Anaerovoracaceae	Lentihominibacter	Lentihominibacter butyrica	0.674113	1	0.219628	1	4.40408	4.95044	4.07298	-0.897871	1.67722	-0.361202	-7.45714	7.79475	0.252
Otu00282	Bacteria	Bacillota_A	Clostridia	Lachnospirales	Lachnospiraceae	Roseburia	Roseburia hominis	0.434099	1	0.501074	0.999282	3.27234	3.08575	3.4604	0.535055	1.89297	0.216612	-2.498	7.06872	0.375333
Otu00286	Bacteria	Actinomycetota	Actinomycetes	Actinomycetales	Actinomycetaceae	Pauljensenia	Pauljensenia sp000185285	0.483595	1	0.477805	1	3.7447	3.5989	3.88321	0.580184	2.57379	0.195311	-3.17308	6.8544	0.37954
Otu00287	Bacteria	Bacillota_A	Clostridia	Lachnospirales	Lachnospiraceae	CAG-194	CAG-194 sp018917935	0.597749	0.999295	0.555509	0.992026	-0.612127	-1.07801	-0.0961069	0.845627	4.1142	0.16759	-3.7253	5.18134	0.406333
Otu00298	Bacteria	Bacillota	Bacilli	Lactobacillales	Enterococcaceae	Enterococcus_B	Enterococcus_B	0.713509	1	0.72781	1	0.750959	0.973707	0.533643	-0.375959	3.73629	-0.0860408	-4.92865	4.29854	0.450183
Otu00303	Bacteria	Bacillota_A	Clostridia	Lachnospirales	Lachnospiraceae	Laedolimicola	Laedolimicola ammoniilytica	0.240202	1	0.176227	0.999601	1.55671	-0.401929	2.55967	2.66572	4.07593	0.585334	-2.40006	8.2835	0.257914
Otu00304	Bacteria	Bacteroidota	Bacteroidia	Bacteroidales	Bacteroidaceae	Bacteroides	Bacteroides	0.755879	0.999853	0.763158	0.999948	-0.0441201	-0.00861003	-0.0823059	-0.0825973	3.80041	-0.01996	-3.97488	4.64731	0.489503
Otu00305	Bacteria	Bacillota_A	Clostridia	Christensenellales	Christensenellaceae	QANA01	QANA01 sp910588425	0.534017	0.999664	0.48511	0.993127	-0.428656	-0.994626	0.161013	1.24095	4.26647	0.254431	-3.06823	4.97266	0.374667
Otu00311	Bacteria	Bacillota_A	Clostridia	Oscillospirales	Ruminococcaceae	Angelakisella	Angelakisella massiliensis	0.435901	1	0.63181	1	4.54392	4.51699	4.5769	0.267395	1.65325	0.110229	-2.6531	9.15593	0.426524
Otu00312	Bacteria	Bacillota_A	Clostridia	Oscillospirales	Acutalibacteraceae	Acutalibacter	Acutalibacter muris	0.605358	0.999419	0.555478	0.995861	-0.0448317	-0.473199	0.374293	0.769962	3.78694	0.170647	-3.54158	5.29822	0.41
Otu00314	Bacteria	Bacillota_I	Bacilli_A	Erysipelotrichales	Coprobacillaceae	Allocoprobacillus	Allocoprobacillus merdigallinarum	0.655193	1	0.670357	0.99939	-0.846868	-0.53419	-1.14605	-0.596785	4.11167	-0.122949	-4.68992	3.74004	0.434189
Otu00317	Bacteria	Bacillota_A	Clostridia	Oscillospirales	Oscillospiraceae	Dysosmobacter	Dysosmobacter faecalis_A	0.461691	1	0.318255	0.9991	1.47601	0.693746	2.31874	1.3635	3.66503	0.318485	-3.22369	6.07826	0.314
Otu00323	Bacteria	Bacillota_A	Clostridia	Oscillospirales	UBA644	HGM12619	HGM12619 sp015067305	0.50217	1	0.561537	1	0.155107	0.715122	-0.494254	-1.39037	4.96987	-0.246349	-5.54503	2.80225	0.385
Otu00325	Bacteria	Bacillota_A	Clostridia	Lachnospirales	CAG-274	CAG-274	CAG-274 sp000432155	0.808188	1	0.634656	1	4.22464	4.44176	3.79649	-0.407455	2.12198	-0.140031	-5.15221	6.64304	0.403199
Otu00327	Bacteria	Bacillota_A	Clostridia	Oscillospirales	Butyricicoccaceae	Agathobaculum	Agathobaculum hominis	0.560838	1	0.561619	0.999948	1.65584	1.12535	1.98306	0.655558	3.37156	0.162578	-3.31506	5.85053	0.411333
Otu00330	Bacteria	Bacillota_A	Clostridia	Peptostreptococcales	Anaerovoracaceae	Fimisoma	Fimisoma sp910588185	0.642057	1	0.740697	1	1.05989	1.35145	0.514135	-0.475448	4.19876	-0.103356	-5.17346	3.42046	0.449
Otu00331	Bacteria	Bacillota_A	Clostridia	Lachnospirales	Lachnospiraceae	Agathobacter	Agathobacter rectalis	0.665454	1	0.680301	0.999729	-0.847721	-0.556888	-1.10038	-0.544461	4.09644	-0.115403	-4.83437	3.67561	0.440333
Otu00334	Bacteria	Bacillota_A	Clostridia	TANB77	CAG-508	CAG-508	CAG-508	0.787757	1	0.844896	1	3.2426	3.26932	3.19896	0.0117624	2.9153	0.0028974	-3.43836	5.27691	0.497834
Otu00335	Bacteria	Bacillota_A	Clostridia	Oscillospirales	Ruminococcaceae	Avimicrobium	Avimicrobium caecorum	0.371073	0.999697	0.339723	0.997897	3.68486	3.41102	3.9911	0.552495	1.55673	0.270853	-2.64138	10.3499	0.320333
Otu00336	Bacteria	Bacillota_I	Bacilli_A	RF39	UBA660	CAG-302	CAG-302 sp000431795	0.350842	1	0.528952	1	3.31449	3.51945	2.72511	-0.96166	3.15341	-0.255885	-7.44237	2.16409	0.373
Otu00352	Bacteria	Bacillota_A	Clostridia	Lachnospirales	Lachnospiraceae	Lachnospiraceae	Lachnospiraceae	0.758679	1	0.73937	1	2.32074	2.6228	2.03237	-0.453692	3.52079	-0.0979224	-4.92426	5.07976	0.438
Otu00353	Bacteria	Bacteroidota	Bacteroidia	Bacteroidales	Marinifilaceae	Butyricimonas	Butyricimonas virosa	0.735351	1	0.618545	1	3.21875	2.97265	3.46094	0.396152	2.74688	0.109473	-4.80781	5.47155	0.426524
Otu00354	Bacteria	Bacillota_A	Clostridia	TANB77	CAG-508	CAG-273	CAG-273 sp000435755	0.88503	1	0.867595	1	3.31901	3.27629	3.51713	-0.0719709	3.47372	-0.0164672	-3.76912	3.73386	0.493169
Otu00355	Bacteria	Bacillota_A	Clostridia	Lachnospirales	Lachnospiraceae	Agathobacter	Agathobacter	0.642633	1	0.663991	0.999706	-0.0452853	0.35338	-0.412089	-0.74246	4.23636	-0.155539	-4.48845	3.7026	0.415195
Otu00360	Bacteria	Bacillota_A	Clostridia	Lachnospirales	Lachnospiraceae	Hungatella	Hungatella effluvii	0.630771	0.999396	0.646193	0.998919	-0.74941	-0.354059	-1.05051	-0.8313	4.26965	-0.162421	-4.64497	3.58856	0.413667
Otu00363	Bacteria	Actinomycetota	Actinomycetes	Mycobacteriales	Frankiaceae	Protofrankia	Protofrankia coriariae	0.854184	1	0.776751	1	2.45558	2.28045	2.90233	0.327172	3.73686	0.0715683	-4.61649	4.3636	0.472509
Otu00366	Bacteria	Bacillota_A	Clostridia	Lachnospirales	Lachnospiraceae	Blautia_A	Blautia_A ammoniilytica	0.104355	0.999707	0.0845173	0.961036	2.82328	1.55919	3.47269	1.85592	2.44137	0.663651	-1.04427	9.43059	0.171276
Otu00369	Bacteria	Bacillota_A	Clostridia	Christensenellales	UBA1750	Spyradocola	Spyradocola merdavium	0.665479	1	0.703253	1	1.36033	1.10765	1.52542	0.302227	3.37362	0.0703047	-3.55281	5.53367	0.458514
Otu00370	Bacteria	Bacillota_A	Clostridia	Oscillospirales	Acutalibacteraceae	Clostridium_A	Clostridium_A leptum	0.646834	1	0.572848	0.999948	1.59208	1.13994	2.08293	0.750659	4.00137	0.157911	-3.99376	5.2292	0.409
Otu00379	Bacteria	Bacillota_A	Clostridia	Lachnospirales	Lachnospiraceae	Agathobacter	Agathobacter rectalis	0.694001	1	0.712797	1	-0.490443	-0.338452	-0.645639	-0.473273	4.36457	-0.0925165	-4.50705	3.52563	0.453182
Otu00381	Bacteria	Bacillota_A	Clostridia	Oscillospirales	Ruminococcaceae	Gemmiger	Gemmiger qucibialis	0.809923	1	0.821433	1	2.48878	2.48637	2.49782	0.0158128	3.94148	0.00425992	-4.99877	5.14497	0.497667
Otu00383	Bacteria	Bacillota	Bacilli	Lactobacillales	Streptococcaceae	Lactococcus	Lactococcus formosensis	0.624757	0.999778	0.595714	0.994017	-0.73925	-0.981407	-0.465613	0.769032	4.44762	0.149398	-3.42742	4.81914	0.427
Otu00386	Bacteria	Bacillota_A	Clostridia	Lachnospirales	Lachnospiraceae	Enterocloster	Enterocloster aldenensis	0.687658	0.999196	0.664582	0.997233	-0.747339	-0.950759	-0.558573	0.347405	4.07366	0.0712689	-3.83903	4.1917	0.459847
Otu00387	Bacteria	Bacteroidota	Bacteroidia	Bacteroidales	Bacteroidaceae	Phocaeicola	Phocaeicola dorei	0.591397	1	0.616937	0.999632	-0.787798	-0.358481	-1.11129	-0.903203	4.50242	-0.176759	-4.65644	3.27988	0.412667
Otu00402	Bacteria	Bacteroidota	Bacteroidia	Bacteroidales	UBA932	Cryptobacteroides	Cryptobacteroides sp900546445	0.651685	0.999777	0.614974	0.996961	-0.781845	-1.02343	-0.473808	0.56872	4.32724	0.115489	-3.764	4.58637	0.443
Otu00405	Bacteria	Bacillota_A	Clostridia	Lachnospirales	Lachnospiraceae	Lachnoclostridium_B	Lachnoclostridium_B ammoniilytica	0.542769	1	0.561206	0.999948	1.37256	1.81985	0.886783	-1.03679	3.88692	-0.221088	-5.15744	3.55544	0.375541
Otu00408	Bacteria	Bacillota_A	Clostridia	Oscillospirales	Butyricicoccaceae	Pseudobutyricicoccus	Pseudobutyricicoccus sp003477405	0.604064	1	0.649695	1	1.59211	1.83404	1.30095	-0.763443	3.8539	-0.163601	-5.40688	3.31244	0.41053
Otu00410	Bacteria	Bacillota_A	Clostridia	Lachnospirales	Lachnospiraceae	Agathobacter	Agathobacter rectalis	0.656296	1	0.670242	0.999	-0.830179	-0.51834	-1.1239	-0.582998	4.25263	-0.1187	-4.57382	3.57562	0.427333
Otu00413	Bacteria	Bacillota_A	Clostridia	Lachnospirales	Lachnospiraceae	Lachnospiraceae	Lachnospiraceae	0.677362	1	0.749734	1	2.57238	2.727	2.37128	-0.362782	3.49942	-0.0848431	-5.42735	3.78338	0.442
Otu00415	Bacteria	Pseudomonadota	Gammaproteobacteria	Burkholderiales	Burkholderiaceae	Comamonas	Comamonas tsuruhatensis	0.675975	1	0.64495	0.998455	-0.779282	-0.987909	-0.560874	0.448424	4.17362	0.0935067	-3.63464	4.64464	0.452
Otu00418	Bacteria	Bacillota_C	Negativicutes	Acidaminococcales	Acidaminococcaceae	Phascolarctobacterium_A	Phascolarctobacterium_A succinatutens	0.67883	0.999377	0.647617	0.996835	-0.81478	-1.06089	-0.560988	0.402699	4.14759	0.079577	-3.73586	4.31781	0.452183
Otu00419	Bacteria	Bacillota_A	Clostridia	Lachnospirales	Anaerotignaceae	Anaerotignaceae	Anaerotignaceae	0.699089	1	0.792972	1	4.24492	4.31235	4.18479	0.142004	2.11119	0.0593629	-3.36179	4.78168	0.471667
Otu00420	Bacteria	Bacillota_A	Clostridia	Oscillospirales	Oscillospiraceae	Oscillospiraceae	Oscillospiraceae	0.701791	1	0.624846	1	0.985557	0.591101	1.58429	0.743642	4.85257	0.137115	-3.43471	4.14424	0.428667
Otu00422	Bacteria	Bacillota_A	Clostridia	Oscillospirales	Oscillospiraceae	Oscillospiraceae	Oscillospiraceae	0.710839	1	0.665641	0.999885	0.0489177	-0.370435	0.402765	0.487909	4.30911	0.0957791	-3.66638	4.28056	0.455182
Otu00430	Bacteria	Bacillota_A	Clostridia	Clostridiales	Clostridiaceae	Clostridium	Clostridium sp900539375	0.670966	1	0.684095	0.999528	-0.817632	-0.511586	-1.10984	-0.487314	4.09963	-0.0975886	-4.29683	3.74364	0.443333
Otu00431	Bacteria	Bacillota_A	Clostridia	Lachnospirales	Lachnospiraceae	Eisenbergiella	Eisenbergiella tayi	0.61304	0.998914	0.629491	0.999422	-0.781453	-0.347175	-1.14483	-0.922358	4.43301	-0.180096	-4.42178	3.58469	0.409863
Otu00432	Bacteria	Bacillota_A	Clostridia	Oscillospirales	Acutalibacteraceae	Ruminococcus_E	Ruminococcus_E intestinalis	0.377229	1	0.331249	0.996349	0.936754	0.0676018	1.84779	1.94869	4.6576	0.366909	-2.64189	5.94567	0.319227
Otu00434	Bacteria	Bacillota_A	Clostridia	Oscillospirales	Oscillospiraceae	Pseudoflavonifractor	Pseudoflavonifractor sp902362925	0.510299	1	0.582457	1	1.60177	2.00126	0.988368	-0.862615	3.59276	-0.209069	-5.91848	2.76758	0.386538
Otu00439	Bacteria	Bacillota_A	Clostridia	Oscillospirales	Ruminococcaceae	Faecalibacterium	Faecalibacterium prausnitzii_D	0.723236	1	0.783197	1	2.8275	2.98097	2.73845	-0.151559	1.9991	-0.0579549	-3.82208	6.7592	0.460513
Otu00440	Bacteria	Bacillota_A	Clostridia	Lachnospirales	Lachnospiraceae	Lachnospiraceae	Lachnospiraceae	0.549447	1	0.555323	0.999758	3.04549	2.75836	3.29893	0.521271	2.32288	0.183663	-2.87471	5.87519	0.397867
Otu00441	Bacteria	Bacillota_A	Clostridia	Oscillospirales	Acutalibacteraceae	Acutalibacter	Acutalibacter timonensis	0.726843	1	0.75484	0.999875	-0.0619609	0.0125771	-0.152047	-0.161222	3.90258	-0.0360028	-4.51949	3.85322	0.47984
Otu00442	Bacteria	Bacillota_A	Clostridia	Lachnospirales	Lachnospiraceae	Eubacterium_G	Eubacterium_G sp000435815	0.799582	1	0.755195	1	4.27171	4.13769	4.37943	0.114506	1.5667	0.0545998	-5.36474	3.59117	0.468844
Otu00445	Bacteria	Bacillota_A	Clostridia	Oscillospirales	Ruminococcaceae	Faecalibacterium	Faecalibacterium	0.385172	1	0.499468	1	2.48169	2.83155	1.55686	-1.15771	3.1394	-0.303024	-6.38824	2.48277	0.362667
Otu00446	Bacteria	Bacillota	Bacilli	Lactobacillales	Streptococcaceae	Lactococcus	Lactococcus lactis	0.674339	1	0.641266	0.999778	1.13805	0.902239	1.33516	0.548932	3.68497	0.125233	-3.79869	4.96563	0.435521
Otu00449	Bacteria	Bacillota_A	Clostridia	Oscillospirales	Acutalibacteraceae	Anaeromassilibacillus	Anaeromassilibacillus stercoravium	0.709553	1	0.735348	1	-0.548179	-0.396845	-0.675179	-0.330218	4.25301	-0.0664444	-4.61439	3.78144	0.465178
Otu00450	Bacteria	Actinomycetota	Coriobacteriia	Coriobacteriales	UMGS124	UMGS124	UMGS124	0.791933	1	0.841556	1	4.44824	4.40836	4.52598	-0.0222267	1.45688	-0.0122678	-4.04057	3.18667	0.493667
Otu00451	Bacteria	Bacillota_A	Clostridia	Oscillospirales	Acutalibacteraceae	Avimonas	Avimonas	0.795366	1	0.780338	1	0.184238	0.134446	0.240966	0.00874371	5.03896	0.00139634	-3.81653	4.00793	0.498667
Otu00455	Bacteria	Bacillota_A	Clostridia	Christensenellales	Aristaeellaceae	Aristaeella	Aristaeella	0.775901	1	0.811643	1	1.1909	1.10104	1.23212	-0.121261	3.73612	-0.025854	-4.06501	4.489	0.485667
Otu00456	Bacteria	Actinomycetota	Coriobacteriia	Coriobacteriales	Eggerthellaceae	Adlercreutzia	Adlercreutzia equolifaciens	0.736503	1	0.788859	1	4.34059	4.36097	4.32037	-0.00377062	1.13876	-0.00268284	-3.36863	5.17565	0.4995
Otu00457	Bacteria	Bacillota_I	Bacilli_A	Erysipelotrichales	Erysipelotrichaceae	Clostridium_AQ	Clostridium_AQ innocuum	0.713114	1	0.728491	0.999843	0.0693356	0.22635	-0.0879982	-0.45524	4.13294	-0.094639	-4.43698	3.98536	0.453849
Otu00458	Bacteria	Bacillota	Bacilli	Lactobacillales	Streptococcaceae	Streptococcus	Streptococcus	0.762899	1	0.753916	1	-0.425863	-0.393992	-0.465501	0.0256993	4.5317	0.00446836	-3.7751	4.31399	0.496834
Otu00461	Bacteria	Bacillota_A	Clostridia	Oscillospirales	Ruminococcaceae	Faecalibacterium	Faecalibacterium prausnitzii_D	0.508425	1	0.44626	0.999885	0.879824	0.120521	1.56454	1.19036	3.94681	0.260617	-3.15868	5.14234	0.362213
Otu00462	Bacteria	Bacillota_A	Clostridia	Peptostreptococcales	Anaerovoracaceae	Emergencia	Emergencia timonensis	0.638465	1	0.581102	0.999678	1.08633	0.615289	1.46107	0.642807	3.61855	0.154151	-3.88091	4.96234	0.417
Otu00463	Bacteria	Bacillota_A	Clostridia	Christensenellales	QALW01	Neochristensenella	Neochristensenella gallicola	0.731238	1	0.787344	1	2.44827	2.23258	2.91518	0.172376	3.25716	0.045859	-5.48403	3.44904	0.480667
Otu00465	Bacteria	Bacillota_A	Clostridia	Oscillospirales	Oscillospiraceae	CAG-170	CAG-170 sp900549635	0.621871	0.999791	0.639106	0.99916	-0.278792	0.108252	-0.620373	-0.734673	4.16826	-0.154006	-4.45027	3.56809	0.423333
Otu00467	Bacteria	Bacteroidota	Bacteroidia	Bacteroidales	Rikenellaceae	Alistipes_A	Alistipes_A hominis	0.79478	1	0.714942	1	2.99294	2.81305	3.16148	0.253046	2.8428	0.0670757	-5.63684	5.22082	0.459513
Otu00469	Bacteria	Bacillota_A	Clostridia	Oscillospirales	Oscillospiraceae	Pseudoscilispira	Pseudoscilispira	0.660831	1	0.625701	1	1.15687	0.750487	1.48183	0.494546	3.55554	0.118564	-3.8341	4.7815	0.432
Otu00471	Bacteria	Bacillota_A	Clostridia	Clostridia	Clostridia	Clostridia	Clostridia	0.686479	1	0.652028	0.999896	-0.00197801	-0.292794	0.294232	0.497401	4.21992	0.10282	-3.63602	4.48276	0.445
Otu00475	Bacteria	Bacteroidota	Bacteroidia	Bacteroidales	UBA932	Cryptobacteroides	Cryptobacteroides sp000435075	0.652158	1	0.680794	0.999758	-0.84016	-0.556332	-1.10582	-0.599049	4.17734	-0.121955	-4.25355	3.36205	0.44
Otu00476	Bacteria	Bacillota_A	Clostridia	Lachnospirales	Lachnospiraceae	Lachnospiraceae	Lachnospiraceae	0.366469	0.999901	0.290344	0.98589	-0.0797947	-1.03597	1.11844	2.1935	4.2903	0.435917	-2.74125	5.87144	0.286667
Otu00477	Bacteria	Bacillota_A	Clostridia	Lachnospirales	Anaerotignaceae	Fimicola	Fimicola cottocaccae	0.50917	1	0.432041	0.999791	0.518944	-0.362852	1.74177	1.44556	4.53957	0.288487	-3.2351	5.03595	0.358547
Otu00479	Bacteria	Bacteroidota	Bacteroidia	Bacteroidales	Rikenellaceae	Alistipes_A	Alistipes_A ihumii	0.66856	1	0.628797	1	1.59511	1.19821	1.95544	0.612663	4.28364	0.125374	-3.53323	4.84665	0.425525
Otu00480	Bacteria	Bacillota_C	Negativicutes	Acidaminococcales	Acidaminococcaceae	Phascolarctobacterium	Phascolarctobacterium faecium	0.700365	1	0.666292	0.996066	-0.215344	-0.446154	0.0469272	0.386785	4.19669	0.0740919	-3.86668	4.7801	0.461
Otu00483	Bacteria	Bacillota_I	Bacilli_A	Erysipelotrichales	Coprobacillaceae	Thomasclavelia	Thomasclavelia spiroformis	0.69516	1	0.663723	0.996445	-0.776753	-0.930302	-0.614538	0.293581	4.22384	0.0632961	-3.8297	3.92665	0.466
Otu00489	Bacteria	Bacillota_A	Clostridia	Christensenellales	QALW01	UMGS1338	UMGS1338 sp900550805	0.681361	1	0.652615	0.996626	-0.900188	-1.10263	-0.703175	0.408257	4.18298	0.0841914	-3.65305	4.41397	0.457847
Otu00492	Bacteria	Actinomycetota	Actinomycetes	Actinomycetales	Micrococcaceae	Rothia	Rothia sp001808955	0.743617	1	0.734903	0.99983	0.238376	0.138726	0.328807	0.133092	3.83156	0.0300397	-3.88059	4.48806	0.484172
Otu00493	Bacteria	Bacillota_A	Clostridia	Lachnospirales	Lachnospiraceae	Blautia_A	Blautia_A acetigignens	0.64045	1	0.597719	0.998343	0.532959	0.171732	0.909154	0.674054	4.05093	0.146024	-3.51847	4.78221	0.419527
Otu00496	Bacteria	Bacillota_A	Clostridia	Oscillospirales	Acutalibacteraceae	Acutalibacteraceae	Acutalibacteraceae	0.646405	0.999746	0.5995	0.996755	-0.784396	-1.06578	-0.410294	0.735078	4.43006	0.140974	-3.19827	4.26618	0.42919
Otu00506	Bacteria	Bacillota_A	Clostridia	Oscillospirales	Ruminococcaceae	Ruminococcaceae	Ruminococcaceae	0.6376	0.999659	0.646699	0.999791	-0.73682	-0.375428	-1.08166	-0.737964	4.20729	-0.142667	-4.44564	3.43575	0.425
Otu00507	Bacteria	Bacillota_A	Clostridia	Christensenellales	Aristaeellaceae	Aristaeellaceae	Aristaeellaceae	0.61839	0.999865	0.643734	0.999948	-0.743247	-0.413941	-1.05998	-0.730842	4.27021	-0.138413	-4.80481	3.63667	0.427524
Otu00514	Bacteria	Bacillota_A	Clostridia	Oscillospirales	Ruminococcaceae	Massilioclostridium	Massilioclostridium facile	0.683689	0.999649	0.64803	0.996778	-0.768091	-0.950372	-0.575696	0.339521	4.11509	0.0718439	-3.86141	4.35597	0.462667
Otu00516	Bacteria	Bacillota_A	Clostridia	Oscillospirales	Acutalibacteraceae	Avimonas	Avimonas sp012839705	0.627208	1	0.481087	1	1.00679	0.118408	2.02206	1.57124	4.99667	0.279706	-3.43415	5.4935	0.373
Otu00517	Bacteria	Bacillota_A	Clostridia	Lachnospirales	Lachnospiraceae	Dorea_D	Dorea_D hominis	0.725508	1	0.730214	1	-0.0460466	0.426649	-0.499811	-0.686449	5.17892	-0.123687	-4.10487	3.43352	0.447667
Otu00524	Bacteria	Bacillota_A	Clostridia	Oscillospirales	Oscillospiraceae	Dysosmobacter	Dysosmobacter faecalis	0.447698	1	0.445556	1	1.165	2.1691	0.0179687	-1.84619	4.46184	-0.349655	-5.54295	3.05859	0.339553
Otu00525	Bacteria	Actinomycetota	Coriobacteriia	Coriobacteriales	QAMH01	QAMH01	QAMH01 sp900544245	0.785919	1	0.705762	1	2.87752	2.83613	2.92358	0.229764	2.57591	0.0657487	-5.16265	5.7832	0.454667
Otu00528	Bacteria	Bacillota_A	Clostridia	Lachnospirales	Lachnospiraceae	Scatomonas	Scatomonas hejianensis	0.697736	1	0.724463	0.999475	0.738429	0.967035	0.539999	-0.459398	3.73556	-0.0962298	-4.9719	4.24616	0.447667
Otu00534	Bacteria	Cyanobacteriota	Vampirovibrionia	Gastranaerophilales	Gastranaerophilaceae	Stercorousia	Stercorousia	0.612994	1	0.62279	0.999474	-0.759907	-0.324579	-1.12865	-0.818798	4.32691	-0.16386	-4.35844	3.55099	0.408
Otu00545	Bacteria	Bacillota_A	Clostridia	Lachnospirales	Lachnospiraceae	Enterocloster	Enterocloster sp001517625	0.562949	1	0.453682	0.999478	1.17077	0.628049	1.7681	0.959996	3.39074	0.236136	-3.88131	5.699	0.366878
Otu00548	Bacteria	Bacillota_A	Clostridia	TANB77	CAG-508	CAG-508	CAG-508	0.695286	1	0.728225	1	0.264573	0.397855	0.150757	-0.648813	4.70614	-0.118562	-4.41915	3.65101	0.442
Otu00556	Bacteria	Bacillota_A	Clostridia	Christensenellales	Christensenellaceae	Guopingia	Guopingia tenuis	0.659624	1	0.686004	1	-0.0217044	0.460592	-0.483822	-0.711865	4.55872	-0.146044	-4.41633	3.3464	0.428191
Otu00557	Bacteria	Bacillota_A	Clostridia	Lachnospirales	Lachnospiraceae	Agathobacter	Agathobacter rectalis	0.775738	1	0.790723	1	1.22027	1.30807	1.06235	-0.00748683	3.69062	-0.00145315	-4.61961	4.29635	0.499333
Otu00560	Bacteria	Actinomycetota	Coriobacteriia	Coriobacteriales	Coriobacteriaceae	Collinsella	Collinsella	0.786292	1	0.80129	1	4.02679	4.22857	3.83621	-0.16753	2.37103	-0.0501392	-4.35653	6.28396	0.464845
Otu00561	Bacteria	Actinomycetota	Coriobacteriia	Coriobacteriales	Eggerthellaceae	Eggerthellaceae	Eggerthellaceae	0.76324	1	0.788342	1	1.21323	1.15553	1.24107	-0.431067	4.15221	-0.0802846	-4.29828	4.19674	0.463
Otu00566	Bacteria	Bacillota_A	Clostridia	Lachnospirales	Lachnospiraceae	Ruminococcus_B	Ruminococcus_B gnavus	0.518902	0.998127	0.512597	0.99932	-0.485048	0.239805	-1.10787	-1.24508	4.0891	-0.261221	-5.69786	3.07885	0.360213
Otu00570	Bacteria	Bacillota_A	Clostridia	Lachnospirales	Lachnospiraceae	Lachnospiraceae	Lachnospiraceae	0.730583	1	0.755623	0.999	-0.550223	-0.49518	-0.605298	-0.16666	4.18453	-0.0340417	-4.22207	4.16862	0.478333
Otu00575	Bacteria	Bacillota_A	Clostridia	Oscillospirales	Oscillospiraceae	Dysosmobacter	Dysosmobacter	0.529335	0.999551	0.52347	0.999212	-0.456247	0.209722	-1.07462	-1.24025	4.05685	-0.265692	-4.99444	3.21871	0.364212
Otu00580	Bacteria	Bacillota_A	Clostridia	Lachnospirales	Lachnospiraceae	Lachnospiraceae	Lachnospiraceae	0.642382	0.999466	0.661589	0.998919	-0.797156	-0.47988	-1.10908	-0.620399	4.1405	-0.13435	-4.63258	3.70172	0.432667
Otu00584	Bacteria	Actinomycetota	Actinomycetes	Actinomycetales	Bifidobacteriaceae	Bifidobacterium	Bifidobacterium bifidum	0.6095	1	0.62658	0.99916	-0.766644	-0.396854	-1.14013	-0.925365	4.49865	-0.185897	-4.39089	3.39011	0.409333
Otu00585	Bacteria	Bacillota_I	Bacilli_A	RF39	UBA660	CAG-302	CAG-302 sp002375205	0.695934	0.999579	0.658714	0.998001	-0.803003	-0.981289	-0.640615	0.344277	4.22409	0.0681272	-4.2695	4.44255	0.459
Otu00587	Bacteria	Bacillota_A	Clostridia	Lachnospirales	Lachnospiraceae	Lachnospiraceae	Lachnospiraceae	0.59119	1	0.653812	1	0.980142	1.38685	0.38767	-0.704206	3.82938	-0.162137	-5.2218	3.27203	0.40853
Otu00588	Bacteria	Bacillota_C	Negativicutes	Acidaminococcales	Acidaminococcaceae	Phascolarctobacterium	Phascolarctobacterium faecium	0.652063	0.999884	0.667775	0.999948	-0.838888	-0.502484	-1.14568	-0.659678	4.23643	-0.133452	-4.75162	3.59251	0.427857
Otu00592	Bacteria	Bacillota_B	Dehalobacteriia	Dehalobacteriia	Dehalobacteriia	Dehalobacteriia	Dehalobacteriia	0.581305	1	0.683762	1	2.46937	2.35163	2.58136	0.297168	2.73378	0.0834948	-3.38444	6.38286	0.446333
Otu00593	Bacteria	Bacillota_A	Clostridia	Oscillospirales	Ruminococcaceae	Bittarella	Bittarella massiliensis	0.74806	1	0.761515	0.999465	-0.0897428	-0.0469089	-0.132529	-0.0326862	3.9066	-0.00617487	-4.3681	3.95418	0.496501
Otu00594	Bacteria	Bacillota_A	Clostridia	Oscillospirales	Oscillospiraceae	Dysosmobacter	Dysosmobacter sp000436875	0.614615	1	0.610123	0.999506	0.75869	0.324821	1.0319	0.558302	3.6491	0.133989	-3.58811	5.28454	0.429857
Otu00595	Bacteria	Bacteroidota	Bacteroidia	Bacteroidales	Bacteroidaceae	Alloprevotella	Alloprevotella timonensis	0.481869	0.999992	0.422784	0.995554	-0.457837	-1.08971	0.443767	1.69801	4.41448	0.326293	-2.99979	5.19892	0.342886
Otu00596	Bacteria	Bacillota_A	Clostridia	Oscillospirales	Acutalibacteraceae	Acutalibacteraceae	Acutalibacteraceae	0.244966	1	0.177634	0.997489	2.01549	0.378687	2.78312	2.13505	3.81535	0.4887	-2.45831	7.14715	0.255248
Otu00600	Bacteria	Bacillota_A	Clostridia	Oscillospirales	Oscillospiraceae	Pseudoflavonifractor_A	Pseudoflavonifractor_A gallinarum	0.653775	0.998889	0.666989	0.999706	-0.8343	-0.507507	-1.11509	-0.56884	4.13751	-0.114873	-4.6822	3.64559	0.432
Otu00604	Bacteria	Bacteroidota	Bacteroidia	Bacteroidales	Bacteroidaceae	Bacteroides	Bacteroides cellulosilyticus	0.757286	1	0.782792	1	-0.433612	-0.397395	-0.463503	-0.134236	4.4236	-0.0290188	-4.22787	3.76371	0.486333
Otu00612	Bacteria	Bacillota_A	Clostridia	Oscillospirales	Ruminococcaceae	Faecalibacterium	Faecalibacterium prausnitzii_I	0.756796	1	0.815736	1	2.86	2.91373	2.76628	-0.0670917	2.56272	-0.0201311	-6.10676	5.41202	0.485667
Otu00616	Bacteria	Bacillota_A	Clostridia	Christensenellales	Aristaeellaceae	UBA11524	UBA11524 sp000437595	0.544894	1	0.577909	1	1.16529	1.73171	0.381322	-1.05965	4.17724	-0.21522	-5.14738	3.11378	0.385
Otu00618	Bacteria	Bacillota_C	Negativicutes	Veillonellales	Megasphaeraceae	Megasphaera	Megasphaera sp001546855	0.705187	1	0.671481	1	2.07213	2.40903	1.77919	-0.4635	3.25592	-0.11375	-5.63582	4.86248	0.415667
Otu00619	Bacteria	Bacillota_A	Clostridia	Lachnospirales	Lachnospiraceae	Agathobacter	Agathobacter rectalis	0.611694	1	0.623994	0.999758	-0.232739	0.205834	-0.621997	-0.970695	4.199	-0.202531	-4.66512	3.5789	0.3992
Otu00622	Bacteria	Bacillota_A	Clostridia	Oscillospirales	Ruminococcaceae	Fumia	Fumia xinanensis	0.742041	0.999962	0.754851	0.998655	-0.531023	-0.494449	-0.56852	-0.106607	4.05649	-0.0226742	-4.32408	4.15994	0.488667
Otu00625	Bacteria	Bacteroidota	Bacteroidia	Bacteroidales	Tannerellaceae	Parabacteroides	Parabacteroides distasonis	0.613002	0.999837	0.567403	0.994068	-0.531595	-0.943353	-0.121477	0.746071	4.09825	0.151804	-3.52978	4.72204	0.416195
Otu00626	Bacteria	Bacillota_A	Clostridia	Lachnospirales	Anaerotignaceae	Anaerotignum	Anaerotignum sp001304995	0.571242	1	0.509708	0.998572	0.307347	-0.302692	0.910504	1.10723	4.27687	0.222183	-3.33863	5.34054	0.38
Otu00627	Bacteria	Bacillota_A	Clostridia	Lachnospirales	Lachnospiraceae	Lachnospiraceae	Lachnospiraceae	0.668629	0.998431	0.631983	0.995077	-0.749782	-1.02643	-0.461243	0.545623	4.19576	0.10501	-4.32262	4.18479	0.443
Otu00639	Bacteria	Actinomycetota	Actinomycetes	Actinomycetales	Actinomycetaceae	Actinomyces	Actinomyces oris	0.57479	1	0.527602	0.999734	0.273789	-0.372534	0.908172	1.02893	4.36138	0.201969	-3.33262	5.0645	0.397867
Otu00641	Bacteria	Bacillota	Bacilli	Lactobacillales	Lactobacillaceae	Weissella	Weissella cibaria	0.765677	1	0.764766	0.999422	-0.42472	-0.295424	-0.545729	0.139273	4.91172	0.0248652	-3.88712	3.97598	0.484838
Otu00643	Bacteria	Bacillota_A	Clostridia	Oscillospirales	Oscillospiraceae	Lawsonibacter	Lawsonibacter	0.746514	1	0.771827	0.999858	0.167801	0.223841	0.122974	-0.179431	4.15786	-0.0386687	-4.12552	4.22198	0.481
Otu00644	Bacteria	Bacillota	Bacilli	Staphylococcales	Gemellaceae	Gemella	Gemella morbillorum	0.66332	1	0.674887	0.999885	2.18295	2.03005	2.35268	0.285828	2.39458	0.100148	-3.16641	5.34661	0.443667
Otu00645	Bacteria	Bacillota_A	Clostridia	Peptostreptococcales	Anaerovoracaceae	Anaerovoracaceae	Anaerovoracaceae	0.417144	1	0.414052	1	3.14128	1.61751	3.8086	1.34538	4.21156	0.292207	-3.1259	7.16663	0.357333
Otu00646	Bacteria	Bacillota_A	Clostridia	Oscillospirales	Acutalibacteraceae	JAGZMM01	JAGZMM01 sp018364155	0.600824	1	0.644199	0.999632	-0.866145	-0.50626	-1.1071	-0.855932	4.79372	-0.163508	-4.58934	3.04444	0.415861
Otu00648	Bacteria	Bacillota_A	Clostridia	Lachnospirales	Lachnospiraceae	Agathobacter	Agathobacter rectalis	0.693276	0.999599	0.663883	0.997289	-0.851895	-1.04389	-0.649677	0.343461	4.22119	0.0708151	-3.86303	4.45961	0.461513
Otu00650	Bacteria	Bacillota	Bacilli	Lactobacillales	Aerococcaceae	Granulicatella	Granulicatella adiacens	0.407326	0.999546	0.3371	0.99473	0.579594	-0.341276	1.40281	1.57281	3.92017	0.338065	-2.73294	5.863	0.320333
Otu00651	Bacteria	Bacteroidota	Bacteroidia	Bacteroidales	Bacteroidaceae	Alloprevotella	Alloprevotella timonensis	0.554767	1	0.60553	1	2.70045	2.91058	2.34323	-0.587763	2.94022	-0.152709	-6.87233	3.75664	0.392667
Otu00663	Bacteria	Bacillota_A	Clostridia	Oscillospirales	Ruminococcaceae	Ruminococcaceae	Ruminococcaceae	0.364496	0.996009	0.333942	0.997334	-0.106434	1.00726	-1.06352	-2.00876	4.04624	-0.443141	-6.19684	2.7952	0.291667
Otu00664	Bacteria	Bacillota_A	Clostridia	Oscillospirales	Ruminococcaceae	Faecalibacterium	Faecalibacterium	0.58493	1	0.595037	1	0.050367	0.587329	-0.37412	-1.18586	4.63771	-0.227113	-4.59336	3.21158	0.391
Otu00666	Bacteria	Bacillota_A	Clostridia	Tissierellales	Peptoniphilaceae	Parvimonas	Parvimonas micra	0.653174	1	0.71592	0.999632	-0.547668	-0.430611	-0.674503	-0.438498	4.92876	-0.0795708	-4.3858	3.20541	0.458847
Otu00669	Bacteria	Bacillota_A	Clostridia	Oscillospirales	Acutalibacteraceae	Hominenteromicrobium	Hominenteromicrobium mulieris	0.739081	1	0.704043	1	-0.127854	-0.365032	0.136437	0.334499	4.6568	0.061528	-3.71584	3.90428	0.467667
Otu00670	Bacteria	Bacillota_A	Clostridia	Lachnospirales	Lachnospiraceae	Blautia_A	Blautia_A obeum	0.764198	1	0.803933	1	0.958545	1.04204	0.865642	-0.106197	3.9942	-0.0223476	-4.20503	4.04224	0.488333
Otu00671	Bacteria	Bacillota_A	Clostridia	Oscillospirales	Ruminococcaceae	Merdimmobilis	Merdimmobilis hominis	0.715054	1	0.69174	0.999791	0.435334	0.208635	0.595335	0.360458	3.95219	0.0771807	-3.72381	4.30565	0.459513
Otu00675	Bacteria	Bacteroidota	Bacteroidia	Bacteroidales	Rikenellaceae	Alistipes	Alistipes provencensis	0.468705	1	0.52134	1	1.8444	2.29566	1.2366	-1.03349	3.44147	-0.256369	-6.51235	2.9041	0.367667
Otu00690	Bacteria	Bacillota_A	Clostridia	Lachnospirales	Lachnospiraceae	Blautia_A	Blautia_A wexlerae	0.713012	1	0.728976	1	-0.486027	-0.34357	-0.615468	-0.386056	4.19051	-0.075861	-4.27534	3.75255	0.457514
Otu00691	Bacteria	Pseudomonadota	Gammaproteobacteria	Burkholderiales	Burkholderiaceae	Ralstonia	Ralstonia pickettii_B	0.671524	1	0.625881	0.997475	-0.786854	-1.03196	-0.521022	0.619029	4.326	0.117418	-3.40382	4.24356	0.43852
Otu00692	Bacteria	Actinomycetota	Coriobacteriia	Coriobacteriales	Eggerthellaceae	Gordonibacter	Gordonibacter pamelaeae	0.760325	1	0.604567	0.999843	1.93788	1.77089	2.4721	0.716564	3.38621	0.169333	-4.62721	4.79545	0.412
Otu00698	Bacteria	Bacillota_A	Clostridia	Lachnospirales	Lachnospiraceae	Lachnospiraceae	Lachnospiraceae	0.767443	1	0.725989	1	0.479556	0.470759	0.49364	0.259592	4.38115	0.053516	-4.1334	4.10189	0.470667
Otu00700	Bacteria	Pseudomonadota	Gammaproteobacteria	Pseudomonadales	Moraxellaceae	Moraxella_A	Moraxella_A cinereus	0.601125	0.999804	0.62658	0.999844	-0.842691	-0.449012	-1.19407	-0.942957	4.60074	-0.172561	-4.89877	3.58169	0.413
Otu00702	Bacteria	Bacteria	Bacteria	Bacteria	Bacteria	Bacteria	Bacteria	0.557082	0.999269	0.568139	0.998844	-0.564827	-0.00842838	-1.10518	-1.03107	4.02155	-0.223696	-5.43576	3.17229	0.382539
Otu00704	Bacteria	Bacillota_A	Clostridia	Oscillospirales	Oscillospiraceae	Vescimonas	Vescimonas coprocola	0.403098	1	0.349325	0.997867	1.48732	0.887923	2.05418	1.34305	3.41413	0.337484	-2.7459	6.36715	0.31856
Otu00705	Bacteria	Bacillota_A	Clostridia	Oscillospirales	Oscillospiraceae	Vescimonas	Vescimonas	0.445223	0.998568	0.370091	0.986286	-0.166635	-1.00691	0.743861	1.61904	4.00628	0.344195	-3.19768	5.98849	0.322
Otu00711	Bacteria	Bacteroidota	Bacteroidia	Bacteroidales	Bacteroidaceae	Bacteroides	Bacteroides xylanisolvens	0.732895	1	0.751517	0.998919	-0.565431	-0.50612	-0.606612	-0.0855475	4.09476	-0.0166133	-3.9904	3.94644	0.487333
Otu00714	Bacteria	Bacteria	Bacteria	Bacteria	Bacteria	Bacteria	Bacteria	0.648237	1	0.667703	0.999632	-0.83004	-0.538105	-1.08723	-0.565637	4.19418	-0.114105	-4.44944	3.73092	0.436854
Otu00718	Bacteria	Bacillota_A	Clostridia	Oscillospirales	Acutalibacteraceae	Fimenecus	Fimenecus sp000432435	0.715976	1	0.743643	0.999475	-0.448707	-0.323263	-0.565439	-0.36908	4.24417	-0.0721547	-4.24188	3.9842	0.466511
Otu00719	Bacteria	Bacillota_A	Clostridia	Lachnospirales	Lachnospiraceae	Mediterraneibacter_A	Mediterraneibacter_A butyricigenes	0.782747	1	0.760234	1	0.353776	0.268809	0.462444	0.144225	4.78798	0.0283842	-3.38238	3.62174	0.486171
Otu00723	Bacteria	Bacillota_A	Clostridia	Lachnospirales	Lachnospiraceae	Muricomes	Muricomes contortus_B	0.54701	0.997062	0.496896	0.993261	-0.475151	-1.0137	0.106502	1.12728	4.17736	0.23616	-3.23693	5.02078	0.382539
Otu00725	Bacteria	Bacillota_A	Clostridia	Lachnospirales	Bianqueaceae	Bianquea	Bianquea renquensis	0.54033	1	0.58208	1	1.6529	1.97962	1.27232	-0.744159	3.09053	-0.208213	-5.67271	3.04932	0.383872
Otu00727	Bacteria	Bacteroidota	Bacteroidia	Bacteroidales	Bacteroidaceae	Phocaeicola	Phocaeicola sp959599425	0.506176	1	0.513729	1	0.295643	1.07311	-0.468089	-1.45915	4.50856	-0.287762	-4.88991	3.00418	0.362546
Otu00731	Bacteria	Bacillota_A	Clostridia	TANB77	CAG-508	CAG-492	CAG-492 sp000434335	0.134455	0.999701	0.130381	0.975815	1.92422	0.487065	2.59048	2.04057	3.01007	0.578063	-1.34407	8.04487	0.216
Otu00734	Bacteria	Bacillota_A	Clostridia	Oscillospirales	Ruminococcaceae	Faecalibacterium	Faecalibacterium prausnitzii_E	0.595368	1	0.528147	0.998835	1.10742	0.632973	1.50736	0.777601	3.5195	0.179167	-3.97989	5.43776	0.393333
Otu00736	Bacteria	Actinomycetota	Actinomycetes	Actinomycetales	Actinomycetaceae	Actinomyces	Actinomyces vulturis	0.627324	1	0.636325	1	0.269576	0.663866	-0.0884333	-0.702227	3.68812	-0.158939	-5.21859	4.09172	0.41053
Otu00742	Bacteria	Actinomycetota	Actinomycetes	Actinomycetales	Bifidobacteriaceae	Bifidobacterium	Bifidobacterium adolescentis	0.721899	1	0.696963	1	2.1283	2.30158	1.97576	-0.318592	2.39198	-0.10038	-5.14867	4.54017	0.437
Otu00745	Bacteria	Bacillota_A	Clostridia	Oscillospirales	Oscillospiraceae	Oscillospiraceae	Oscillospiraceae	0.441865	1	0.461779	1	2.03023	2.40801	1.31412	-1.06009	2.96857	-0.306772	-6.85041	2.67004	0.342886
Otu00751	Bacteria	Bacillota	Bacilli	Lactobacillales	Lactobacillaceae	Lactiplantibacillus	Lactiplantibacillus pentosus	0.383182	1	0.41326	1	1.31358	1.96175	0.353279	-1.45532	3.68636	-0.341692	-6.96678	2.59776	0.324892
Otu00753	Bacteria	Bacillota_A	Clostridia	Oscillospirales	Ruminococcaceae	Gemmiger	Gemmiger formicilis	0.523743	1	0.475701	0.995541	0.465923	0.0105126	0.934907	0.874736	3.42214	0.223821	-3.46029	5.84812	0.37854
Otu00754	Bacteria	Bacillota_A	Clostridia	Lachnospirales	Lachnospiraceae	Lachnospiraceae	Lachnospiraceae	0.702139	1	0.66684	0.993811	-0.793214	-0.992736	-0.60225	0.3027	4.10901	0.0625106	-3.99245	4.14808	0.466667
Otu00755	Bacteria	Bacillota_A	Clostridia	Lachnospirales	Lachnospiraceae	Blautia_A	Blautia_A caecimuris	0.681876	1	0.650162	0.996041	-0.817972	-1.01991	-0.609655	0.426863	4.23328	0.0878144	-3.8086	4.56874	0.452
Otu00778	Bacteria	Bacillota_A	Clostridia	Oscillospirales	Ruminococcaceae	Youxingia	Youxingia wuxianensis	0.600603	1	0.522121	0.99622	0.425946	0.0250799	0.909079	0.895822	3.86675	0.200051	-3.31509	4.63614	0.395667
Otu00781	Bacteria	Bacteroidota	Bacteroidia	Bacteroidales	Bacteroidaceae	Alloprevotella	Alloprevotella timonensis	0.755286	1	0.794156	1	0.237264	0.1797	0.286566	-0.169637	4.42094	-0.0370815	-4.05947	3.88872	0.480333
Otu00785	Bacteria	Bacillota_I	Bacilli_A	Erysipelotrichales	Erysipelotrichaceae	Holdemania	Holdemania massiliensis	0.49726	0.999619	0.526729	0.999844	-0.539044	0.108356	-1.17244	-1.4579	4.46749	-0.285807	-5.28991	3.02045	0.362546
Otu00786	Bacteria	Bacillota_A	Clostridia	Oscillospirales	Ruminococcaceae	Pygmaiobacter	Pygmaiobacter hominis	0.614313	1	0.624922	1	-0.214676	0.178017	-0.584547	-0.771159	4.17628	-0.158268	-4.80004	3.45561	0.413529
Otu00789	Bacteria	Bacteroidota	Bacteroidia	Bacteroidales	Bacteroidaceae	Prevotella	Prevotella corporis	0.662335	0.998479	0.631773	0.994583	-0.850973	-1.07763	-0.615736	0.549557	4.26087	0.107888	-3.74138	4.86986	0.439333
Otu00792	Bacteria	Bacteroidota	Bacteroidia	Bacteroidales	Bacteroidaceae	Phocaeicola	Phocaeicola sp959599425	0.695799	1	0.662736	0.998622	-0.303165	-0.537416	-0.12379	0.287114	4.01737	0.0599916	-4.20452	4.45411	0.462846
Otu00794	Bacteria	Bacillota_A	Clostridia	Oscillospirales	Oscillospiraceae	Oscillibacter	Oscillibacter ruminantium	0.569009	0.99922	0.571413	0.999287	-0.541866	-0.00750828	-1.08681	-1.0169	4.06073	-0.2139	-5.12585	3.43162	0.385205
Otu00797	Bacteria	Bacillota_A	Clostridia	Oscillospirales	Oscillospiraceae	Lawsonibacter	Lawsonibacter sp900066825	0.533122	1	0.495522	0.996289	0.660977	0.200783	1.07411	1.10565	3.74206	0.235002	-3.46673	5.39772	0.379207
Otu00799	Bacteria	Bacillota_A	Clostridia	Oscillospirales	Ruminococcaceae	Faecalibacterium	Faecalibacterium	0.573771	1	0.522671	0.994982	-0.485885	-0.983616	0.0357925	0.9733	4.10081	0.199078	-3.41472	4.85599	0.389537
Otu00802	Bacteria	Actinomycetota	Coriobacteriia	Coriobacteriales	Eggerthellaceae	Slackia	Slackia isoflavoniconvertens	0.489608	1	0.439628	0.995491	0.38114	-0.115464	1.10806	1.59333	4.43275	0.311965	-3.08011	5.10896	0.349667
Otu00803	Bacteria	Bacillota_A	Clostridia	Lachnospirales	Lachnospiraceae	Eubacterium_F	Eubacterium_F sp000433735	0.55793	1	0.582323	0.999758	0.997988	1.37218	0.610394	-0.928849	3.55131	-0.219492	-5.10347	3.46526	0.379207
Otu00804	Bacteria	Bacillota_I	Bacilli_A	Erysipelotrichales	Coprobacillaceae	Catenibacterium	Catenibacterium mitsuokai	0.518856	0.998968	0.523481	0.999424	-0.486243	0.168035	-1.09992	-1.21409	4.05588	-0.252795	-5.10786	3.4937	0.365667
Otu00816	Bacteria	Bacillota_A	Clostridia	Oscillospirales	Oscillospiraceae	Oscillospiraceae	Oscillospiraceae	0.741044	1	0.727299	1	0.610672	0.341009	0.827916	0.259303	4.26183	0.0542092	-4.29252	4.33539	0.473
Otu00820	Bacteria	Bacillota_A	Clostridia	Oscillospirales	Acutalibacteraceae	Fimenecus	Fimenecus sp000432435	0.614927	0.999268	0.624359	0.999528	-0.252718	0.253869	-0.676367	-0.938788	4.20464	-0.185112	-4.92488	3.35822	0.403532
Otu00822	Bacteria	Bacillota	Bacilli	Lactobacillales	Streptococcaceae	Streptococcus	Streptococcus	0.66131	0.9993	0.67418	0.999896	-0.831333	-0.524895	-1.09186	-0.588062	4.22232	-0.113541	-4.5331	3.71096	0.432856
Otu00826	Bacteria	Bacillota_A	Clostridia	Oscillospirales	Ruminococcaceae	Harryflintia	Harryflintia acetispora	0.669508	1	0.714558	1	1.4407	1.64285	1.2295	-0.469336	3.59021	-0.108013	-5.25569	4.1451	0.435855
Otu00827	Bacteria	Bacillota_A	Clostridia	Oscillospirales	Oscillospiraceae	CAG-170	CAG-170 sp900549635	0.695818	1	0.672528	0.995554	-0.829427	-0.996931	-0.670319	0.347077	4.19899	0.0641638	-3.68767	4.44203	0.466178
Otu00834	Bacteria	Bacteroidota	Bacteroidia	Bacteroidales	Bacteroidaceae	Phocaeicola	Phocaeicola vulgatus	0.671229	1	0.638071	0.995634	-0.769302	-1.00734	-0.556022	0.418853	4.12829	0.0925818	-3.73026	4.36004	0.450333
Otu00835	Bacteria	Bacteroidota	Bacteroidia	Bacteroidales	Bacteroidaceae	Prevotella	Prevotella	0.578851	0.999012	0.597989	0.998707	0.328678	0.783052	-0.0779431	-0.897063	3.81514	-0.19601	-5.25851	3.22419	0.395333
Otu00844	Bacteria	Bacillota_A	Clostridia	Oscillospirales	Oscillospiraceae	Dysosmobacter	Dysosmobacter sp900115635	0.649971	1	0.65939	0.999706	-0.827174	-0.466371	-1.15839	-0.637446	4.16231	-0.137517	-4.28055	3.83736	0.421526
Otu00849	Bacteria	Bacteroidota	Bacteroidia	Bacteroidales	Bacteroidaceae	Prevotella	Prevotella	0.652573	1	0.617284	0.999083	-0.208276	-0.499795	0.0825817	0.564692	3.98884	0.121324	-3.76188	4.92706	0.430667
Otu00851	Bacteria	Bacteroidota	Bacteroidia	Bacteroidales	Marinifilaceae	Gabonibacter	Gabonibacter massiliensis	0.502895	0.997903	0.503119	0.999476	-0.493716	0.23641	-1.116	-1.43748	4.3398	-0.296104	-4.78112	3.14545	0.347667
Otu00853	Bacteria	Bacillota_A	Clostridia	Lachnospirales	Anaerotignaceae	Anaerotignum	Anaerotignum	0.631984	0.999296	0.649277	0.999317	-0.821126	-0.44298	-1.15512	-0.725987	4.42238	-0.143782	-4.53563	3.13583	0.424858
Otu00854	Bacteria	Bacteroidota	Bacteroidia	Bacteroidales	P3	Pullibacteroides	Pullibacteroides sp014803485	0.707538	1	0.665991	0.998097	-0.88278	-1.06329	-0.68348	0.358188	4.0878	0.0725232	-3.65546	4.06615	0.456181
Otu00855	Bacteria	Bacillota_C	Negativicutes	Acidaminococcales	Acidaminococcaceae	Phascolarctobacterium	Phascolarctobacterium faecium	0.682911	0.999386	0.648881	0.995317	-0.858844	-1.05903	-0.60174	0.462006	4.21237	0.0881105	-3.86532	4.45585	0.454515
Otu00860	Bacteria	Pseudomonadota	Gammaproteobacteria	Enterobacterales	Pasteurellaceae	Haemophilus_A	Haemophilus_A parahaemolyticus	0.779647	1	0.760242	1	0.414983	0.24932	0.589814	0.10462	4.29649	0.019604	-3.89278	3.86059	0.488171
Otu00861	Bacteria	Bacillota	Bacilli	Lactobacillales	Lactobacillaceae	Leuconostoc	Leuconostoc citreum	0.72844	1	0.757563	1	0.236137	0.447366	0.0277431	-0.340057	4.49722	-0.0642846	-4.50565	3.9149	0.463667
Otu00864	Bacteria	Bacillota_I	Bacilli_A	Erysipelotrichales	Coprobacillaceae	Catenibacterium	Catenibacterium mitsuokai	0.630228	1	0.633154	0.999264	-0.731314	-0.34254	-1.06663	-0.685298	4.1567	-0.148214	-4.71687	3.78144	0.415667
Otu00872	Bacteria	Bacillota_A	Clostridia	Peptostreptococcales	Anaerovoracaceae	Lentihominibacter	Lentihominibacter butyrica	0.647013	0.998907	0.662154	0.998896	-0.813227	-0.512924	-1.10482	-0.543736	4.2016	-0.116886	-4.48343	3.75696	0.443519
Otu00875	Bacteria	Bacillota_A	Clostridia	Lachnospirales	Lachnospiraceae	Blautia_A	Blautia_A wexlerae	0.643369	0.999024	0.658104	0.99856	-0.809661	-0.468863	-1.15675	-0.577001	4.10814	-0.124816	-4.69459	3.64028	0.434522
Otu00878	Bacteria	Actinomycetota	Coriobacteriia	Coriobacteriales	Atopobiaceae	Tractidigestivibacter	Tractidigestivibacter sp000752675	0.755585	1	0.782537	1	-0.456253	-0.418219	-0.498624	-0.19134	4.3597	-0.0355085	-4.04431	4.03305	0.481173
Otu00881	Bacteria	Bacteroidota	Bacteroidia	Bacteroidales	Bacteroidaceae	Phocaeicola	Phocaeicola coprocola	0.463639	0.999918	0.453792	0.999361	-0.414791	0.494025	-1.15363	-1.61296	4.40367	-0.330111	-5.29424	2.78787	0.337333
Otu00882	Bacteria	Bacillota_A	Clostridia	Oscillospirales	Oscillospiraceae	Vescimonas	Vescimonas sp000435555	0.516084	0.999405	0.457446	0.994149	-0.441819	-0.998761	0.371388	1.42937	4.44932	0.275008	-3.26271	4.91859	0.359
Otu00883	Bacteria	Actinomycetota	Coriobacteriia	Coriobacteriales	Eggerthellaceae	Anaerotardibacter	Anaerotardibacter sp900540345	0.509764	0.999217	0.442091	0.994711	-0.474413	-1.09436	0.354137	1.40586	4.28641	0.286935	-2.98205	5.28973	0.354667
Otu00888	Bacteria	Bacteria	Bacteria	Bacteria	Bacteria	Bacteria	Bacteria	0.563355	0.99907	0.503539	0.991197	-0.506083	-1.02129	0.0882005	1.0515	4.09184	0.215382	-3.34615	5.24397	0.382539
Otu00892	Bacteria	Bacteroidota	Bacteroidia	Bacteroidales	Bacteroidaceae	Bacteroides	Bacteroides	0.507455	1	0.422894	0.998377	0.413287	-0.379765	1.28247	1.31936	4.23115	0.279448	-3.19315	5.56203	0.350883
Otu00894	Bacteria	Bacillota_A	Clostridia	Oscillospirales	Oscillospiraceae	Vescimonas	Vescimonas sp000435555	0.65415	1	0.632203	0.997109	-0.846115	-1.08062	-0.575266	0.523545	4.34225	0.100656	-3.5489	4.42778	0.43852
Otu00896	Bacteria	Bacteroidota	Bacteroidia	Bacteroidales	Bacteroidaceae	Bacteroides	Bacteroides	0.659526	0.999997	0.674121	0.998971	-0.799514	-0.530899	-1.06916	-0.600491	4.05849	-0.121593	-4.16424	3.74521	0.434667
Otu00898	Bacteria	Actinomycetota	Coriobacteriia	Coriobacteriales	Coriobacteriaceae	Collinsella	Collinsella sp003466125	0.503117	1	0.473623	0.99962	0.361215	-0.449799	0.955704	1.24347	3.93444	0.266049	-3.27563	5.80126	0.367667
Otu00904	Bacteria	Bacillota_A	Clostridia	Lachnospirales	Lachnospiraceae	Otoolea	Otoolea saccharolyticum_A	0.635478	1	0.654357	1	-0.809946	-0.466088	-1.15012	-0.730646	4.29749	-0.147028	-4.55866	3.46483	0.422333
Otu00907	Bacteria	Bacillota_A	Clostridia	Oscillospirales	Ruminococcaceae	Zongyangia	Zongyangia hominis	0.620106	0.999187	0.640639	0.999948	-0.214136	0.173992	-0.610423	-0.735584	4.15002	-0.156603	-5.19705	3.2813	0.415333
Otu00911	Bacteria	Bacillota_A	Clostridia	Lachnospirales	Lachnospiraceae	Lachnospiraceae	Lachnospiraceae	0.409113	0.999099	0.332353	0.985264	-0.129321	-0.993358	0.867289	1.82835	3.99241	0.399815	-2.79805	5.9795	0.306667
Otu00915	Bacteria	Bacillota_A	Clostridia	Oscillospirales	Oscillospiraceae	Vescimonas	Vescimonas coprocola	0.583332	1	0.520851	0.996135	0.0322732	-0.559276	0.555338	0.902657	3.90423	0.189187	-3.40851	5.19505	0.395
Otu00918	Bacteria	Bacillota_A	Clostridia	Oscillospirales	Oscillospiraceae	Vescimonas	Vescimonas sp000435555	0.66996	1	0.641896	0.998575	-0.783305	-0.998964	-0.543657	0.563227	4.33627	0.109388	-3.74272	4.55949	0.443667
Otu00920	Bacteria	Bacillota_A	Clostridia	Lachnospirales	Lachnospiraceae	Blautia_A	Blautia_A	0.743683	1	0.765864	0.999896	-0.558297	-0.520771	-0.589521	-0.14581	4.03176	-0.0283067	-4.6077	3.92634	0.483172
Otu00927	Bacteria	Bacillota_C	Negativicutes	Acidaminococcales	Acidaminococcaceae	Phascolarctobacterium	Phascolarctobacterium faecium	0.711423	0.999481	0.6725	0.996413	-0.835009	-1.00722	-0.662821	0.296491	4.11307	0.0587534	-3.91806	4.24604	0.466178
Otu00934	Bacteria	Bacillota_C	Negativicutes	Acidaminococcales	Acidaminococcaceae	Phascolarctobacterium	Phascolarctobacterium faecium	0.683808	1	0.654074	0.995298	-0.865884	-1.08743	-0.65357	0.372969	4.13461	0.0792135	-3.6661	4.48309	0.458847
Otu00936	Bacteria	Actinomycetota	Actinomycetes	Actinomycetales	Actinomycetaceae	Actinomyces	Actinomyces	0.728419	1	0.705671	1	-0.143963	-0.455659	0.116684	0.343695	4.54349	0.0730232	-3.58825	4.21976	0.462
Otu00938	Bacteria	Bacillota_A	Clostridia	Oscillospirales	Ruminococcaceae	Ruminococcaceae	Ruminococcaceae	0.748361	1	0.723829	0.999214	-0.530807	-0.497199	-0.564059	0.0812117	4.33713	0.015458	-4.06862	3.9399	0.489503
Otu00941	Bacteria	Bacillota	Bacilli	Lactobacillales	Streptococcaceae	Streptococcus	Streptococcus sanguinis	0.634133	1	0.642229	0.999844	-0.699367	-0.346229	-0.997724	-0.754181	4.26229	-0.157399	-5.08796	3.59874	0.421333
Otu00943	Bacteria	Bacteroidota	Bacteroidia	Bacteroidales	Bacteroidaceae	Phocaeicola	Phocaeicola	0.700366	1	0.664935	0.997843	-0.298797	-0.514949	-0.0934079	0.364932	3.89936	0.0797782	-4.03253	4.59015	0.455667
Otu00947	Bacteria	Bacillota_A	Clostridia	Oscillospirales	Ruminococcaceae	Avimicrobium	Avimicrobium caecorum	0.674898	1	0.647149	0.997192	-0.369922	-0.612161	-0.145357	0.374613	4.0076	0.0773379	-3.54225	4.47358	0.451667
Otu00950	Bacteria	Bacillota_A	Clostridia	Lachnospirales	Lachnospiraceae	Oribacterium	Oribacterium sinus	0.655372	1	0.673721	0.999948	-0.782466	-0.496771	-1.07832	-0.626269	4.09358	-0.131521	-4.13107	3.74316	0.428333
Otu00953	Bacteria	Bacteroidota	Bacteroidia	Bacteroidales	Bacteroidaceae	Phocaeicola	Phocaeicola	0.691759	0.999853	0.654578	0.998013	-0.812267	-1.02222	-0.601092	0.370322	4.24433	0.0739876	-3.71213	4.69086	0.456848
Otu00954	Bacteria	Bacteroidota	Bacteroidia	Bacteroidales	Tannerellaceae	Parabacteroides	Parabacteroides johnsonii	0.649381	0.999484	0.66247	0.99958	-0.819883	-0.498762	-1.114	-0.544699	4.06389	-0.118247	-4.50463	3.60993	0.435
Otu00955	Bacteria	Bacillota_A	Clostridia	Lachnospirales	Lachnospiraceae	Blautia_A	Blautia_A	0.520855	0.998598	0.520879	0.999844	-0.472679	0.250086	-1.00518	-1.3037	4.18015	-0.269473	-5.43385	3.21947	0.354333
Otu00956	Bacteria	Bacteria	Bacteria	Bacteria	Bacteria	Bacteria	Bacteria	0.686541	0.999094	0.653461	0.995896	-0.816396	-1.01216	-0.593422	0.460655	4.05841	0.0931104	-3.57501	4.73054	0.451333
Otu00958	Bacteria	Bacillota_A	Clostridia	Oscillospirales	Ruminococcaceae	Gemmiger	Gemmiger qucibialis	0.664272	1	0.685528	0.999948	0.384958	0.686966	0.117217	-0.554851	3.93609	-0.117624	-4.93957	3.68927	0.432189
Otu00966	Bacteria	Bacillota_A	Clostridia	Oscillospirales	Acutalibacteraceae	Solibaculum	Solibaculum mannosilyticum	0.750801	1	0.788784	0.999998	0.119904	0.136359	0.102269	-0.0999746	4.12675	-0.0175242	-4.43597	3.82591	0.489667
Otu00968	Bacteria	Bacteroidota	Bacteroidia	Bacteroidales	Bacteroidaceae	Phocaeicola	Phocaeicola dorei	0.64469	0.99968	0.655792	0.999632	-0.814038	-0.435418	-1.12296	-0.664122	4.22893	-0.126539	-4.81678	3.32217	0.431523
Otu00971	Bacteria	Bacillota_A	Clostridia	Oscillospirales	Ruminococcaceae	Faecalibacterium	Faecalibacterium	0.691818	1	0.663357	0.996975	-0.810881	-0.965451	-0.62935	0.379871	4.30747	0.0810942	-3.65133	4.04053	0.459333
Otu00979	Bacteria	Bacillota_A	Clostridia	Christensenellales	GCA-900066905	Luoshenia	Luoshenia tenuis	0.651899	1	0.611576	0.99727	-0.763123	-1.02213	-0.465449	0.643383	4.25787	0.134847	-3.53182	4.68763	0.434522
Otu00980	Bacteria	Bacillota_A	Clostridia	Oscillospirales	Butyricicoccaceae	Pseudobutyricicoccus	Pseudobutyricicoccus	0.668395	0.999001	0.676818	0.999875	-0.787296	-0.512566	-1.05968	-0.501377	4.14663	-0.103344	-4.71317	3.71294	0.442852
Otu00986	Bacteria	Bacillota_A	Clostridia	Lachnospirales	Lachnospiraceae	Blautia_A	Blautia_A	0.677532	1	0.651024	0.99991	0.0110714	-0.374556	0.326741	0.400221	4.0593	0.0779916	-3.60133	4.74253	0.456848
Otu00987	Bacteria	Bacillota_A	Clostridia	Oscillospirales	Oscillospiraceae	Faecousia	Faecousia sp000434635	0.620066	0.999876	0.635634	0.999699	-0.796606	-0.407827	-1.13359	-0.754814	4.38477	-0.144269	-4.95063	3.70693	0.419333
Otu00989	Bacteria	Bacillota_A	Clostridia	Oscillospirales	Acutalibacteraceae	Acutalibacteraceae	Acutalibacteraceae	0.520424	0.999087	0.517636	0.998603	-0.498655	0.228475	-1.089	-1.32739	4.22676	-0.276134	-4.71363	3.12579	0.365667
Otu01002	Bacteria	Bacteroidota	Bacteroidia	Bacteroidales	Bacteroidaceae	Bacteroides	Bacteroides	0.661411	0.999702	0.681089	0.999212	-0.851616	-0.547598	-1.14165	-0.573295	4.17778	-0.117236	-4.56296	3.70138	0.434333
Otu01007	Bacteria	Bacteroidota	Bacteroidia	Bacteroidales	Bacteroidaceae	Bacteroides	Bacteroides	0.660722	1	0.617478	0.997253	-0.699143	-0.999387	-0.422213	0.582564	4.2364	0.120752	-3.48386	4.80853	0.435521
Otu01009	Bacteria	Actinomycetota	Coriobacteriia	Coriobacteriales	Eggerthellaceae	Senegalimassilia	Senegalimassilia anaerobia	0.393405	0.998045	0.387623	0.998239	-0.201496	0.728805	-1.03375	-1.81444	4.10274	-0.395842	-5.79272	2.66801	0.304898
Otu01010	Bacteria	Bacillota_A	Clostridia	Lachnospirales	Lachnospiraceae	Oliverpabstia	Oliverpabstia intestinalis	0.604157	1	0.624606	1	-0.264456	0.169836	-0.644292	-0.926362	4.19066	-0.17971	-4.98255	3.1926	0.398333
Otu01014	Bacteria	Bacteroidota	Bacteroidia	Bacteroidales	Bacteroidaceae	Prevotella	Prevotella bivia	0.646656	1	0.61655	0.997931	-0.76301	-1.04733	-0.468425	0.622325	4.19815	0.122428	-3.37741	4.25521	0.437
Otu01018	Bacteria	Bacillota_A	Clostridia	Lachnospirales	Lachnospiraceae	Mediterraneibacter	Mediterraneibacter massiliensis	0.652844	1	0.673136	0.999339	-0.78311	-0.507104	-1.07829	-0.512381	4.22157	-0.106417	-4.47946	3.51398	0.437
Otu01022	Bacteria	Bacillota_A	Clostridia	Lachnospirales	Lachnospiraceae	Agathobacter	Agathobacter rectalis	0.772813	1	0.740084	1	-0.162521	-0.371317	0.0627636	0.18984	4.52366	0.0410282	-4.09637	4.3762	0.481839
Otu01024	Bacteria	Bacillota_A	Clostridia	Oscillospirales	Ruminococcaceae	Faecalibacterium	Faecalibacterium	0.494717	0.99917	0.464848	0.99958	0.562751	1.39375	-0.0557261	-1.35707	3.8979	-0.294272	-5.68878	3.3601	0.33922
Otu01029	Bacteria	Bacillota_A	Clostridia	Oscillospirales	Ruminococcaceae	Faecalibacterium	Faecalibacterium prausnitzii_E	0.718781	1	0.695093	1	-0.0994967	-0.30359	0.103701	0.332891	4.36458	0.0648228	-3.83146	4.31749	0.462846
Otu01031	Bacteria	Bacillota_A	Clostridia	Lachnospirales	Lachnospiraceae	Mediterraneibacter	Mediterraneibacter faecis	0.723474	0.999532	0.754539	1	-0.482107	-0.397805	-0.581892	-0.215027	4.1626	-0.0451203	-4.30592	3.93502	0.476175
Otu01032	Bacteria	Bacillota_A	Clostridia	Lachnospirales	Lachnospiraceae	Agathobacter	Agathobacter rectalis	0.636569	0.999042	0.644483	0.99937	-0.805479	-0.401165	-1.17417	-0.689244	4.11295	-0.151891	-5.02846	3.42386	0.418667
Otu01033	Bacteria	Bacillota_A	Clostridia	Oscillospirales	Oscillospiraceae	Vescimonas	Vescimonas coprocola	0.679202	0.999596	0.644305	0.99625	-0.795254	-0.983879	-0.565698	0.400756	4.13169	0.0793217	-3.93281	4.7263	0.460333
Otu01037	Bacteria	Bacillota_A	Clostridia	Christensenellales	Aristaeellaceae	Aristaeella	Aristaeella	0.679153	0.999694	0.697556	0.999948	-0.465509	-0.310689	-0.618466	-0.456243	4.34167	-0.0943064	-4.37578	3.53496	0.453849
Otu01040	Bacteria	Bacillota_A	Clostridia	Lachnospirales	Lachnospiraceae	Blautia_A	Blautia_A	0.666092	0.99903	0.684777	0.999379	-0.83364	-0.544746	-1.11143	-0.505196	4.14925	-0.104799	-4.40731	3.75943	0.446333
Otu01045	Bacteria	Bacteroidota	Bacteroidia	Bacteroidales	Tannerellaceae	Parabacteroides	Parabacteroides chongii	0.636531	1	0.654128	0.999371	-0.751634	-0.427859	-1.07897	-0.622983	4.04501	-0.127976	-4.89217	3.72488	0.433333
Otu01047	Bacteria	Bacillota_A	Clostridia	Oscillospirales	Ruminococcaceae	Faecalibacterium	Faecalibacterium prausnitzii_E	0.665957	1	0.625673	0.996574	-0.757753	-1.02884	-0.443474	0.586923	4.35535	0.121948	-3.45955	4.48598	0.431667
Otu01052	Bacteria	Bacillota_A	Clostridia	Peptostreptococcales	Anaerovoracaceae	Eubacterium_B	Eubacterium_B sulci	0.63872	0.999936	0.598716	0.997659	-0.796051	-1.04446	-0.446485	0.756694	4.50353	0.151721	-3.80476	4.84883	0.425333
Otu01058	Bacteria	Bacteroidota	Bacteroidia	Bacteroidales	Bacteroidaceae	Bacteroides	Bacteroides intestinalis	0.450014	0.999836	0.432234	0.998635	0.162176	0.975377	-0.578508	-1.471	3.82623	-0.329138	-5.35684	3.18976	0.324558
Otu01060	Bacteria	Bacillota_A	Clostridia	Oscillospirales	Ruminococcaceae	Massiliimalia	Massiliimalia massiliensis	0.758297	1	0.732084	0.999438	-0.462442	-0.441243	-0.494352	0.0983975	4.25004	0.0186773	-3.77204	4.40205	0.491836
Otu01061	Bacteria	Bacillota_A	Clostridia	Lachnospirales	Lachnospiraceae	Mediterraneibacter	Mediterraneibacter faecis	0.699922	1	0.72108	0.999948	-0.466374	-0.310002	-0.606278	-0.348367	4.20813	-0.0739174	-4.2883	3.6281	0.46018
Otu01065	Bacteria	Bacillota_A	Clostridia	Oscillospirales	Ruminococcaceae	Gemmiger	Gemmiger qucibialis	0.653709	1	0.6261	0.996762	-0.757551	-0.995788	-0.511475	0.554572	4.15993	0.115442	-3.81483	4.43833	0.440187
Otu01066	Bacteria	Bacillota_A	Clostridia	Lachnospirales	Lachnospiraceae	Lachnospiraceae	Lachnospiraceae	0.542189	1	0.496686	0.997463	0.069682	-0.503331	0.671137	1.1866	4.21022	0.242936	-3.15476	4.77937	0.380207
Otu01067	Bacteria	Bacillota_A	Clostridia	Clostridiales	Clostridiaceae	Clostridium	Clostridium lentum	0.64934	1	0.653238	0.999948	-0.884537	-0.544859	-1.1885	-0.603201	4.20259	-0.121682	-4.57617	3.94008	0.438333
Otu01068	Bacteria	Actinomycetota	Coriobacteriia	Coriobacteriales	Atopobiaceae	Lancefieldella	Lancefieldella sp000564995	0.599903	0.99982	0.552377	0.995049	-0.51867	-0.96606	-0.0499176	0.8191	3.96055	0.182103	-3.11115	5.06175	0.401866
Otu01070	Bacteria	Bacillota_A	Clostridia	Oscillospirales	Ruminococcaceae	Fournierella	Fournierella	0.679128	0.999069	0.636331	0.997524	-0.0749802	-0.394173	0.240372	0.648369	4.38546	0.13114	-3.48162	4.19388	0.425667
Otu01072	Bacteria	Bacillota_A	Clostridia	Lachnospirales	Lachnospiraceae	Fusicatenibacter	Fusicatenibacter saccharivorans	0.650658	1	0.667405	0.999372	-0.85596	-0.532779	-1.13656	-0.587322	4.13543	-0.118736	-4.83075	3.72129	0.437
Otu01076	Bacteria	Bacillota_A	Clostridia	Oscillospirales	Oscillospiraceae	Oscillospiraceae	Oscillospiraceae	0.780979	1	0.754058	1	0.453064	0.260253	0.620241	0.148318	4.22296	0.0296936	-3.84836	4.20276	0.486333
Otu01077	Bacteria	Bacillota_A	Clostridia	Lachnospirales	Lachnospiraceae	Blautia_A	Blautia_A wexlerae	0.736356	1	0.766115	0.999948	-0.542534	-0.464021	-0.633684	-0.165959	4.14102	-0.0300179	-4.56945	4.04441	0.483839
Otu01083	Bacteria	Bacteroidota	Bacteroidia	Bacteroidales	Bacteroidaceae	Phocaeicola	Phocaeicola	0.754779	0.9995	0.722844	0.999119	-0.492039	-0.529745	-0.452665	0.138815	4.31556	0.028259	-4.26641	3.89947	0.483172
Otu01088	Bacteria	Bacillota_A	Clostridia	Oscillospirales	Ruminococcaceae	Anaerotruncus	Anaerotruncus rubiinfantis	0.709878	0.999614	0.744866	1	-0.556798	-0.447488	-0.664368	-0.322363	4.1863	-0.0657617	-4.42302	3.75196	0.464
Otu01095	Bacteria	Bacillota	Bacilli	Lactobacillales	Streptococcaceae	Streptococcus	Streptococcus	0.637731	1	0.605582	0.998416	-0.775502	-1.05423	-0.456392	0.816883	4.44873	0.159917	-3.20983	4.43152	0.421
Otu01096	Bacteria	Bacteroidota	Bacteroidia	Bacteroidales	Bacteroidaceae	Phocaeicola	Phocaeicola	0.743398	1	0.722318	0.999522	-0.440083	-0.469767	-0.42423	0.0868067	4.13901	0.0160524	-4.134	4.10743	0.49
Otu01109	Bacteria	Bacillota_A	Clostridia	Lachnospirales	Lachnospiraceae	Dorea_A	Dorea_A amylophila	0.623028	0.999794	0.630381	0.999632	-0.763642	-0.363601	-1.17109	-0.778495	4.294	-0.154581	-4.44876	3.57308	0.418194
Otu01119	Bacteria	Bacillota_A	Clostridia	Lachnospirales	Lachnospiraceae	Agathobacter	Agathobacter	0.699263	1	0.676872	0.999948	-0.155583	-0.35587	0.0630294	0.341914	4.17211	0.0681255	-4.09652	4.33	0.458847
Otu01127	Bacteria	Fusobacteriota	Fusobacteriia	Fusobacteriales	Fusobacteriaceae	Fusobacterium	Fusobacterium animalis	0.642025	1	0.619582	0.998657	-0.815719	-1.00552	-0.535295	0.773477	4.70068	0.135246	-3.41452	4.92654	0.435333
Otu01129	Bacteria	Bacillota_A	Clostridia	Oscillospirales	Acutalibacteraceae	Ruminococcus_E	Ruminococcus_E bromii_B	0.743144	1	0.743714	0.999922	-0.56891	-0.533966	-0.59061	-0.0797565	4.03074	-0.0157816	-4.13023	4.00774	0.491
Otu01134	Bacteria	Bacillota_A	Clostridia	Oscillospirales	Ruminococcaceae	Gemmiger	Gemmiger qucibialis	0.605143	0.998643	0.560132	0.993493	-0.551673	-0.976907	-0.110051	0.809656	4.07169	0.163768	-3.35278	4.6059	0.409197
Otu01135	Bacteria	Bacillota_A	Clostridia	Oscillospirales	Acutalibacteraceae	Acutalibacter	Acutalibacter stercoravium	0.724641	1	0.788608	1	0.77356	1.03413	0.384934	-0.313334	4.59437	-0.0632793	-4.35353	3.59719	0.471
Otu01151	Bacteria	Bacillota_A	Clostridia	Oscillospirales	Oscillospiraceae	Lawsonibacter	Lawsonibacter asaccharolyticus	0.642671	0.999084	0.664513	0.999632	-0.805902	-0.49477	-1.11518	-0.547783	4.17315	-0.107467	-4.76235	3.53103	0.437521
Otu01155	Bacteria	Bacillota_A	Clostridia	Oscillospirales	Ruminococcaceae	Faecalibacterium	Faecalibacterium prausnitzii_D	0.529986	0.998992	0.476879	0.990543	-0.429775	-0.999342	0.205993	1.21757	4.18675	0.250678	-3.26916	4.83572	0.368544
Otu01160	Bacteria	Bacteroidota	Bacteroidia	Bacteroidales	Bacteroidaceae	Bacteroides	Bacteroides uniformis	0.745155	0.999853	0.759935	0.998634	-0.595562	-0.511082	-0.653676	-0.121485	4.15039	-0.0246196	-4.012	4.0194	0.483172
Otu01167	Bacteria	Pseudomonadota	Alphaproteobacteria	RF32	CAG-239	Scatacola_A	Scatacola_A faecigallinarum	0.62802	0.998816	0.640535	0.99958	-0.780941	-0.398236	-1.09961	-0.724415	4.31504	-0.148522	-4.65578	3.40799	0.416667
Otu01169	Bacteria	Bacillota_A	Clostridia	Oscillospirales	Ruminococcaceae	Ruminococcaceae	Ruminococcaceae	0.687694	1	0.65471	0.998234	-0.763409	-0.933907	-0.566097	0.429663	4.22127	0.0817681	-3.5666	4.10826	0.458333
Otu01171	Bacteria	Bacillota_A	Clostridia	Lachnospirales	Lachnospiraceae	Fusicatenibacter	Fusicatenibacter saccharivorans	0.677644	1	0.698961	1	0.346586	0.57759	0.0749556	-0.460255	3.74822	-0.103561	-5.03439	4.22055	0.440667
Otu01172	Bacteria	Bacillota_A	Clostridia	TANB77	CAG-508	CAG-245	CAG-245 sp000435175	0.690093	0.99967	0.656338	0.998726	-0.776478	-0.974371	-0.581951	0.379488	4.06632	0.072066	-3.87965	4.49418	0.460667
Otu01178	Bacteria	Bacillota_A	Clostridia	Oscillospirales	Oscillospiraceae	Hominicoprocola	Hominicoprocola fusiformis	0.736855	1	0.758511	0.999149	-0.558851	-0.519893	-0.594612	-0.0609693	4.11645	-0.0105738	-4.43754	3.88182	0.492667
Otu01181	Bacteria	Bacillota_A	Clostridia	Oscillospirales	Ruminococcaceae	Faecalibacterium	Faecalibacterium sp900758465	0.698114	0.999602	0.670911	0.996724	-0.7798	-0.935357	-0.604742	0.296757	4.21414	0.0619231	-3.77652	4.12094	0.46851
Otu01184	Bacteria	Bacillota_A	Clostridia	Oscillospirales	Ruminococcaceae	Gemmiger	Gemmiger qucibialis	0.672453	0.999298	0.685483	0.999528	-0.781468	-0.48839	-1.03852	-0.410423	4.04791	-0.0840467	-4.3884	3.85864	0.450183
Otu01186	Bacteria	Bacillota_A	Clostridia	Lachnospirales	Lachnospiraceae	Bariatricus	Bariatricus comes	0.678414	1	0.64474	0.998878	-0.892839	-1.1084	-0.651521	0.34687	4.18441	0.0756349	-3.55747	4.35209	0.456514
Otu01187	Bacteria	Bacillota_A	Clostridia	Oscillospirales	Acutalibacteraceae	Fimenecus	Fimenecus sp000432435	0.456944	0.998346	0.454989	0.998205	-0.322372	0.465368	-1.09679	-1.46248	3.90878	-0.326022	-5.77379	3.17904	0.329333
Otu01195	Bacteria	Bacillota_A	Clostridia	Christensenellales	Aristaeellaceae	Aristaeellaceae	Aristaeellaceae	0.527421	1	0.526545	0.999528	0.381335	0.991699	-0.121255	-1.14073	3.97028	-0.250451	-5.08275	3.10952	0.366667
Otu01196	Bacteria	Bacillota_A	Clostridia	Lachnospirales	Lachnospiraceae	Blautia_A	Blautia_A	0.584194	0.9994	0.597236	0.999896	0.284856	0.704537	-0.123217	-0.867513	3.81651	-0.194647	-5.09144	3.89368	0.393535
Otu01200	Bacteria	Bacillota_A	Clostridia	Lachnospirales	Lachnospiraceae	Blautia_A	Blautia_A	0.603565	0.99981	0.623154	0.999948	-0.752944	-0.415142	-1.06128	-0.86347	4.43909	-0.164979	-4.5206	3.16991	0.411863
Otu01208	Bacteria	Bacillota_A	Clostridia	Oscillospirales	Ruminococcaceae	Ruminococcaceae	Ruminococcaceae	0.623325	0.998905	0.64105	0.999476	-0.712861	-0.321153	-1.06446	-0.703736	4.27823	-0.141327	-4.61023	3.3375	0.420333
Otu01209	Bacteria	Bacillota_A	Clostridia	Oscillospirales	Ruminococcaceae	Ruminococcaceae	Ruminococcaceae	0.714814	1	0.748173	1	0.110926	0.186902	0.052557	-0.296756	4.22052	-0.0565546	-4.62105	3.86072	0.469843
Otu01216	Bacteria	Bacillota_C	Negativicutes	Acidaminococcales	Acidaminococcaceae	Acidaminococcus	Acidaminococcus intestini	0.657576	1	0.675245	0.999	-0.817573	-0.534056	-1.10967	-0.532549	4.00349	-0.110381	-4.42852	3.85301	0.437667
Otu01217	Bacteria	Bacillota_A	Clostridia	Lachnospirales	Lachnospiraceae	Cuneatibacter	Cuneatibacter caecimuris	0.681223	1	0.732279	0.999948	-0.558026	-0.506009	-0.606172	-0.402997	4.66888	-0.073413	-4.14908	3.36989	0.459847
Otu01229	Bacteria	Bacillota_A	Clostridia	Lachnospirales	Lachnospiraceae	Agathobacter	Agathobacter rectalis	0.631125	0.999936	0.659883	0.998971	-0.81903	-0.486829	-1.133	-0.638463	4.12059	-0.134116	-4.48343	3.706	0.427333
Otu01230	Bacteria	Bacteroidota	Bacteroidia	Bacteroidales	Bacteroidaceae	Alloprevotella	Alloprevotella timonensis	0.625482	0.999603	0.646009	0.999948	-0.747834	-0.387493	-1.05927	-0.785699	4.40726	-0.154859	-4.69945	3.47099	0.416
Otu01234	Bacteria	Bacillota_A	Clostridia	Lachnospirales	Lachnospiraceae	Fusicatenibacter	Fusicatenibacter saccharivorans	0.450072	0.998173	0.37534	0.981689	-0.235246	-1.00483	0.64584	1.50216	3.8952	0.33779	-2.62608	5.70702	0.327224
Otu01236	Bacteria	Bacillota_A	Clostridia	Lachnospirales	Lachnospiraceae	Lachnospiraceae	Lachnospiraceae	0.706094	1	0.670848	0.998297	-0.284947	-0.476125	-0.0789452	0.345953	3.91278	0.0748426	-3.72997	4.48347	0.455333
Otu01239	Bacteria	Bacillota_A	Clostridia	Lachnospirales	Lachnospiraceae	Blautia_A	Blautia_A	0.738127	1	0.767294	0.999632	-0.55568	-0.452922	-0.644176	-0.117699	4.22774	-0.0242161	-4.32284	4.28499	0.488333
Otu01241	Bacteria	Bacteroidota	Bacteroidia	Bacteroidales	Bacteroidaceae	Bacteroides	Bacteroides sp902362375	0.654785	1	0.622011	0.998855	0.286922	0.0183371	0.574924	0.493666	3.61068	0.110985	-3.87756	4.98238	0.442186
Otu01246	Bacteria	Actinomycetota	Actinomycetes	Actinomycetales	Bifidobacteriaceae	Bifidobacterium	Bifidobacterium	0.453414	0.997815	0.385794	0.980888	-0.206429	-1.02151	0.605605	1.50764	4.01996	0.318498	-2.97082	5.65367	0.334333
Otu01248	Bacteria	Actinomycetota	Coriobacteriia	Coriobacteriales	Eggerthellaceae	Raoultibacter	Raoultibacter timonensis	0.714621	1	0.735009	0.999858	-0.556207	-0.430578	-0.68082	-0.346707	4.31502	-0.0676472	-4.16916	3.67369	0.464179
Otu01249	Bacteria	Bacillota_A	Clostridia	Lachnospirales	Lachnospiraceae	Agathobacter	Agathobacter	0.645615	0.998694	0.651323	0.998939	-0.736824	-0.38447	-1.04642	-0.674797	4.23154	-0.148254	-4.7581	3.43864	0.419
Otu01253	Bacteria	Bacillota_A	Clostridia	Oscillospirales	Oscillospiraceae	CAG-170	CAG-170	0.59198	0.999991	0.615459	0.99949	-0.756144	-0.311293	-1.12617	-0.962377	4.37786	-0.190206	-4.96701	3.43944	0.400866
Otu01256	Bacteria	Bacillota_I	Bacilli_A	Erysipelotrichales	Coprobacillaceae	Catenibacterium	Catenibacterium mitsuokai	0.581277	0.999695	0.513758	0.993851	-0.511341	-1.04746	0.0880424	1.01067	4.19104	0.217124	-3.17102	4.45047	0.384333
Otu01259	Bacteria	Bacillota_A	Clostridia	Lachnospirales	Lachnospiraceae	Lachnospira	Lachnospira	0.655713	0.999782	0.671703	0.998792	-0.84309	-0.543081	-1.14514	-0.584525	4.1421	-0.121136	-4.77764	3.63044	0.435333
Otu01263	Bacteria	Bacillota_A	Clostridia	Oscillospirales	Acutalibacteraceae	Fimenecus	Fimenecus sp000432435	0.737008	1	0.710701	0.998342	-0.489424	-0.537484	-0.43121	0.147231	4.43693	0.0297392	-3.93283	4.25162	0.482839
Otu01264	Bacteria	Bacillota_C	Negativicutes	Acidaminococcales	Acidaminococcaceae	Phascolarctobacterium	Phascolarctobacterium faecium	0.628942	0.999918	0.603424	0.99755	-0.782583	-1.032	-0.471654	0.753816	4.44225	0.148536	-3.42076	4.21126	0.427667
Otu01276	Bacteria	Bacillota_A	Clostridia	Lachnospirales	Lachnospiraceae	Coprococcus	Coprococcus aceti	0.628205	0.999213	0.638251	0.999528	-0.784465	-0.365386	-1.1368	-0.822903	4.41815	-0.159196	-4.65426	3.63808	0.416195
Otu01286	Bacteria	Bacteroidota	Bacteroidia	Bacteroidales	Bacteroidaceae	Phocaeicola	Phocaeicola coprocola	0.493121	0.999939	0.493102	0.998415	-0.475255	0.288445	-1.1562	-1.38487	4.20558	-0.278756	-5.40836	3.10635	0.353216
Otu01287	Bacteria	Bacillota_A	Clostridia	Oscillospirales	Acutalibacteraceae	Fimenecus	Fimenecus sp000432435	0.566903	0.998985	0.518409	0.992159	-0.513549	-1.06108	0.0557306	1.11825	4.21097	0.224766	-3.31031	5.15591	0.383667
Otu01296	Bacteria	Bacillota_A	Clostridia	Lachnospirales	Lachnospiraceae	Lachnospiraceae	Lachnospiraceae	0.762738	1	0.751009	1	-0.170837	-0.304765	-0.0634146	0.0217597	4.12435	0.00604444	-3.87639	4.13514	0.497333
Otu01304	Bacteria	Bacillota_A	Clostridia	Lachnospirales	Lachnospiraceae	Agathobacter	Agathobacter rectalis	0.601265	0.999096	0.557128	0.990837	-0.563412	-1.04453	-0.104606	0.825066	4.08476	0.178951	-3.73128	4.94312	0.402866
Otu01305	Bacteria	Bacillota_A	Clostridia	Lachnospirales	Lachnospiraceae	Blautia_A	Blautia_A	0.49276	0.999181	0.487461	0.999528	-0.512066	0.338529	-1.14073	-1.51118	4.35785	-0.307114	-5.48925	3.08922	0.353549
Otu01310	Bacteria	Bacillota_A	Clostridia	Oscillospirales	Butyricicoccaceae	Pseudobutyricicoccus	Pseudobutyricicoccus	0.660048	1	0.606277	0.998017	-0.26704	-0.539687	0.0401478	0.751415	4.40823	0.153013	-3.30873	4.63468	0.423525
Otu01311	Bacteria	Bacillota_A	Clostridia	Lachnospirales	Lachnospiraceae	Blautia_A	Blautia_A obeum	0.480598	0.999218	0.433483	0.9878	-0.306684	-1.06325	0.402569	1.26013	3.74354	0.285288	-3.32701	5.57513	0.347884
Otu01315	Bacteria	Bacteroidota	Bacteroidia	Bacteroidales	Bacteroidaceae	Phocaeicola	Phocaeicola sartorii	0.677395	1	0.64384	0.999284	-0.795828	-0.987616	-0.60565	0.468193	4.09467	0.0996008	-3.85415	4.55913	0.453182
Otu01320	Bacteria	Actinomycetota	Actinomycetes	Actinomycetales	Bifidobacteriaceae	Bifidobacterium	Bifidobacterium	0.598335	0.999601	0.609959	0.99958	-0.797181	-0.33992	-1.20105	-0.896828	4.3789	-0.173783	-4.88149	3.31442	0.402333
Otu01323	Bacteria	Actinomycetota	Coriobacteriia	Coriobacteriales	Eggerthellaceae	Senegalimassilia	Senegalimassilia anaerobia	0.712696	1	0.730175	1	-0.522712	-0.361	-0.648199	-0.338022	4.22438	-0.0664764	-4.19158	3.97453	0.464333
Otu01324	Bacteria	Bacillota_A	Clostridia	Lachnospirales	Lachnospiraceae	Blautia_A	Blautia_A wexlerae	0.645383	1	0.663134	0.999778	-0.841353	-0.51935	-1.18036	-0.613012	4.09726	-0.12745	-4.83918	3.773	0.429667
Otu01326	Bacteria	Bacillota_A	Clostridia	Oscillospirales	Ruminococcaceae	Anaerotruncus	Anaerotruncus colihominis	0.763756	1	0.778147	1	-0.422702	-0.355721	-0.48841	-0.0758618	4.25088	-0.017382	-3.97503	3.93491	0.49117
Otu01330	Bacteria	Bacillota_I	Bacilli_A	Erysipelotrichales	Coprobacillaceae	Catenibacterium	Catenibacterium mitsuokai	0.646242	1	0.615684	0.998098	-0.714023	-0.97619	-0.447566	0.558094	4.14556	0.121247	-3.75713	4.52985	0.435
Otu01343	Bacteria	Bacillota_A	Clostridia	Eubacteriales	Anaerofustaceae	Anaerofustis	Anaerofustis stercorihominis_A	0.604989	0.998227	0.559348	0.996573	-0.60153	-1.04005	-0.163509	0.79516	4.0607	0.167498	-3.46405	4.91541	0.407
Otu01348	Bacteria	Bacillota_A	Clostridia	Oscillospirales	Ruminococcaceae	Gemmiger	Gemmiger formicilis	0.477202	0.999301	0.384325	0.992631	0.263411	-0.462729	1.15292	1.41503	3.93694	0.311341	-3.04306	5.96043	0.330333
Otu01349	Bacteria	Bacillota_A	Clostridia	Lachnospirales	Lachnospiraceae	Blautia_A	Blautia_A obeum	0.693559	1	0.686301	0.998948	0.998299	0.79531	1.16111	0.315011	3.54471	0.0734877	-4.03237	4.95803	0.461667
Otu01351	Bacteria	Bacillota_A	Clostridia	Oscillospirales	Ruminococcaceae	HUN007	HUN007 sp016296165	0.627511	1	0.590368	0.997209	-0.262151	-0.550801	0.0861121	0.766793	4.40063	0.155522	-3.42933	4.54296	0.424
Otu01354	Bacteria	Bacillota_C	Negativicutes	Acidaminococcales	Acidaminococcaceae	Phascolarctobacterium	Phascolarctobacterium faecium	0.686814	1	0.650426	0.998246	-0.782796	-0.976889	-0.591329	0.399912	4.14862	0.08285	-3.78212	4.35782	0.454667
Otu01359	Bacteria	Bacillota_A	Clostridia	TANB77	CAG-508	CAG-269	CAG-269 sp003525075	0.69508	1	0.658714	0.997467	-0.840131	-1.00384	-0.669994	0.362176	4.24267	0.0727202	-3.9332	4.21075	0.460513
Otu01364	Bacteria	Bacillota_A	Clostridia	Oscillospirales	Acutalibacteraceae	Ruminococcus_E	Ruminococcus_E sp934476515	0.703023	0.999972	0.674201	0.997842	-0.790651	-0.959772	-0.631489	0.285909	4.19902	0.0559681	-3.82021	4.52132	0.467178
Otu01366	Bacteria	Actinomycetota	Coriobacteriia	Coriobacteriales	Eggerthellaceae	Eggerthella	Eggerthella lenta	0.699406	0.999546	0.665658	0.997012	-0.781285	-0.952349	-0.623514	0.276386	4.12022	0.0600407	-3.83841	4.28625	0.469667
Otu01370	Bacteria	Bacillota_A	Clostridia	Lachnospirales	Lachnospiraceae	Agathobacter	Agathobacter	0.696205	0.999167	0.655377	0.996054	-0.8436	-0.997906	-0.670467	0.428215	4.18984	0.0845678	-3.85096	4.43503	0.453182
Otu01374	Bacteria	Bacteroidota	Bacteroidia	Bacteroidales	Bacteroidaceae	Bacteroides	Bacteroides	0.670224	1	0.631801	0.997654	-0.760398	-0.992513	-0.525034	0.53578	4.32898	0.105395	-3.63207	4.30013	0.446
Otu01378	Bacteria	Bacillota_A	Clostridia	Oscillospirales	Ruminococcaceae	Anaerotruncus	Anaerotruncus	0.66396	1	0.639452	0.996691	-0.814439	-1.06741	-0.54179	0.47055	4.20621	0.0957639	-3.45979	4.78265	0.449
Otu01386	Bacteria	Bacteroidota	Bacteroidia	Bacteroidales	Marinifilaceae	Butyricimonas	Butyricimonas	0.664848	1	0.631063	0.998513	-0.753116	-0.988848	-0.534032	0.568671	4.34104	0.107048	-3.99271	4.28991	0.443667
Otu01397	Bacteria	Bacillota_A	Clostridia	Oscillospirales	Acutalibacteraceae	Acutalibacteraceae	Acutalibacteraceae	0.690919	0.999506	0.664675	0.995129	-0.80216	-0.998396	-0.615145	0.396751	4.14571	0.0819706	-3.90326	4.14889	0.456514
Otu01398	Bacteria	Bacillota_A	Clostridia	Lachnospirales	Lachnospiraceae	Ventrisoma	Ventrisoma faecale	0.745105	0.999459	0.722019	0.998998	0.0206952	-0.0265177	0.0585569	0.145789	3.94187	0.0302543	-4.01997	4.16714	0.481333
Otu01399	Bacteria	Actinomycetota	Actinomycetes	Actinomycetales	Bifidobacteriaceae	Bifidobacterium	Bifidobacterium	0.682855	0.999982	0.656017	0.997739	-0.843093	-1.03721	-0.648477	0.37719	4.13095	0.0790602	-3.76507	4.23205	0.457333
Otu01405	Bacteria	Bacillota_A	Clostridia	Oscillospirales	Acutalibacteraceae	Ruminococcus_E	Ruminococcus_E sp934476515	0.680249	1	0.701933	0.999781	-0.116723	0.160296	-0.365625	-0.523044	4.10698	-0.110853	-4.20256	3.67767	0.442667
Otu01407	Bacteria	Bacillota_A	Clostridia	Oscillospirales	Ruminococcaceae	Gemmiger	Gemmiger formicilis	0.524422	0.999059	0.520621	0.998671	-0.5265	0.19514	-1.12976	-1.32763	4.21049	-0.259571	-5.10893	3.27392	0.35988
Otu01411	Bacteria	Bacillota_A	Clostridia	Lachnospirales	Lachnospiraceae	Agathobacter	Agathobacter rectalis	0.601626	0.999769	0.619816	1	-0.774998	-0.397398	-1.11674	-0.940191	4.34859	-0.182201	-4.3824	3.31549	0.407531
Otu01420	Bacteria	Bacillota_A	Clostridia	Oscillospirales	Ruminococcaceae	Ruminococcaceae	Ruminococcaceae	0.655995	1	0.61753	0.998764	-0.770454	-0.978052	-0.522062	0.612799	4.42468	0.125954	-3.36807	4.01419	0.439667
Otu01422	Bacteria	Bacteroidota	Bacteroidia	Bacteroidales	Bacteroidaceae	Phocaeicola	Phocaeicola	0.627391	0.998985	0.645641	0.998738	-0.761141	-0.419065	-1.06244	-0.777118	4.36537	-0.151131	-4.59039	3.51969	0.41986
Otu01430	Bacteria	Bacteroidota	Bacteroidia	Bacteroidales	Bacteroidaceae	Bacteroides	Bacteroides	0.716565	1	0.737314	1	-0.500664	-0.374088	-0.6291	-0.290564	4.17243	-0.0561801	-4.79942	4.01329	0.467511
Otu01432	Bacteria	Bacillota_A	Clostridia	Lachnospirales	Lachnospiraceae	Mediterraneibacter	Mediterraneibacter faecis	0.664326	1	0.695742	1	-0.142332	0.209851	-0.554776	-0.66407	4.36887	-0.130316	-4.79089	3.3415	0.437
Otu01436	Bacteria	Bacillota_A	Clostridia	Lachnospirales	Lachnospiraceae	Bariatricus	Bariatricus	0.611273	0.999327	0.62468	0.999413	-0.759002	-0.396506	-1.10091	-0.85438	4.33734	-0.166373	-4.75854	3.43923	0.411333
Otu01438	Bacteria	Bacillota_A	Clostridia	Lachnospirales	Lachnospiraceae	Fusicatenibacter	Fusicatenibacter saccharivorans	0.7666	1	0.752794	1	-0.163249	-0.342883	-0.0225898	0.09392	4.33926	0.016698	-3.791	4.37382	0.491836
Otu01441	Bacteria	Bacillota_A	Clostridia	Oscillospirales	Ruminococcaceae	Ruminococcaceae	Ruminococcaceae	0.536553	0.999136	0.544162	0.998855	-0.470851	0.123709	-1.0658	-1.1216	4.06561	-0.231927	-4.71269	3.08218	0.370543
Otu01443	Bacteria	Bacillota_A	Clostridia	Peptostreptococcales	Peptostreptococcaceae	Intestinibacter	Intestinibacter bartlettii	0.689929	1	0.663143	0.997109	-0.78809	-0.992195	-0.600431	0.329413	4.1551	0.0654994	-3.95323	4.3759	0.460667
Otu01444	Bacteria	Bacillota_A	Clostridia	Lachnospirales	Lachnospiraceae	Lachnoclostridium_B	Lachnoclostridium_B ammoniilytica	0.636813	1	0.651699	0.999739	-0.839235	-0.502862	-1.17816	-0.638863	4.26753	-0.124824	-4.48415	3.63612	0.432856
Otu01445	Bacteria	Bacillota_A	Clostridia	Oscillospirales	Oscillospiraceae	Vermiculatibacterium	Vermiculatibacterium sp900543935	0.762831	1	0.775998	0.99958	0.144031	0.158136	0.123181	-0.0575787	4.03278	-0.0113059	-4.38992	4.27373	0.493667
Otu01455	Bacteria	Bacillota_A	Clostridia	Lachnospirales	Lachnospiraceae	Blautia_A	Blautia_A	0.687542	1	0.646413	0.996636	-0.741523	-0.91628	-0.504142	0.453183	4.24043	0.0934114	-3.74884	4.39567	0.447517
Otu01456	Bacteria	Bacillota_A	Clostridia	Oscillospirales	Oscillospiraceae	Vescimonas	Vescimonas sp000435555	0.683117	1	0.650149	0.996782	-0.816035	-1.04354	-0.600909	0.489055	4.19676	0.0991029	-3.69364	4.15652	0.447184
Otu01472	Bacteria	Bacillota_A	Clostridia	Lachnospirales	Lachnospiraceae	Blautia_A	Blautia_A	0.643529	0.999258	0.608838	0.997066	-0.75138	-1.07171	-0.431575	0.695112	4.29003	0.134962	-3.62837	4.29575	0.426
Otu01476	Bacteria	Bacillota_A	Clostridia	Oscillospirales	Acutalibacteraceae	Acutalibacteraceae	Acutalibacteraceae	0.772748	1	0.761394	1	-0.411539	-0.352704	-0.48322	-0.0516846	4.34722	-0.011485	-4.2356	3.84326	0.495501
Otu01478	Bacteria	Actinomycetota	Actinomycetes	Actinomycetales	Actinomycetaceae	Actinomyces	Actinomyces sp001278845	0.576141	0.999628	0.519385	0.994433	-0.535424	-1.00664	0.0267346	1.03785	4.10013	0.213187	-3.30097	4.92028	0.392869
Otu01480	Bacteria	Bacteroidota	Bacteroidia	Bacteroidales	Bacteroidaceae	Phocaeicola	Phocaeicola coprocola	0.628119	0.999791	0.64669	0.999528	-0.232326	0.174135	-0.615781	-0.727334	4.02656	-0.151009	-4.94808	3.70792	0.421333
Otu01481	Bacteria	Bacillota_A	Clostridia	Lachnospirales	Lachnospiraceae	Lachnospiraceae	Lachnospiraceae	0.5492	1	0.488234	0.995812	-0.509059	-1.05338	0.091224	1.10849	4.17632	0.23449	-3.42132	4.81482	0.381
Otu01490	Bacteria	Bacillota_A	Clostridia	Lachnospirales	Lachnospiraceae	Blautia_A	Blautia_A wexlerae	0.680936	1	0.647918	0.99753	-0.798087	-1.05027	-0.560974	0.455429	4.14159	0.0908556	-4.06958	4.31589	0.451333
Otu01499	Bacteria	Bacillota_A	Clostridia	Lachnospirales	Lachnospiraceae	Bariatricus	Bariatricus comes	0.700573	0.999572	0.670108	0.996491	-0.82254	-0.998459	-0.623906	0.296592	4.18245	0.0664623	-4.03398	4.42595	0.465333
Otu01500	Bacteria	Bacillota_A	Clostridia	Lachnospirales	Lachnospiraceae	Blautia_A	Blautia_A	0.687675	1	0.645522	0.996077	-0.844572	-1.07461	-0.612356	0.408754	4.20744	0.0778845	-3.81367	4.24606	0.456848
Otu01502	Bacteria	Bacillota_A	Clostridia	Oscillospirales	Oscillospiraceae	Vescimonas	Vescimonas sp000435555	0.646052	1	0.612141	0.995125	-0.730837	-0.976731	-0.454947	0.664412	4.34295	0.131295	-3.61222	4.31612	0.432
Otu01504	Bacteria	Bacillota_A	Clostridia	Lachnospirales	Lachnospiraceae	Coprococcus	Coprococcus aceti	0.726524	1	0.699641	0.998948	-0.502628	-0.581688	-0.423376	0.261637	4.30268	0.0574844	-4.15577	4.16807	0.472176
Otu01512	Bacteria	Bacillota_A	Clostridia	Oscillospirales	Acutalibacteraceae	Fimenecus	Fimenecus sp000432435	0.597503	0.999778	0.556738	0.995655	-0.579792	-1.0451	-0.148474	0.871753	4.05588	0.172106	-3.27741	5.12414	0.405865
Otu01515	Bacteria	Bacillota_A	Clostridia	Oscillospirales	Ruminococcaceae	Ruminococcaceae	Ruminococcaceae	0.546291	0.997906	0.49624	0.989834	-0.515778	-1.05445	0.110736	1.128	4.18057	0.238677	-3.26519	4.59163	0.377333
Otu01520	Bacteria	Bacillota_A	Clostridia	Oscillospirales	Oscillospiraceae	Hominicoprocola	Hominicoprocola fusiformis	0.731184	1	0.755654	1	-0.46923	-0.345205	-0.57221	-0.263691	4.24629	-0.0531867	-3.61965	3.74364	0.476508
Otu01525	Bacteria	Bacillota_A	Clostridia	Oscillospirales	Ruminococcaceae	Ruminococcaceae	Ruminococcaceae	0.647525	0.999538	0.613353	0.995065	-0.779664	-1.06801	-0.452634	0.663531	4.24774	0.130511	-3.58053	4.60084	0.425
Otu01528	Bacteria	Bacillota_A	Clostridia	Lachnospirales	Lachnospiraceae	Agathobacter	Agathobacter	0.544486	0.998617	0.540693	0.998562	-0.559683	0.135488	-1.12506	-1.21285	4.07305	-0.249343	-5.43912	3.18746	0.370333
Otu01529	Bacteria	Bacillota_A	Clostridia	Oscillospirales	Ruminococcaceae	Ruminiclostridium_E	Ruminiclostridium_E	0.697059	0.999967	0.670699	0.998948	-0.839722	-0.974055	-0.695963	0.30397	4.14276	0.0654388	-3.96465	4.45224	0.468
Otu01535	Bacteria	Bacteroidota	Bacteroidia	Bacteroidales	Tannerellaceae	Parabacteroides	Parabacteroides johnsonii	0.751825	1	0.733539	0.999422	-0.543314	-0.54535	-0.542154	0.122797	4.17612	0.0260243	-4.20366	4.05522	0.486504
Otu01543	Bacteria	Bacillota_A	Clostridia	Lachnospirales	Lachnospiraceae	Blautia_A	Blautia_A sp900066335	0.509378	1	0.520011	0.999896	-0.481705	0.202758	-1.06815	-1.405	4.27305	-0.279931	-5.28778	3.12117	0.362
Otu01546	Bacteria	Bacillota_A	Clostridia	Lachnospirales	Lachnospiraceae	Lachnospiraceae	Lachnospiraceae	0.694377	1	0.658861	0.998521	-0.804695	-1.00287	-0.563414	0.367193	4.14491	0.0729044	-3.89967	4.46075	0.459
Otu01551	Bacteria	Bacteroidota	Bacteroidia	Bacteroidales	Bacteroidaceae	Phocaeicola	Phocaeicola sp959599425	0.675785	0.999352	0.64092	0.997257	-0.771642	-1.01062	-0.505246	0.507835	4.36737	0.099408	-4.04861	4.74756	0.449667
Otu01554	Bacteria	Bacillota_A	Clostridia	Lachnospirales	Lachnospiraceae	Agathobacter	Agathobacter rectalis	0.644019	1	0.653242	0.999476	-0.813312	-0.509678	-1.11558	-0.619923	4.15256	-0.124598	-4.70401	3.91021	0.428191
Otu01560	Bacteria	Bacillota_A	Clostridia	Lachnospirales	Lachnospiraceae	Fusicatenibacter	Fusicatenibacter saccharivorans	0.688133	0.999204	0.658359	0.994388	-0.786744	-1.02402	-0.570548	0.392284	4.18334	0.0777028	-3.73338	4.46174	0.453515
Otu01576	Bacteria	Bacillota_A	Clostridia	Lachnospirales	Lachnospiraceae	Anthropogastromicrobium	Anthropogastromicrobium aceti	0.651272	0.999715	0.61039	0.996067	-0.747875	-1.04587	-0.428251	0.615436	4.27653	0.116048	-3.67211	4.49352	0.431333
Otu01579	Bacteria	Bacillota_A	Clostridia	Lachnospirales	Lachnospiraceae	Agathobacter	Agathobacter	0.686991	1	0.654361	0.997662	-0.802001	-1.01651	-0.60713	0.346888	4.16265	0.0698269	-3.5995	4.41729	0.464333
Otu01583	Bacteria	Bacillota_I	Bacilli_A	Erysipelotrichales	Erysipelotrichaceae	Eubacterium_P	Eubacterium_P hominis	0.46974	0.999277	0.460574	0.999655	0.10814	0.926815	-0.674648	-1.35637	3.84326	-0.310241	-5.81652	3.09622	0.331223
Otu01584	Bacteria	Bacteroidota	Bacteroidia	Bacteroidales	Marinifilaceae	Butyricimonas	Butyricimonas virosa	0.607848	0.998685	0.625071	0.999528	-0.79233	-0.437465	-1.11933	-0.887597	4.43607	-0.171309	-4.94204	3.34846	0.412196
Otu01585	Bacteria	Bacillota_A	Clostridia	Oscillospirales	Acutalibacteraceae	Ruminococcus_E	Ruminococcus_E	0.631219	0.998655	0.647506	0.999706	-0.735424	-0.363323	-1.06275	-0.733168	4.27757	-0.140678	-4.76381	3.58749	0.422859
Otu01588	Bacteria	Bacillota_A	Clostridia	Lachnospirales	Lachnospiraceae	Blautia_A	Blautia_A	0.701593	1	0.728541	1	-0.495279	-0.377898	-0.597184	-0.445122	4.46348	-0.0882437	-4.23898	3.58948	0.454848
Otu01591	Bacteria	Bacillota_I	Bacilli_A	Erysipelotrichales	Erysipelotrichaceae	Clostridium_AQ	Clostridium_AQ	0.566446	0.999633	0.573017	0.999896	-0.16174	0.483787	-0.605803	-1.115	4.4012	-0.212812	-4.76848	3.16392	0.38887
Otu01592	Bacteria	Bacillota_A	Clostridia	Oscillospirales	Ruminococcaceae	Faecalibacterium	Faecalibacterium	0.686111	0.999506	0.666677	0.997919	-0.804503	-0.980686	-0.630928	0.380623	4.13222	0.0762403	-3.99078	4.14465	0.460513
Otu01599	Bacteria	Bacillota_A	Clostridia	Lachnospirales	Lachnospiraceae	Coprococcus	Coprococcus eutactus	0.675201	1	0.637061	0.99642	-0.807029	-1.08647	-0.586538	0.439846	4.20097	0.0966861	-4.00932	4.24361	0.449333
Otu01601	Bacteria	Bacillota_A	Clostridia	Oscillospirales	Acutalibacteraceae	Ruminococcus_E	Ruminococcus_E	0.534579	0.999896	0.455307	0.996043	0.159335	-0.492709	0.829143	1.16454	3.86516	0.257396	-3.70501	5.48434	0.36088
Otu01609	Bacteria	Bacillota_A	Clostridia	Oscillospirales	Acutalibacteraceae	Ruminococcus_E	Ruminococcus_E sp934476515	0.529607	1	0.464284	0.99078	-0.445037	-1.02005	0.253104	1.35808	4.30453	0.269652	-3.27663	4.90644	0.363545
Otu01613	Bacteria	Bacillota_A	Clostridia	Lachnospirales	Lachnospiraceae	Lachnospira	Lachnospira eligens_A	0.664236	0.999031	0.629197	0.995328	-0.814936	-1.07952	-0.588647	0.527588	4.08197	0.115353	-3.68352	4.57756	0.441853
Otu01632	Bacteria	Bacillota_A	Clostridia	Oscillospirales	Ruminococcaceae	Gemmiger	Gemmiger qucibialis	0.615807	0.999581	0.630314	0.99958	-0.816723	-0.399844	-1.17834	-0.821695	4.31806	-0.157334	-4.86738	3.60591	0.419667
Otu01639	Bacteria	Bacillota_A	Clostridia	Lachnospirales	Lachnospiraceae	Blautia_A	Blautia_A obeum	0.548469	0.999566	0.484245	0.988806	-0.46358	-1.03878	0.218113	1.28581	4.26484	0.259322	-3.30128	5.06292	0.368333
Otu01659	Bacteria	Bacillota	Bacilli	Lactobacillales	Lactobacillaceae	Fructobacillus	Fructobacillus pseudoficulneus	0.739075	1	0.721132	0.999542	-0.538586	-0.571187	-0.49718	0.139617	4.24909	0.0299209	-4.0018	4.11406	0.483839
Otu01664	Bacteria	Bacillota_A	Clostridia	Lachnospirales	Lachnospiraceae	Lachnospira	Lachnospira sp000436475	0.661068	0.999043	0.684673	0.999706	-0.845605	-0.571093	-1.07322	-0.520607	4.27951	-0.105987	-4.77812	3.68494	0.439333
Otu01669	Bacteria	Bacillota_A	Clostridia	Christensenellales	Aristaeellaceae	Ventricola	Ventricola sp900542395	0.74143	1	0.773623	1	-0.451859	-0.401618	-0.503536	-0.221317	4.35866	-0.0422732	-4.13769	3.90631	0.479667
Otu01687	Bacteria	Bacillota_A	Clostridia	Lachnospirales	Lachnospiraceae	Anaerobutyricum	Anaerobutyricum faecale	0.642077	0.998515	0.659563	0.999045	-0.807538	-0.449423	-1.15265	-0.626665	4.14317	-0.126136	-4.52239	3.64917	0.432522
Otu01697	Bacteria	Bacillota_A	Clostridia	Lachnospirales	Lachnospiraceae	Blautia_A	Blautia_A wexlerae	0.655652	1	0.672703	0.99958	-0.783507	-0.500778	-1.07788	-0.527801	4.21618	-0.110232	-4.32859	3.63273	0.435855
Otu01711	Bacteria	Bacillota_A	Clostridia	Oscillospirales	Oscillospiraceae	Oscillospiraceae	Oscillospiraceae	0.681149	1	0.643056	0.997924	-0.786115	-0.987642	-0.57657	0.300131	4.15487	0.0642967	-3.74904	4.42728	0.462512
Otu01724	Bacteria	Bacillota_A	Clostridia	Lachnospirales	Lachnospiraceae	Bariatricus	Bariatricus comes	0.636968	0.999197	0.655422	0.999758	-0.849891	-0.54462	-1.18876	-0.640712	4.24492	-0.129185	-4.49717	3.6125	0.433667
Otu01725	Bacteria	Bacillota_A	Clostridia	Oscillospirales	Ruminococcaceae	Gemmiger	Gemmiger qucibialis	0.643966	1	0.661017	0.999948	-0.225981	0.122575	-0.583952	-0.714837	4.09892	-0.145609	-5.04476	3.61379	0.421193
Otu01730	Bacteria	Bacillota_A	Clostridia	Lachnospirales	Lachnospiraceae	Lachnoclostridium_B	Lachnoclostridium_B ammoniilytica	0.567943	1	0.517223	0.992356	-0.513797	-1.02361	0.0724407	0.9755	4.18055	0.196562	-3.15726	5.25101	0.389204
Otu01732	Bacteria	Bacteroidota	Bacteroidia	Bacteroidales	Bacteroidaceae	Bacteroidaceae	Bacteroidaceae	0.678879	0.99983	0.688974	0.998971	-0.802599	-0.590237	-1.00201	-0.437105	4.09872	-0.0906608	-4.20833	3.86702	0.449667
Otu01734	Bacteria	Bacteroidota	Bacteroidia	Bacteroidales	Bacteroidaceae	Phocaeicola	Phocaeicola vulgatus	0.673159	1	0.631074	0.998969	-0.786173	-1.01933	-0.53233	0.561627	4.29986	0.103311	-3.65042	4.71112	0.443186
Otu01741	Bacteria	Bacillota_A	Clostridia	Lachnospirales	Lachnospiraceae	Anaerobutyricum	Anaerobutyricum hallii	0.681725	1	0.642634	0.997003	-0.866645	-1.1107	-0.619942	0.424031	4.17516	0.0869361	-3.51916	4.49382	0.453515
Otu01742	Bacteria	Bacillota_A	Clostridia	Oscillospirales	Acutalibacteraceae	CAG-217	CAG-217 sp000436335	0.662907	0.999761	0.626087	0.997396	-0.789255	-1.02623	-0.543514	0.612432	4.47897	0.120887	-3.64576	4.46169	0.437
Otu01759	Bacteria	Bacillota_A	Clostridia	Lachnospirales	Lachnospiraceae	Blautia_A	Blautia_A	0.683767	1	0.649372	0.997497	-0.801113	-0.993386	-0.596892	0.418521	4.11031	0.0888199	-3.88426	4.48331	0.455667
Otu01761	Bacteria	Bacteroidota	Bacteroidia	Bacteroidales	Marinifilaceae	Butyricimonas	Butyricimonas paravirosa	0.688298	0.999395	0.658736	0.998162	-0.845173	-1.02929	-0.667975	0.33954	4.11979	0.0697146	-3.78336	4.24173	0.46118
Otu01763	Bacteria	Bacteroidota	Bacteroidia	Bacteroidales	Tannerellaceae	Parabacteroides	Parabacteroides distasonis	0.658688	0.99908	0.67468	0.99916	-0.787742	-0.481499	-1.07928	-0.530439	4.06807	-0.11333	-4.79399	3.91399	0.436333
Otu01773	Bacteria	Bacillota_A	Clostridia	Lachnospirales	Lachnospiraceae	Coprococcus	Coprococcus aceti	0.752873	1	0.78071	0.999843	-0.472671	-0.442742	-0.526379	-0.162949	4.34005	-0.0300306	-4.0882	3.83409	0.482667
Otu01776	Bacteria	Bacillota_A	Clostridia	Lachnospirales	Lachnospiraceae	Eubacterium_I	Eubacterium_I ramulus	0.698472	0.998497	0.660171	0.994185	-0.821729	-1.0291	-0.604824	0.37846	4.13265	0.0860981	-3.7072	4.204	0.453667
Otu01780	Bacteria	Bacillota_A	Clostridia	TANB77	CAG-508	CAG-269	CAG-269 sp003525075	0.549604	0.999832	0.558855	0.999287	-0.558485	0.011624	-1.10137	-1.04075	4.00074	-0.218186	-4.99786	3.3096	0.387667
Otu01785	Bacteria	Bacillota_A	Clostridia	Lachnospirales	Lachnospiraceae	Lachnospiraceae	Lachnospiraceae	0.752793	1	0.725595	0.999424	-0.519093	-0.559341	-0.483549	0.122666	4.25746	0.0225637	-4.11723	4.13754	0.483505
Otu01788	Bacteria	Bacillota_A	Clostridia	Lachnospirales	Lachnospiraceae	Blautia	Blautia sp900541955	0.649147	0.999333	0.673152	0.998734	-0.849436	-0.537357	-1.14222	-0.550628	4.17771	-0.110525	-4.43703	3.75753	0.437667
Otu01792	Bacteria	Bacillota_A	Clostridia	Oscillospirales	Ruminococcaceae	Faecalibacterium	Faecalibacterium prausnitzii_I	0.729177	0.999388	0.757777	0.997965	-0.563432	-0.495206	-0.668488	-0.196029	4.07655	-0.0413438	-4.24354	4.05921	0.477174
Otu01794	Bacteria	Bacillota_A	Clostridia	Lachnospirales	Lachnospiraceae	Anaerobutyricum	Anaerobutyricum soehngenii	0.691551	1	0.657632	0.996552	-0.824954	-1.01596	-0.646126	0.363081	4.24728	0.0670739	-3.57894	4.32248	0.459
Otu01796	Bacteria	Bacillota_A	Clostridia	Lachnospirales	Lachnospiraceae	Lachnospiraceae	Lachnospiraceae	0.666639	1	0.675699	0.999264	-0.755626	-0.475733	-1.06728	-0.578423	4.10586	-0.114677	-4.3094	3.7376	0.437521
Otu01798	Bacteria	Bacteroidota	Bacteroidia	Bacteroidales	Bacteroidaceae	Bacteroides	Bacteroides	0.639916	0.999602	0.658911	0.999638	-0.842974	-0.541219	-1.12218	-0.557764	4.21057	-0.123886	-4.68182	3.5459	0.438
Otu01803	Bacteria	Bacillota_A	Clostridia	Oscillospirales	Ruminococcaceae	Gemmiger	Gemmiger qucibialis	0.657273	0.999615	0.616532	0.997887	-0.758084	-1.00863	-0.483439	0.66173	4.41186	0.130591	-3.84814	4.46631	0.436333
Otu01808	Bacteria	Bacteroidota	Bacteroidia	Bacteroidales	Tannerellaceae	Parabacteroides	Parabacteroides distasonis	0.639744	0.999308	0.647379	0.999318	-0.796286	-0.416132	-1.08331	-0.620897	4.23432	-0.127167	-4.45648	3.61424	0.429857
Otu01812	Bacteria	Bacteroidota	Bacteroidia	Bacteroidales	Bacteroidaceae	Phocaeicola	Phocaeicola massiliensis	0.669082	0.999396	0.641667	0.99753	-0.827802	-1.06276	-0.604835	0.41538	4.12487	0.0873387	-3.95343	4.49234	0.446667
Otu01820	Bacteria	Bacillota_A	Clostridia	Oscillospirales	Ruminococcaceae	Faecalibacterium	Faecalibacterium hattorii	0.684421	0.999808	0.653595	0.99837	-0.802259	-1.01277	-0.589546	0.422527	4.15944	0.0858829	-3.66801	4.35096	0.451667
Otu01832	Bacteria	Bacillota_A	Clostridia	Lachnospirales	Lachnospiraceae	Acetatifactor	Acetatifactor acetigignens	0.654727	0.999751	0.60492	0.99536	-0.774136	-1.10021	-0.462093	0.72289	4.32103	0.143384	-3.79488	4.46078	0.427524
Otu01840	Bacteria	Bacillota_I	Bacilli_A	Erysipelotrichales	Coprobacillaceae	Faecalibacillus	Faecalibacillus	0.627488	0.999341	0.643985	0.99939	-0.706868	-0.393093	-1.01575	-0.716163	4.29165	-0.144395	-4.40807	3.58187	0.423859
Otu01845	Bacteria	Bacillota_A	Clostridia	UBA1381	UBA1381	Hominilimicola	Hominilimicola fabiformis	0.675606	1	0.645857	0.998024	-0.788515	-0.994758	-0.591752	0.41112	4.06104	0.0785928	-3.80944	4.3007	0.452667
Otu01847	Bacteria	Bacteroidota	Bacteroidia	Bacteroidales	Bacteroidaceae	Phocaeicola	Phocaeicola	0.602189	0.999649	0.559952	0.994177	-0.596326	-1.04118	-0.130073	0.841173	4.0842	0.171605	-3.68288	4.65664	0.404
Otu01853	Bacteria	Bacillota	Bacilli	Lactobacillales	Streptococcaceae	Lactococcus_A	Lactococcus_A raffinolactis	0.640319	1	0.651833	0.998951	-0.746717	-0.353043	-1.07806	-0.697708	4.26091	-0.140825	-4.73218	3.71309	0.425333
Otu01864	Bacteria	Bacillota_A	Clostridia	Oscillospirales	Oscillospiraceae	Hominicoprocola	Hominicoprocola fusiformis	0.669871	0.999924	0.686799	0.99939	-0.79809	-0.547823	-1.02658	-0.493051	4.18458	-0.102829	-4.50259	3.58498	0.444185
Otu01895	Bacteria	Bacillota_A	Clostridia	Lachnospirales	Lachnospiraceae	Lachnospira	Lachnospira pectinoschiza_A	0.68044	0.999067	0.636405	0.993276	-0.790527	-1.01657	-0.490632	0.473457	4.27114	0.093482	-3.68819	4.23765	0.448333
Otu01906	Bacteria	Bacillota_A	Clostridia	Oscillospirales	Ruminococcaceae	Faecalibacterium	Faecalibacterium longum	0.688322	1	0.656855	0.998562	-0.788937	-0.990667	-0.587036	0.40626	4.25656	0.0797724	-3.88575	4.11728	0.457667
Otu01907	Bacteria	Bacillota_A	Clostridia	TANB77	CAG-508	CAG-245	CAG-245 sp000435175	0.570309	0.999184	0.513567	0.993625	-0.482173	-0.986814	0.0715668	0.992999	4.14737	0.20633	-3.24912	4.5968	0.390333
Otu01909	Bacteria	Bacillota_A	Clostridia	Lachnospirales	Lachnospiraceae	Alitiscatomonas	Alitiscatomonas sp900066055	0.709618	0.999317	0.696152	0.995308	-0.791207	-0.905874	-0.662117	0.23056	4.19116	0.0487666	-3.78605	4.33338	0.473667
Otu01916	Bacteria	Bacillota_A	Clostridia	Christensenellales	NSJ-53	Gehongia	Gehongia tenuis	0.686302	0.999795	0.65239	0.995669	-0.786116	-1.01586	-0.538467	0.436064	4.14874	0.087747	-3.6572	4.64444	0.452516
Otu01921	Bacteria	Bacillota_A	Clostridia	Lachnospirales	Lachnospiraceae	Hominiventricola	Hominiventricola filiformis	0.638815	1	0.649933	0.99958	-0.766339	-0.409252	-1.08499	-0.739664	4.2264	-0.148373	-4.49093	3.52377	0.424192
Otu01939	Bacteria	Actinomycetota	Coriobacteriia	Coriobacteriales	Eggerthellaceae	Anaerotardibacter	Anaerotardibacter sp900556585	0.641359	0.999746	0.609779	0.994213	-0.781557	-1.05755	-0.505586	0.759566	4.44308	0.146132	-3.4406	4.30176	0.428191
Otu01940	Bacteria	Bacillota_A	Clostridia	Lachnospirales	Lachnospiraceae	Lachnospira	Lachnospira	0.685864	1	0.655816	0.998339	-0.805308	-0.997839	-0.601844	0.38665	4.19392	0.0822578	-3.71791	4.31384	0.457333
Otu01950	Bacteria	Bacillota_A	Clostridia	Lachnospirales	Lachnospiraceae	Bariatricus	Bariatricus	0.701865	1	0.730152	1	-0.549993	-0.42244	-0.639449	-0.398648	4.44744	-0.0798874	-3.96146	3.75797	0.462
Otu01961	Bacteria	Bacteroidota	Bacteroidia	Bacteroidales	Bacteroidaceae	Phocaeicola	Phocaeicola coprocola	0.604016	0.999732	0.625268	0.999422	-0.803931	-0.380548	-1.19001	-0.950456	4.3607	-0.185529	-4.81045	3.48998	0.402333
Otu01962	Bacteria	Bacillota_A	Clostridia	Oscillospirales	Acutalibacteraceae	Ruminococcus_E	Ruminococcus_E sp934476515	0.554225	0.999943	0.501502	0.987715	-0.51042	-1.05431	0.0805505	1.10812	4.16678	0.230137	-3.13995	4.76718	0.375667
Otu01970	Bacteria	Bacteroidota	Bacteroidia	Bacteroidales	Bacteroidaceae	Alloprevotella	Alloprevotella timonensis	0.649223	1	0.664158	0.999948	-0.786574	-0.534564	-1.02396	-0.507159	4.11971	-0.105886	-4.6533	3.7721	0.441333
Otu01972	Bacteria	Bacillota_A	Clostridia	Lachnospirales	Lachnospiraceae	Anaerobutyricum	Anaerobutyricum soehngenii	0.66563	0.999952	0.67442	0.999	-0.870343	-0.584018	-1.13178	-0.532411	4.12583	-0.111578	-4.67804	3.72234	0.442667
Otu01980	Bacteria	Bacillota_A	Clostridia	Oscillospirales	Ruminococcaceae	Gemmiger	Gemmiger formicilis	0.638816	0.99905	0.604264	0.992539	-0.745577	-1.04957	-0.429658	0.683145	4.25288	0.143732	-3.91773	4.46414	0.429857
Otu01988	Bacteria	Bacillota_A	Clostridia	Oscillospirales	Ruminococcaceae	Gemmiger	Gemmiger qucibialis	0.659925	0.999683	0.618874	0.995048	-0.749908	-1.04499	-0.444122	0.551396	4.22285	0.115495	-4.0428	4.15952	0.441186
Otu01990	Bacteria	Bacteroidota	Bacteroidia	Bacteroidales	Bacteroidaceae	Phocaeicola	Phocaeicola sp948566455	0.679867	1	0.659483	0.996656	-0.848448	-1.01331	-0.654216	0.393151	4.14875	0.0806028	-4.07277	4.52137	0.458
Otu01994	Bacteria	Bacillota_A	Clostridia	Oscillospirales	Oscillospiraceae	Lawsonibacter	Lawsonibacter asaccharolyticus	0.683455	1	0.655058	0.998297	-0.78421	-1.01101	-0.595685	0.360009	4.13455	0.0720328	-4.10567	4.40019	0.460333
Otu02009	Bacteria	Bacillota_I	Bacilli_A	Erysipelotrichales	Erysipelotrichaceae	Dielma	Dielma fastidiosa	0.444477	0.999123	0.454409	0.998416	-0.400912	0.462848	-1.11869	-1.7976	4.49332	-0.349421	-5.03108	2.79543	0.336
Otu02024	Bacteria	Bacillota_A	Clostridia	Lachnospirales	Lachnospiraceae	Blautia_A	Blautia_A	0.433962	0.997757	0.413234	0.999005	-0.267814	0.621179	-1.06706	-1.62438	3.83165	-0.367263	-5.38772	3.03774	0.315895
Otu02043	Bacteria	Bacteria	Bacteria	Bacteria	Bacteria	Bacteria	Bacteria	0.666493	1	0.624468	0.995062	-0.736269	-1.02606	-0.460728	0.535631	4.23988	0.10502	-3.82267	4.64677	0.443519
Otu02045	Bacteria	Bacillota_A	Clostridia	Oscillospirales	Butyricicoccaceae	Agathobaculum	Agathobaculum butyriciproducens	0.664932	1	0.675565	0.998819	-0.825817	-0.55728	-1.07656	-0.563097	4.19918	-0.114867	-4.28138	4.01703	0.441853
Otu02047	Bacteria	Bacillota_A	Clostridia	Oscillospirales	Acutalibacteraceae	Ruminococcus_E	Ruminococcus_E intestinalis	0.6841	1	0.650152	0.99579	-0.849683	-1.0915	-0.627716	0.479415	4.16123	0.0983231	-3.78683	4.32763	0.448667
Otu02051	Bacteria	Bacillota_A	Clostridia	Oscillospirales	Acutalibacteraceae	Acutalibacteraceae	Acutalibacteraceae	0.620662	1	0.606589	0.998748	-0.796835	-1.03597	-0.552328	0.866093	4.67181	0.157595	-3.52099	4.58928	0.421
Otu02053	Bacteria	Bacillota_A	Clostridia	Lachnospirales	Lachnospiraceae	Fusicatenibacter	Fusicatenibacter saccharivorans	0.546061	0.998861	0.557524	0.997792	-0.53645	0.00386746	-1.14142	-0.975296	3.99399	-0.212382	-5.11324	3.31099	0.384872
Otu02064	Bacteria	Bacillota_A	Clostridia	Oscillospirales	Oscillospiraceae	Lawsonibacter	Lawsonibacter	0.642631	1	0.606948	0.997703	-0.72801	-1.01747	-0.402562	0.702832	4.41147	0.130158	-3.54774	4.58841	0.431333
Otu02068	Bacteria	Bacillota	Bacilli	Lactobacillales	Enterococcaceae	Enterococcus_B	Enterococcus_B	0.669102	1	0.625331	0.996289	-0.696234	-0.914555	-0.403424	0.529028	4.23877	0.108242	-3.61966	4.21355	0.445667
Otu02073	Bacteria	Bacillota_A	Clostridia	Oscillospirales	Acutalibacteraceae	Fimenecus	Fimenecus sp000432435	0.70025	1	0.670095	0.997886	-0.323976	-0.566423	-0.0921854	0.391647	4.05934	0.0810689	-3.92137	4.49734	0.457847
Otu02081	Bacteria	Bacillota_A	Clostridia	Lachnospirales	Lachnospiraceae	Lachnospiraceae	Lachnospiraceae	0.650633	0.99843	0.616526	0.994577	-0.77828	-1.00117	-0.493206	0.558434	4.2532	0.109809	-3.76551	4.69815	0.443667
Otu02085	Bacteria	Bacillota_A	Clostridia	Oscillospirales	Acutalibacteraceae	Ruminococcus_E	Ruminococcus_E intestinalis	0.674702	1	0.635117	0.997827	-0.87773	-1.13053	-0.638187	0.439072	4.21365	0.0826808	-3.58582	4.23855	0.452516
Otu02088	Bacteria	Bacillota_A	Clostridia	Lachnospirales	Lachnospiraceae	Coprococcus	Coprococcus aceti	0.667488	0.998777	0.630015	0.994853	-0.754086	-0.959972	-0.48122	0.588392	4.24042	0.120346	-3.79134	4.40745	0.441519
Otu02111	Bacteria	Bacillota_A	Clostridia	Oscillospirales	Ruminococcaceae	Faecalibacterium	Faecalibacterium hattorii	0.644397	0.999641	0.664723	0.999322	-0.85472	-0.547215	-1.1356	-0.539587	4.08093	-0.109294	-4.50292	3.42505	0.440187
Otu02120	Bacteria	Bacillota	Bacilli	Lactobacillales	Aerococcaceae	Granulicatella	Granulicatella	0.643	1	0.615219	0.996233	-0.75006	-0.963762	-0.470108	0.700833	4.30197	0.130259	-3.62177	4.46036	0.430667
Otu02121	Bacteria	Bacillota_A	Clostridia	Lachnospirales	Lachnospiraceae	Blautia_A	Blautia_A faecis	0.65227	1	0.610513	0.997259	-0.773957	-1.08247	-0.455101	0.571939	4.27141	0.113919	-3.71589	4.7699	0.434855
Otu02126	Bacteria	Bacillota_A	Clostridia	Lachnospirales	Lachnospiraceae	Lachnospiraceae	Lachnospiraceae	0.669497	0.99938	0.685247	0.998	-0.861298	-0.554028	-1.15742	-0.518722	4.10678	-0.102418	-4.33075	3.6394	0.444333
Otu02135	Bacteria	Bacillota_A	Clostridia	Oscillospirales	Ruminococcaceae	Gemmiger	Gemmiger formicilis	0.513926	0.998601	0.51331	0.99974	-0.488283	0.193299	-1.06604	-1.29925	4.24061	-0.269158	-5.03883	3.0435	0.357547
Otu02152	Bacteria	Bacillota_A	Clostridia	Lachnospirales	Lachnospiraceae	Blautia_A	Blautia_A faecis	0.65456	0.998899	0.675898	0.999098	-0.779819	-0.474692	-1.0641	-0.587135	4.09992	-0.123516	-4.73531	3.79079	0.435188
Otu02174	Bacteria	Bacteroidota	Bacteroidia	Bacteroidales	Muribaculaceae	UBA7173	UBA7173 sp001689685	0.672707	1	0.641374	0.998465	-0.759753	-1.01701	-0.468332	0.526575	4.22489	0.110088	-3.61997	4.60782	0.442519
Otu02185	Bacteria	Bacillota_I	Bacilli_A	RF39	UBA660	CAG-302	CAG-302 sp000431795	0.591974	1	0.547974	0.996667	-0.617925	-1.08671	-0.141403	0.979241	4.11831	0.207013	-3.77491	4.76669	0.396
Otu02191	Bacteria	Bacillota_C	Negativicutes	Veillonellales	Megasphaeraceae	Megasphaera	Megasphaera sp001546855	0.620391	0.999074	0.630275	0.998761	-0.799598	-0.313648	-1.16328	-0.893663	4.32448	-0.171425	-5.06828	3.45023	0.412529
Otu02196	Bacteria	Bacteroidota	Bacteroidia	Bacteroidales	Bacteroidaceae	Phocaeicola	Phocaeicola vulgatus	0.613847	0.999029	0.632539	0.999542	-0.766835	-0.341906	-1.14045	-0.862377	4.20705	-0.169957	-4.76757	3.57522	0.407198
Otu02221	Bacteria	Bacillota_A	Clostridia	Oscillospirales	Ruminococcaceae	Gemmiger	Gemmiger formicilis	0.636246	0.999853	0.650398	0.999948	-0.770727	-0.403801	-1.13446	-0.726615	4.2648	-0.144894	-4.45224	3.42208	0.419667
Otu02224	Bacteria	Bacillota_C	Negativicutes	Veillonellales	Veillonellaceae	Veillonella	Veillonella nakazawae	0.64139	1	0.655786	0.999989	-0.801244	-0.486082	-1.1066	-0.537605	4.21171	-0.109578	-4.55576	3.78057	0.437333
Otu02238	Bacteria	Bacillota_A	Clostridia	Oscillospirales	Oscillospiraceae	Vescimonas	Vescimonas	0.700307	1	0.657459	0.997289	-0.822523	-1.00746	-0.644924	0.298424	4.24038	0.0519579	-3.96873	4.28207	0.470333
Otu02240	Bacteria	Bacteroidota	Bacteroidia	Bacteroidales	Bacteroidaceae	Phocaeicola	Phocaeicola coprocola	0.664525	0.999596	0.630773	0.994729	-0.718643	-0.941472	-0.463728	0.509416	4.10139	0.100444	-3.46956	4.32695	0.446333
Otu02253	Bacteria	Pseudomonadota	Gammaproteobacteria	Burkholderiales	Neisseriaceae	Eikenella	Eikenella corrodens	0.692177	1	0.665455	0.996819	-0.83289	-1.02379	-0.666213	0.317728	4.18808	0.0616504	-3.72263	4.48294	0.463512
Otu02258	Bacteria	Bacillota_I	Bacilli_A	Erysipelotrichales	Coprobacillaceae	Catenibacterium	Catenibacterium mitsuokai	0.646893	1	0.663556	0.998682	-0.843474	-0.523517	-1.1331	-0.653303	4.21209	-0.1319	-4.63859	3.5263	0.424192
Otu02259	Bacteria	Bacillota_A	Clostridia	Lachnospirales	Lachnospiraceae	Blautia_A	Blautia_A	0.642716	0.999386	0.659812	0.999322	-0.826062	-0.510751	-1.13704	-0.609687	4.14247	-0.122227	-4.68784	3.61043	0.429
Otu02282	Bacteria	Bacillota_A	Clostridia	Lachnospirales	Lachnospiraceae	Anaerostipes	Anaerostipes	0.657457	1	0.672134	0.999791	-0.788891	-0.522176	-1.10276	-0.550024	4.06927	-0.115729	-4.68054	3.74753	0.436854
Otu02287	Bacteria	Bacillota_A	Clostridia	Christensenellales	Aristaeellaceae	Ventricola	Ventricola sp900542395	0.648213	1	0.614004	0.998716	-0.803592	-1.08998	-0.453709	0.65952	4.24089	0.130233	-3.64578	4.48586	0.432667
Otu02314	Bacteria	Bacteroidota	Bacteroidia	Bacteroidales	Bacteroidaceae	Phocaeicola	Phocaeicola sp948566455	0.568513	0.998	0.514703	0.994391	-0.517956	-1.01798	0.0455308	1.07766	4.08645	0.222578	-3.44194	5.20671	0.383333
Otu02338	Bacteria	Bacillota_A	Clostridia	Oscillospirales	Oscillospiraceae	Vescimonas	Vescimonas sp000435555	0.637953	0.999125	0.626946	0.997014	-0.764627	-0.935978	-0.58623	0.634506	4.62723	0.116033	-3.20006	4.24867	0.44
Otu02342	Bacteria	Bacillota_I	Bacilli_A	Erysipelotrichales	Coprobacillaceae	Catenibacterium	Catenibacterium mitsuokai	0.660413	0.999837	0.681656	0.999	-0.814757	-0.570069	-1.03934	-0.455754	4.19671	-0.0941814	-4.39685	3.46768	0.446518
Otu02360	Bacteria	Bacillota_A	Clostridia	Oscillospirales	Oscillospiraceae	Vescimonas	Vescimonas coprocola	0.672882	1	0.64413	0.997568	-0.806159	-0.986443	-0.60527	0.408137	4.15509	0.0815467	-3.61208	4.15089	0.453
Otu02364	Bacteria	Bacteroidota	Bacteroidia	Bacteroidales	Bacteroidaceae	Bacteroides	Bacteroides	0.644224	1	0.649571	0.999706	-0.790872	-0.445946	-1.09694	-0.703326	4.19097	-0.141308	-4.38023	3.57738	0.424192
Otu02367	Bacteria	Bacteroidota	Bacteroidia	Bacteroidales	Muribaculaceae	UBA7173	UBA7173 sp001689685	0.651967	1	0.670751	0.99939	-0.841002	-0.526566	-1.15024	-0.622123	4.18729	-0.124352	-4.45343	3.62617	0.433
Otu02391	Bacteria	Bacillota_A	Clostridia	Oscillospirales	Ruminococcaceae	Gemmiger	Gemmiger formicilis	0.696334	0.999958	0.66524	0.995971	-0.801942	-0.97551	-0.613643	0.338871	4.11582	0.0682171	-3.92614	4.60188	0.463667
Otu02392	Bacteria	Bacillota_A	Clostridia	Oscillospirales	Acutalibacteraceae	Ruminococcus_E	Ruminococcus_E intestinalis	0.689306	1	0.674593	0.997865	-0.823613	-0.976964	-0.639398	0.343858	4.14128	0.0736609	-3.86237	4.36984	0.460513
Otu02401	Bacteria	Bacillota_A	Clostridia	Lachnospirales	Lachnospiraceae	Lachnospiraceae	Lachnospiraceae	0.669778	1	0.639149	0.996233	-0.841993	-1.07145	-0.600694	0.480582	4.19454	0.0982092	-3.5027	4.33994	0.444
Otu02411	Bacteria	Bacillota_A	Clostridia	Lachnospirales	Lachnospiraceae	Lachnospiraceae	Lachnospiraceae	0.670313	0.999683	0.640959	0.995816	-0.789528	-1.03223	-0.55619	0.427018	4.19982	0.0887383	-3.56419	4.55164	0.449
Otu02419	Bacteria	Bacillota_C	Negativicutes	Veillonellales	Veillonellaceae	Veillonella	Veillonella parvula	0.637106	1	0.654541	0.999528	-0.772983	-0.426317	-1.08183	-0.694881	4.30981	-0.144335	-4.30982	3.71586	0.428857
Otu02429	Bacteria	Bacillota	Bacilli	Lactobacillales	Streptococcaceae	Streptococcus	Streptococcus sanguinis	0.69378	0.999571	0.664398	0.996174	-0.815942	-1.01445	-0.624553	0.386129	4.04181	0.0779454	-3.80484	4.28489	0.462179
Otu02434	Bacteria	Bacillota_A	Clostridia	Oscillospirales	Ruminococcaceae	Faecalibacterium	Faecalibacterium	0.67953	1	0.638281	0.998054	-0.868596	-1.12083	-0.633711	0.397873	4.12422	0.084423	-3.89578	4.32854	0.452
Otu02443	Bacteria	Bacteroidota	Bacteroidia	Bacteroidales	Bacteroidaceae	Phocaeicola	Phocaeicola vulgatus	0.657194	1	0.682123	0.99983	-0.83732	-0.560621	-1.0911	-0.492756	4.19919	-0.104461	-4.49643	3.5388	0.442333
Otu02451	Bacteria	Bacillota_A	Clostridia	Lachnospirales	Lachnospiraceae	Hominisplanchenecus	Hominisplanchenecus	0.65662	1	0.622517	0.998172	-0.738545	-1.0369	-0.465495	0.510741	4.23375	0.105699	-3.51033	4.27802	0.444333
Otu02462	Bacteria	Bacillota	Bacilli	Lactobacillales	Lactobacillaceae	Dellaglioa	Dellaglioa algida	0.639408	1	0.596091	0.997925	-0.693763	-0.97603	-0.362469	0.768744	4.37568	0.15281	-3.32245	4.30484	0.415861
Otu02495	Bacteria	Bacillota_A	Clostridia	Oscillospirales	Ruminococcaceae	Ruminococcus_C	Ruminococcus_C sp000433635	0.649279	1	0.604067	0.998004	-0.754531	-1.02127	-0.430956	0.698212	4.32665	0.136636	-3.64682	4.33353	0.429857
Otu02506	Bacteria	Bacteroidota	Bacteroidia	Bacteroidales	Bacteroidaceae	Bacteroidaceae	Bacteroidaceae	0.695156	1	0.657385	0.994809	-0.807216	-1.00029	-0.601242	0.417073	4.17925	0.0827944	-4.00223	4.39106	0.451667
Otu02519	Bacteria	Bacteroidota	Bacteroidia	Bacteroidales	Bacteroidaceae	Bacteroides	Bacteroides	0.574876	0.99896	0.520976	0.994566	-0.468491	-1.01085	0.0748672	1.00366	4.18592	0.200676	-3.62422	5.35989	0.392203
Otu02523	Bacteria	Bacillota_A	Clostridia	Tissierellales	Peptoniphilaceae	Peptoniphilus_A	Peptoniphilus_A harei_A	0.636966	0.999404	0.604236	0.994818	-0.791893	-1.04223	-0.474297	0.707624	4.43725	0.13844	-3.40161	4.52632	0.426191
Otu02525	Bacteria	Bacillota_A	Clostridia	Lachnospirales	Lachnospiraceae	Dorea_A	Dorea_A amylophila	0.677374	0.999992	0.644411	0.998587	-0.836679	-1.08438	-0.582013	0.432473	4.23629	0.0915895	-3.80618	4.31858	0.454848
Otu02558	Bacteria	Bacteroidota	Bacteroidia	Bacteroidales	Bacteroidaceae	Phocaeicola	Phocaeicola vulgatus	0.608454	0.999544	0.626076	0.999896	-0.762969	-0.384973	-1.15489	-0.843418	4.31225	-0.172023	-4.55425	3.41163	0.404
Otu02566	Bacteria	Bacillota_A	Clostridia	Lachnospirales	Lachnospiraceae	Anaerostipes	Anaerostipes amylophilus	0.665779	1	0.621481	0.999778	-0.73537	-1.01704	-0.447192	0.530955	4.24403	0.10819	-3.80745	4.52767	0.442519
Otu02592	Bacteria	Bacillota_A	Clostridia	Lachnospirales	Lachnospiraceae	Mediterraneibacter	Mediterraneibacter faecis	0.623071	0.999036	0.646766	0.998539	-0.821262	-0.442727	-1.16029	-0.833788	4.14995	-0.165809	-4.6173	3.55377	0.414195
Otu02607	Bacteria	Bacteroidota	Bacteroidia	Bacteroidales	Bacteroidaceae	Bacteroides	Bacteroides	0.656465	0.999668	0.670807	0.999149	-0.845126	-0.511849	-1.1521	-0.565144	4.11989	-0.117165	-4.56127	3.99178	0.43852
Otu02616	Bacteria	Bacillota_C	Negativicutes	Veillonellales	Megasphaeraceae	Megasphaera	Megasphaera sp001546855	0.653622	0.999868	0.617695	0.995727	-0.793502	-1.00953	-0.515084	0.647839	4.35229	0.132364	-3.44188	4.27764	0.434189
Otu02638	Bacteria	Bacillota_A	Clostridia	TANB77	CAG-508	CAG-269	CAG-269 sp003525075	0.694335	1	0.656292	0.995148	-0.850002	-1.05451	-0.63455	0.333832	4.14588	0.065206	-3.64704	4.36491	0.464
Otu02662	Bacteria	Bacillota_A	Clostridia	Lachnospirales	Lachnospiraceae	Lachnospira	Lachnospira sp000436535	0.687988	0.999946	0.656587	0.995645	-0.811045	-1.05209	-0.595074	0.400617	4.23296	0.078304	-3.86399	4.4067	0.457514
Otu02664	Bacteria	Bacteroidota	Bacteroidia	Bacteroidales	Bacteroidaceae	Bacteroides	Bacteroides	0.691619	1	0.663703	0.996467	-0.822114	-1.00533	-0.621363	0.351074	4.05714	0.0702367	-4.03991	4.46227	0.460846
Otu02672	Bacteria	Bacillota_A	Clostridia	Oscillospirales	Acutalibacteraceae	Ruminococcus_E	Ruminococcus_E sp934476515	0.664024	0.9992	0.626093	0.994774	-0.757024	-1.00551	-0.444832	0.601576	4.17854	0.11867	-3.60836	4.31758	0.43952
Otu02686	Bacteria	Bacteroidota	Bacteroidia	Bacteroidales	Muribaculaceae	CAG-873	CAG-873 sp011959565	0.659743	0.998733	0.630861	0.995874	-0.756523	-0.955857	-0.524124	0.552308	4.23636	0.101248	-3.65522	4.34556	0.442519
Otu02697	Bacteria	Bacillota_A	Clostridia	Lachnospirales	Lachnospiraceae	Anaerostipes	Anaerostipes hadrus	0.761402	1	0.738006	0.999212	-0.435092	-0.421409	-0.452198	-0.0195403	4.17753	-0.00437228	-3.85328	3.90019	0.497333
Otu02698	Bacteria	Bacillota_A	Clostridia	Christensenellales	Pumilibacteraceae	Protoclostridium	Protoclostridium gallicola	0.681803	0.999304	0.650041	0.996283	-0.873114	-1.04062	-0.679277	0.368774	4.22977	0.075332	-3.72537	4.21158	0.461667
Otu02712	Bacteria	Bacillota_A	Clostridia	Peptostreptococcales	Anaerovoracaceae	Anaerovoracaceae	Anaerovoracaceae	0.645575	1	0.666242	0.999778	-0.823571	-0.467466	-1.13539	-0.614934	4.10916	-0.12421	-4.57713	3.80485	0.43
Otu02729	Bacteria	Bacillota_A	Clostridia	Lachnospirales	Lachnospiraceae	Blautia_A	Blautia_A wexlerae	0.643136	0.99983	0.660186	0.99958	-0.838319	-0.535199	-1.11247	-0.604853	4.18906	-0.123072	-4.48194	3.6219	0.431523
Otu02746	Bacteria	Bacillota_A	Clostridia	Lachnospirales	Lachnospiraceae	Lachnospiraceae	Lachnospiraceae	0.707715	0.999777	0.672866	0.997683	-0.878568	-1.03383	-0.707001	0.316531	4.20639	0.0649758	-3.94343	4.32066	0.461333
Otu02747	Bacteria	Bacillota_A	Clostridia	Lachnospirales	Lachnospiraceae	Blautia_A	Blautia_A sp900066335	0.697022	0.999179	0.673734	0.996529	-0.818159	-0.965912	-0.624349	0.260135	4.17146	0.0485609	-3.9208	4.43958	0.467667
Otu02749	Bacteria	Bacillota_A	Clostridia	Lachnospirales	Lachnospiraceae	Coprococcus	Coprococcus eutactus	0.662305	0.998892	0.669227	0.998528	-0.811005	-0.481236	-1.13515	-0.506438	4.1215	-0.103271	-4.67335	3.54814	0.444185
Otu02752	Bacteria	Bacillota_A	Clostridia	Lachnospirales	Lachnospiraceae	Lachnospiraceae	Lachnospiraceae	0.637966	1	0.599225	0.998526	-0.705584	-0.987371	-0.388714	0.757809	4.35849	0.161396	-3.78943	4.56378	0.41986
Otu02792	Bacteria	Bacillota_A	Clostridia	Oscillospirales	Ruminococcaceae	Gemmiger	Gemmiger qucibialis	0.507619	0.999817	0.514794	0.999476	-0.499552	0.262966	-1.0806	-1.42203	4.30572	-0.286694	-5.0661	2.91213	0.352
Otu02933	Bacteria	Bacillota	Bacilli	Lactobacillales	Vagococcaceae	Vagococcus	Vagococcus	0.637523	0.999797	0.641173	0.999758	-0.824866	-0.433873	-1.1867	-0.698276	4.31575	-0.137736	-4.49966	3.86217	0.419667
Otu03014	Bacteria	Bacillota_A	Clostridia	TANB77	CAG-508	CAG-245	CAG-245 sp000435175	0.706711	1	0.673186	0.994584	-0.804589	-0.974998	-0.642473	0.350804	4.05794	0.0767304	-3.61351	4.34768	0.459847
Otu03041	Bacteria	Bacillota_I	Bacilli_A	Erysipelotrichales	Coprobacillaceae	Catenibacterium	Catenibacterium mitsuokai	0.670142	0.999418	0.633909	0.997603	-0.849457	-1.09104	-0.590195	0.496233	4.20918	0.0973053	-3.77288	4.50664	0.443333
Otu03062	Bacteria	Bacillota_A	Clostridia	Oscillospirales	Ruminococcaceae	Faecalibacterium	Faecalibacterium prausnitzii_E	0.684957	0.998808	0.660177	0.99742	-0.841073	-1.08676	-0.593757	0.377753	4.19923	0.0833783	-3.70532	4.32633	0.459847
Otu03067	Bacteria	Bacillota_A	Clostridia	Lachnospirales	Lachnospiraceae	Fusicatenibacter	Fusicatenibacter saccharivorans	0.609889	0.999586	0.625136	0.999232	-0.772058	-0.342978	-1.16847	-0.94092	4.36553	-0.187219	-4.63971	3.17788	0.407667
Otu03088	Bacteria	Bacillota_A	Clostridia	TANB77	CAG-508	CAG-245	CAG-245 sp000435175	0.660697	1	0.676498	0.999948	-0.861395	-0.644184	-1.09932	-0.51131	4.19874	-0.10817	-4.62779	3.66668	0.446
Otu03110	Bacteria	Bacillota_A	Clostridia	Lachnospirales	Lachnospiraceae	Bariatricus	Bariatricus	0.647734	0.998414	0.662022	0.999896	-0.828081	-0.494819	-1.16829	-0.603907	4.24064	-0.118236	-4.20484	3.91694	0.434333
Otu03179	Bacteria	Bacillota_A	Clostridia	Oscillospirales	Butyricicoccaceae	Agathobaculum	Agathobaculum butyriciproducens	0.66199	0.999907	0.678271	0.999843	-0.812594	-0.50065	-1.0992	-0.57857	4.09574	-0.119545	-4.63342	3.94395	0.439187
Otu03194	Bacteria	Bacillota_A	Clostridia	Oscillospirales	Acutalibacteraceae	CAG-217	CAG-217 sp000436335	0.694483	1	0.659848	0.994956	-0.843614	-1.0356	-0.659148	0.349314	4.19963	0.0681412	-3.98682	4.08134	0.460846
Otu03227	Bacteria	Bacteroidota	Bacteroidia	Bacteroidales	Barnesiellaceae	Barnesiella	Barnesiella intestinihominis	0.694366	0.999817	0.66963	0.9975	-0.79866	-0.943492	-0.66089	0.37475	4.14668	0.0706477	-3.79235	4.40152	0.461667
Otu03232	Bacteria	Bacillota_A	Clostridia	Lachnospirales	Lachnospiraceae	Fusicatenibacter	Fusicatenibacter saccharivorans	0.640713	0.999269	0.655807	0.999475	-0.807881	-0.4633	-1.11344	-0.745252	4.29845	-0.147977	-4.62137	3.5898	0.425858
Otu03247	Bacteria	Bacillota_A	Clostridia	Lachnospirales	Lachnospiraceae	Lachnospiraceae	Lachnospiraceae	0.586153	1	0.619071	0.999739	-0.764263	-0.380206	-1.1036	-1.01814	4.48749	-0.196318	-4.14223	3.26618	0.404199
Otu03250	Bacteria	Bacteroidota	Bacteroidia	Bacteroidales	Muribaculaceae	UBA7173	UBA7173 sp001689685	0.704841	1	0.73105	0.999948	-0.514973	-0.368702	-0.656282	-0.276436	4.17615	-0.0550543	-4.57512	3.98057	0.469333
Otu03264	Bacteria	Bacillota_A	Clostridia	Oscillospirales	Ruminococcaceae	Faecalibacterium	Faecalibacterium	0.545139	1	0.48413	0.99479	-0.474753	-1.05072	0.131655	1.11992	4.15578	0.217886	-3.42176	5.54376	0.374542
Otu03272	Bacteria	Bacillota_A	Clostridia	Lachnospirales	Lachnospiraceae	Bariatricus	Bariatricus	0.74092	1	0.756314	0.997599	-0.55002	-0.497521	-0.619237	-0.0994968	4.05136	-0.0211936	-4.32028	3.59948	0.487667
Otu03273	Bacteria	Bacillota_A	Clostridia	TANB77	CAG-508	CAG-492	CAG-492 sp000434335	0.687314	0.998755	0.6615	0.995954	-0.80261	-1.027	-0.59054	0.356616	4.12083	0.0763513	-3.71284	4.50541	0.455667
Otu03274	Bacteria	Bacillota_A	Clostridia	Oscillospirales	Oscillospiraceae	Limivicinus	Limivicinus sp002320035	0.618455	1	0.628156	0.999287	-0.82243	-0.436908	-1.1445	-0.782703	4.42834	-0.141121	-4.89132	3.5708	0.420526
Otu03300	Bacteria	Bacillota_A	Clostridia	Oscillospirales	Oscillospiraceae	Vescimonas	Vescimonas coprocola	0.661703	1	0.628762	0.997337	-0.83843	-1.09168	-0.597033	0.489432	4.28291	0.0948037	-3.75619	4.44403	0.44985
Otu03305	Bacteria	Bacillota_A	Clostridia	Oscillospirales	Oscillospiraceae	Vescimonas	Vescimonas coprocola	0.68516	1	0.655539	0.995803	-0.822319	-1.05	-0.594923	0.440246	4.24321	0.0881361	-4.08428	4.63787	0.452333
Otu03321	Bacteria	Bacillota_A	Clostridia	Lachnospirales	Anaerotignaceae	Anaerotignum	Anaerotignum faecicola	0.684686	0.999623	0.652422	0.997661	-0.826345	-1.04632	-0.599501	0.404501	4.28355	0.0813691	-3.59528	4.57912	0.455515
Otu03336	Bacteria	Bacillota_A	Clostridia	TANB77	CAG-508	CAG-269	CAG-269 sp003525075	0.682863	0.999013	0.648461	0.994943	-0.78879	-1.00489	-0.612502	0.396317	4.12663	0.0850072	-3.83173	4.6617	0.452667
Otu03388	Bacteria	Bacillota_A	Clostridia	TANB77	CAG-508	CAG-269	CAG-269 sp003525075	0.690469	0.99944	0.644775	0.996693	-0.812568	-1.05334	-0.587069	0.458884	4.22418	0.0915581	-3.85586	4.29089	0.453849
Otu03410	Bacteria	Bacillota_A	Clostridia	Lachnospirales	Lachnospiraceae	Fusicatenibacter	Fusicatenibacter saccharivorans	0.673057	1	0.638502	0.99834	-0.797449	-0.970841	-0.547534	0.476683	4.32653	0.0982896	-3.7176	4.77927	0.45
Otu03412	Bacteria	Bacillota_A	Clostridia	Oscillospirales	Oscillospiraceae	CAG-170	CAG-170	0.661911	0.999535	0.62834	0.995949	-0.785782	-1.01172	-0.554903	0.554077	4.28975	0.10944	-3.65212	4.58444	0.438333
Otu03434	Bacteria	Actinomycetota	Actinomycetes	Actinomycetales	Bifidobacteriaceae	Bifidobacterium	Bifidobacterium	0.662936	1	0.670271	0.999298	-0.820078	-0.519235	-1.08062	-0.538745	4.08532	-0.107909	-4.39003	3.63766	0.438667
Otu03466	Bacteria	Bacillota_A	Clostridia	Oscillospirales	Acutalibacteraceae	Ruminococcus_E	Ruminococcus_E	0.662576	1	0.625242	0.998519	-0.794021	-1.02663	-0.556348	0.602462	4.3344	0.118273	-3.40482	4.47947	0.434522
Otu03469	Bacteria	Bacillota_A	Clostridia	Oscillospirales	Acutalibacteraceae	CAG-488	CAG-488 sp000434915	0.709938	1	0.672989	0.996515	-0.80942	-0.991081	-0.63557	0.303771	4.14339	0.0632351	-3.99964	4.08844	0.463333
Otu03475	Bacteria	Bacteroidota	Bacteroidia	Bacteroidales	Bacteroidaceae	Bacteroides	Bacteroides	0.637237	0.999948	0.658069	0.999758	-0.842431	-0.497304	-1.13119	-0.632444	4.15756	-0.126353	-4.57374	3.5035	0.427191
Otu03531	Bacteria	Bacillota_A	Clostridia	Oscillospirales	Acutalibacteraceae	Hominenteromicrobium	Hominenteromicrobium	0.611639	0.999557	0.625193	0.999379	-0.786517	-0.370445	-1.15528	-0.770222	4.23447	-0.160793	-4.85363	3.38875	0.415667
Otu03548	Bacteria	Bacillota_A	Clostridia	Oscillospirales	Oscillospiraceae	Pseudoflavonifractor_A	Pseudoflavonifractor_A gallinarum	0.658912	0.999245	0.669026	0.998971	-0.802995	-0.503635	-1.08971	-0.548029	4.15188	-0.122692	-4.34313	3.39732	0.434855
Otu03590	Bacteria	Bacillota_A	Clostridia	Oscillospirales	Ruminococcaceae	Ruminococcaceae	Ruminococcaceae	0.624798	0.999853	0.634515	0.999896	-0.768875	-0.358281	-1.12236	-0.787176	4.29398	-0.154676	-4.36625	3.60636	0.419667
Otu03598	Bacteria	Bacteroidota	Bacteroidia	Bacteroidales	Bacteroidaceae	Prevotella	Prevotella	0.547923	0.999091	0.560255	0.999183	-0.53701	0.00150213	-1.06525	-0.997459	3.87624	-0.218419	-5.3135	3.46479	0.386205
Otu03616	Bacteria	Bacillota_A	Clostridia	Lachnospirales	Lachnospiraceae	Coprococcus	Coprococcus	0.607487	0.999742	0.623061	0.999055	-0.778603	-0.379323	-1.12972	-0.919199	4.31854	-0.175863	-4.13682	3.69332	0.40953
Otu03636	Bacteria	Bacillota_A	Clostridia	Oscillospirales	Acutalibacteraceae	Ruminococcus_E	Ruminococcus_E sp934476515	0.648024	1	0.6	0.998287	-0.781271	-1.06956	-0.483573	0.730355	4.47522	0.137164	-3.30835	4.5782	0.434522
Otu03652	Bacteria	Bacteroidota	Bacteroidia	Bacteroidales	Bacteroidaceae	Phocaeicola	Phocaeicola coprocola	0.568903	0.999539	0.578968	0.99937	-0.607755	-0.0658397	-1.11298	-0.944774	4.09654	-0.204869	-4.7846	3.23769	0.385333
Otu03656	Bacteria	Bacillota_A	Clostridia	Lachnospirales	Lachnospiraceae	Lachnospiraceae	Lachnospiraceae	0.606903	0.999016	0.622048	0.998372	-0.735383	-0.332103	-1.09717	-0.901403	4.23321	-0.182153	-4.80199	3.55803	0.402199
Otu03674	Bacteria	Bacillota_A	Clostridia	Oscillospirales	Ruminococcaceae	Faecalibacterium	Faecalibacterium prausnitzii_I	0.608842	0.999705	0.625225	0.999896	-0.77279	-0.379736	-1.11704	-0.818453	4.25593	-0.1677	-4.34699	3.54608	0.415667
Otu03699	Bacteria	Bacillota_A	Clostridia	Lachnospirales	Lachnospiraceae	Coprococcus	Coprococcus	0.594751	0.999696	0.625606	0.999528	-0.727139	-0.395485	-1.01215	-0.907423	4.55544	-0.166594	-4.91624	3.08395	0.409
Otu03746	Bacteria	Bacillota_A	Clostridia	Lachnospirales	Lachnospiraceae	Schaedlerella	Schaedlerella glycyrrhizinilytica_A	0.654882	0.998248	0.621946	0.996225	-0.732247	-0.980387	-0.450367	0.528866	4.20846	0.109141	-3.69316	4.36485	0.442333
Otu03764	Bacteria	Bacillota_A	Clostridia	Lachnospirales	Lachnospiraceae	Fusicatenibacter	Fusicatenibacter saccharivorans	0.685654	0.998433	0.658323	0.996844	-0.814653	-0.988949	-0.593926	0.383956	4.12459	0.0796466	-3.83229	4.76479	0.45918
Otu03779	Bacteria	Bacillota_C	Negativicutes	Acidaminococcales	Acidaminococcaceae	Phascolarctobacterium	Phascolarctobacterium faecium	0.660409	0.999347	0.62569	0.993969	-0.753241	-1.00768	-0.486574	0.543727	4.21123	0.10089	-3.72031	4.532	0.445333
Otu03812	Bacteria	Bacillota_A	Clostridia	Lachnospirales	Lachnospiraceae	Otoolea	Otoolea fessa	0.644156	1	0.66013	0.999427	-0.8304	-0.502976	-1.12485	-0.581544	4.24242	-0.113815	-4.64441	3.50536	0.435
Otu03825	Bacteria	Bacillota_A	Clostridia	Lachnospirales	Lachnospiraceae	Coprococcus	Coprococcus	0.669696	0.998664	0.689435	0.999696	-0.776011	-0.524849	-1.01955	-0.465665	4.13965	-0.0955444	-4.47221	3.73677	0.448
Otu03844	Bacteria	Bacillota_A	Clostridia	Lachnospirales	Lachnospiraceae	Lachnospiraceae	Lachnospiraceae	0.676402	1	0.648909	0.994685	-0.783817	-1.02923	-0.533776	0.41444	4.10896	0.0903956	-3.77427	4.41235	0.454667
Otu03875	Bacteria	Actinomycetota	Coriobacteriia	Coriobacteriales	Coriobacteriaceae	Collinsella	Collinsella	0.661243	1	0.623671	0.997246	-0.763029	-0.994477	-0.463647	0.525093	4.3589	0.104182	-3.87104	4.45799	0.444518
Otu03887	Bacteria	Bacillota_A	Clostridia	Lachnospirales	Lachnospiraceae	Mediterraneibacter	Mediterraneibacter faecis	0.650777	0.999815	0.668455	0.999896	-0.813291	-0.505708	-1.12807	-0.518413	4.1552	-0.109075	-4.39719	3.42585	0.435188
Otu03898	Bacteria	Bacillota_A	Clostridia	Oscillospirales	Oscillospiraceae	Oscillospiraceae	Oscillospiraceae	0.694202	0.999862	0.659238	0.998782	-0.833275	-1.04455	-0.636696	0.375999	4.08041	0.0817824	-3.8576	4.58474	0.455515
Otu03968	Bacteria	Bacillota_A	Clostridia	Lachnospirales	Lachnospiraceae	Roseburia	Roseburia inulinivorans	0.69002	1	0.657288	0.996764	-0.853115	-1.03555	-0.639106	0.431605	4.15071	0.0811165	-3.66964	4.17317	0.453333
Otu03973	Bacteria	Bacillota_A	Clostridia	Lachnospirales	Lachnospiraceae	Lachnospiraceae	Lachnospiraceae	0.68567	0.999291	0.646576	0.995992	-0.721589	-0.945904	-0.460891	0.53931	4.22247	0.111294	-3.76257	4.45938	0.444185
Otu03996	Bacteria	Bacillota_A	Clostridia	Oscillospirales	Acutalibacteraceae	Fimenecus	Fimenecus sp000432435	0.703129	1	0.668803	0.996477	-0.81618	-1.008	-0.589157	0.385174	4.10153	0.0801846	-4.1091	3.97838	0.462179
Otu04072	Bacteria	Bacillota_A	Clostridia	TANB77	CAG-508	CAG-492	CAG-492 sp000434335	0.555271	0.999473	0.499149	0.992715	-0.482807	-1.05977	0.0983477	1.09349	4.20141	0.231684	-3.31327	4.71379	0.37954
Otu04082	Bacteria	Actinomycetota	Coriobacteriia	Coriobacteriales	Eggerthellaceae	Anaerotardibacter	Anaerotardibacter	0.685567	1	0.660926	0.997889	-0.813021	-1.02	-0.597996	0.433322	4.09628	0.0901698	-3.94104	4.48924	0.453667
Otu04097	Bacteria	Bacillota_A	Clostridia	TANB77	CAG-508	CAG-269	CAG-269	0.625098	1	0.596955	0.997068	-0.754263	-1.08985	-0.434924	0.82384	4.44253	0.152611	-3.40408	4.34019	0.424858
Otu04118	Bacteria	Bacillota_I	Bacilli_A	Erysipelotrichales	Coprobacillaceae	Catenibacterium	Catenibacterium mitsuokai	0.630282	0.99902	0.640628	0.999232	-0.736279	-0.335992	-1.10254	-0.708752	4.18383	-0.144415	-4.4225	3.4764	0.425192
Otu04152	Bacteria	Pseudomonadota	Gammaproteobacteria	Burkholderiales	Burkholderiaceae	Parasutterella	Parasutterella excrementihominis	0.72819	1	0.757818	0.997023	-0.553838	-0.506403	-0.601961	-0.126939	4.03304	-0.0265056	-4.34523	3.99374	0.486667
Otu04179	Bacteria	Bacillota_A	Clostridia	Oscillospirales	Ruminococcaceae	Ruminiclostridium_E	Ruminiclostridium_E	0.663742	0.999781	0.688506	0.999843	-0.841038	-0.56385	-1.06566	-0.487256	4.15956	-0.104142	-4.29617	3.7078	0.443852
Otu04183	Bacteria	Bacillota_A	Clostridia	Oscillospirales	Ruminococcaceae	Faecalibacterium	Faecalibacterium prausnitzii_A	0.603207	1	0.621935	0.999474	-0.764431	-0.390683	-1.10002	-0.822408	4.38999	-0.164622	-4.402	3.52646	0.415333
Otu04212	Bacteria	Bacillota_A	Clostridia	Oscillospirales	Acutalibacteraceae	Fimenecus	Fimenecus sp000432435	0.690136	1	0.663554	0.998435	-0.814978	-0.996291	-0.624817	0.338193	4.21273	0.0685467	-3.60432	4.2354	0.461513
Otu04217	Bacteria	Bacillota_A	Clostridia	Oscillospirales	Ruminococcaceae	Faecalibacterium	Faecalibacterium prausnitzii_I	0.66438	0.99967	0.628139	0.99667	-0.789341	-1.05736	-0.52266	0.623428	4.35399	0.119091	-3.56225	4.7104	0.441667
Otu04335	Bacteria	Bacillota_A	Clostridia	Lachnospirales	Lachnospiraceae	Dorea_A	Dorea_A amylophila	0.620338	0.999336	0.637597	0.999423	-0.799331	-0.368247	-1.19883	-0.815495	4.27656	-0.162771	-4.59618	3.40122	0.414333
Otu04383	Bacteria	Bacillota_A	Clostridia	Oscillospirales	Acutalibacteraceae	Clostridium_A	Clostridium_A leptum	0.652399	0.998307	0.663141	0.998815	-0.850199	-0.550421	-1.16708	-0.601559	4.1666	-0.123508	-4.73933	3.62677	0.440853
Otu04413	Bacteria	Bacillota_A	Clostridia	Lachnospirales	Lachnospiraceae	Anthropogastromicrobium	Anthropogastromicrobium aceti	0.538384	0.999015	0.477604	0.986828	-0.394533	-0.996328	0.269416	1.22946	4.13079	0.251923	-3.21696	4.83569	0.366667
Otu04450	Bacteria	Bacillota_A	Clostridia	Lachnospirales	Lachnospiraceae	Lachnospiraceae	Lachnospiraceae	0.669833	0.99977	0.626271	0.99863	-0.802446	-1.06804	-0.540181	0.547824	4.25923	0.106502	-3.63284	4.54514	0.437333
Otu04545	Bacteria	Actinomycetota	Coriobacteriia	Coriobacteriales	Eggerthellaceae	Anaerotardibacter	Anaerotardibacter sp000436075	0.657205	0.999529	0.627788	0.996982	-0.787064	-1.07531	-0.521746	0.54377	4.12547	0.104017	-3.72921	4.50212	0.439333
Otu04589	Bacteria	Bacillota_A	Clostridia	Lachnospirales	Lachnospiraceae	Lachnospiraceae	Lachnospiraceae	0.674317	0.999378	0.642452	0.997914	-0.891315	-1.12016	-0.650748	0.432536	4.21965	0.0854452	-3.71301	4.31804	0.454
Otu04598	Bacteria	Bacillota_A	Clostridia	Oscillospirales	Acutalibacteraceae	CAG-217	CAG-217 sp000436335	0.668384	1	0.631015	0.997591	-0.738996	-0.961252	-0.50257	0.501323	4.14371	0.107711	-3.37588	4.4898	0.443333
Otu04607	Bacteria	Bacillota_A	Clostridia	Christensenellales	Aristaeellaceae	Aristaeella	Aristaeella	0.652434	1	0.661835	0.999129	-0.787584	-0.476401	-1.09309	-0.63915	4.14503	-0.1299	-4.5738	3.91001	0.430333
Otu04626	Bacteria	Pseudomonadota	Alphaproteobacteria	Rhizobiales	Xanthobacteraceae	Bradyrhizobium	Bradyrhizobium	0.64887	0.999204	0.67095	0.999528	-0.835752	-0.515435	-1.1625	-0.584724	4.17824	-0.112559	-4.49036	3.48277	0.433333
Otu04629	Bacteria	Bacillota_A	Clostridia	Lachnospirales	Lachnospiraceae	Blautia_A	Blautia_A sp900120195	0.664161	1	0.678344	0.999632	-0.848697	-0.55079	-1.14682	-0.563632	4.14911	-0.119318	-4.22462	3.61016	0.435
Otu04669	Bacteria	Bacteroidota	Bacteroidia	Bacteroidales	Muribaculaceae	UBA7173	UBA7173 sp001689685	0.668907	1	0.687197	0.999528	-0.793405	-0.552327	-1.04833	-0.48681	4.07701	-0.100376	-4.32033	3.74812	0.441667
Otu04686	Bacteria	Bacteroidota	Bacteroidia	Bacteroidales	Bacteroidaceae	Bacteroides	Bacteroides intestinalis_A	0.699901	0.999808	0.671749	0.998786	-0.809801	-0.986246	-0.630966	0.304833	4.13614	0.0639807	-3.72002	4.3839	0.467667
Otu04716	Bacteria	Bacteroidota	Bacteroidia	Bacteroidales	Bacteroidaceae	Bacteroides	Bacteroides stercoris_A	0.679018	1	0.652935	0.99825	-0.811074	-1.01694	-0.603372	0.384531	4.2184	0.0819341	-4.08248	4.17832	0.459847
Otu04821	Bacteria	Bacillota_A	Clostridia	Christensenellales	Aristaeellaceae	Aristaeella	Aristaeella	0.611586	0.998656	0.626496	0.99958	-0.758906	-0.362336	-1.13175	-0.878343	4.33069	-0.164926	-4.93713	3.3646	0.413862
Otu04858	Bacteria	Bacillota_A	Clostridia	Lachnospirales	Lachnospiraceae	Roseburia_B	Roseburia_B zhanii	0.660126	1	0.620418	0.99338	-0.780578	-1.06739	-0.485961	0.552254	4.26988	0.112217	-3.42202	4.4052	0.443186
Otu04907	Bacteria	Bacteroidota	Bacteroidia	Bacteroidales	Bacteroidaceae	Alloprevotella	Alloprevotella timonensis	0.640341	1	0.607398	0.996245	-0.729749	-1.01407	-0.410572	0.606004	4.21977	0.126594	-3.31369	4.5979	0.434189
Otu04925	Bacteria	Bacillota_A	Clostridia	Oscillospirales	Ruminococcaceae	Gemmiger	Gemmiger formicilis	0.689742	0.999693	0.658502	0.996666	-0.834698	-1.01872	-0.661302	0.37711	4.19014	0.0741478	-3.75458	4.43926	0.455848
Otu05043	Bacteria	Bacillota_A	Clostridia	Oscillospirales	Ruminococcaceae	Pygmaiobacter	Pygmaiobacter hominis	0.644695	0.998664	0.66347	0.99937	-0.836698	-0.489405	-1.15733	-0.555052	4.12786	-0.124989	-4.38582	3.51872	0.436521
Otu05050	Bacteria	Bacillota_A	Clostridia	Oscillospirales	Butyricicoccaceae	Pseudobutyricicoccus	Pseudobutyricicoccus sp003477405	0.641037	0.99957	0.669455	0.999844	-0.813439	-0.50968	-1.11548	-0.645482	4.09437	-0.129591	-4.66227	3.64614	0.42919
Otu05080	Bacteria	Bacillota_A	Clostridia	Oscillospirales	Ruminococcaceae	Faecalibacterium	Faecalibacterium sp900758465	0.682963	1	0.710093	1	-0.470806	-0.339812	-0.600642	-0.502179	4.30666	-0.0950365	-4.18782	3.55607	0.446851
Otu05092	Bacteria	Pseudomonadota	Gammaproteobacteria	Burkholderiales	Burkholderiaceae	Diaphorobacter	Diaphorobacter nitroreducens	0.684819	1	0.653628	0.996539	-0.773154	-0.973439	-0.579555	0.396755	4.17323	0.0833629	-3.92649	4.44578	0.452
Otu05169	Bacteria	Bacillota_A	Clostridia	Peptostreptococcales	Peptostreptococcaceae	Intestinibacter	Intestinibacter bartlettii	0.695065	1	0.661842	0.997884	-0.839637	-1.02783	-0.651089	0.346464	4.18761	0.0710431	-4.04226	4.74715	0.458514
Otu05200	Bacteria	Bacillota_C	Negativicutes	Veillonellales	Megasphaeraceae	Megasphaera	Megasphaera sp001546855	0.605173	1	0.634942	0.999948	-0.746188	-0.362061	-1.10163	-0.791546	4.24827	-0.162388	-4.79863	3.25331	0.410863
Otu05229	Bacteria	Bacillota_A	Clostridia	Lachnospirales	Lachnospiraceae	Blautia_A	Blautia_A sp900548245	0.596209	0.999119	0.624604	0.999264	-0.723224	-0.332354	-1.03593	-0.956401	4.56	-0.183128	-4.54965	3.29047	0.405
Otu05242	Bacteria	Bacillota_A	Clostridia	Oscillospirales	Acutalibacteraceae	Ruminococcus_E	Ruminococcus_E sp934476515	0.653712	0.999947	0.664065	0.999632	-0.825412	-0.503915	-1.15127	-0.566761	4.16255	-0.119681	-4.65265	3.46111	0.437
Otu05250	Bacteria	Bacillota_A	Clostridia	Lachnospirales	Lachnospiraceae	Coprococcus	Coprococcus eutactus	0.655316	1	0.672948	0.998475	-0.901785	-0.650492	-1.14749	-0.467144	4.24558	-0.0927699	-4.49719	3.59811	0.450333
Otu05274	Bacteria	Bacillota_A	Clostridia	Lachnospirales	Lachnospiraceae	Coprococcus	Coprococcus eutactus	0.622559	1	0.639472	0.999948	-0.838892	-0.457686	-1.19193	-0.713046	4.17111	-0.142432	-5.01489	3.8158	0.417
Otu05293	Bacteria	Bacillota_A	Clostridia	Lachnospirales	Lachnospiraceae	Bariatricus	Bariatricus comes_A	0.668157	1	0.6304	0.996742	-0.809409	-1.07865	-0.528065	0.534269	4.24527	0.106623	-3.6401	4.28295	0.444852
Otu05303	Bacteria	Bacillota_A	Clostridia	Lachnospirales	Lachnospiraceae	Brotaphodocola	Brotaphodocola sp003478505	0.608723	0.999548	0.631833	0.999948	-0.783517	-0.400503	-1.12539	-0.839738	4.28799	-0.162283	-4.90569	3.27128	0.416333
Otu05319	Bacteria	Bacillota_A	Clostridia	Lachnospirales	Lachnospiraceae	Blautia_A	Blautia_A	0.694731	1	0.661693	0.996149	-0.831064	-1.02111	-0.65084	0.339133	4.15469	0.0788463	-3.85736	4.15298	0.458181
Otu05392	Bacteria	Bacteroidota	Bacteroidia	Bacteroidales	Bacteroidaceae	Bacteroides	Bacteroides intestinalis	0.701704	1	0.664351	0.99811	-0.803524	-0.979173	-0.628234	0.308225	4.17532	0.0621436	-3.94832	4.31453	0.464333
Otu05426	Bacteria	Bacillota_A	Clostridia	Lachnospirales	Lachnospiraceae	Eubacterium_G	Eubacterium_G sp000435815	0.630593	0.998224	0.64611	0.99916	-0.791174	-0.417271	-1.08478	-0.724495	4.31102	-0.134364	-4.53657	3.61038	0.427333
Otu05476	Bacteria	Bacillota_A	Clostridia	Lachnospirales	Lachnospiraceae	Oliverpabstia	Oliverpabstia	0.692677	1	0.671035	0.996549	-0.863192	-1.04806	-0.707113	0.319963	4.21896	0.0644279	-3.75272	4.25645	0.462333
Otu05478	Bacteria	Bacteroidota	Bacteroidia	Bacteroidales	Bacteroidaceae	Phocaeicola	Phocaeicola coprocola	0.661244	0.999871	0.615277	0.996609	-0.812857	-1.03895	-0.5829	0.623411	4.38573	0.126328	-3.34262	4.79234	0.435188
Otu05486	Bacteria	Bacteroidota	Bacteroidia	Bacteroidales	Bacteroidaceae	Phocaeicola	Phocaeicola vulgatus	0.633958	0.999511	0.617156	0.996483	-0.791645	-1.04412	-0.513878	0.748261	4.44781	0.145305	-3.66254	4.59778	0.424333
Otu05489	Bacteria	Bacillota_A	Clostridia	Lachnospirales	Lachnospiraceae	Agathobacter	Agathobacter faecis	0.693709	1	0.664725	0.995676	-0.804216	-1.004	-0.614889	0.28502	4.0869	0.0603214	-3.87904	4.35325	0.464845
Otu05520	Bacteria	Bacillota_A	Clostridia	Lachnospirales	Lachnospiraceae	Diplocloster	Diplocloster agilis	0.602995	0.99916	0.622171	0.999896	-0.812	-0.417329	-1.15393	-0.89305	4.44342	-0.167534	-5.11898	3.3048	0.412333
Otu05546	Bacteria	Bacillota_A	Clostridia	Lachnospirales	Lachnospiraceae	Lachnospiraceae	Lachnospiraceae	0.69015	1	0.651688	0.994904	-0.773473	-1.00473	-0.564544	0.33145	4.12964	0.0672367	-3.77722	4.43184	0.461513
Otu05550	Bacteria	Bacillota_C	Negativicutes	Veillonellales	Megasphaeraceae	Megasphaera	Megasphaera sp001546855	0.753958	1	0.727881	0.999948	-0.531526	-0.533942	-0.526803	0.054317	4.25539	0.0126634	-4.09229	4.19108	0.491836
Otu05595	Bacteria	Bacillota_A	Clostridia	Lachnospirales	Lachnospiraceae	Gallintestinimicrobium	Gallintestinimicrobium propionicum	0.66213	1	0.625121	0.996173	-0.782213	-1.04434	-0.508119	0.543882	4.38431	0.11074	-3.56912	4.22589	0.439
Otu05640	Bacteria	Bacillota_A	Clostridia	Lachnospirales	Lachnospiraceae	Lachnospiraceae	Lachnospiraceae	0.629015	0.999475	0.647788	0.99958	-0.813703	-0.476614	-1.16158	-0.643068	4.06915	-0.134633	-4.28342	3.43322	0.423859
Otu05656	Bacteria	Bacillota_A	Clostridia	Oscillospirales	Acutalibacteraceae	Ruminococcus_E	Ruminococcus_E sp934476515	0.672438	1	0.645024	0.994082	-0.75982	-0.989213	-0.51714	0.510205	4.30329	0.106272	-3.86705	4.45614	0.441853
Otu05754	Bacteria	Bacillota_A	Clostridia	Oscillospirales	Acutalibacteraceae	Fimenecus	Fimenecus sp000432435	0.685804	1	0.64968	0.999297	-0.784423	-0.986779	-0.56595	0.391843	4.1864	0.0782564	-3.75015	4.63778	0.454515
Otu05845	Bacteria	Bacillota_A	Clostridia	Oscillospirales	Ruminococcaceae	Faecalibacterium	Faecalibacterium prausnitzii_I	0.649116	0.998899	0.608699	0.994995	-0.736916	-1.03077	-0.441657	0.625788	4.17219	0.123053	-3.70119	4.98212	0.43119
Otu05857	Bacteria	Bacillota_A	Clostridia	Clostridia	Clostridia	Clostridia	Clostridia	0.656678	0.998696	0.67245	0.99958	-0.774453	-0.473028	-1.07776	-0.581945	4.18644	-0.117177	-5.11462	3.73707	0.435521
Otu05914	Bacteria	Bacillota_A	Clostridia	Lachnospirales	Lachnospiraceae	Blautia_A	Blautia_A faecis	0.671842	0.999603	0.632502	0.994963	-0.781268	-1.04207	-0.518006	0.616082	4.2232	0.12167	-3.61763	4.74475	0.442
Otu05933	Bacteria	Bacillota_A	Clostridia	Lachnospirales	Lachnospiraceae	Lachnospiraceae	Lachnospiraceae	0.623693	1	0.631623	0.999948	-0.806548	-0.422432	-1.13124	-0.771072	4.23665	-0.16044	-4.43479	3.85836	0.419527
Otu06056	Bacteria	Pseudomonadota	Gammaproteobacteria	Enterobacterales	Pasteurellaceae	Haemophilus_D	Haemophilus_D	0.646166	1	0.616134	0.99684	-0.761559	-1.04805	-0.478205	0.657975	4.33555	0.127268	-3.65274	4.60335	0.427524
Otu06094	Bacteria	Actinomycetota	Actinomycetes	Actinomycetales	Cellulomonadaceae	Cellulosimicrobium	Cellulosimicrobium funkei	0.694581	1	0.665589	0.997131	-0.772319	-0.93696	-0.606493	0.410871	4.13806	0.0846051	-3.77291	4.63316	0.459
Otu06145	Bacteria	Bacteria	Bacteria	Bacteria	Bacteria	Bacteria	Bacteria	0.679056	1	0.651489	0.997478	-0.840237	-1.07418	-0.594264	0.331086	4.25731	0.069999	-3.67541	4.22696	0.457514
Otu06149	Bacteria	Bacillota_A	Clostridia	Lachnospirales	Lachnospiraceae	Lachnospira	Lachnospira	0.679825	0.999346	0.656606	0.995696	-0.783636	-1.02095	-0.545804	0.413288	4.0678	0.0855044	-3.81364	4.33152	0.451849
Otu06172	Bacteria	Actinomycetota	Actinomycetes	Actinomycetales	Actinomycetaceae	Pauljensenia	Pauljensenia	0.672329	0.999407	0.690199	0.999758	-0.866649	-0.621761	-1.09736	-0.51671	4.17429	-0.0995416	-5.06708	3.88898	0.447
Otu06250	Bacteria	Bacillota_A	Clostridia	Oscillospirales	Ruminococcaceae	Faecalibacterium	Faecalibacterium	0.65306	0.999569	0.664271	0.999528	-0.795858	-0.424003	-1.08853	-0.589533	4.11591	-0.114085	-4.50332	3.80708	0.433667
Otu06367	Bacteria	Bacillota	Bacilli	Bacillales	Anoxybacillaceae	Geobacillus	Geobacillus stearothermophilus	0.608164	0.999399	0.562665	0.990062	-0.600927	-1.05121	-0.164547	0.795614	4.03377	0.168226	-3.75805	5.35104	0.411196
Otu06464	Bacteria	Bacillota	Bacilli	Staphylococcales	Gemellaceae	Gemella	Gemella	0.652158	1	0.625134	0.998412	-0.793455	-0.995187	-0.532855	0.657939	4.41011	0.12845	-3.47903	4.42715	0.435
Otu06493	Bacteria	Bacillota_A	Clostridia	Oscillospirales	Acutalibacteraceae	Fimenecus	Fimenecus sp000432435	0.693936	0.999056	0.653848	0.996539	-0.83148	-1.02226	-0.634279	0.418734	4.10609	0.0769205	-3.75947	4.42198	0.452849
Otu06529	Bacteria	Bacillota_I	Bacilli_A	Erysipelotrichales	Coprobacillaceae	Catenibacterium	Catenibacterium mitsuokai	0.60848	0.999872	0.61868	0.99937	-0.776852	-0.324709	-1.2034	-0.893391	4.17725	-0.179023	-5.0917	3.50752	0.402667
Otu06544	Bacteria	Bacillota_A	Clostridia	Lachnospirales	Lachnospiraceae	Lachnospiraceae	Lachnospiraceae	0.675387	0.999005	0.642465	0.993162	-0.799515	-1.05599	-0.534677	0.513224	4.13597	0.103203	-3.55468	4.59357	0.443667
Otu06639	Bacteria	Bacillota_A	Clostridia	Lachnospirales	Lachnospiraceae	Brotaphodocola	Brotaphodocola sp003478505	0.655056	1	0.615952	0.997194	-0.719025	-0.985546	-0.455949	0.59538	4.20069	0.127237	-3.55153	4.54864	0.437854
Otu06642	Bacteria	Bacillota_A	Clostridia	Lachnospirales	Lachnospiraceae	Mediterraneibacter	Mediterraneibacter	0.651358	0.999124	0.662513	0.999844	-0.791178	-0.475304	-1.05706	-0.512157	4.15653	-0.110051	-4.5428	3.66833	0.438667
Otu06686	Bacteria	Bacillota_A	Clostridia	TANB77	CAG-508	CAG-245	CAG-245 sp000435175	0.622073	0.999479	0.644794	0.999632	-0.794659	-0.470251	-1.07738	-0.788497	4.35022	-0.150855	-4.57213	3.20903	0.419
Otu06942	Bacteria	Bacillota_C	Negativicutes	Selenomonadales	Selenomonadaceae	Centipeda	Centipeda noxia	0.653209	1	0.673076	0.999174	-0.836119	-0.548769	-1.076	-0.555148	4.19045	-0.109987	-4.51767	3.93288	0.442852
Otu06994	Bacteria	Bacillota_A	Clostridia	Lachnospirales	Bianqueaceae	Bianquea	Bianquea renquensis	0.649339	0.999972	0.669074	0.998989	-0.787614	-0.50747	-1.02966	-0.58942	4.12906	-0.11815	-4.68116	3.9332	0.434189
Otu07007	Bacteria	Bacillota_C	Negativicutes	Veillonellales	Dialisteraceae	Dialister	Dialister invisus	0.646916	1	0.621483	0.998018	-0.7913	-1.03512	-0.510934	0.665913	4.40258	0.127245	-3.31716	4.62205	0.432856
Otu07101	Bacteria	Bacteroidota	Bacteroidia	Bacteroidales	Bacteroidaceae	Phocaeicola	Phocaeicola sp959599425	0.701707	0.999668	0.672968	0.997956	-0.882217	-1.06257	-0.68784	0.299558	4.15022	0.0660632	-3.82093	4.10712	0.469333
Otu07132	Bacteria	Bacillota_A	Clostridia	Clostridiales	Clostridiaceae	Clostridium	Clostridium lentum	0.691548	0.999384	0.665753	0.997283	-0.84086	-1.02852	-0.645702	0.339215	4.14588	0.0679417	-3.78348	4.4243	0.458
Otu07156	Bacteria	Bacillota_A	Clostridia	TANB77	CAG-508	CAG-269	CAG-269 sp934120045	0.659253	1	0.625868	0.996369	-0.72632	-0.999125	-0.488298	0.544067	4.22835	0.116715	-3.35385	4.21177	0.438667
Otu07211	Bacteria	Bacillota_A	Clostridia	Lachnospirales	Lachnospiraceae	Blautia_A	Blautia_A sp900066335	0.656414	1	0.601403	0.998743	-0.737103	-1.02583	-0.408162	0.713955	4.37644	0.141373	-3.32989	4.04011	0.424333
Otu07275	Bacteria	Bacillota_A	Clostridia	Lachnospirales	Lachnospiraceae	Agathobacter	Agathobacter	0.628837	1	0.641643	0.999843	-0.789983	-0.422587	-1.07646	-0.746086	4.37658	-0.145693	-4.53358	3.42542	0.419333
Otu07320	Bacteria	Bacillota_A	Clostridia	Lachnospirales	Lachnospiraceae	Blautia_A	Blautia_A	0.641011	0.9993	0.658292	0.999655	-0.761114	-0.417178	-1.09673	-0.694794	4.21965	-0.147482	-4.32355	3.75987	0.42
Otu07327	Bacteria	Bacillota_A	Clostridia	Lachnospirales	Lachnospiraceae	Lachnospiraceae	Lachnospiraceae	0.655195	0.999209	0.681784	0.999528	-0.805843	-0.517512	-1.08299	-0.550668	4.13795	-0.113501	-4.63742	3.88632	0.437188
Otu07355	Bacteria	Bacillota_A	Clostridia	Oscillospirales	Oscillospiraceae	Hominicoprocola	Hominicoprocola fusiformis	0.675936	1	0.646344	0.997257	-0.816507	-1.01814	-0.626163	0.37578	4.16406	0.0823874	-3.67437	4.36103	0.455
Otu07360	Bacteria	Bacillota_A	Clostridia	Oscillospirales	Ruminococcaceae	Gemmiger	Gemmiger	0.645161	1	0.656758	0.999632	-0.773541	-0.412125	-1.05586	-0.630545	4.33565	-0.131957	-4.45607	3.22084	0.430333
Otu07375	Bacteria	Bacillota_A	Clostridia	Lachnospirales	Lachnospiraceae	Coprococcus	Coprococcus aceti	0.656158	0.999668	0.664749	0.998793	-0.835727	-0.536057	-1.12099	-0.59243	4.17292	-0.120122	-4.16412	3.74288	0.436667
Otu07421	Bacteria	Bacillota_A	Clostridia	Lachnospirales	Lachnospiraceae	Lachnospiraceae	Lachnospiraceae	0.691015	1	0.660015	0.997029	-0.832907	-1.01101	-0.663572	0.342339	4.11781	0.0693556	-3.82296	4.31767	0.462667
Otu07425	Bacteria	Bacillota_A	Clostridia	Oscillospirales	Oscillospiraceae	Dysosmobacter	Dysosmobacter sp000436875	0.621831	0.999515	0.636498	0.999528	-0.793676	-0.433372	-1.11233	-0.722668	4.28641	-0.148148	-4.76254	3.72571	0.416333
Otu07432	Bacteria	Bacillota_A	Clostridia	Lachnospirales	Lachnospiraceae	Blautia_A	Blautia_A sp900548245	0.674576	0.996872	0.689312	0.999843	-0.814356	-0.555617	-1.06357	-0.501667	4.08506	-0.10695	-4.24808	3.94683	0.444852
Otu07433	Bacteria	Bacillota_A	Clostridia	Oscillospirales	Ruminococcaceae	Ruminiclostridium_E	Ruminiclostridium_E siraeum	0.706502	1	0.673134	0.997991	-0.799283	-0.984889	-0.609281	0.335761	4.18881	0.0696194	-3.81742	4.32257	0.462512
Otu07518	Bacteria	Bacillota_A	Clostridia	Lachnospirales	Lachnospiraceae	Lachnospiraceae	Lachnospiraceae	0.635625	1	0.59905	0.994984	-0.690552	-1.01455	-0.365496	0.749733	4.31875	0.148686	-3.46935	4.76375	0.424858
Otu07541	Bacteria	Bacillota_A	Clostridia	Christensenellales	Aristaeellaceae	Ventricola	Ventricola sp900542395	0.671074	1	0.637167	0.992069	-0.826934	-1.07673	-0.567348	0.465828	4.06045	0.101601	-3.57882	4.82552	0.447851
Otu07544	Bacteria	Bacillota_A	Clostridia	Oscillospirales	Oscillospirales	Oscillospirales	Oscillospirales	0.677811	0.998989	0.642338	0.99549	-0.823125	-1.01087	-0.569958	0.407634	4.085	0.0868057	-3.4693	4.58783	0.452333
Otu07563	Bacteria	Bacillota_A	Clostridia	Lachnospirales	Lachnospiraceae	Laedolimicola	Laedolimicola ammoniilytica	0.639948	0.999297	0.661245	0.99958	-0.850019	-0.58984	-1.10811	-0.667701	4.14013	-0.132501	-5.01132	3.75292	0.43019
Otu07584	Bacteria	Actinomycetota	Actinomycetes	Actinomycetales	Bifidobacteriaceae	Bifidobacterium	Bifidobacterium	0.703427	1	0.668284	0.995238	-0.856248	-1.05943	-0.639373	0.316087	4.12782	0.0628517	-3.61909	4.41923	0.467178
Otu07611	Bacteria	Bacillota_I	Bacilli_A	Erysipelotrichales	Erysipelotrichaceae	Holdemania	Holdemania filiformis	0.648952	1	0.668206	0.999758	-0.789833	-0.47847	-1.0506	-0.667169	4.29463	-0.132868	-4.84025	3.62457	0.430333
Otu07711	Bacteria	Bacillota_A	Clostridia	Lachnospirales	Lachnospiraceae	Butyrivibrio_A	Butyrivibrio_A crossotus	0.664133	0.999749	0.67921	0.999706	-0.84864	-0.521734	-1.14588	-0.590269	4.17078	-0.121232	-4.55911	3.68848	0.437854
Otu07729	Bacteria	Bacillota_A	Clostridia	Oscillospirales	Ruminococcaceae	Gemmiger	Gemmiger qucibialis	0.701897	1	0.670165	0.998364	-0.811268	-0.927241	-0.683222	0.327988	4.21323	0.0650985	-3.66284	4.20671	0.468333
Otu07753	Bacteria	Bacillota_A	Clostridia	Oscillospirales	Acutalibacteraceae	Acutalibacteraceae	Acutalibacteraceae	0.656924	1	0.618864	0.99857	-0.773686	-1.07115	-0.458471	0.599535	4.28947	0.11925	-3.36758	4.33843	0.428
Otu07768	Bacteria	Bacteroidota	Bacteroidia	Bacteroidales	Bacteroidaceae	Phocaeicola	Phocaeicola vulgatus	0.64603	0.999555	0.665413	0.999896	-0.778342	-0.492366	-1.08756	-0.558606	4.09359	-0.117325	-4.45673	3.68017	0.438
Otu07769	Bacteria	Bacillota_A	Clostridia	Oscillospirales	Oscillospiraceae	Vermiculatibacterium	Vermiculatibacterium sp900543935	0.667223	0.99977	0.637411	0.997252	-0.812381	-1.03288	-0.587453	0.476899	4.06664	0.0922974	-3.70299	4.82549	0.450516
Otu07945	Bacteria	Bacillota_A	Clostridia	Lachnospirales	Lachnospiraceae	Bariatricus	Bariatricus comes_A	0.688864	1	0.6635	0.999701	-0.824946	-0.976061	-0.619066	0.303711	4.0829	0.062356	-3.41123	4.49292	0.466178
Otu08027	Bacteria	Bacillota_A	Clostridia	Lachnospirales	Lachnospiraceae	Bariatricus	Bariatricus	0.698908	0.999636	0.659372	0.995883	-0.759634	-0.943758	-0.540541	0.375752	4.16633	0.0828101	-4.1459	4.3899	0.453182
Otu08080	Bacteria	Bacillota_A	Clostridia	Oscillospirales	Acutalibacteraceae	Ruminococcus_E	Ruminococcus_E sp934476515	0.67677	0.99946	0.639684	0.997173	-0.813728	-1.1135	-0.559207	0.427049	4.09957	0.0889893	-3.78338	4.36992	0.451516
Otu08104	Bacteria	Bacillota_A	Clostridia	Oscillospirales	Oscillospiraceae	Vescimonas	Vescimonas cirricatena	0.683752	1	0.64881	0.997349	-0.76419	-0.960887	-0.569492	0.380598	4.01348	0.0829883	-3.7856	4.27907	0.453515
Otu08176	Bacteria	Actinomycetota	Coriobacteriia	Coriobacteriales	Coriobacteriaceae	Collinsella	Collinsella	0.639139	0.999596	0.662571	0.999948	-0.884186	-0.553274	-1.18405	-0.626709	4.14554	-0.123979	-4.51092	3.28811	0.429333
Otu08213	Bacteria	Bacillota_A	Clostridia	Christensenellales	Aristaeellaceae	Ventricola	Ventricola sp900542395	0.684333	1	0.656781	0.995676	-0.854602	-1.00321	-0.711108	0.361051	4.25603	0.0734419	-3.56901	4.21328	0.462846
Otu08293	Bacteria	Bacillota_A	Clostridia	Oscillospirales	Oscillospiraceae	Oscillibacter	Oscillibacter ruminantium	0.655995	1	0.673303	0.999474	-0.818449	-0.52683	-1.1387	-0.570127	4.2037	-0.113114	-4.497	3.49011	0.437
Otu08336	Bacteria	Bacteroidota	Bacteroidia	Bacteroidales	Bacteroidaceae	Phocaeicola	Phocaeicola coprocola	0.625576	0.999948	0.647883	0.999371	-0.747883	-0.374615	-1.11054	-0.763155	4.29775	-0.151739	-4.42153	3.69625	0.423667
Otu08343	Bacteria	Bacillota_A	Clostridia	Lachnospirales	Lachnospiraceae	Hominisplanchenecus	Hominisplanchenecus faecis	0.692471	0.999936	0.659195	0.995429	-0.836996	-1.06347	-0.625244	0.324307	4.22189	0.0652401	-3.62262	4.26376	0.463179
Otu08345	Bacteria	Bacillota_A	Clostridia	Oscillospirales	Acutalibacteraceae	Ruminococcus_E	Ruminococcus_E	0.657208	0.999654	0.623461	0.996352	-0.694344	-0.98262	-0.378479	0.593492	4.27806	0.113718	-3.75263	4.50846	0.437
Otu08495	Bacteria	Bacillota_A	Clostridia	Lachnospirales	Lachnospiraceae	Agathobacter	Agathobacter rectalis	0.597452	0.999707	0.615619	0.998688	-0.709483	-0.296449	-1.0568	-0.935389	4.33476	-0.192271	-4.60241	3.43362	0.406198
Otu08556	Bacteria	Bacillota_C	Negativicutes	Veillonellales	Veillonellaceae	Veillonella	Veillonella rogosae	0.639239	0.999093	0.604065	0.993893	-0.767151	-1.10032	-0.444343	0.719199	4.21407	0.154809	-3.77587	4.31304	0.423
Otu08563	Bacteria	Bacteroidota	Bacteroidia	Bacteroidales	Bacteroidaceae	Phocaeicola	Phocaeicola	0.646113	1	0.663022	0.999758	-0.826453	-0.5471	-1.14571	-0.574814	4.16585	-0.115781	-4.64187	3.61512	0.438
Otu08575	Bacteria	Bacteroidota	Bacteroidia	Bacteroidales	P3	Pullibacteroides	Pullibacteroides sp014803485	0.656688	0.999333	0.622903	0.997616	-0.765624	-0.998185	-0.520668	0.587463	4.27447	0.115604	-3.3961	4.71101	0.441333
Otu08629	Bacteria	Actinomycetota	Coriobacteriia	Coriobacteriales	Eggerthellaceae	Adlercreutzia	Adlercreutzia equolifaciens	0.699954	1	0.670511	0.999204	-0.799004	-0.929533	-0.634238	0.300002	4.22574	0.0605829	-3.8646	4.26381	0.467178
Otu08631	Bacteria	Bacteroidota	Bacteroidia	Bacteroidales	Bacteroidaceae	Bacteroidaceae	Bacteroidaceae	0.636703	1	0.65231	0.999739	-0.818479	-0.467245	-1.16371	-0.617462	4.09753	-0.132806	-4.84131	3.62586	0.432667
Otu08908	Bacteria	Bacteroidota	Bacteroidia	Bacteroidales	Bacteroidaceae	Alloprevotella	Alloprevotella timonensis	0.656965	0.999181	0.626271	0.997329	-0.820433	-1.06312	-0.557005	0.489699	4.1792	0.0976353	-3.69178	4.86275	0.447851
Otu08936	Bacteria	Bacillota_A	Clostridia	Lachnospirales	Lachnospiraceae	Fusicatenibacter	Fusicatenibacter saccharivorans	0.697104	1	0.665957	0.996622	-0.799872	-0.992592	-0.621703	0.356043	4.13711	0.0704521	-3.83465	4.57563	0.459
Otu08965	Bacteria	Bacillota_A	Clostridia	Lachnospirales	Lachnospiraceae	Mediterraneibacter	Mediterraneibacter faecis	0.633109	0.9994	0.653416	0.998981	-0.781914	-0.49843	-1.07097	-0.545019	4.1149	-0.11238	-4.91606	3.64424	0.436854
Otu08995	Bacteria	Bacillota_A	Clostridia	Oscillospirales	Butyricicoccaceae	Agathobaculum	Agathobaculum	0.65452	0.999393	0.667887	0.999212	-0.833453	-0.577998	-1.08196	-0.561152	4.04872	-0.112987	-4.7336	4.02372	0.435667
Otu09074	Bacteria	Bacillota_A	Clostridia	Oscillospirales	Acutalibacteraceae	Fimenecus	Fimenecus sp000432435	0.685593	0.99975	0.654418	0.996137	-0.894733	-1.07939	-0.664651	0.362136	4.13376	0.077894	-3.64445	4.26707	0.459333
Otu09111	Bacteria	Bacillota_C	Negativicutes	Veillonellales	Megasphaeraceae	Megasphaeraceae	Megasphaeraceae	0.694855	1	0.65905	0.998304	-0.771717	-0.974426	-0.554607	0.330292	4.10361	0.0633071	-3.79631	4.49273	0.459667
Otu09252	Bacteria	Bacillota_A	Clostridia	Lachnospirales	Lachnospiraceae	Lachnospiraceae	Lachnospiraceae	0.67385	1	0.643827	0.998407	-0.80801	-1.0411	-0.577313	0.425523	4.12949	0.0934617	-3.79871	4.68062	0.45085
Otu09359	Bacteria	Bacillota_A	Clostridia	Oscillospirales	Acutalibacteraceae	Ruminococcus_E	Ruminococcus_E intestinalis	0.688407	0.999964	0.659613	0.996596	-0.807985	-1.00867	-0.658237	0.382205	4.13024	0.0718363	-4.10962	4.91868	0.459667
Otu09380	Bacteria	Bacillota_A	Clostridia	Oscillospirales	Ruminococcaceae	Faecalibacterium	Faecalibacterium	0.661295	1	0.680483	0.999632	-0.802469	-0.554611	-1.0158	-0.490932	4.24872	-0.0924108	-4.54584	3.72501	0.444667
Otu09553	Bacteria	Bacillota_A	Clostridia	Lachnospirales	Lachnospiraceae	Blautia_A	Blautia_A obeum	0.693502	1	0.658844	0.998608	-0.779883	-0.973763	-0.572934	0.359963	4.22931	0.0731126	-3.7266	4.24288	0.459667
Otu09564	Bacteria	Bacillota_A	Clostridia	Lachnospirales	Lachnospiraceae	Lachnospiraceae	Lachnospiraceae	0.689049	1	0.646249	0.997604	-0.763151	-0.931185	-0.522012	0.48761	4.33328	0.100794	-3.78475	4.4431	0.446333
Otu09822	Bacteria	Bacillota_A	Clostridia	Oscillospirales	Acutalibacteraceae	Ruminococcus_E	Ruminococcus_E bromii	0.678341	0.999402	0.645589	0.997951	-0.805177	-1.00538	-0.576412	0.413802	4.10151	0.0892298	-3.99423	4.30732	0.454333
Otu09839	Bacteria	Bacteroidota	Bacteroidia	Bacteroidales	Bacteroidaceae	Prevotella	Prevotella	0.69058	0.999267	0.662948	0.994584	-0.821509	-0.98161	-0.624504	0.415662	4.11495	0.0867648	-3.96853	4.14416	0.456514
Otu09852	Bacteria	Bacillota_A	Clostridia	Oscillospirales	Ruminococcaceae	Ruminiclostridium_E	Ruminiclostridium_E siraeum	0.68988	0.999963	0.652786	0.998026	-0.795973	-0.980102	-0.554163	0.497878	4.36827	0.0912349	-3.66334	3.98413	0.451333
Otu09924	Bacteria	Bacteroidota	Bacteroidia	Bacteroidales	Tannerellaceae	Parabacteroides	Parabacteroides distasonis	0.645575	1	0.664095	0.999475	-0.844578	-0.522071	-1.16958	-0.621323	4.1487	-0.127063	-4.6381	3.92716	0.433189
Otu10084	Bacteria	Bacillota_A	Clostridia	Lachnospirales	Lachnospiraceae	Blautia_A	Blautia_A obeum	0.688236	1	0.648227	0.998339	-0.77831	-0.968105	-0.569083	0.438236	4.31562	0.0855107	-3.50711	4.3923	0.453182
Otu10112	Bacteria	Bacillota_A	Clostridia	Lachnospirales	Lachnospiraceae	Lachnospiraceae	Lachnospiraceae	0.618248	0.999715	0.641942	0.999948	-0.836856	-0.36685	-1.16814	-0.748772	4.26742	-0.152353	-4.47707	3.65691	0.417333
Otu10209	Bacteria	Bacillota_A	Clostridia	Lachnospirales	Lachnospiraceae	Dorea_A	Dorea_A amylophila	0.703053	1	0.667903	0.996521	-0.780859	-0.969903	-0.605611	0.288894	4.17048	0.0551012	-4.19378	4.14684	0.464667
Otu10471	Bacteria	Bacteroidota	Bacteroidia	Bacteroidales	Bacteroidaceae	Prevotella	Prevotella sp900544495	0.641758	0.999803	0.663433	0.999	-0.827131	-0.460356	-1.18797	-0.657412	4.21107	-0.130985	-4.30218	3.48043	0.430667
Otu10494	Bacteria	Bacillota_A	Clostridia	Lachnospirales	Lachnospiraceae	Fusicatenibacter	Fusicatenibacter saccharivorans	0.640652	0.998765	0.652123	0.998718	-0.796668	-0.486547	-1.08274	-0.578858	4.06069	-0.125438	-4.39825	4.00342	0.429
Otu10579	Bacteria	Actinomycetota	Actinomycetes	Actinomycetales	Micrococcaceae	Rothia	Rothia	0.658324	1	0.623593	0.995916	-0.747842	-0.964555	-0.514726	0.541257	4.12684	0.104382	-3.54604	4.51811	0.439667
Otu10612	Bacteria	Bacillota_A	Clostridia	TANB77	CAG-508	CAG-269	CAG-269	0.714775	0.999785	0.681565	0.996463	-0.777601	-0.902115	-0.656983	0.29312	4.16509	0.0552661	-4.10151	4.31625	0.469333
Otu10686	Bacteria	Bacillota_A	Clostridia	Oscillospirales	Oscillospiraceae	CAG-170	CAG-170 sp900549635	0.69169	0.999458	0.65703	0.996244	-0.815718	-1.01537	-0.623595	0.373534	4.14784	0.0810726	-3.76757	4.51375	0.455667
Otu10718	Bacteria	Bacteroidota	Bacteroidia	Bacteroidales	Bacteroidaceae	Prevotella	Prevotella sp000436035	0.688273	1	0.66308	0.997414	-0.837168	-1.02241	-0.650815	0.303805	4.22994	0.0556025	-3.79094	4.34835	0.470177
Otu10990	Bacteria	Actinomycetota	Actinomycetes	Mycobacteriales	Frankiaceae	Protofrankia	Protofrankia coriariae	0.653162	0.999543	0.671812	0.999517	-0.820848	-0.521462	-1.09253	-0.541584	4.19838	-0.114112	-4.51546	3.48315	0.439333
Otu11096	Bacteria	Bacillota_A	Clostridia	Oscillospirales	Ruminococcaceae	Gemmiger	Gemmiger formicilis	0.689631	0.999063	0.664171	0.993897	-0.792074	-1.02036	-0.588817	0.324702	4.25658	0.0673275	-3.65093	4.43369	0.463845
Otu11134	Bacteria	Bacillota_A	Clostridia	Oscillospirales	Acutalibacteraceae	Ruminococcus_E	Ruminococcus_E sp934476515	0.655843	1	0.670193	1	-0.831767	-0.51699	-1.11008	-0.614734	4.17305	-0.120255	-4.36839	3.85449	0.433855
Otu11146	Bacteria	Bacillota_A	Clostridia	Oscillospirales	Ruminococcaceae	Gemmiger	Gemmiger formicilis	0.714687	1	0.677602	0.995476	-0.783917	-0.925637	-0.615337	0.290141	4.09138	0.0625036	-4.33734	4.11665	0.46851
Otu11296	Bacteria	Bacillota_A	Clostridia	Lachnospirales	Lachnospiraceae	Hominifimenecus	Hominifimenecus microfluidus	0.650054	0.999221	0.668297	0.999339	-0.780876	-0.521686	-1.09643	-0.551011	4.10847	-0.117239	-4.84994	3.41155	0.440187
Otu11350	Bacteria	Bacillota_A	Clostridia	Lachnospirales	Lachnospiraceae	Coprococcus_A	Coprococcus_A catus	0.699438	1	0.659848	0.995337	-0.804136	-1.00427	-0.580849	0.3144	4.06611	0.0636199	-3.80519	4.45495	0.466667
Otu11425	Bacteria	Actinomycetota	Actinomycetes	Actinomycetales	Bifidobacteriaceae	Bifidobacterium	Bifidobacterium pullorum_B	0.699039	1	0.659478	0.996556	-0.842765	-1.03549	-0.610989	0.339558	4.01819	0.0702203	-4.06364	4.73414	0.463333
Otu11506	Bacteria	Bacillota_A	Clostridia	Lachnospirales	Lachnospiraceae	Lachnospiraceae	Lachnospiraceae	0.676182	0.999956	0.650463	0.996839	-0.828635	-1.05027	-0.588191	0.407661	4.08617	0.0780011	-3.96072	4.63591	0.456848
