# Supplementary material for: Analytic attributes of the 16S rRNA gene sequencing methodology for human gut microbiota characterization
Source: Appl Microbiol Biotechnol. 2026 May 22;110(1):217. doi: 10.1007/s00253-026-13844-8 (PMC13375765; doi:10.1007/s00253-026-13844-8)
Supplement: Supplementary file 7 — XLSX (329 KB) [file 253_2026_13844_MOESM7_ESM.xlsx]

## Sheet: phylum
Domain	Phylum	we.ep	we.eBH	wi.ep	wi.eBH	rab.all	rab.win.A1	rab.win.A2	diff.btw	diff.win	effect	effect.low	effect.high	overlap
Bacteria	Bacillota_A	0.273106	0.638304	0.265636	0.653708	6.44034	6.57561	6.28133	-0.291477	0.492056	-0.535298	-6.47391	2.17035	0.26058
Bacteria	Bacteroidota	0.169354	0.603898	0.193117	0.613651	6.22373	6.44531	6.0291	-0.412485	0.570281	-0.657165	-6.29945	1.75392	0.223333
Bacteria	Bacillota_I	0.364995	0.747566	0.421513	0.797747	2.59948	2.68615	2.46655	-0.274283	0.627155	-0.39382	-5.16098	2.30427	0.333333
Bacteria	Actinomycetota	0.242965	0.863401	0.205987	0.771407	2.96765	2.75739	3.13558	0.389451	0.664519	0.54964	-2.07393	6.19196	0.25958
Bacteria	Bacillota_C	0.831459	0.96407	0.784883	0.955848	5.21202	5.28049	5.1662	-0.0521835	0.658736	-0.0712718	-3.68266	3.85207	0.467667
Archaea	Thermoplasmatota	0.711647	0.98322	0.682065	0.96606	-8.50277	-8.63761	-8.374	0.254483	3.78511	0.0515943	-4.09795	4.33546	0.471
Bacteria	Pseudomonadota	0.690382	0.91826	0.751887	0.934408	2.67307	2.70496	2.64655	-0.071064	0.604388	-0.104643	-4.39692	3.23264	0.453182
Bacteria	Desulfobacterota	0.37915	0.928684	0.362242	0.893153	-1.87076	-2.12752	-1.62737	0.468113	1.16738	0.373683	-2.07362	4.5554	0.337
Bacteria	Cyanobacteriota	0.0588101	0.454888	0.0682446	0.423387	-0.693086	-0.373711	-1.01864	-0.708302	0.735101	-0.901981	-8.20425	0.849802	0.13129
Bacteria	Bacillota	0.745074	0.950354	0.738565	0.956835	-2.612	-2.50563	-2.78518	-0.16042	1.09927	-0.142293	-3.78457	3.44047	0.443519
Bacteria	Bacteria	0.549321	0.943686	0.502156	0.918074	-0.482224	-0.604017	-0.370787	0.211346	0.757494	0.26186	-2.706	4.48731	0.383333
Bacteria	Verrucomicrobiota	0.496655	0.969277	0.458686	0.934621	-4.72189	-4.9707	-4.33567	0.727247	2.36634	0.238741	-2.98014	6.40994	0.370543
Bacteria	Bacillota_B	0.766559	0.983558	0.819134	0.993013	-5.97121	-5.77188	-6.246	-0.217133	3.59225	-0.0527197	-4.56634	3.96107	0.471

## Sheet: class
Domain	Phylum	Class	we.ep	we.eBH	wi.ep	wi.eBH	rab.all	rab.win.A1	rab.win.A2	diff.btw	diff.win	effect	effect.low	effect.high	overlap
Bacteria	Bacillota_A	Clostridia	0.298774	0.684161	0.314472	0.71182	6.95297	7.09124	6.79982	-0.28975	0.502873	-0.518115	-5.91731	2.17012	0.268
Bacteria	Bacteroidota	Bacteroidia	0.182921	0.638917	0.212509	0.66533	6.74235	6.9518	6.53916	-0.402004	0.566064	-0.66467	-5.66208	1.57729	0.220333
Bacteria	Bacillota_I	Bacilli_A	0.411417	0.794649	0.458812	0.82195	3.11446	3.21166	2.96797	-0.26997	0.670391	-0.369725	-5.13068	2.36072	0.339
Bacteria	Actinomycetota	Actinomycetes	0.324916	0.818023	0.296472	0.764563	2.779	2.60877	2.91698	0.324786	0.628469	0.474269	-2.08486	5.23059	0.293569
Bacteria	Bacillota_C	Negativicutes	0.794401	0.95025	0.782387	0.948056	5.71532	5.7595	5.68485	-0.0244073	0.644839	-0.0377391	-3.51862	3.74531	0.481667
Archaea	Thermoplasmatota	Thermoplasmata	0.729055	0.98106	0.706115	0.962287	-8.04336	-8.10219	-7.97401	0.143883	3.95038	0.0310504	-3.9025	3.99931	0.483333
Bacteria	Actinomycetota	Coriobacteriia	0.122162	0.705162	0.110424	0.611901	2.16559	1.85251	2.38874	0.566709	0.682608	0.771129	-1.3141	6.98897	0.192602
Bacteria	Verrucomicrobiota	Verrucomicrobiae	0.712664	0.975973	0.688383	0.960673	-8.03984	-8.13549	-7.94637	0.205788	3.94292	0.0426912	-3.78412	4.38346	0.479507
Bacteria	Pseudomonadota	Alphaproteobacteria	0.718784	0.910447	0.767987	0.925214	2.52921	2.54386	2.5183	-0.0296826	0.586757	-0.0440743	-3.76526	3.13081	0.478174
Bacteria	Pseudomonadota	Gammaproteobacteria	0.538361	0.852164	0.601777	0.880385	1.66294	1.78047	1.58742	-0.185713	0.648037	-0.269341	-4.41616	2.69293	0.382667
Bacteria	Desulfobacterota	Desulfovibrionia	0.369409	0.894972	0.356485	0.856726	-1.38444	-1.64613	-1.14663	0.471083	1.15938	0.40503	-2.20795	5.03937	0.325225
Bacteria	Cyanobacteriota	Vampirovibrionia	0.0657451	0.517512	0.0814091	0.516134	-0.184049	0.133806	-0.520804	-0.71536	0.76454	-0.909439	-7.33281	0.815831	0.137288
Bacteria	Bacillota	Bacilli	0.7631	0.954216	0.761701	0.962782	-2.09602	-2.0121	-2.23553	-0.111436	1.0713	-0.0947012	-3.70093	3.37116	0.458667
Bacteria	Bacteria	Bacteria	0.541183	0.921895	0.500039	0.885749	0.0248142	-0.098077	0.137171	0.208336	0.762373	0.255735	-2.64882	4.38722	0.383
Bacteria	Verrucomicrobiota	Lentisphaeria	0.715992	0.98811	0.533784	0.945388	-4.22737	-4.45602	-3.8535	0.658857	2.86155	0.185184	-4.82632	5.48034	0.395333
Bacteria	Bacillota_B	Dehalobacteriia	0.76244	0.983161	0.820511	0.989577	-5.48224	-5.27634	-5.70836	-0.183595	3.63954	-0.0420772	-4.38347	4.08732	0.478333

## Sheet: order
Domain	Phylum	Class	Order	we.ep	we.eBH	wi.ep	wi.eBH	rab.all	rab.win.A1	rab.win.A2	diff.btw	diff.win	effect	effect.low	effect.high	overlap
Bacteria	Bacillota_C	Negativicutes	Acidaminococcales	0.294531	0.757898	0.345158	0.797015	6.73174	6.92248	6.58417	-0.314241	0.584436	-0.513705	-5.32653	2.0361	0.289903
Bacteria	Bacillota_A	Clostridia	Oscillospirales	0.101898	0.558266	0.12661	0.604113	8.04511	8.30461	7.80754	-0.485279	0.565452	-0.806249	-6.86787	1.22002	0.174275
Bacteria	Bacteroidota	Bacteroidia	Bacteroidales	0.152132	0.602438	0.18087	0.64531	8.73152	8.93768	8.52921	-0.408393	0.515087	-0.733794	-6.20806	1.38062	0.206931
Bacteria	Bacillota_A	Clostridia	Lachnospirales	0.503846	0.908228	0.50755	0.884956	7.37046	7.27868	7.43117	0.193694	0.66723	0.268457	-2.28504	4.1594	0.383539
Bacteria	Bacillota_I	Bacilli_A	Erysipelotrichales	0.419394	0.853413	0.438504	0.88395	5.0807	5.17314	4.87463	-0.274075	0.615963	-0.411556	-5.01426	2.34171	0.334555
Bacteria	Actinomycetota	Actinomycetes	Actinomycetales	0.339126	0.868531	0.312825	0.819947	4.76829	4.56756	4.90745	0.301688	0.640516	0.449728	-2.36279	4.87113	0.306564
Bacteria	Bacillota_C	Negativicutes	Veillonellales	0.295514	0.878114	0.341022	0.816704	6.64843	6.51558	6.77383	0.289994	0.709704	0.372503	-1.77021	6.1555	0.313
Archaea	Methanobacteriota	Methanobacteria	Methanobacteriales	0.70608	0.982999	0.686987	0.962741	-5.98793	-6.0972	-5.87351	0.224625	4.0293	0.0513375	-3.79624	4.45436	0.474508
Archaea	Thermoplasmatota	Thermoplasmata	Methanomassiliicoccales	0.730502	0.983311	0.708061	0.962062	-6.02727	-6.14941	-5.92318	0.2061	4.1058	0.0427745	-3.83605	4.1879	0.478333
Bacteria	Actinomycetota	Coriobacteriia	Coriobacteriales	0.0772241	0.757342	0.066342	0.649966	4.12242	3.76902	4.36906	0.605922	0.651637	0.867308	-1.21411	7.13215	0.163
Bacteria	Verrucomicrobiota	Verrucomicrobiae	Verrucomicrobiales	0.676458	0.976728	0.637327	0.953882	-6.00098	-6.22471	-5.77385	0.475771	4.1215	0.0962632	-3.58531	4.33013	0.447333
Bacteria	Bacillota_A	Clostridia	Clostridiales	0.420865	0.869021	0.384528	0.821334	2.64472	2.52245	2.77239	0.22639	0.556547	0.380705	-2.33016	4.57021	0.331889
Bacteria	Bacillota_A	Clostridia	Peptostreptococcales	0.644031	0.936618	0.661742	0.913567	2.37718	2.35296	2.40281	0.07695	0.612029	0.106394	-2.88977	4.3013	0.450333
Bacteria	Bacillota_A	Clostridia	TANB77	0.0876927	0.554469	0.122706	0.60156	5.17859	5.42929	4.94424	-0.531586	0.615616	-0.830323	-6.51138	1.1151	0.173609
Bacteria	Pseudomonadota	Alphaproteobacteria	RF32	0.767641	0.958674	0.735929	0.928214	4.48339	4.47113	4.49237	0.00870781	0.504181	0.0183172	-3.62857	3.24751	0.491503
Bacteria	Bacillota_C	Negativicutes	Selenomonadales	0.614047	0.936586	0.632182	0.94279	-6.05279	-5.61938	-6.39865	-0.80856	4.24143	-0.171459	-4.68608	3.59777	0.406667
Bacteria	Bacillota_A	Clostridia	Christensenellales	0.136673	0.629492	0.167392	0.684649	2.1764	2.50071	1.90689	-0.545982	0.701794	-0.732901	-6.19569	1.59203	0.210596
Bacteria	Pseudomonadota	Gammaproteobacteria	Burkholderiales	0.636683	0.932129	0.668173	0.936055	3.59965	3.65787	3.55109	-0.111562	0.587048	-0.171065	-3.53849	3.04381	0.421193
Bacteria	Desulfobacterota	Desulfovibrionia	Desulfovibrionales	0.39327	0.924255	0.281266	0.847226	0.762833	0.465961	1.04555	0.544017	1.19473	0.407104	-2.7785	5.18002	0.306
Bacteria	Cyanobacteriota	Vampirovibrionia	Gastranaerophilales	0.0262004	0.429166	0.0310195	0.402761	1.72745	2.1167	1.3283	-0.877524	0.73571	-1.14509	-8.26759	0.499185	0.083972
Bacteria	Bacillota_A	Clostridia	UBA1381	0.37862	0.878501	0.347883	0.829137	0.663672	0.471972	0.838107	0.330589	0.728819	0.410937	-2.60609	4.83216	0.322333
Bacteria	Pseudomonadota	Gammaproteobacteria	Enterobacterales	0.729457	0.968421	0.751392	0.975365	-0.287018	-0.227957	-0.383509	-0.110298	1.0585	-0.0987266	-3.30625	3.0719	0.453849
Bacteria	Bacillota	Bacilli	Lactobacillales	0.765055	0.988179	0.789558	0.990241	-0.278782	-0.168316	-0.419505	-0.155084	1.45599	-0.102028	-3.88031	3.13125	0.44985
Bacteria	Bacteria	Bacteria	Bacteria	0.480734	0.891168	0.473816	0.853726	2.01364	1.9283	2.11593	0.19757	0.60693	0.301881	-2.39726	4.46766	0.365
Bacteria	Bacillota_I	Bacilli_A	ML615J-28	0.593379	0.934466	0.607355	0.938286	-6.00504	-5.54508	-6.43827	-0.816333	4.02749	-0.174338	-4.57007	3.27495	0.406864
Bacteria	Bacillota_I	Bacilli_A	RF39	0.453307	0.909599	0.492063	0.924241	-0.752125	-0.478137	-0.951671	-0.502305	1.35092	-0.342329	-4.53527	2.56818	0.35
Bacteria	Bacillota_A	Clostridia	Monoglobales	0.142715	0.845074	0.153446	0.78317	0.464152	-0.205626	0.725133	0.891912	1.24396	0.66937	-1.67526	6.37644	0.240586
Bacteria	Bacillota	Bacilli	MOL361	0.527857	0.931757	0.538907	0.94802	-4.85787	-4.03706	-5.71493	-1.29408	4.2749	-0.267992	-5.52036	3.2393	0.369877
Bacteria	Verrucomicrobiota	Lentisphaeria	Victivallales	0.408056	0.958501	0.266699	0.892186	-2.56909	-3.33239	-1.66021	1.64801	3.5411	0.383406	-3.0609	6.15241	0.307667
Bacteria	Actinomycetota	Actinomycetes	Mycobacteriales	0.769862	0.993794	0.801193	0.988145	-3.07941	-3.19932	-3.01747	-0.00256613	3.02968	-0.000651381	-3.94869	4.53355	0.499667
Bacteria	Bacillota_A	Clostridia	Clostridia	0.684924	0.964675	0.639654	0.957954	-1.83679	-1.64012	-2.0633	-0.316286	1.61461	-0.165709	-4.54478	3.74897	0.408197
Bacteria	Bacillota_B	Dehalobacteriia	Dehalobacteriia	0.815531	0.996561	0.810232	0.993522	-4.21701	-4.1509	-4.27919	-0.0197814	4.61123	-0.00340608	-4.24667	3.82418	0.4985
Bacteria	Bacillota	Bacilli	Staphylococcales	0.553275	0.964144	0.465654	0.926072	-4.03826	-4.47938	-3.50767	0.959592	3.63396	0.225935	-3.32639	5.2443	0.373667
Bacteria	Bacillota_A	Clostridia	Tissierellales	0.689665	0.985564	0.654736	0.96982	-4.69904	-5.00788	-4.36227	0.469965	4.18318	0.103451	-3.72273	4.18596	0.443667
Bacteria	Fusobacteriota	Fusobacteriia	Fusobacteriales	0.621012	0.941488	0.62297	0.938737	-5.98229	-5.60227	-6.36535	-0.660049	4.09275	-0.148919	-5.00984	3.36636	0.413529
Bacteria	Bacillota_A	Clostridia	Eubacteriales	0.715129	0.981409	0.685775	0.963797	-6.00067	-6.17417	-5.86104	0.22415	4.18775	0.0471477	-3.74325	4.25603	0.470177

## Sheet: family
Domain	Phylum	Class	Order	Family	we.ep	we.eBH	wi.ep	wi.eBH	rab.all	rab.win.A1	rab.win.A2	diff.btw	diff.win	effect	effect.low	effect.high	overlap
Bacteria	Bacillota_C	Negativicutes	Acidaminococcales	Acidaminococcaceae	0.464743	0.954137	0.547442	0.965825	7.95153	8.05524	7.88686	-0.181074	0.543946	-0.320592	-4.80878	2.51082	0.368
Bacteria	Bacillota_A	Clostridia	Oscillospirales	Ruminococcaceae	0.301097	0.899665	0.376595	0.922336	8.18064	8.27975	8.05324	-0.249726	0.514861	-0.468886	-4.81643	1.98906	0.308231
Bacteria	Bacteroidota	Bacteroidia	Bacteroidales	Bacteroidaceae	0.205803	0.810677	0.217944	0.838824	9.87337	10.0286	9.72643	-0.284196	0.392335	-0.67505	-5.37475	1.81076	0.234
Bacteria	Pseudomonadota	Gammaproteobacteria	Enterobacterales	Succinivibrionaceae	0.746347	0.987319	0.726665	0.96919	-4.28675	-4.4614	-4.15968	0.101227	4.07274	0.0202934	-3.78045	4.27504	0.488837
Bacteria	Bacillota_A	Clostridia	Lachnospirales	Lachnospiraceae	0.258564	0.864205	0.27795	0.787194	8.57447	8.41484	8.68826	0.281017	0.590105	0.451732	-1.6955	5.36465	0.297234
Bacteria	Bacillota_A	Clostridia	Oscillospirales	Oscillospiraceae	0.054274	0.694126	0.0833528	0.745168	6.9935	7.4322	6.78769	-0.615424	0.602283	-0.957563	-7.56052	1.04208	0.162946
Bacteria	Bacillota_I	Bacilli_A	Erysipelotrichales	Coprobacillaceae	0.640635	0.98549	0.583323	0.990027	6.24113	6.30948	6.08072	-0.179814	0.527217	-0.3006	-4.23639	3.40931	0.387333
Bacteria	Actinomycetota	Actinomycetes	Actinomycetales	Bifidobacteriaceae	0.120733	0.772319	0.116474	0.647942	5.98268	5.68865	6.15559	0.440233	0.551176	0.75057	-1.55664	6.65534	0.207264
Bacteria	Bacillota_C	Negativicutes	Veillonellales	Megasphaeraceae	0.10423	0.797053	0.0854848	0.620523	7.68854	7.4006	7.93333	0.541817	0.708989	0.688505	-1.09096	8.31893	0.192936
Bacteria	Bacillota_A	Clostridia	Oscillospirales	Acutalibacteraceae	0.261156	0.894694	0.384894	0.921599	7.58706	7.69475	7.50969	-0.280435	0.581053	-0.469722	-5.23133	1.79663	0.310563
Archaea	Methanobacteriota	Methanobacteria	Methanobacteriales	Methanobacteriaceae	0.691528	0.974883	0.658203	0.93854	-4.76432	-4.9744	-4.56598	0.357305	4.03457	0.076519	-4.10692	4.51088	0.457847
Archaea	Thermoplasmatota	Thermoplasmata	Methanomassiliicoccales	Methanomethylophilaceae	0.683541	0.973911	0.646792	0.942089	-4.75524	-4.95077	-4.51846	0.544628	4.23672	0.105584	-3.60345	4.50466	0.443519
Bacteria	Actinomycetota	Coriobacteriia	Coriobacteriales	Coriobacteriaceae	0.0247618	0.583584	0.0214069	0.458653	5.11171	4.57529	5.3677	0.798151	0.590415	1.23839	-0.976181	9.43041	0.11063
Bacteria	Bacillota_A	Clostridia	Clostridiales	Clostridiaceae	0.342098	0.890554	0.228424	0.762944	3.80601	3.64316	4.00084	0.343823	0.555089	0.537842	-2.69485	5.36828	0.271243
Bacteria	Bacteroidota	Bacteroidia	Bacteroidales	Tannerellaceae	0.348918	0.876619	0.321543	0.80231	4.57706	4.42291	4.6909	0.248727	0.514787	0.452126	-2.11507	4.7646	0.310667
Bacteria	Bacillota_A	Clostridia	Peptostreptococcales	Peptostreptococcaceae	0.278079	0.848253	0.268214	0.764454	3.54773	3.41384	3.70102	0.293012	0.535562	0.514158	-1.91109	5.0558	0.286
Bacteria	Bacillota_A	Clostridia	TANB77	CAG-508	0.108985	0.777282	0.162329	0.818585	6.41423	6.58435	6.22339	-0.447592	0.589342	-0.741134	-6.00557	1.25606	0.217333
Bacteria	Pseudomonadota	Alphaproteobacteria	RF32	CAG-239	0.475181	0.902885	0.45429	0.848959	5.7289	5.64844	5.79724	0.156151	0.443733	0.323448	-2.37548	4.38164	0.356
Bacteria	Bacteroidota	Bacteroidia	Bacteroidales	Marinifilaceae	0.710912	0.996387	0.793805	0.997215	1.85628	1.8513	1.8617	-0.129308	1.19992	-0.0964976	-4.43847	2.89571	0.453667
Bacteria	Bacillota_C	Negativicutes	Selenomonadales	Selenomonadaceae	0.603837	0.969231	0.629714	0.970171	-4.82478	-4.42996	-5.12583	-0.913264	4.30413	-0.179106	-4.89014	3.51965	0.41053
Bacteria	Bacillota_A	Clostridia	Christensenellales	Aristaeellaceae	0.464152	0.944053	0.499517	0.953112	2.99755	3.11496	2.88307	-0.209182	0.608466	-0.334764	-4.53691	2.49679	0.357547
Bacteria	Pseudomonadota	Gammaproteobacteria	Burkholderiales	Burkholderiaceae	0.630441	0.956194	0.596463	0.926877	4.82585	4.75528	4.86931	0.114567	0.556642	0.190582	-2.5396	4.00458	0.423859
Bacteria	Desulfobacterota	Desulfovibrionia	Desulfovibrionales	Desulfovibrionaceae	0.291759	0.900346	0.241922	0.815942	1.9207	1.43846	2.1644	0.632446	1.08004	0.538117	-2.41355	5.43813	0.288904
Bacteria	Bacteroidota	Bacteroidia	Bacteroidales	Rikenellaceae	0.329698	0.958657	0.437584	0.969836	3.85023	4.10193	3.6852	-0.369657	0.925491	-0.375456	-5.42983	2.07623	0.336333
Bacteria	Bacillota_C	Negativicutes	Veillonellales	Dialisteraceae	0.377723	0.904594	0.30126	0.837042	4.32829	4.22543	4.5842	0.33243	0.564667	0.50152	-2.72971	5.39832	0.310667
Bacteria	Actinomycetota	Coriobacteriia	Coriobacteriales	Eggerthellaceae	0.0187406	0.503743	0.0179069	0.380927	2.66592	2.20951	3.12723	0.908268	0.700492	1.24909	-0.614521	8.38495	0.0823333
Bacteria	Bacteroidota	Bacteroidia	Bacteroidales	Barnesiellaceae	0.712073	0.99265	0.785407	0.972153	2.33057	2.30729	2.35517	0.00302965	0.741988	0.00339772	-4.88079	3.52331	0.4985
Bacteria	Bacillota_A	Clostridia	Oscillospirales	Butyricicoccaceae	0.652872	0.984636	0.619084	0.95831	1.31896	1.20557	1.42095	0.195391	1.15381	0.144044	-2.93232	4.39598	0.432
Bacteria	Cyanobacteriota	Vampirovibrionia	Gastranaerophilales	Gastranaerophilaceae	0.0424358	0.618308	0.0589156	0.652297	2.97617	3.25459	2.6291	-0.659464	0.6252	-1.00325	-7.27297	0.805786	0.125292
Bacteria	Pseudomonadota	Gammaproteobacteria	Enterobacterales	Enterobacteriaceae	0.514782	0.947148	0.517216	0.951997	-4.53961	-3.82389	-5.11437	-1.42132	4.35907	-0.283147	-4.67352	3.06879	0.352216
Bacteria	Bacillota_C	Negativicutes	Veillonellales	Veillonellaceae	0.521946	0.979504	0.627006	0.984868	2.74047	2.82331	2.66736	-0.219924	0.920083	-0.232854	-4.4087	2.26429	0.400667
Bacteria	Bacteroidota	Bacteroidia	Bacteroidales	Coprobacteraceae	0.593922	0.9821	0.652383	0.985661	-3.15823	-2.77608	-3.70607	-0.71618	3.87279	-0.157378	-5.61115	3.23206	0.413667
Bacteria	Bacillota_A	Clostridia	UBA1381	UBA1381	0.379745	0.93918	0.362703	0.871747	1.94745	1.61729	2.12283	0.438285	1.09629	0.357073	-2.54233	5.45324	0.336888
Bacteria	Pseudomonadota	Gammaproteobacteria	Enterobacterales	Pasteurellaceae	0.189378	0.851076	0.212201	0.759641	1.06556	0.68958	1.27939	0.710068	1.16174	0.589014	-1.4942	6.23468	0.264578
Bacteria	Bacillota	Bacilli	Lactobacillales	Streptococcaceae	0.769281	0.996018	0.810002	0.992289	0.707719	0.706955	0.708369	-0.0710111	1.26532	-0.0483643	-3.76067	3.26602	0.478507
Bacteria	Bacteria	Bacteria	Bacteria	Bacteria	0.194625	0.817218	0.214712	0.718688	3.11349	2.98153	3.32246	0.377789	0.601515	0.587628	-1.55811	5.84506	0.254333
Bacteria	Bacillota_A	Clostridia	Lachnospirales	Anaerotignaceae	0.215836	0.834477	0.221074	0.741467	1.99851	1.74092	2.16467	0.443528	0.733113	0.578395	-1.74011	5.95384	0.269577
Bacteria	Bacillota_I	Bacilli_A	ML615J-28	CAG-313	0.63067	0.969908	0.648935	0.971262	-4.84508	-4.49795	-5.18386	-0.605519	4.11372	-0.121706	-4.6552	3.50959	0.438333
Bacteria	Bacillota_I	Bacilli_A	RF39	UBA660	0.130808	0.75653	0.170803	0.773204	0.475466	0.839726	0.133447	-0.747128	0.965078	-0.726182	-6.38431	1.36946	0.194667
Bacteria	Bacteroidota	Bacteroidia	Bacteroidales	Muribaculaceae	0.0296957	0.609165	0.0405887	0.599975	1.37051	1.98542	0.930246	-1.25047	1.15537	-1.05227	-9.15302	0.523176	0.104
Bacteria	Bacillota_A	Clostridia	Monoglobales	Monoglobaceae	0.122841	0.768465	0.128255	0.649798	1.82392	1.40495	2.05242	0.627763	0.806969	0.731065	-1.32427	6.14846	0.209667
Bacteria	Bacillota_A	Clostridia	Oscillospirales	CAG-272	0.795466	0.997024	0.782567	0.987633	-3.18416	-3.31761	-3.07349	0.0733207	4.28662	0.0143871	-3.80777	3.83765	0.492
Bacteria	Bacillota_A	Clostridia	Peptostreptococcales	Anaerovoracaceae	0.65768	0.987278	0.642537	0.964696	0.218254	0.155317	0.319993	0.259194	1.6641	0.134149	-3.16775	4.96899	0.428857
Bacteria	Bacillota_I	Bacilli_A	Erysipelotrichales	Erysipelotrichaceae	0.495034	0.988598	0.718013	0.987397	-0.220524	-0.184419	-0.264781	-0.184892	1.41963	-0.0835548	-9.47448	2.88628	0.437333
Bacteria	Bacillota	Bacilli	MOL361	Turicibacteraceae	0.601637	0.968544	0.544868	0.921878	-4.13147	-4.53644	-3.61813	1.02542	4.28101	0.198721	-3.35108	4.8536	0.38987
Bacteria	Actinomycetota	Actinomycetes	Actinomycetales	Actinomycetaceae	0.646973	0.997944	0.773134	0.99605	-0.55006	-0.498849	-0.606439	-0.173519	2.25691	-0.0616858	-6.70269	3.35333	0.459513
Bacteria	Bacillota	Bacilli	Lactobacillales	Enterococcaceae	0.749796	0.993171	0.790636	0.986191	-3.74268	-3.56416	-3.90893	-0.18865	4.28808	-0.0363797	-4.5653	3.80005	0.47984
Bacteria	Bacillota_A	Clostridia	Christensenellales	Christensenellaceae	0.179281	0.907058	0.234582	0.908682	-0.790744	-0.280491	-1.45232	-1.31101	2.28116	-0.489288	-7.34518	1.41908	0.254582
Bacteria	Bacillota_A	Clostridia	Oscillospirales	UBA644	0.411918	0.945724	0.268247	0.833085	-1.81655	-2.40122	-1.00343	1.38553	3.1275	0.367208	-3.24007	6.37939	0.294333
Bacteria	Bacillota_A	Clostridia	Lachnospirales	CAG-274	0.320889	0.900117	0.311338	0.8176	0.827581	0.502675	1.05674	0.510671	1.08791	0.416503	-2.17028	5.51403	0.306667
Bacteria	Bacillota_A	Clostridia	Christensenellales	Borkfalkiaceae	0.74862	0.99604	0.736846	0.995388	-2.22827	-2.03543	-2.39495	-0.352768	3.38694	-0.0846568	-4.94554	4.73685	0.439333
Bacteria	Verrucomicrobiota	Lentisphaeria	Victivallales	Victivallaceae	0.327126	0.934661	0.190128	0.79107	-1.33695	-2.35464	-0.487521	1.64358	3.68124	0.407264	-2.82928	7.53977	0.263
Bacteria	Actinomycetota	Actinomycetes	Mycobacteriales	Frankiaceae	0.565205	0.973364	0.523418	0.934007	-1.64731	-1.88606	-1.42301	0.666147	2.96246	0.182162	-3.59925	5.70236	0.387537
Bacteria	Bacillota_A	Clostridia	Christensenellales	UBA1750	0.738916	0.993865	0.823335	0.988006	-0.569203	-0.476707	-0.644134	-0.0306588	1.83873	-0.0133256	-3.28912	4.97174	0.492836
Bacteria	Actinomycetota	Coriobacteriia	Coriobacteriales	UMGS124	0.39798	0.941467	0.245238	0.815092	-1.44638	-2.15755	-0.764583	1.3616	3.19433	0.353672	-2.94926	6.7728	0.287571
Bacteria	Bacillota_A	Clostridia	Christensenellales	QALW01	0.338693	0.923733	0.305117	0.928619	-0.0694065	0.488513	-0.414192	-0.861218	1.46606	-0.509972	-5.46713	2.77549	0.282572
Bacteria	Bacillota_A	Clostridia	Clostridia	Clostridia	0.606922	0.984796	0.605991	0.986283	-0.630824	-0.409785	-0.858897	-0.458942	1.86737	-0.219384	-4.11707	3.16563	0.394
Bacteria	Actinomycetota	Actinomycetes	Actinomycetales	Micrococcaceae	0.529606	0.94535	0.527154	0.949369	-4.50887	-3.82671	-5.12502	-1.19576	4.11893	-0.257218	-5.28591	3.33795	0.364333
Bacteria	Actinomycetota	Coriobacteriia	Coriobacteriales	QAMH01	0.596168	0.992083	0.547981	0.989336	-1.62095	-1.12246	-2.24117	-0.85014	4.28931	-0.185283	-6.14854	4.00297	0.372876
Bacteria	Bacillota_B	Dehalobacteriia	Dehalobacteriia	Dehalobacteriia	0.607128	0.990848	0.635981	0.990338	-2.25792	-1.94062	-2.68831	-0.668278	3.85282	-0.15501	-5.88762	3.78776	0.4012
Bacteria	Bacillota	Bacilli	Staphylococcales	Gemellaceae	0.558	0.965924	0.475842	0.916532	-2.69467	-3.2863	-2.09932	1.009	3.66286	0.219238	-3.35931	5.38007	0.374875
Bacteria	Bacillota	Bacilli	Lactobacillales	Aerococcaceae	0.806632	0.998077	0.827452	0.994478	-2.55318	-2.48998	-2.63217	-0.105315	4.32859	-0.0197953	-4.29666	4.44649	0.487171
Bacteria	Bacillota_A	Clostridia	Tissierellales	Peptoniphilaceae	0.434213	0.930034	0.330742	0.840091	-3.74599	-4.50986	-2.59184	1.8355	4.2787	0.380779	-3.11429	5.67887	0.315895
Bacteria	Bacillota_A	Clostridia	Lachnospirales	Bianqueaceae	0.606198	0.980283	0.520472	0.94839	-2.39728	-3.19879	-1.77507	1.00018	3.90445	0.217495	-3.64276	5.6865	0.398534
Bacteria	Bacteroidota	Bacteroidia	Bacteroidales	P3	0.638116	0.976215	0.659035	0.97422	-4.83952	-4.54116	-5.16544	-0.68141	4.12188	-0.138442	-4.54144	3.63794	0.431523
Bacteria	Actinomycetota	Coriobacteriia	Coriobacteriales	Atopobiaceae	0.574129	0.966302	0.483963	0.907332	-3.53042	-3.98255	-2.93073	1.0473	3.98261	0.221723	-3.50318	4.9201	0.37854
Bacteria	Bacillota_I	Bacilli_A	Bacilli_A	Bacilli_A	0.688368	0.971778	0.660721	0.940567	-4.7789	-4.95869	-4.61297	0.37063	4.06559	0.0849827	-3.95235	4.6644	0.456333
Bacteria	Actinomycetota	Actinomycetes	Mycobacteriales	Mycobacteriaceae	0.65873	0.977124	0.677227	0.97711	-4.83962	-4.55574	-5.13055	-0.539007	4.04649	-0.111794	-4.48135	3.69054	0.43952
Bacteria	Bacillota_A	Clostridia	Oscillospirales	Feifaniaceae	0.597134	0.964613	0.621636	0.96692	-4.72087	-4.33057	-5.06076	-0.985586	4.44396	-0.184835	-4.88555	3.30773	0.406
Bacteria	Bacillota_A	Clostridia	Eubacteriales	Anaerofustaceae	0.690893	0.971778	0.660537	0.940979	-4.72838	-4.92553	-4.54524	0.356211	4.02702	0.0719416	-3.66843	4.26755	0.458
Bacteria	Bacillota	Bacilli	Lactobacillales	Lactobacillaceae	0.58149	0.977875	0.603792	0.983894	-3.76105	-3.19435	-4.35044	-0.946019	4.11564	-0.194809	-4.79603	3.39922	0.401533
Bacteria	Bacillota_A	Clostridia	Christensenellales	NSJ-53	0.527459	0.948514	0.526338	0.950215	-4.45885	-3.79607	-5.04626	-1.2001	3.97972	-0.250236	-5.06974	3.2143	0.362879
Bacteria	Bacillota_A	Clostridia	Oscillospirales	Oscillospirales	0.582508	0.970627	0.544175	0.932229	-3.88306	-4.49643	-3.34475	0.949166	4.18581	0.195403	-3.33856	4.76928	0.397333
Bacteria	Bacillota_A	Clostridia	Christensenellales	Pumilibacteraceae	0.609997	0.973379	0.615338	0.976122	-4.17057	-3.74471	-4.56959	-0.813687	4.05563	-0.163883	-5.07703	3.23375	0.407333

## Sheet: genus
Domain	Phylum	Class	Order	Family	Genus	we.ep	we.eBH	wi.ep	wi.eBH	rab.all	rab.win.A1	rab.win.A2	diff.btw	diff.win	effect	effect.low	effect.high	overlap
Bacteria	Bacillota_C	Negativicutes	Acidaminococcales	Acidaminococcaceae	Phascolarctobacterium	0.0356496	0.738765	0.0500779	0.716999	8.52798	8.74066	8.36812	-0.425328	0.416438	-1.00558	-7.84199	0.724571	0.124333
Bacteria	Bacillota_A	Clostridia	Oscillospirales	Ruminococcaceae	Faecalibacterium	0.0348809	0.763863	0.0512727	0.787047	8.27993	8.63604	7.99587	-0.621602	0.607351	-1.01898	-7.82963	0.886464	0.141
Bacteria	Bacteroidota	Bacteroidia	Bacteroidales	Bacteroidaceae	Alloprevotella	0.528759	0.990812	0.612119	0.990432	9.5102	9.55325	9.47318	-0.085253	0.34717	-0.229044	-4.52542	2.72003	0.394868
Bacteria	Pseudomonadota	Gammaproteobacteria	Enterobacterales	Succinivibrionaceae	Succinivibrio	0.593185	0.974443	0.54155	0.914296	-3.50197	-3.95615	-3.04162	0.821936	4.01766	0.17425	-3.55883	5.12555	0.398667
Bacteria	Bacteroidota	Bacteroidia	Bacteroidales	Bacteroidaceae	Phocaeicola	0.0303483	0.716817	0.0397619	0.685253	8.9263	9.17131	8.75731	-0.450442	0.426943	-1.01646	-8.29229	0.595765	0.111667
Bacteria	Bacillota_A	Clostridia	Lachnospirales	Lachnospiraceae	Agathobacter	0.374408	0.981874	0.498996	0.953798	7.12179	7.06751	7.17323	0.157742	0.537959	0.24535	-2.17912	6.19743	0.383667
Bacteria	Bacillota_A	Clostridia	Oscillospirales	Oscillospiraceae	Vescimonas	0.081503	0.912963	0.115262	0.928389	7.24406	7.64419	6.91593	-0.700411	0.812124	-0.82363	-7.66603	1.47545	0.205931
Bacteria	Bacillota_I	Bacilli_A	Erysipelotrichales	Coprobacillaceae	Catenibacterium	0.363064	0.995028	0.532065	0.998607	7.39912	7.45369	7.12945	-0.276177	0.53915	-0.441752	-5.98773	2.70802	0.367
Bacteria	Bacteroidota	Bacteroidia	Bacteroidales	Bacteroidaceae	Prevotella	0.00731859	0.574313	0.0117835	0.58543	8.99977	9.29458	8.74558	-0.570198	0.391504	-1.42003	-8.48069	0.265672	0.0523159
Bacteria	Bacillota_A	Clostridia	Oscillospirales	Acutalibacteraceae	Ruminococcus_E	0.876838	1	0.604154	0.992923	6.6626	6.54594	6.7276	0.122584	0.62012	0.17971	-4.49111	4.38591	0.421193
Bacteria	Actinomycetota	Actinomycetes	Actinomycetales	Bifidobacteriaceae	Bifidobacterium	0.0971571	0.808675	0.087461	0.615006	7.06859	6.89753	7.22534	0.313181	0.37108	0.814968	-1.33528	6.65935	0.188271
Bacteria	Bacillota_C	Negativicutes	Veillonellales	Megasphaeraceae	Megasphaera	0.0876068	0.855938	0.0423896	0.505829	8.70745	8.5498	8.9435	0.398973	0.434815	0.779353	-0.81471	10.9072	0.141667
Bacteria	Bacillota_A	Clostridia	Oscillospirales	Acutalibacteraceae	Fimenecus	0.0708805	0.878413	0.0967229	0.860635	8.09075	8.29361	7.87677	-0.553342	0.677403	-0.800724	-7.63548	1.09394	0.183605
Bacteria	Bacteroidota	Bacteroidia	Bacteroidales	Bacteroidaceae	Paraprevotella	0.647678	0.98607	0.655069	0.980954	-3.78514	-3.45739	-4.10064	-0.684421	4.08434	-0.135083	-4.88437	3.44344	0.427667
Bacteria	Bacillota_A	Clostridia	Lachnospirales	Lachnospiraceae	Blautia_A	0.00407437	0.391314	0.000896104	0.0793781	6.58003	6.19182	6.88054	0.755237	0.437278	1.71478	0.147297	11.7658	0.0126668
Archaea	Methanobacteriota	Methanobacteria	Methanobacteriales	Methanobacteriaceae	Methanobrevibacter_A	0.703258	0.985465	0.677515	0.949658	-3.75483	-3.92904	-3.57604	0.299335	4.1308	0.0615206	-4.34522	4.20569	0.463333
Bacteria	Bacillota_A	Clostridia	Oscillospirales	Ruminococcaceae	Gemmiger	0.107545	0.818295	0.0835909	0.62531	7.28486	7.11659	7.4741	0.33375	0.353925	0.835583	-1.66862	7.0446	0.188271
Bacteria	Bacillota_A	Clostridia	Oscillospirales	Acutalibacteraceae	CAG-217	0.819278	0.999808	0.822353	0.99821	4.35047	4.36882	4.32505	0.0102043	0.776166	0.0139678	-3.22661	3.91122	0.494169
Bacteria	Actinomycetota	Coriobacteriia	Coriobacteriales	Coriobacteriaceae	Collinsella	0.00613483	0.44075	0.0063961	0.264415	6.15908	5.67286	6.40534	0.730091	0.425803	1.62267	-0.341529	11.0705	0.0553334
Bacteria	Cyanobacteriota	Vampirovibrionia	Gastranaerophilales	Gastranaerophilaceae	Zag111	0.613738	0.986267	0.630814	0.983245	-3.69324	-3.27571	-4.0538	-0.84635	4.27487	-0.169934	-4.92417	3.44995	0.411667
Bacteria	Verrucomicrobiota	Verrucomicrobiae	Verrucomicrobiales	Akkermansiaceae	Akkermansia	0.672673	0.98657	0.641214	0.950993	-3.67929	-3.8992	-3.44578	0.506718	4.21768	0.102292	-3.88926	4.29961	0.447851
Bacteria	Bacillota_A	Clostridia	Clostridiales	Clostridiaceae	Clostridium	0.153918	0.860346	0.151177	0.706596	4.89189	4.69669	5.052	0.333935	0.468069	0.671812	-1.67695	6.07509	0.228924
Bacteria	Bacillota_A	Clostridia	Lachnospirales	Lachnospiraceae	Coprococcus	0.648343	0.998735	0.631974	0.999548	6.48438	6.54912	6.33605	-0.143305	0.497448	-0.26324	-4.58597	3.16818	0.402667
Bacteria	Bacteroidota	Bacteroidia	Bacteroidales	Tannerellaceae	Parabacteroides	0.618092	0.994061	0.605253	0.97954	5.62764	5.56183	5.66779	0.0981491	0.494103	0.182359	-2.84752	4.08682	0.417667
Bacteria	Bacillota_A	Clostridia	Peptostreptococcales	Peptostreptococcaceae	Romboutsia_E	0.173864	0.897279	0.165747	0.764229	4.23947	4.07241	4.5128	0.415298	0.611002	0.642712	-1.64433	5.85452	0.241253
Bacteria	Bacillota_A	Clostridia	Lachnospirales	Lachnospiraceae	Dorea_A	0.150422	0.914203	0.183855	0.780342	4.42368	4.27116	4.57105	0.503215	0.834309	0.528692	-1.46601	6.77651	0.257
Bacteria	Bacillota_A	Clostridia	Lachnospirales	Lachnospiraceae	Fusicatenibacter	0.306461	0.972069	0.483338	0.927793	5.4376	5.39872	5.46967	0.153501	0.586219	0.219027	-2.04969	7.6724	0.383667
Bacteria	Bacillota_A	Clostridia	TANB77	CAG-508	CAG-269	0.121484	0.943529	0.164446	0.959732	6.28057	6.49489	6.02536	-0.536364	0.783643	-0.672369	-5.84901	1.42362	0.233589
Bacteria	Bacillota_C	Negativicutes	Acidaminococcales	Acidaminococcaceae	Acidaminococcus	0.026039	0.652701	0.0177749	0.351066	7.13162	6.9253	7.32648	0.432465	0.371922	1.1074	-0.432631	9.28286	0.0829724
Bacteria	Bacillota_A	Clostridia	Oscillospirales	Oscillospiraceae	Hominicoprocola	0.0188532	0.698515	0.0280887	0.711826	4.84018	5.40396	4.31687	-1.10029	0.899731	-1.18546	-8.50878	0.756933	0.104333
Bacteria	Bacteroidota	Bacteroidia	Bacteroidales	Bacteroidaceae	Bacteroides	0.855977	0.999637	0.819232	0.998376	7.64303	7.66627	7.62885	-0.0332334	0.420501	-0.074299	-3.32405	3.7586	0.468177
Bacteria	Bacillota_A	Clostridia	Lachnospirales	Lachnospiraceae	Bariatricus	0.642625	0.998498	0.682887	0.994917	5.65583	5.57906	5.6952	0.108512	0.6973	0.139176	-2.95463	4.80696	0.447184
Bacteria	Bacillota_A	Clostridia	Lachnospirales	Lachnospiraceae	Mediterraneibacter	0.119168	0.863563	0.107	0.678883	4.61725	4.34829	4.80649	0.488137	0.626406	0.744191	-1.46743	5.73681	0.210667
Bacteria	Bacillota_A	Clostridia	Lachnospirales	Lachnospiraceae	Acetatifactor	0.807827	1	0.746548	0.999262	4.5548	4.4681	4.59931	0.110163	0.922816	0.113193	-3.1129	3.98332	0.452333
Bacteria	Bacillota_A	Clostridia	Lachnospirales	Lachnospiraceae	Lachnospira	0.863135	0.999582	0.674753	0.994935	6.80382	6.84607	6.77957	-0.0624398	0.361224	-0.145858	-4.09645	5.17582	0.426858
Bacteria	Bacillota_A	Clostridia	Lachnospirales	Lachnospiraceae	Roseburia	0.705174	0.998743	0.697203	0.999126	3.01843	3.17922	2.9249	-0.163164	0.865167	-0.179042	-3.85642	3.40438	0.423667
Bacteria	Bacillota_A	Clostridia	Lachnospirales	Lachnospiraceae	Anaerostipes	0.0440377	0.773715	0.0429459	0.526393	4.55049	3.8652	4.81212	0.879017	0.781695	0.999112	-0.995744	8.23269	0.150667
Bacteria	Bacillota_A	Clostridia	Oscillospirales	Oscillospiraceae	Dysosmobacter	0.546632	0.99965	0.619755	0.999586	4.75331	4.87437	4.61524	-0.208289	0.790599	-0.227171	-4.90159	2.76033	0.396534
Bacteria	Pseudomonadota	Alphaproteobacteria	RF32	CAG-239	Scatacola_A	0.782426	0.995385	0.789574	0.988525	6.56888	6.57905	6.56129	0.00693264	0.375875	0.0185428	-3.0554	3.71518	0.493
Bacteria	Bacteroidota	Bacteroidia	Bacteroidales	Marinifilaceae	Odoribacter	0.500579	0.998075	0.499532	0.984057	1.16417	0.485461	1.41947	0.660251	2.41886	0.210153	-3.31161	7.99579	0.393202
Bacteria	Bacillota_A	Clostridia	Oscillospirales	Ruminococcaceae	Ruminococcus_C	0.107307	0.906676	0.121348	0.902174	5.41045	5.68593	5.13389	-0.527164	0.605685	-0.809279	-6.19881	1.72557	0.195601
Bacteria	Bacillota_A	Clostridia	Christensenellales	Aristaeellaceae	Ventricola	0.398228	0.993735	0.473128	0.990965	3.98038	4.11845	3.86964	-0.24781	0.698967	-0.341768	-5.33746	2.37036	0.345885
Bacteria	Bacillota_A	Clostridia	TANB77	CAG-508	CAG-245	0.0278113	0.725412	0.0370476	0.718856	5.45535	5.87523	5.19127	-0.692236	0.560347	-1.14738	-8.78238	0.810941	0.116961
Bacteria	Pseudomonadota	Gammaproteobacteria	Burkholderiales	Burkholderiaceae	Sutterella	0.636814	0.995902	0.646009	0.996041	5.39124	5.46689	5.31496	-0.114373	0.492936	-0.211976	-4.0968	2.83367	0.3992
Bacteria	Synergistota	Synergistia	Synergistales	Synergistaceae	Cloacibacillus	0.633177	0.985637	0.640383	0.985451	-3.77729	-3.39756	-4.14887	-0.703835	4.16335	-0.145139	-4.57857	3.94916	0.419527
Bacteria	Bacillota_I	Bacilli_A	Erysipelotrichales	Erysipelotrichaceae	Holdemanella	0.644966	0.986815	0.659987	0.98219	-3.75118	-3.44511	-4.06221	-0.660524	4.10618	-0.13457	-4.39689	3.60796	0.43
Bacteria	Bacillota_A	Clostridia	Oscillospirales	Oscillospiraceae	CAG-170	0.108365	0.93247	0.122851	0.919863	3.86911	4.13411	3.46519	-0.741831	1.01204	-0.72943	-6.56046	1.42197	0.206265
Bacteria	Bacillota_A	Clostridia	Lachnospirales	Lachnospiraceae	Dorea	0.216093	0.924874	0.145613	0.758696	2.482	2.03061	2.84104	0.711757	1.03619	0.611921	-2.39447	6.29569	0.236333
Bacteria	Desulfobacterota	Desulfovibrionia	Desulfovibrionales	Desulfovibrionaceae	Desulfovibrionaceae	0.248661	0.952197	0.201171	0.835352	2.89422	2.49965	3.24182	0.686689	1.193	0.536494	-1.95667	5.56411	0.278574
Bacteria	Bacillota_A	Clostridia	Oscillospirales	Oscillospiraceae	CAG-103	0.411494	0.986794	0.472548	0.987748	3.50363	3.60076	3.35965	-0.246969	0.658975	-0.348966	-4.88557	2.27013	0.349883
Bacteria	Bacillota_A	Clostridia	Lachnospirales	Lachnospiraceae	Anaerobutyricum	0.0304618	0.579768	0.0245931	0.340653	2.93751	2.55597	3.23261	0.687038	0.5503	1.17481	-0.580391	9.22579	0.084
Bacteria	Bacteroidota	Bacteroidia	Bacteroidales	Rikenellaceae	Alistipes	0.365127	0.998367	0.496643	0.997571	4.62731	4.84937	4.48227	-0.31356	0.851446	-0.336204	-5.93996	2.4377	0.352333
Bacteria	Bacillota_A	Clostridia	Lachnospirales	Lachnospiraceae	Otoolea	0.286933	0.954753	0.320985	0.835361	4.00023	3.86199	4.08814	0.236438	0.563621	0.333906	-1.96157	7.0108	0.314895
Bacteria	Bacillota_C	Negativicutes	Veillonellales	Dialisteraceae	Dialister	0.207245	0.913632	0.173758	0.784017	5.30561	5.1421	5.52154	0.356881	0.510493	0.640789	-2.15217	5.57748	0.253
Bacteria	Bacillota_A	Clostridia	Lachnospirales	Lachnospiraceae	Oliverpabstia	0.16022	0.919866	0.129032	0.654239	3.20376	2.97715	3.41349	0.486762	0.745041	0.522155	-1.28831	10.0562	0.209597
Bacteria	Bacillota_A	Clostridia	Lachnospirales	Lachnospiraceae	Eubacterium_F	0.0939974	0.841147	0.105494	0.678704	4.01994	3.72415	4.20458	0.605045	0.765564	0.766969	-1.2299	5.97388	0.209597
Bacteria	Bacillota_A	Clostridia	TANB77	CAG-508	CAG-492	0.393278	0.994155	0.548335	0.993218	5.44506	5.49819	5.38631	-0.216423	0.679465	-0.316123	-4.90076	2.18299	0.363879
Bacteria	Bacillota_A	Clostridia	Lachnospirales	Lachnospiraceae	Alitiscatomonas	0.0814435	0.837636	0.0621385	0.578935	4.45552	4.19421	4.75154	0.607997	0.727523	0.765513	-1.06978	7.89456	0.168
Bacteria	Bacillota_A	Clostridia	Lachnospirales	Lachnospiraceae	Anthropogastromicrobium	0.14959	0.869176	0.146831	0.712	3.73472	3.50802	3.91441	0.418595	0.590869	0.646791	-1.5728	5.99337	0.232667
Bacteria	Bacillota_A	Clostridia	Oscillospirales	Ruminococcaceae	Negativibacillus	0.237398	0.911396	0.197548	0.766445	2.29988	1.96195	2.55481	0.5194	0.839009	0.571309	-2.26611	5.94187	0.255581
Bacteria	Actinomycetota	Coriobacteriia	Coriobacteriales	Eggerthellaceae	Anaerotardibacter	0.179116	0.903016	0.123658	0.711417	1.8929	1.52864	2.4179	0.916882	1.12202	0.726229	-2.19759	6.26444	0.215667
Bacteria	Actinomycetota	Coriobacteriia	Coriobacteriales	Eggerthellaceae	Senegalimassilia	0.105803	0.857096	0.100006	0.664077	1.95647	1.44383	2.3834	0.996773	1.29051	0.743256	-1.33094	6.2384	0.202333
Bacteria	Bacteroidota	Bacteroidia	Bacteroidales	Barnesiellaceae	Barnesiella	0.768694	0.999961	0.806474	0.995365	3.3797	3.35729	3.39667	0.0272652	0.934187	0.0276895	-4.94395	3.40087	0.484667
Bacteria	Bacillota_A	Clostridia	Peptostreptococcales	Peptostreptococcaceae	Intestinibacter	0.519499	0.975824	0.454413	0.906054	-2.30038	-2.87014	-1.79512	0.988697	3.40272	0.233314	-3.18509	5.83254	0.366333
Bacteria	Bacillota_A	Clostridia	Oscillospirales	Butyricicoccaceae	Agathobaculum	0.655894	0.998978	0.621831	0.9889	2.09789	1.95179	2.26589	0.266773	1.46411	0.163069	-3.22319	4.68641	0.416528
Bacteria	Bacillota_A	Clostridia	Oscillospirales	Ruminococcaceae	Ruminiclostridium_E	0.684877	0.997228	0.61155	0.995078	5.4351	5.53458	5.39043	-0.127281	0.448514	-0.251844	-4.33299	3.8877	0.391
Bacteria	Cyanobacteriota	Vampirovibrionia	Gastranaerophilales	Gastranaerophilaceae	CAG-196	0.0941154	0.897893	0.134522	0.895204	3.99177	4.2485	3.75005	-0.583179	0.79536	-0.720455	-7.14856	1.12938	0.208597
Bacteria	Bacillota_A	Clostridia	Lachnospirales	Lachnospiraceae	Hominiventricola	0.50499	0.994203	0.639868	0.980884	3.12657	3.09138	3.15395	0.163001	1.05581	0.146216	-2.57228	5.05277	0.431523
Bacteria	Bacillota_A	Clostridia	Lachnospirales	Lachnospiraceae	Eubacterium_I	0.749919	0.998515	0.739019	0.995774	3.01608	3.07564	2.94825	-0.0866171	0.671669	-0.120479	-3.72654	3.16865	0.450516
Bacteria	Pseudomonadota	Gammaproteobacteria	Enterobacterales	Enterobacteriaceae	Enterobacter	0.572931	0.982843	0.611136	0.980276	-3.70834	-3.25212	-4.07284	-1.11723	4.51845	-0.216342	-4.44877	3.39391	0.393333
Bacteria	Bacillota_A	Clostridia	Lachnospirales	Lachnospiraceae	Gallintestinimicrobium	0.203831	0.943302	0.261632	0.851153	2.12774	1.64721	2.28469	0.651751	1.13506	0.497335	-1.73416	7.68141	0.297
Bacteria	Bacillota_A	Clostridia	Peptostreptococcales	Peptostreptococcaceae	Terrisporobacter	0.415599	0.985774	0.354515	0.926219	1.60836	1.22589	2.03961	0.643677	1.40797	0.413773	-2.7929	4.94864	0.333222
Bacteria	Bacillota_A	Clostridia	Lachnospirales	Lachnospiraceae	Coprococcus_A	0.120253	0.880896	0.143424	0.826905	2.36712	2.64826	2.08712	-0.598364	0.775478	-0.684421	-8.32333	1.27886	0.19127
Bacteria	Bacillota_C	Negativicutes	Veillonellales	Veillonellaceae	Veillonella	0.610153	0.999095	0.800481	0.999583	3.65258	3.60551	3.68335	-0.106663	0.929203	-0.10346	-4.60642	2.86104	0.452183
Bacteria	Bacillota_I	Bacilli_A	Erysipelotrichales	Coprobacillaceae	Faecalibacillus	0.592591	0.992593	0.580771	0.970847	-1.47249	-2.00201	-1.11796	0.662998	3.45121	0.161564	-3.10205	5.47761	0.415
Bacteria	Bacteroidota	Bacteroidia	Bacteroidales	Coprobacteraceae	Coprobacter	0.771201	0.99903	0.746502	0.994702	-1.84093	-1.76516	-1.93372	0.321862	4.54106	0.0655014	-4.18442	4.34112	0.466844
Bacteria	Bacillota_A	Clostridia	Oscillospirales	Acutalibacteraceae	Hominenteromicrobium	0.575854	0.97839	0.466773	0.920204	-2.36459	-2.90817	-1.60592	1.09673	4.00146	0.236522	-3.5665	5.09958	0.368
Bacteria	Bacillota_A	Clostridia	Oscillospirales	Oscillospiraceae	Flavonifractor	0.696937	0.99411	0.724712	0.988561	-3.13027	-2.90402	-3.39421	-0.378706	4.15867	-0.0789632	-4.64081	3.54258	0.458333
Bacteria	Bacillota_A	Clostridia	UBA1381	UBA1381	Hominilimicola	0.1125	0.824799	0.0733983	0.596356	2.97577	2.63053	3.3093	0.637627	0.71524	0.796501	-1.93153	7.39999	0.175275
Bacteria	Pseudomonadota	Alphaproteobacteria	RF32	CAG-239	Scatocola	0.243872	0.944333	0.222258	0.830095	3.95811	3.72673	4.13528	0.387627	0.682685	0.54144	-1.99049	5.51924	0.274242
Bacteria	Bacillota_A	Clostridia	Lachnospirales	Lachnospiraceae	Hominisplanchenecus	0.0963453	0.845384	0.0700216	0.595873	1.43613	0.872313	2.16941	1.17385	1.50049	0.75456	-1.20398	8.26633	0.173609
Bacteria	Pseudomonadota	Gammaproteobacteria	Enterobacterales	Pasteurellaceae	Haemophilus_D	0.477675	0.980274	0.480714	0.944074	1.70782	1.5848	1.85752	0.346754	1.13258	0.281775	-2.57226	4.97445	0.377667
Bacteria	Bacillota	Bacilli	Lactobacillales	Streptococcaceae	Streptococcus	0.590291	0.996539	0.658537	0.995865	1.48325	1.56605	1.39051	-0.269651	1.23342	-0.213514	-3.9257	2.71484	0.40953
Bacteria	Bacteria	Bacteria	Bacteria	Bacteria	Bacteria	0.153967	0.855121	0.152894	0.702713	4.29305	4.09435	4.44953	0.357268	0.499148	0.682341	-1.51552	5.97002	0.230923
Bacteria	Actinomycetota	Coriobacteriia	Coriobacteriales	Eggerthellaceae	Slackia	0.654408	0.999889	0.80869	0.998169	1.95481	1.90017	2.02539	0.0059461	1.40534	0.00321021	-6.89723	3.24981	0.497834
Bacteria	Bacillota_A	Clostridia	Lachnospirales	Lachnospiraceae	Limivivens	0.794223	0.998844	0.58711	0.998372	0.94988	1.24045	0.410049	-0.544296	2.09142	-0.186636	-4.86456	6.46279	0.386871
Bacteria	Bacillota_A	Clostridia	Oscillospirales	Oscillospiraceae	Oscillibacter	0.308266	0.959575	0.269552	0.866402	3.83065	3.64684	4.04283	0.378163	0.807784	0.443894	-2.2572	5.5375	0.308333
Bacteria	Bacillota_A	Clostridia	Oscillospirales	Oscillospiraceae	Lawsonibacter	0.117449	0.932394	0.148268	0.878389	2.67663	2.89219	2.23758	-0.69802	0.980684	-0.61955	-8.75305	1.1966	0.203
Bacteria	Bacillota_A	Clostridia	Oscillospirales	Ruminococcaceae	Hominimerdicola	0.132549	0.929217	0.155004	0.886803	0.0594693	0.531199	-0.926514	-1.41757	1.86779	-0.639664	-9.12236	1.30654	0.201667
Bacteria	Bacillota_A	Clostridia	Lachnospirales	Anaerotignaceae	Anaerotignum	0.310996	0.96521	0.278621	0.875773	2.2901	1.98156	2.66101	0.574507	1.12415	0.501567	-2.25835	5.15528	0.299567
Bacteria	Bacillota_A	Clostridia	Oscillospirales	Oscillospiraceae	Limivicinus	0.63163	0.978678	0.614251	0.941556	-3.68929	-3.94484	-3.43566	0.755402	4.6081	0.135594	-3.24043	4.60476	0.428333
Bacteria	Pseudomonadota	Gammaproteobacteria	Burkholderiales	Burkholderiaceae	Parasutterella	0.274984	0.911408	0.29645	0.8093	3.72577	3.60519	3.83317	0.265566	0.525331	0.481903	-1.85199	5.5779	0.291667
Bacteria	Bacillota_A	Clostridia	Lachnospirales	Lachnospiraceae	Brotaphodocola	0.263757	0.962683	0.220392	0.841436	2.21719	1.95463	2.58384	0.590333	1.26527	0.432304	-2.17029	6.89491	0.278667
Bacteria	Pseudomonadota	Gammaproteobacteria	Burkholderiales	Burkholderiaceae	Oxalobacter	0.529648	0.999474	0.613857	0.999593	-5.232e-05	0.325541	-0.428186	-0.665393	2.73628	-0.210205	-5.62862	2.60202	0.393667
Bacteria	Bacillota_A	Clostridia	Oscillospirales	Oscillospiraceae	Lawsonibacter_A	0.704361	0.994674	0.725641	0.985326	-3.43459	-3.26198	-3.56991	-0.367458	4.11955	-0.0791507	-4.28173	3.77168	0.460513
Bacteria	Bacillota_I	Bacilli_A	RF39	UBA660	Onthocola_B	0.336925	0.966198	0.389608	0.966778	0.724334	1.0467	0.462777	-0.62944	1.30455	-0.445123	-4.97041	2.22725	0.299667
Bacteria	Bacillota_A	Clostridia	Oscillospirales	Oscillospiraceae	Intestinimonas	0.676271	0.982901	0.634208	0.94304	-3.69812	-3.94492	-3.40597	0.569437	4.39674	0.107822	-3.52082	4.35131	0.444185
Bacteria	Bacillota_A	Clostridia	Christensenellales	Aristaeellaceae	Aristaeella	0.667364	0.999598	0.797342	0.999286	-0.799341	-0.833364	-0.748447	-0.264685	3.34664	-0.0587318	-5.49231	3.64361	0.465845
Bacteria	Bacillota_A	Clostridia	Lachnospirales	Lachnospiraceae	Butyribacter	0.454996	0.968078	0.433158	0.920717	3.14271	2.9648	3.2508	0.249857	0.675385	0.343105	-2.48953	4.63004	0.360546
Bacteria	Bacillota_C	Negativicutes	Veillonellales	Dialisteraceae	Allisonella	0.752239	0.994045	0.702483	0.977315	1.59268	1.57618	1.61964	0.0836451	1.04755	0.0751652	-3.57969	3.57009	0.467178
Bacteria	Bacteroidota	Bacteroidia	Bacteroidales	Muribaculaceae	UBA7173	0.0158961	0.663381	0.0208766	0.636471	2.82539	3.29951	2.02576	-1.35289	1.099	-1.22095	-9.26345	0.374805	0.0763079
Bacteria	Bacillota_A	Clostridia	Lachnospirales	Lachnospiraceae	Hominifimenecus	0.16783	0.902291	0.164052	0.73574	0.863303	0.39257	1.30011	1.05853	1.65161	0.593586	-1.7789	6.6312	0.236333
Bacteria	Bacillota_A	Clostridia	Monoglobales	Monoglobaceae	Monoglobus	0.0776642	0.786537	0.0780411	0.575885	2.95409	2.55344	3.17924	0.633727	0.678741	0.852307	-1.18925	7.0594	0.172
Bacteria	Bacillota_A	Clostridia	Oscillospirales	CAG-272	CAG-272	0.765877	0.998666	0.782981	0.998713	-1.86202	-1.69193	-1.99775	-0.329812	4.22737	-0.066368	-4.22924	4.15434	0.461333
Bacteria	Bacillota_A	Clostridia	Oscillospirales	Ruminococcaceae	Ruthenibacterium	0.356283	0.96967	0.218113	0.959442	-1.08537	0.484666	-2.11157	-2.12445	4.19266	-0.461697	-6.97842	3.43067	0.253333
Bacteria	Bacillota_A	Clostridia	Peptostreptococcales	Anaerovoracaceae	Lentihominibacter	0.698252	0.996031	0.568165	0.966675	0.933527	0.679739	1.10034	0.319921	1.74702	0.165842	-3.98075	4.86805	0.408333
Bacteria	Bacillota_I	Bacilli_A	Erysipelotrichales	Erysipelotrichaceae	Holdemania	0.68917	0.998795	0.750238	0.992107	0.302077	0.2417	0.382948	0.133619	2.25133	0.0469964	-3.34486	5.65959	0.472842
Bacteria	Bacillota_A	Clostridia	Oscillospirales	Acutalibacteraceae	Acutalibacteraceae	0.214668	0.970927	0.2889	0.971223	1.85996	2.16974	1.55044	-0.77606	1.45781	-0.535376	-5.73888	1.79332	0.283333
Bacteria	Bacillota_A	Clostridia	Lachnospirales	Lachnospiraceae	Roseburia_C	0.716462	0.991209	0.684504	0.965142	-3.2701	-3.437	-3.08552	0.283928	4.07577	0.0645596	-3.75468	4.45009	0.469
Bacteria	Bacillota_A	Clostridia	Lachnospirales	Lachnospiraceae	UBA4285	0.314384	0.983726	0.392909	0.926663	0.372538	-0.00629257	0.674921	0.764722	2.46108	0.248985	-2.2229	8.45713	0.339667
Bacteria	Bacillota_A	Clostridia	Oscillospirales	Oscillospiraceae	Scatomorpha	0.699294	0.996659	0.714206	0.995394	-2.72626	-2.48026	-2.96512	-0.519193	4.29593	-0.0966336	-4.67422	3.64751	0.442333
Bacteria	Bacillota_A	Clostridia	Oscillospirales	Oscillospiraceae	Vermiculatibacterium	0.373672	0.996909	0.594459	0.982929	1.83639	1.70001	1.89344	0.327766	1.75406	0.133349	-2.43517	10.6574	0.407198
Bacteria	Bacillota_A	Clostridia	Lachnospirales	Lachnospiraceae	Enterocloster	0.483842	0.984275	0.32553	0.914083	1.22923	0.925673	1.79469	0.802745	1.61565	0.417232	-3.3413	5.03457	0.325558
Bacteria	Bacillota	Bacilli	MOL361	Turicibacteraceae	Turicibacter	0.539853	0.994354	0.589158	0.989857	-2.19762	-1.79876	-2.73541	-0.876595	3.69371	-0.200797	-5.57918	3.12763	0.393667
Bacteria	Bacillota_I	Bacilli_A	Erysipelotrichales	Coprobacillaceae	Thomasclavelia	0.669055	0.987233	0.632712	0.954894	-3.13192	-3.3715	-2.86202	0.492826	4.07559	0.103382	-4.07688	4.98446	0.439667
Bacteria	Bacillota_A	Clostridia	Lachnospirales	Lachnospiraceae	Lachnospiraceae	0.739218	0.999456	0.847411	0.999086	1.96987	1.98273	1.96627	0.00350308	1.35935	0.00110962	-3.52244	5.15308	0.498834
Bacteria	Actinomycetota	Actinomycetes	Actinomycetales	Actinomycetaceae	Pauljensenia	0.214465	0.932184	0.257797	0.928669	0.609855	0.967556	0.116259	-0.83636	1.30534	-0.582244	-5.9056	1.77401	0.24925
Bacteria	Bacillota_A	Clostridia	Lachnospirales	Lachnospiraceae	CAG-194	0.732971	0.996107	0.760381	0.986117	-3.34763	-3.24914	-3.43034	-0.188373	4.39672	-0.0405489	-4.36935	4.04891	0.480667
Bacteria	Bacillota	Bacilli	Lactobacillales	Enterococcaceae	Enterococcus_B	0.766631	0.996026	0.73524	0.98529	-2.65498	-2.70633	-2.59363	0.259083	4.46876	0.0515912	-3.73338	3.97635	0.468844
Bacteria	Bacillota_A	Clostridia	Lachnospirales	Lachnospiraceae	Laedolimicola	0.550504	0.968627	0.560346	0.919452	1.12739	1.03407	1.21064	0.208247	0.941377	0.198219	-2.66558	4.90178	0.406864
Bacteria	Bacillota_A	Clostridia	Christensenellales	Christensenellaceae	QANA01	0.370632	0.988322	0.268864	0.970616	-0.179273	0.539148	-0.928933	-1.35611	3.13394	-0.36706	-7.58109	3.32191	0.269
Bacteria	Bacillota_A	Clostridia	Oscillospirales	Ruminococcaceae	Angelakisella	0.609406	0.998252	0.741768	0.993737	1.63385	1.61456	1.64352	0.10383	1.64072	0.052675	-3.35354	5.5478	0.468
Bacteria	Bacillota_A	Clostridia	Oscillospirales	UBA644	HGM12619	0.662631	0.997255	0.471857	0.975315	-0.373163	-1.09341	0.473594	1.00048	4.10329	0.212447	-4.50891	6.14974	0.372333
Bacteria	Bacillota_A	Clostridia	Lachnospirales	CAG-274	CAG-274	0.775113	0.996442	0.746994	0.987196	1.63423	1.59864	1.66892	0.0738961	1.07537	0.0632688	-3.24545	3.61115	0.473176
Bacteria	Bacillota_A	Clostridia	Peptostreptococcales	Anaerovoracaceae	Fimisoma	0.746682	0.99633	0.725755	0.987139	-2.23193	-2.4044	-2.05058	0.348541	4.34393	0.0671803	-3.78543	4.33772	0.462
Bacteria	Bacillota_A	Clostridia	Christensenellales	Borkfalkiaceae	Scatosoma	0.583294	0.998265	0.615426	0.999001	-1.15315	-0.595486	-1.91789	-0.897068	4.14085	-0.20482	-5.70847	3.51023	0.396
Bacteria	Bacillota_A	Clostridia	TANB77	CAG-508	CAG-508	0.304085	0.995246	0.330788	0.992268	1.74385	2.28918	0.918183	-0.855736	2.16722	-0.410166	-6.2132	2.46573	0.3009
Bacteria	Bacillota_A	Clostridia	Oscillospirales	Ruminococcaceae	Avimicrobium	0.782515	0.999649	0.833323	0.996262	2.08307	2.0954	2.07264	-0.0321908	1.15268	-0.0246439	-3.47682	4.70626	0.487667
Bacteria	Bacillota_I	Bacilli_A	RF39	UBA660	CAG-302	0.806372	0.999791	0.766491	0.998272	0.123599	-0.154077	0.487386	0.213053	2.98406	0.0593957	-4.62194	3.69798	0.472509
Bacteria	Bacteroidota	Bacteroidia	Bacteroidales	Marinifilaceae	Butyricimonas	0.758073	0.999548	0.831149	0.997057	1.87036	1.87037	1.87034	-0.0485257	1.14203	-0.0392773	-4.13215	3.31516	0.485
Bacteria	Bacillota_A	Clostridia	TANB77	CAG-508	CAG-273	0.350269	0.983234	0.419329	0.985322	2.32321	2.49827	2.03971	-0.452239	1.03309	-0.410903	-5.17534	2.07108	0.325667
Bacteria	Bacillota_A	Clostridia	Lachnospirales	Lachnospiraceae	Hungatella	0.441575	0.946226	0.365084	0.845736	-3.07344	-3.87105	-2.1611	1.56151	3.92133	0.332559	-3.12759	5.88325	0.322
Bacteria	Verrucomicrobiota	Lentisphaeria	Victivallales	Victivallaceae	Victivallis	0.461022	0.983628	0.230974	0.873254	0.256917	-0.55716	0.972125	1.31591	2.66317	0.38735	-4.58048	6.84285	0.285333
Bacteria	Actinomycetota	Actinomycetes	Mycobacteriales	Frankiaceae	Protofrankia	0.768141	0.999844	0.671561	0.999069	-0.594712	-0.118816	-0.973746	-0.616455	3.37321	-0.14607	-4.52859	5.34874	0.411333
Bacteria	Bacillota_A	Clostridia	Christensenellales	UBA1750	Spyradocola	0.161403	0.934985	0.208786	0.927457	0.2742	0.799443	-0.724558	-1.33219	1.99551	-0.632766	-6.62403	1.55412	0.233
Bacteria	Bacillota_A	Clostridia	Oscillospirales	Acutalibacteraceae	Clostridium_A	0.835186	1	0.852084	0.998327	0.350615	0.443004	0.183649	-0.0582636	2.67822	-0.0168945	-4.83146	5.90536	0.489837
Bacteria	Bacillota_A	Clostridia	Lachnospirales	Lachnospiraceae	Lachnoclostridium_B	0.794558	0.998423	0.767165	0.99007	-2.04704	-2.21372	-1.91697	0.0863149	3.83576	0.0177061	-4.54499	4.22324	0.491503
Bacteria	Bacillota_A	Clostridia	Oscillospirales	Butyricicoccaceae	Pseudobutyricicoccus	0.259697	0.952718	0.289206	0.850992	-0.121288	-0.789834	0.221482	0.96266	2.03056	0.400453	-1.7456	6.69824	0.292236
Bacteria	Bacillota_A	Clostridia	Lachnospirales	Anaerotignaceae	Anaerotignaceae	0.5238	0.985234	0.407219	0.942073	1.52271	1.30473	1.87917	0.525991	1.38501	0.339027	-3.15686	4.82738	0.352882
Bacteria	Bacillota_A	Clostridia	Oscillospirales	Oscillospiraceae	Oscillospiraceae	0.55744	0.999461	0.578955	0.999417	1.36875	1.58909	1.12295	-0.596651	2.12783	-0.26944	-5.08597	3.1781	0.386205
Bacteria	Bacillota_A	Clostridia	Oscillospirales	Oscillospiraceae	Pseudoflavonifractor	0.602308	0.987277	0.543861	0.959264	-2.13613	-2.70654	-1.55419	1.1011	4.53586	0.208131	-3.22101	4.81702	0.388667
Bacteria	Bacillota_A	Clostridia	Oscillospirales	Acutalibacteraceae	Acutalibacter	0.567774	0.981147	0.482472	0.933472	-2.24172	-2.78593	-1.56436	1.09212	4.14357	0.218071	-3.68589	5.3993	0.372209
Bacteria	Bacillota_A	Clostridia	Lachnospirales	Lachnospiraceae	Eubacterium_G	0.823799	0.997341	0.392777	0.921668	0.8815	0.509287	1.16713	0.536462	1.49735	0.211858	-8.7369	5.08187	0.338887
Bacteria	Bacillota	Bacilli	Lactobacillales	Streptococcaceae	Lactococcus	0.361995	0.963718	0.284392	0.868215	-1.96295	-3.31509	-0.894684	1.94137	4.1727	0.419074	-2.75636	6.21185	0.304
Bacteria	Actinomycetota	Coriobacteriia	Coriobacteriales	UMGS124	UMGS124	0.456249	0.971119	0.456102	0.90366	-0.80255	-1.11302	-0.506104	0.645144	2.11088	0.256556	-2.84991	5.97795	0.365
Bacteria	Actinomycetota	Coriobacteriia	Coriobacteriales	Eggerthellaceae	Adlercreutzia	0.503672	0.991644	0.528556	0.990267	-2.05296	-1.45871	-2.83867	-1.08998	3.79722	-0.248802	-6.26505	3.15966	0.361546
Bacteria	Bacillota_I	Bacilli_A	Erysipelotrichales	Erysipelotrichaceae	Clostridium_AQ	0.688988	0.985116	0.666221	0.951731	-3.72335	-3.91483	-3.55098	0.409754	4.1334	0.0807971	-3.63954	4.52237	0.46018
Bacteria	Bacillota_A	Clostridia	Christensenellales	QALW01	Neochristensenella	0.205095	0.987806	0.286206	0.966921	1.15475	1.46785	0.797129	-0.978801	2.23442	-0.383506	-10.0744	1.71326	0.276908
Bacteria	Bacteroidota	Bacteroidia	Bacteroidales	Rikenellaceae	Alistipes_A	0.0975493	0.932148	0.125355	0.878076	1.63139	2.06437	1.07839	-1.23602	1.79691	-0.645277	-9.82826	0.997726	0.193667
Bacteria	Bacillota_A	Clostridia	Oscillospirales	Oscillospiraceae	Pseudoscilispira	0.716312	0.997309	0.723576	0.988343	-0.978088	-1.10588	-0.882972	0.213181	3.22301	0.0513338	-3.97381	5.00239	0.46951
Bacteria	Bacillota_A	Clostridia	Clostridia	Clostridia	Clostridia	0.557888	0.989104	0.5046	0.95613	0.253638	-0.17476	0.495266	0.520717	1.80882	0.251242	-3.62099	4.9447	0.383872
Bacteria	Bacillota_A	Clostridia	Lachnospirales	Lachnospiraceae	Suilimivivens	0.632554	0.985295	0.653924	0.982958	-3.78136	-3.36248	-4.13871	-0.689133	4.19029	-0.141572	-4.41964	3.58593	0.427333
Bacteria	Bacillota_A	Clostridia	Lachnospirales	Anaerotignaceae	Fimicola	0.459999	0.985212	0.439152	0.974472	-1.3273	-0.825761	-1.94566	-0.993666	2.86727	-0.281761	-6.50234	2.97522	0.334667
Bacteria	Bacillota_A	Clostridia	Lachnospirales	Lachnospiraceae	Schaedlerella	0.495004	0.977852	0.477621	0.969611	-2.86144	-2.01683	-3.54527	-1.4101	4.08976	-0.293305	-5.62807	3.22756	0.346333
Bacteria	Bacillota_A	Clostridia	Oscillospirales	Ruminococcaceae	Massilioclostridium	0.71631	0.999955	0.816563	0.995059	-0.938531	-0.919713	-0.964826	-0.0452004	3.04096	-0.0123151	-5.76827	4.1076	0.49
Bacteria	Bacillota_A	Clostridia	Oscillospirales	Acutalibacteraceae	Avimonas	0.23398	0.969522	0.317054	0.963026	1.60277	1.88519	1.31558	-0.684727	1.37725	-0.464702	-5.97925	1.78343	0.280573
Bacteria	Bacillota_A	Clostridia	Lachnospirales	Lachnospiraceae	Dorea_D	0.513273	0.9861	0.52708	0.984498	-2.77318	-2.14794	-3.48508	-1.23809	4.10996	-0.26316	-5.07014	3.15295	0.366667
Bacteria	Actinomycetota	Coriobacteriia	Coriobacteriales	QAMH01	QAMH01	0.396081	0.995313	0.452409	0.994439	-0.582173	-0.122953	-1.45726	-1.12321	3.55311	-0.274139	-6.75157	2.81452	0.346333
Bacteria	Bacillota_A	Clostridia	Lachnospirales	Lachnospiraceae	Scatomonas	0.759508	0.997903	0.780825	0.987588	-3.39703	-3.33423	-3.46079	-0.188083	4.62549	-0.033098	-3.94722	3.49543	0.484505
Bacteria	Bacillota_A	Clostridia	Christensenellales	Christensenellaceae	Guopingia	0.714433	0.999698	0.798009	0.998921	-1.08401	-1.04888	-1.1323	-0.250586	3.42612	-0.0568383	-5.18718	4.00963	0.464667
Bacteria	Actinomycetota	Coriobacteriia	Coriobacteriales	Eggerthellaceae	Eggerthellaceae	0.410073	0.961041	0.320418	0.872793	-2.50202	-3.33173	-1.0776	2.03086	4.59338	0.396965	-2.84039	5.89227	0.320333
Bacteria	Bacillota_B	Dehalobacteriia	Dehalobacteriia	Dehalobacteriia	Dehalobacteriia	0.482174	0.99161	0.519058	0.992622	-1.76072	-1.22876	-2.51353	-1.42023	4.24645	-0.270573	-5.39024	2.83031	0.366
Bacteria	Bacillota_A	Clostridia	Oscillospirales	Ruminococcaceae	Bittarella	0.442153	0.984915	0.455307	0.939561	-0.71295	-1.09137	-0.3841	0.773985	2.79473	0.245841	-2.50791	6.34882	0.365545
Bacteria	Bacillota_A	Clostridia	Christensenellales	Aristaeellaceae	UBA11524	0.523949	0.980847	0.520561	0.975406	-3.37106	-2.77007	-3.97248	-1.19605	4.1455	-0.24708	-4.89792	3.38437	0.368333
Bacteria	Bacillota_A	Clostridia	Oscillospirales	Ruminococcaceae	Fumia	0.621978	0.985623	0.634974	0.979691	-3.68295	-3.27732	-4.02266	-0.819768	4.33398	-0.16031	-4.80125	3.59246	0.415195
Bacteria	Actinomycetota	Actinomycetes	Actinomycetales	Actinomycetaceae	Actinomyces	0.442591	0.97896	0.419478	0.970507	-2.13969	-1.40078	-2.88992	-1.3722	3.64281	-0.329935	-5.96881	2.88891	0.323333
Bacteria	Bacillota	Bacilli	Lactobacillales	Lactobacillaceae	Weissella	0.642736	0.983551	0.615604	0.942507	-3.70591	-3.90827	-3.42207	0.656338	4.36644	0.127451	-3.69993	4.29374	0.434333
Bacteria	Bacillota	Bacilli	Staphylococcales	Gemellaceae	Gemella	0.366257	0.964416	0.340502	0.890682	-1.48031	-2.71713	-0.835928	1.54856	3.63653	0.380377	-2.5323	7.10562	0.321
Bacteria	Bacillota_A	Clostridia	Peptostreptococcales	Anaerovoracaceae	Anaerovoracaceae	0.567894	0.976007	0.509727	0.917055	-3.41261	-3.91187	-2.88492	1.02785	4.19288	0.201325	-3.50319	4.56177	0.392869
Bacteria	Bacillota	Bacilli	Lactobacillales	Aerococcaceae	Granulicatella	0.421684	0.995757	0.572381	0.991753	-0.754745	-0.523141	-1.12314	-0.675966	2.68313	-0.217439	-7.07437	2.5548	0.378
Bacteria	Bacillota_A	Clostridia	Oscillospirales	Ruminococcaceae	Ruminococcaceae	0.658575	0.996451	0.444894	0.995361	0.598121	1.3153	0.264017	-0.847654	1.84116	-0.35362	-5.64672	5.12068	0.34022
Bacteria	Bacillota_A	Clostridia	Tissierellales	Peptoniphilaceae	Parvimonas	0.524836	0.970723	0.476383	0.913472	-2.87743	-3.42351	-2.3354	1.17543	4.18809	0.246028	-3.01646	4.98507	0.371667
Bacteria	Bacillota_A	Clostridia	Oscillospirales	Butyricicoccaceae	Butyricicoccus	0.667559	0.995195	0.610965	0.972904	-2.25785	-2.60114	-1.87725	0.668752	4.17268	0.137009	-4.04424	4.5208	0.427857
Bacteria	Bacillota_A	Clostridia	Oscillospirales	Ruminococcaceae	Merdimmobilis	0.22549	0.91806	0.166844	0.765863	-1.54202	-3.23967	-0.430393	2.49216	3.76159	0.574817	-2.19185	7.68356	0.242919
Bacteria	Bacillota_A	Clostridia	Oscillospirales	Oscillospiraceae	UMGS1202	0.635967	0.987743	0.65829	0.984112	-3.73044	-3.41097	-4.05871	-0.628551	4.1464	-0.12585	-4.69803	3.66827	0.432333
Bacteria	Actinomycetota	Coriobacteriia	Coriobacteriales	Eggerthellaceae	Gordonibacter	0.44309	0.968633	0.355015	0.883904	-2.19291	-2.93304	-1.44372	1.31618	3.60497	0.315346	-3.30593	5.79567	0.32989
Bacteria	Bacillota_A	Clostridia	Lachnospirales	Lachnospiraceae	Mediterraneibacter_A	0.704795	0.999261	0.784556	0.997649	-2.0268	-1.64146	-2.60619	-0.318577	4.62209	-0.0613157	-4.61716	3.68467	0.468844
Bacteria	Bacillota_A	Clostridia	Lachnospirales	Lachnospiraceae	Muricomes	0.232062	0.912935	0.170119	0.722745	-1.87038	-3.26296	-0.958868	2.14024	3.40792	0.543493	-2.13219	7.95073	0.236333
Bacteria	Bacillota_A	Clostridia	Lachnospirales	Bianqueaceae	Bianquea	0.623317	0.995124	0.39116	0.952712	-0.53553	-0.960826	0.166663	1.02192	3.7312	0.22827	-4.54247	6.40193	0.345218
Bacteria	Bacillota	Bacilli	Lactobacillales	Lactobacillaceae	Lactiplantibacillus	0.65538	0.983589	0.61161	0.94547	-3.65878	-3.8987	-3.37272	0.593056	4.31556	0.11691	-3.59986	4.06786	0.433
Bacteria	Bacillota_A	Clostridia	Oscillospirales	Ruminococcaceae	Youxingia	0.655593	0.999917	0.80684	0.998669	-1.11858	-1.06412	-1.21562	-0.238332	3.60026	-0.0546946	-5.57243	3.43959	0.470333
Bacteria	Bacillota_A	Clostridia	Oscillospirales	Ruminococcaceae	Pygmaiobacter	0.359068	0.985673	0.351885	0.980214	-0.911512	-0.219956	-1.84855	-1.48728	3.51357	-0.360749	-6.83069	2.7738	0.30923
Bacteria	Bacillota_A	Clostridia	Oscillospirales	Ruminococcaceae	Harryflintia	0.675845	0.999011	0.699946	0.998368	-1.06498	-0.692788	-1.52062	-0.517588	3.51601	-0.121717	-5.14101	4.34563	0.424192
Bacteria	Bacteroidota	Bacteroidia	Bacteroidales	Marinifilaceae	Gabonibacter	0.623841	0.995949	0.6344	0.988318	-1.67885	-2.39178	-1.21396	0.709477	4.42633	0.134567	-3.07666	5.12812	0.432189
Bacteria	Bacteroidota	Bacteroidia	Bacteroidales	P3	Pullibacteroides	0.504481	0.97951	0.509918	0.971407	-3.42218	-2.74355	-4.05437	-1.30489	4.26293	-0.264076	-5.25384	3.14864	0.364667
Bacteria	Pseudomonadota	Gammaproteobacteria	Enterobacterales	Pasteurellaceae	Haemophilus_A	0.585735	0.981101	0.542517	0.937481	-3.06621	-3.42532	-2.59769	1.11896	4.61511	0.213189	-3.46725	4.68121	0.395535
Bacteria	Bacillota_A	Clostridia	Peptostreptococcales	Peptostreptococcaceae	Peptostreptococcaceae	0.637059	0.98763	0.649123	0.980888	-3.77684	-3.4627	-4.082	-0.677877	4.15989	-0.133877	-4.80684	3.4474	0.427191
Bacteria	Actinomycetota	Coriobacteriia	Coriobacteriales	Atopobiaceae	Tractidigestivibacter	0.642205	0.988456	0.582037	0.954971	-3.02108	-3.36826	-2.59494	0.838707	4.5471	0.15028	-3.53776	4.51456	0.416861
Bacteria	Bacillota_A	Clostridia	Oscillospirales	Ruminococcaceae	Zongyangia	0.682567	0.996748	0.71408	0.995144	-2.97909	-2.52458	-3.37911	-0.546774	4.50358	-0.110171	-4.64382	3.5231	0.446333
Bacteria	Bacillota_A	Clostridia	Peptostreptococcales	Anaerovoracaceae	Mogibacterium	0.645165	0.987781	0.669227	0.984981	-3.76063	-3.48543	-4.05482	-0.612082	4.30493	-0.127476	-4.63929	3.62047	0.428333
Bacteria	Bacillota_A	Clostridia	TANB77	CAG-508	UMGS1994	0.590566	0.987398	0.619833	0.984223	-3.71958	-3.28863	-4.03956	-0.936555	4.68967	-0.175726	-5.15894	3.12313	0.412
Bacteria	Bacillota_A	Clostridia	Peptostreptococcales	Anaerovoracaceae	Eubacterium_B	0.646107	0.987456	0.654102	0.985306	-3.73197	-3.35903	-4.03626	-0.719443	4.2588	-0.157973	-4.26188	3.67331	0.421526
Bacteria	Bacillota_A	Clostridia	Oscillospirales	Ruminococcaceae	Massiliimalia	0.737301	0.998453	0.773485	0.991343	-3.43308	-3.30874	-3.53265	-0.282631	4.75901	-0.0566742	-3.89217	3.52582	0.472509
Bacteria	Actinomycetota	Coriobacteriia	Coriobacteriales	Atopobiaceae	Lancefieldella	0.743639	0.996333	0.772366	0.984084	-3.40251	-3.35273	-3.44842	-0.0582052	4.23601	-0.0114815	-4.27732	4.13969	0.494333
Bacteria	Bacillota_A	Clostridia	Oscillospirales	Ruminococcaceae	Fournierella	0.645751	0.983439	0.660885	0.979407	-3.75978	-3.44501	-4.05131	-0.673379	4.11705	-0.138107	-4.51712	3.77504	0.43019
Bacteria	Bacillota_A	Clostridia	Oscillospirales	Ruminococcaceae	Anaerotruncus	0.804977	0.999828	0.775561	0.99674	-0.701557	-0.960684	-0.448331	0.185267	3.67267	0.0427779	-4.44093	4.95286	0.475333
Bacteria	Fusobacteriota	Fusobacteriia	Fusobacteriales	Fusobacteriaceae	Fusobacterium	0.584212	0.982784	0.593082	0.979839	-3.73143	-3.2276	-4.17579	-1.02946	4.40395	-0.201744	-4.48968	3.35894	0.391333
Bacteria	Bacillota_A	Clostridia	Christensenellales	Aristaeellaceae	Aristaeellaceae	0.665605	0.984868	0.635972	0.947498	-3.74417	-3.94497	-3.52883	0.480988	4.26622	0.0923213	-3.51223	4.72466	0.449
Bacteria	Bacillota_A	Clostridia	Lachnospirales	Lachnospiraceae	Cuneatibacter	0.666744	0.983562	0.640617	0.951267	-3.69499	-3.86049	-3.48909	0.627077	4.37882	0.126114	-3.55838	4.40733	0.439
Bacteria	Bacillota_A	Clostridia	Oscillospirales	Ruminococcaceae	Neobittarella	0.671218	0.983287	0.633102	0.943886	-3.68872	-3.91476	-3.43237	0.494735	4.25931	0.102266	-3.60188	4.62477	0.442186
Bacteria	Bacillota_C	Negativicutes	Veillonellales	Megasphaeraceae	Anaeroglobus	0.70205	0.996102	0.721684	0.988574	-3.42861	-3.26229	-3.59333	-0.361995	4.16229	-0.0698589	-4.411	3.90935	0.460846
Bacteria	Bacillota_A	Clostridia	Oscillospirales	Feifaniaceae	Feifania	0.644594	0.98877	0.663385	0.987806	-3.75514	-3.43668	-4.07291	-0.60059	4.2157	-0.121953	-4.63368	3.49956	0.431
Bacteria	Bacillota_A	Clostridia	Eubacteriales	Anaerofustaceae	Anaerofustis	0.704576	0.984408	0.672383	0.954233	-3.7106	-3.9181	-3.54303	0.278222	4.06531	0.0513875	-3.76192	4.43206	0.46951
Bacteria	Bacillota_A	Clostridia	Oscillospirales	Ruminococcaceae	HUN007	0.648259	0.99431	0.672792	0.993161	-3.06928	-2.72616	-3.36689	-0.703395	4.28172	-0.139801	-4.48619	3.48618	0.427667
Bacteria	Bacillota_A	Clostridia	Lachnospirales	Lachnospiraceae	Ventrisoma	0.672883	0.998139	0.705695	0.994478	-3.08835	-2.73202	-3.42245	-0.529137	4.46507	-0.104187	-4.54574	3.59425	0.443852
Bacteria	Bacillota_I	Bacilli_A	Erysipelotrichales	Erysipelotrichaceae	Eubacterium_P	0.677831	0.985441	0.639448	0.949887	-3.69587	-3.90254	-3.51911	0.619662	4.32958	0.128182	-3.60319	4.07027	0.433667
Bacteria	Actinomycetota	Actinomycetes	Actinomycetales	Actinomycetaceae	UBA1383	0.689957	0.986375	0.647463	0.951485	-3.70649	-3.88709	-3.48631	0.493201	4.26246	0.101204	-3.57691	4.19699	0.445518
Bacteria	Bacillota_A	Clostridia	Peptostreptococcales	Anaerovoracaceae	Gallibacter	0.611166	0.986315	0.627136	0.98562	-3.72119	-3.31321	-4.07795	-0.785	4.16656	-0.159438	-4.76109	3.52325	0.416861
Bacteria	Bacillota	Bacilli	Lactobacillales	Lactobacillaceae	Fructobacillus	0.614689	0.987261	0.625411	0.981329	-3.67623	-3.26497	-4.01428	-0.752267	4.39944	-0.152093	-4.69407	3.50322	0.416195
Bacteria	Bacteroidota	Bacteroidia	Bacteroidales	Bacteroidaceae	Bacteroidaceae	0.579573	0.990703	0.560483	0.987019	-2.57025	-1.99547	-3.04719	-0.91513	3.75943	-0.203624	-5.04545	4.02553	0.383539
Bacteria	Bacillota_A	Clostridia	Christensenellales	Borkfalkiaceae	Borkfalkia	0.631239	0.983883	0.594905	0.941468	-3.69332	-3.99045	-3.35596	0.724418	4.33174	0.148435	-3.65975	4.47943	0.420333
Bacteria	Bacillota_A	Clostridia	Lachnospirales	Lachnospiraceae	Blautia	0.666613	0.980107	0.6324	0.941159	-3.68767	-3.90959	-3.41671	0.509525	4.29843	0.101509	-3.30746	4.23025	0.445333
Bacteria	Bacillota_A	Clostridia	Christensenellales	NSJ-53	Gehongia	0.586395	0.986459	0.608221	0.982863	-3.70303	-3.2857	-4.09748	-0.916135	4.36989	-0.174558	-4.89052	3.32456	0.409197
Bacteria	Bacillota_A	Clostridia	Oscillospirales	Oscillospirales	Oscillospirales	0.482191	0.970394	0.429699	0.902627	-2.42994	-3.29043	-1.77309	1.2731	3.85602	0.289149	-3.07461	5.85314	0.350333
Bacteria	Bacillota_A	Clostridia	Oscillospirales	Ruminococcaceae	Ligaoa	0.701059	0.987563	0.674052	0.959364	-3.74918	-3.89713	-3.61087	0.281559	4.1203	0.057282	-3.8941	4.38351	0.466
Bacteria	Bacillota	Bacilli	Lactobacillales	Lactobacillaceae	Dellaglioa	0.655915	0.988894	0.667723	0.979965	-3.7537	-3.41562	-4.0593	-0.540047	4.19993	-0.114933	-4.89047	3.43137	0.436
Bacteria	Bacillota_C	Negativicutes	Veillonellales	Veillonellaceae	F0422	0.626919	0.981893	0.643043	0.977429	-3.74105	-3.41576	-4.06484	-0.716802	4.15945	-0.148854	-5.00365	3.50702	0.418667
Bacteria	Bacillota_A	Clostridia	Christensenellales	Pumilibacteraceae	Protoclostridium	0.61815	0.994573	0.629719	0.991128	-3.19878	-2.7525	-3.58544	-0.844945	4.10097	-0.175181	-4.6259	3.33476	0.404
Bacteria	Actinomycetota	Coriobacteriia	Coriobacteriales	Eggerthellaceae	Enterorhabdus	0.677681	0.988698	0.646887	0.953845	-3.69057	-3.94505	-3.46191	0.407977	4.08816	0.0835693	-3.85368	4.46271	0.454667
Bacteria	Bacillota_A	Clostridia	Oscillospirales	Oscillospiraceae	Pseudoflavonifractor_A	0.699697	0.984106	0.670084	0.949636	-3.73279	-3.88694	-3.583	0.305039	4.10746	0.0662238	-3.85165	4.18794	0.459333
Bacteria	Bacillota_A	Clostridia	Lachnospirales	Lachnospiraceae	Lientehia	0.597821	0.984345	0.622766	0.982812	-3.70364	-3.28049	-4.06309	-0.925054	4.49882	-0.192429	-4.58974	3.24945	0.406
Bacteria	Bacillota_A	Clostridia	Lachnospirales	Lachnospiraceae	UBA3402	0.671733	0.983746	0.627517	0.946684	-3.68196	-3.9662	-3.40151	0.557558	4.23185	0.118862	-3.59587	4.47763	0.438667
Bacteria	Bacillota_C	Negativicutes	Acidaminococcales	Acidaminococcaceae	Acidaminococcaceae	0.69321	0.987682	0.663517	0.955583	-3.74719	-3.95968	-3.55817	0.314023	4.10742	0.0670582	-3.80465	4.01056	0.463179
Bacteria	Bacillota_A	Clostridia	Oscillospirales	Acutalibacteraceae	JAGZMM01	0.587984	0.986611	0.60253	0.9835	-3.6813	-3.2491	-4.02005	-0.906369	4.40512	-0.183314	-4.70148	3.5527	0.405667
Bacteria	Bacteroidota	Bacteroidia	Bacteroidales	Muribaculaceae	UBA3263	0.676576	0.984341	0.651522	0.944928	-3.73257	-3.93535	-3.53418	0.346054	4.16657	0.0688987	-3.93227	4.35404	0.458
Bacteria	Bacillota_A	Clostridia	Lachnospirales	Lachnospiraceae	Choladousia	0.69924	0.984927	0.681355	0.954322	-3.70608	-3.85277	-3.57381	0.329786	4.08585	0.0666102	-4.03663	4.26339	0.464512
Bacteria	Pseudomonadota	Gammaproteobacteria	Enterobacterales	Pasteurellaceae	Aggregatibacter	0.638445	0.985931	0.660944	0.984063	-3.76716	-3.43414	-4.082	-0.601765	4.23381	-0.118805	-4.69867	3.58217	0.43019

## Sheet: species
Domain	Phylum	Class	Order	Family	Genus	Species	we.ep	we.eBH	wi.ep	wi.eBH	rab.all	rab.win.A1	rab.win.A2	diff.btw	diff.win	effect	effect.low	effect.high	overlap
Bacteria	Bacteroidota	Bacteroidia	Bacteroidales	Bacteroidaceae	Prevotella	Prevotella copri_A	0.601723	0.991657	0.54218	0.959837	-1.40085	-1.85137	-0.871344	0.949119	4.40155	0.196526	-3.11923	4.63392	0.397534
Bacteria	Bacillota_C	Negativicutes	Acidaminococcales	Acidaminococcaceae	Phascolarctobacterium	Phascolarctobacterium faecium	0.0685301	0.958206	0.128035	0.932399	9.44742	9.60293	9.34413	-0.382839	0.468054	-0.814208	-6.88931	0.83085	0.190603
Bacteria	Bacillota_A	Clostridia	Oscillospirales	Ruminococcaceae	Faecalibacterium	Faecalibacterium prausnitzii_D	0.107151	0.983186	0.142134	0.982541	9.03835	9.30236	8.80533	-0.454585	0.611658	-0.721233	-6.58684	1.39141	0.220667
Bacteria	Bacteroidota	Bacteroidia	Bacteroidales	Bacteroidaceae	Alloprevotella	Alloprevotella timonensis	0.761891	0.999905	0.807496	0.998679	10.4262	10.4317	10.4224	-0.0257931	0.358898	-0.0675004	-3.93159	3.22763	0.468177
Bacteria	Pseudomonadota	Gammaproteobacteria	Enterobacterales	Succinivibrionaceae	Succinivibrio	Succinivibrio sp000431835	0.637325	0.987113	0.590779	0.948115	-2.13608	-2.50567	-1.7356	0.76605	4.16086	0.157955	-3.84874	4.4985	0.413862
Bacteria	Bacillota_C	Negativicutes	Veillonellales	Dialisteraceae	Dialister	Dialister hominis	0.566557	0.997934	0.580548	0.995644	-1.92432	-1.36289	-2.56281	-1.01138	4.04844	-0.216194	-5.0773	3.3962	0.384333
Bacteria	Bacteroidota	Bacteroidia	Bacteroidales	Bacteroidaceae	Phocaeicola	Phocaeicola sp959599425	0.110647	0.964859	0.170593	0.948565	8.89926	9.05686	8.8134	-0.283844	0.387859	-0.718114	-6.84552	1.30282	0.215667
Bacteria	Bacillota_A	Clostridia	Lachnospirales	Lachnospiraceae	Agathobacter	Agathobacter rectalis	0.373648	0.994518	0.466249	0.96612	8.0204	7.94419	8.09178	0.147367	0.52402	0.257638	-2.13129	6.46487	0.370876
Bacteria	Bacillota_A	Clostridia	Oscillospirales	Oscillospiraceae	Vescimonas	Vescimonas sp000435555	0.116981	0.992659	0.160777	0.990674	7.89952	8.29229	7.62737	-0.693662	0.854814	-0.747675	-7.86867	1.69651	0.229923
Bacteria	Bacillota_I	Bacilli_A	Erysipelotrichales	Coprobacillaceae	Catenibacterium	Catenibacterium faecis	0.718903	1	0.875119	1	8.33931	8.34446	8.18962	-0.0690146	0.639053	-0.106957	-5.43693	3.92698	0.47
Bacteria	Bacteroidota	Bacteroidia	Bacteroidales	Bacteroidaceae	Prevotella	Prevotella	0.0126062	0.857966	0.0187684	0.792586	9.90652	10.1556	9.70079	-0.484552	0.361597	-1.28245	-8.77845	0.425123	0.0686438
Bacteria	Bacillota_A	Clostridia	Oscillospirales	Acutalibacteraceae	Ruminococcus_E	Ruminococcus_E bromii_B	0.762141	1	0.773212	0.999933	6.75219	6.6464	6.86042	0.0524011	0.821354	0.0659883	-6.64562	4.2001	0.472842
Bacteria	Actinomycetota	Actinomycetes	Actinomycetales	Bifidobacteriaceae	Bifidobacterium	Bifidobacterium adolescentis	0.0355377	0.661485	0.0341537	0.44401	7.9227	7.70606	8.1986	0.46442	0.429978	1.05257	-0.976154	7.23709	0.132333
Bacteria	Bacillota_C	Negativicutes	Veillonellales	Megasphaeraceae	Megasphaera	Megasphaera sp001546855	0.047668	0.764376	0.0223939	0.387543	9.57782	9.406	9.89097	0.498084	0.523921	0.911705	-0.647877	11.0188	0.117
Bacteria	Bacillota_A	Clostridia	Oscillospirales	Acutalibacteraceae	Fimenecus	Fimenecus sp000432435	0.0959225	0.984482	0.160608	0.970367	8.94574	9.08516	8.76695	-0.501537	0.735828	-0.693746	-7.84646	1.22188	0.219667
Bacteria	Bacillota_A	Clostridia	Lachnospirales	Lachnospiraceae	Blautia_A	Blautia_A sp003471165	0.00238159	0.255244	0.000268398	0.0214871	6.51755	6.03961	6.87871	0.88957	0.434699	1.99162	0.348071	14.2668	0.00400029
Bacteria	Bacillota_A	Clostridia	Oscillospirales	Ruminococcaceae	Faecalibacterium	Faecalibacterium hattorii	0.0351104	0.949649	0.046381	0.90887	6.13814	6.61479	5.8197	-0.869788	0.851401	-1.00115	-8.15719	0.914689	0.133622
Bacteria	Bacillota_A	Clostridia	Oscillospirales	Oscillospiraceae	Vescimonas	Vescimonas coprocola	0.490877	1	0.547431	0.999575	5.66685	5.76479	5.52052	-0.244632	0.807961	-0.278457	-4.74828	2.58929	0.375541
Bacteria	Bacillota_A	Clostridia	Oscillospirales	Ruminococcaceae	Gemmiger	Gemmiger qucibialis	0.0775007	0.778418	0.0704784	0.595733	7.84368	7.60978	8.04046	0.389018	0.365293	0.938247	-1.77894	7.41412	0.179333
Bacteria	Bacillota_C	Negativicutes	Veillonellales	Megasphaeraceae	Megasphaera	Megasphaera elsdenii	0.696093	0.990778	0.666465	0.961072	-2.87958	-3.05463	-2.70809	0.296813	4.16266	0.067239	-3.91242	4.13716	0.463512
Archaea	Thermoplasmatota	Thermoplasmata	Methanomassiliicoccales	Methanomethylophilaceae	UBA71	UBA71 sp006954465	0.670499	0.983832	0.634165	0.946824	-2.8446	-3.07099	-2.57981	0.515726	4.28077	0.106915	-3.90939	4.02338	0.448517
Bacteria	Bacillota_A	Clostridia	Oscillospirales	Acutalibacteraceae	CAG-217	CAG-217 sp000436335	0.48323	0.992383	0.433305	0.964616	5.44274	5.27933	5.55967	0.240475	0.685171	0.335749	-2.57647	4.12479	0.360333
Bacteria	Actinomycetota	Coriobacteriia	Coriobacteriales	Coriobacteriaceae	Collinsella	Collinsella sp003466125	0.00216023	0.256943	0.00327922	0.172471	7.05801	6.57561	7.46736	0.818064	0.429351	1.81098	-0.172208	12.6352	0.0379874
Bacteria	Bacteroidota	Bacteroidia	Bacteroidales	Bacteroidaceae	Phocaeicola	Phocaeicola coprocola	0.0309449	0.936016	0.0287208	0.823307	8.58129	8.83038	8.40136	-0.510774	0.555048	-0.971992	-10.4882	0.488742	0.0936355
Bacteria	Bacteroidota	Bacteroidia	Bacteroidales	Bacteroidaceae	Bacteroides	Bacteroides uniformis	0.503045	0.999707	0.521665	0.998934	5.97709	6.10242	5.83018	-0.222209	0.641974	-0.317509	-4.4286	2.63803	0.362546
Bacteria	Bacteroidota	Bacteroidia	Bacteroidales	Bacteroidaceae	Prevotella	Prevotella hominis	0.670166	0.997269	0.683413	0.988038	-2.84103	-2.59349	-3.08938	-0.554345	4.13265	-0.107461	-4.60327	3.70271	0.437854
Bacteria	Cyanobacteriota	Vampirovibrionia	Gastranaerophilales	Gastranaerophilaceae	Zag111	Zag111 sp003258735	0.748372	0.995336	0.766669	0.983969	-2.56652	-2.48581	-2.65647	-0.144201	4.20932	-0.0282701	-4.17201	3.92344	0.483839
Bacteria	Bacillota_C	Negativicutes	Acidaminococcales	Acidaminococcaceae	Phascolarctobacterium_A	Phascolarctobacterium_A succinatutens	0.545585	0.993414	0.548106	0.987033	-2.53209	-1.95942	-3.08753	-1.04596	3.92051	-0.235526	-4.95268	3.07179	0.377208
Bacteria	Bacteroidota	Bacteroidia	Bacteroidales	Bacteroidaceae	Bacteroides	Bacteroides faecis	0.85386	1	0.829312	0.999647	4.95085	4.85898	5.01329	0.0152546	0.770899	0.0188083	-3.68348	3.43867	0.495333
Bacteria	Bacillota_A	Clostridia	Clostridiales	Clostridiaceae	Clostridium	Clostridium lentum	0.375523	0.97621	0.354071	0.924018	5.84142	5.74744	5.96461	0.227423	0.543859	0.403498	-2.37308	4.89764	0.336333
Bacteria	Bacillota_A	Clostridia	Lachnospirales	Lachnospiraceae	Coprococcus	Coprococcus aceti	0.867968	0.999968	0.844703	0.998913	7.317	7.3679	7.25534	-0.0330456	0.567378	-0.0582331	-3.65875	4.49492	0.477
Bacteria	Bacteroidota	Bacteroidia	Bacteroidales	Tannerellaceae	Parabacteroides	Parabacteroides merdae	0.846028	1	0.696753	0.997089	5.88958	5.83101	5.94654	0.0686889	0.621136	0.106627	-3.70527	3.96184	0.454515
Bacteria	Bacillota_A	Clostridia	Peptostreptococcales	Peptostreptococcaceae	Romboutsia_E	Romboutsia_E sp900066495	0.111068	0.851727	0.115517	0.681059	5.28397	5.03091	5.46899	0.456404	0.588959	0.721031	-1.3287	6.7178	0.215667
Bacteria	Bacillota_A	Clostridia	Lachnospirales	Lachnospiraceae	Dorea_A	Dorea_A longicatena	0.174369	0.956398	0.147048	0.769404	5.23979	5.01936	5.44881	0.461967	0.792475	0.503487	-1.57763	7.73381	0.237921
Bacteria	Bacillota_A	Clostridia	Lachnospirales	Lachnospiraceae	Fusicatenibacter	Fusicatenibacter saccharivorans	0.407633	0.995618	0.525513	0.974744	6.35627	6.33094	6.38316	0.148177	0.610109	0.215935	-2.26849	6.41942	0.390203
Bacteria	Bacillota_A	Clostridia	TANB77	CAG-508	CAG-269	CAG-269 sp003525075	0.282461	0.999541	0.33337	0.999513	6.87833	7.11388	6.73144	-0.386294	0.87234	-0.43448	-5.80719	2.24647	0.314895
Bacteria	Bacillota_C	Negativicutes	Acidaminococcales	Acidaminococcaceae	Acidaminococcus	Acidaminococcus intestini	0.0105562	0.443518	0.00931818	0.25968	8.03368	7.76367	8.30776	0.524495	0.366791	1.38383	-0.471946	8.78548	0.0676667
Bacteria	Bacillota_A	Clostridia	Oscillospirales	Oscillospiraceae	Hominicoprocola	Hominicoprocola fusiformis	0.0189698	0.914925	0.0279437	0.863794	5.75522	6.28161	5.25466	-1.02064	0.835884	-1.16323	-8.47625	0.671155	0.110963
Bacteria	Bacillota_A	Clostridia	Lachnospirales	Lachnospiraceae	Blautia_A	Blautia_A fusiformis	0.004131	0.308469	0.00349351	0.135986	4.55869	4.13442	5.31394	1.192	0.646442	1.73812	-0.089234	11.5047	0.0326667
Bacteria	Bacteroidota	Bacteroidia	Bacteroidales	Bacteroidaceae	Bacteroides	Bacteroides sp902362375	0.657893	0.999986	0.849091	0.998968	7.38435	7.40253	7.37745	-0.00418409	0.559211	-0.00562053	-3.44591	5.81994	0.496501
Bacteria	Bacillota_A	Clostridia	Oscillospirales	Acutalibacteraceae	Ruminococcus_E	Ruminococcus_E sp934476515	0.221388	0.953292	0.230866	0.847223	6.22185	6.11806	6.35709	0.305846	0.559788	0.516944	-1.8063	5.71102	0.287238
Bacteria	Bacillota_A	Clostridia	Oscillospirales	Ruminococcaceae	Ruminiclostridium_E	Ruminiclostridium_E	0.19689	0.952464	0.196729	0.752018	5.38059	5.20065	5.48879	0.297665	0.519816	0.455839	-1.49391	8.72023	0.252333
Bacteria	Bacillota_A	Clostridia	Lachnospirales	Lachnospiraceae	Bariatricus	Bariatricus comes	0.543692	0.999536	0.739465	0.99874	6.49674	6.51646	6.49051	0.0709459	0.77127	0.0834699	-3.1127	6.07001	0.462846
Bacteria	Bacteroidota	Bacteroidia	Bacteroidales	Tannerellaceae	Parabacteroides	Parabacteroides distasonis	0.500117	0.99723	0.522615	0.983547	5.02501	4.97338	5.0811	0.198004	0.774873	0.244139	-2.72378	4.95266	0.390536
Bacteria	Bacillota_A	Clostridia	Oscillospirales	Ruminococcaceae	Gemmiger	Gemmiger formicilis	0.042516	0.666779	0.039474	0.454306	5.93007	5.66805	6.21381	0.515417	0.477706	1.01954	-1.07982	7.18274	0.138954
Bacteria	Bacillota_A	Clostridia	Lachnospirales	Lachnospiraceae	Mediterraneibacter	Mediterraneibacter faecis	0.0293143	0.625298	0.0290758	0.410255	5.39093	5.04021	5.74554	0.671104	0.598241	1.08051	-0.793268	7.54438	0.12
Bacteria	Bacillota_A	Clostridia	Lachnospirales	Lachnospiraceae	Blautia_A	Blautia_A obeum	0.0494161	0.737665	0.0433853	0.484784	5.37989	5.09206	5.64591	0.641622	0.692146	0.905177	-0.964783	7.04249	0.148333
Bacteria	Bacillota_A	Clostridia	Lachnospirales	Lachnospiraceae	Lachnospira	Lachnospira pectinoschiza_A	0.37773	0.988087	0.334589	0.944303	6.20287	5.95195	6.3552	0.289254	0.605598	0.438992	-2.57666	4.80865	0.339
Bacteria	Bacillota_A	Clostridia	Lachnospirales	Lachnospiraceae	Acetatifactor	Acetatifactor intestinalis	0.528807	0.999238	0.621851	0.99544	5.53024	5.42732	5.58782	0.136429	0.776166	0.150478	-3.14591	5.31499	0.426
Bacteria	Bacillota_A	Clostridia	Lachnospirales	Lachnospiraceae	Lachnospira	Lachnospira eligens_A	0.505192	0.99924	0.408805	0.996688	7.06908	7.17368	6.98577	-0.19879	0.45153	-0.382288	-4.84655	3.20252	0.329333
Bacteria	Bacillota_A	Clostridia	Lachnospirales	Lachnospiraceae	Roseburia	Roseburia inulinivorans	0.675556	1	0.746613	1	3.25788	3.34373	3.21251	-0.209046	1.49596	-0.13621	-4.27922	3.24571	0.434
Bacteria	Bacillota_A	Clostridia	Clostridiales	Clostridiaceae	Clostridium	Clostridium saudiense	0.175617	0.968183	0.145608	0.933027	-1.25889	-0.00985841	-2.59228	-2.61791	3.54052	-0.661345	-7.17887	1.77338	0.191603
Bacteria	Bacillota_A	Clostridia	Lachnospirales	Lachnospiraceae	Anaerostipes	Anaerostipes hadrus	0.0101112	0.446337	0.00605195	0.177749	5.24822	4.84631	5.63718	0.910195	0.677278	1.32553	-0.166418	9.65552	0.0466511
Bacteria	Bacillota_A	Clostridia	Oscillospirales	Oscillospiraceae	Dysosmobacter	Dysosmobacter segnis	0.856592	1	0.673474	1	4.79613	4.93034	4.67285	-0.20906	1.23741	-0.166603	-4.95072	4.7579	0.412
Bacteria	Pseudomonadota	Alphaproteobacteria	RF32	CAG-239	Scatacola_A	Scatacola_A faecigallinarum	0.773745	0.997394	0.736279	0.988728	7.4636	7.45116	7.47385	0.0276294	0.35428	0.0737583	-3.28441	3.63773	0.46851
Bacteria	Bacteroidota	Bacteroidia	Bacteroidales	Marinifilaceae	Odoribacter	Odoribacter splanchnicus	0.634354	0.995933	0.608411	0.980488	1.95106	1.829	2.09495	0.281654	1.49891	0.169176	-2.95778	4.08501	0.423667
Bacteria	Bacillota_C	Negativicutes	Selenomonadales	Selenomonadaceae	Mitsuokella	Mitsuokella multacida	0.66074	0.995204	0.679264	0.989404	-2.78562	-2.52018	-3.05529	-0.557267	4.07825	-0.115418	-4.821	3.73654	0.437
Bacteria	Bacillota_A	Clostridia	Oscillospirales	Ruminococcaceae	Ruminococcus_C	Ruminococcus_C sp000433635	0.144323	0.98513	0.138898	0.971552	6.34432	6.60688	6.18579	-0.428561	0.570103	-0.702606	-5.96669	2.15122	0.211596
Bacteria	Bacillota_A	Clostridia	Christensenellales	Aristaeellaceae	Ventricola	Ventricola sp900542395	0.253888	0.988797	0.334848	0.98666	4.91044	5.07339	4.80727	-0.312396	0.581773	-0.504192	-5.39066	1.81713	0.298567
Bacteria	Bacillota_A	Clostridia	Lachnospirales	Lachnospiraceae	Butyrivibrio_A	Butyrivibrio_A crossotus	0.663081	0.99631	0.67553	0.985372	-2.86035	-2.56008	-3.18219	-0.492183	4.08199	-0.102861	-4.63431	3.51682	0.443852
Bacteria	Bacillota_A	Clostridia	TANB77	CAG-508	CAG-245	CAG-245 sp000435175	0.0610172	0.96207	0.0889589	0.937197	6.32747	6.73708	6.14735	-0.597566	0.610462	-0.890427	-8.51148	1.0866	0.175275
Bacteria	Pseudomonadota	Gammaproteobacteria	Burkholderiales	Burkholderiaceae	Sutterella	Sutterella wadsworthensis	0.74388	1	0.796028	0.999619	6.3112	6.32764	6.30244	-0.0644709	0.494594	-0.11695	-3.88442	3.19588	0.452333
Bacteria	Bacillota_A	Clostridia	Oscillospirales	Oscillospiraceae	CAG-170	CAG-170 sp000432135	0.062802	0.971101	0.108271	0.957855	4.39637	4.68922	3.86416	-1.00776	1.2399	-0.792742	-7.37309	0.887254	0.184272
Bacteria	Bacillota_A	Clostridia	Lachnospirales	Lachnospiraceae	Dorea	Dorea formicigenerans	0.203076	0.912939	0.161052	0.782981	3.09765	2.84884	3.69227	0.772365	1.00974	0.669685	-2.19463	6.71714	0.245585
Bacteria	Desulfobacterota	Desulfovibrionia	Desulfovibrionales	Desulfovibrionaceae	Desulfovibrionaceae	Desulfovibrionaceae	0.164247	0.917407	0.164652	0.777214	3.72135	3.44166	4.08079	0.66376	1.0103	0.615058	-1.62544	5.81429	0.242333
Bacteria	Bacteroidota	Bacteroidia	Bacteroidales	Rikenellaceae	Alistipes_A	Alistipes_A indistinctus	0.636086	0.995837	0.589221	0.976516	-1.20163	-1.83728	-0.373433	0.896414	4.61762	0.172324	-3.31761	5.0658	0.417194
Bacteria	Bacteroidota	Bacteroidia	Bacteroidales	Bacteroidaceae	Bacteroides	Bacteroides stercoris	0.308551	0.968954	0.300996	0.908759	6.00909	5.91278	6.17394	0.257419	0.550394	0.448617	-2.01678	4.84579	0.308897
Bacteria	Bacillota_A	Clostridia	Lachnospirales	Lachnospiraceae	Eubacterium_G	Eubacterium_G ventriosum	0.641826	0.995245	0.516736	0.967637	-0.851608	-1.142	-0.178709	1.13289	4.56255	0.217097	-3.82574	5.1278	0.387537
Bacteria	Bacillota_A	Clostridia	Oscillospirales	Oscillospiraceae	CAG-103	CAG-103 sp000432375	0.70987	1	0.765177	0.999404	4.33745	4.40143	4.27587	-0.10632	0.815289	-0.124593	-3.74504	2.82064	0.445
Bacteria	Bacteroidota	Bacteroidia	Bacteroidales	Bacteroidaceae	Bacteroides	Bacteroides cellulosilyticus	0.267215	0.99128	0.290271	0.984026	5.46835	5.63684	5.35692	-0.272188	0.520786	-0.476324	-5.98898	2.02373	0.275333
Bacteria	Bacillota_A	Clostridia	Lachnospirales	Lachnospiraceae	Anaerobutyricum	Anaerobutyricum hallii	0.144155	0.840923	0.151325	0.681752	3.76983	3.52071	3.96592	0.47769	0.660485	0.680085	-1.48892	6.39415	0.219667
Bacteria	Bacteroidota	Bacteroidia	Bacteroidales	Rikenellaceae	Alistipes	Alistipes putredinis	0.614889	1	0.626175	0.999899	5.35773	5.44838	5.23478	-0.204559	1.0134	-0.198623	-5.69535	3.62987	0.402199
Bacteria	Bacillota_A	Clostridia	TANB77	CAG-508	CAG-269	CAG-269 sp947367845	0.148828	0.985943	0.152792	0.97599	4.20766	4.53752	3.94471	-0.656806	0.831784	-0.718426	-6.5714	1.76407	0.22126
Bacteria	Bacillota_A	Clostridia	Lachnospirales	Lachnospiraceae	Otoolea	Otoolea fessa	0.0538034	0.732321	0.0408355	0.470399	4.88855	4.57132	5.2251	0.681175	0.680503	0.953174	-1.29969	7.48721	0.13862
Bacteria	Bacillota_C	Negativicutes	Veillonellales	Dialisteraceae	Dialister	Dialister invisus	0.237542	0.956454	0.196439	0.840405	6.19285	6.05842	6.38801	0.337401	0.526245	0.584572	-2.35381	5.48684	0.269333
Bacteria	Bacillota_A	Clostridia	Lachnospirales	Lachnospiraceae	Oliverpabstia	Oliverpabstia intestinalis	0.196682	0.937954	0.218407	0.78226	4.16892	4.01796	4.33806	0.399063	0.719322	0.482494	-1.57457	7.0853	0.257248
Bacteria	Bacillota_A	Clostridia	Lachnospirales	Lachnospiraceae	Eubacterium_F	Eubacterium_F sp003491505	0.0960243	0.838478	0.102312	0.673605	5.00635	4.61063	5.19052	0.58486	0.693124	0.782829	-1.37892	6.6534	0.205598
Bacteria	Bacillota_A	Clostridia	TANB77	CAG-508	CAG-492	CAG-492 sp000434335	0.358216	0.99813	0.533719	0.996784	6.25879	6.30001	6.19197	-0.194488	0.591656	-0.303999	-5.68517	2.21062	0.368667
Bacteria	Bacillota_A	Clostridia	Oscillospirales	Oscillospiraceae	Lawsonibacter	Lawsonibacter asaccharolyticus	0.258048	0.999099	0.324264	0.990135	1.88067	2.17511	1.36354	-0.85099	2.08925	-0.354469	-8.72794	2.01804	0.28857
Bacteria	Bacillota_A	Clostridia	Lachnospirales	Lachnospiraceae	Alitiscatomonas	Alitiscatomonas sp900066535	0.0835936	0.855148	0.0665216	0.611794	5.25306	4.93752	5.66701	0.806622	0.978508	0.769565	-1.32911	7.32276	0.186
Bacteria	Bacillota_A	Clostridia	Lachnospirales	Lachnospiraceae	Anthropogastromicrobium	Anthropogastromicrobium aceti	0.209237	0.95387	0.237595	0.844855	4.66373	4.44154	4.80105	0.392123	0.710581	0.502194	-1.78821	6.73773	0.282
Bacteria	Bacillota_A	Clostridia	Oscillospirales	Ruminococcaceae	Negativibacillus	Negativibacillus massiliensis	0.504221	0.985903	0.446816	0.941105	2.85406	2.69399	3.04405	0.330188	1.02291	0.316546	-2.70017	4.46506	0.363667
Bacteria	Bacillota_A	Clostridia	Lachnospirales	Lachnospiraceae	Blautia_A	Blautia_A faecis	0.0275347	0.634145	0.0171364	0.320349	3.34075	2.61683	3.96207	1.40881	1.28568	1.06754	-0.586713	9.56997	0.095
Bacteria	Bacillota_A	Clostridia	Oscillospirales	Oscillospiraceae	CAG-170	CAG-170 sp900549635	0.320898	0.999997	0.400545	0.994938	3.07286	3.26809	2.8358	-0.43002	1.08625	-0.267639	-9.43627	2.29727	0.323667
Bacteria	Actinomycetota	Coriobacteriia	Coriobacteriales	Eggerthellaceae	Anaerotardibacter	Anaerotardibacter	0.226299	0.921022	0.167446	0.76753	2.99981	2.75174	3.41482	0.646987	0.939495	0.612812	-2.17922	6.11934	0.245918
Bacteria	Actinomycetota	Coriobacteriia	Coriobacteriales	Eggerthellaceae	Senegalimassilia	Senegalimassilia anaerobia	0.0254721	0.600961	0.0255152	0.381272	2.69179	1.70031	3.29489	1.57092	1.36711	1.12561	-0.694168	7.80962	0.11063
Bacteria	Bacteroidota	Bacteroidia	Bacteroidales	Barnesiellaceae	Barnesiella	Barnesiella intestinihominis	0.698637	1	0.822952	0.996692	4.24585	4.22857	4.26402	-0.0123258	0.808495	-0.0116562	-5.19414	3.01937	0.494333
Bacteria	Bacillota_A	Clostridia	Lachnospirales	Lachnospiraceae	Coprococcus	Coprococcus ammoniilyticus	0.497145	0.989102	0.372253	0.933089	1.63162	1.36839	1.98841	0.680241	1.86893	0.312159	-3.14726	5.20154	0.335
Bacteria	Bacillota_A	Clostridia	Peptostreptococcales	Peptostreptococcaceae	Intestinibacter	Intestinibacter bartlettii	0.545708	0.984172	0.48542	0.933218	-1.17719	-1.81192	-0.670627	0.92454	3.71246	0.206961	-3.68394	5.30271	0.384205
Bacteria	Bacillota_A	Clostridia	Oscillospirales	Butyricicoccaceae	Agathobaculum	Agathobaculum butyriciproducens	0.483139	0.992782	0.332773	0.928749	2.77388	2.36917	3.06259	0.541348	1.37756	0.364018	-3.19822	5.30121	0.324892
Bacteria	Bacillota_A	Clostridia	Oscillospirales	Ruminococcaceae	Ruminiclostridium_E	Ruminiclostridium_E siraeum	0.351993	0.999567	0.393963	0.998652	5.43953	5.57819	5.20182	-0.343382	0.761258	-0.420088	-5.11285	2.30824	0.326891
Bacteria	Cyanobacteriota	Vampirovibrionia	Gastranaerophilales	Gastranaerophilaceae	CAG-196	CAG-196 sp002102975	0.33938	0.998619	0.470874	0.996471	4.84408	4.94968	4.74595	-0.278807	0.784875	-0.342468	-5.63085	2.10758	0.346551
Bacteria	Bacillota_A	Clostridia	Lachnospirales	Lachnospiraceae	Hominiventricola	Hominiventricola sp003480725	0.262458	0.962795	0.323056	0.890901	3.97658	3.80064	4.09139	0.383422	0.87759	0.413228	-1.76787	6.21052	0.311667
Bacteria	Bacillota_A	Clostridia	Lachnospirales	Lachnospiraceae	Eubacterium_I	Eubacterium_I ramulus	0.726287	1	0.697926	0.999614	3.97481	4.11811	3.86138	-0.179289	0.839108	-0.19265	-3.53621	3.46439	0.422333
Bacteria	Pseudomonadota	Gammaproteobacteria	Enterobacterales	Enterobacteriaceae	Enterobacter	Enterobacter	0.523375	0.991959	0.528805	0.986374	-2.51664	-1.86425	-3.1459	-1.18143	4.18464	-0.243433	-5.33222	3.04492	0.369543
Bacteria	Bacillota_A	Clostridia	Lachnospirales	Lachnospiraceae	Gallintestinimicrobium	Gallintestinimicrobium propionicum	0.168291	0.950464	0.204106	0.828886	2.7815	2.54161	3.10624	0.811039	1.54156	0.49324	-1.55483	7.55226	0.263579
Bacteria	Bacillota_A	Clostridia	Oscillospirales	Oscillospiraceae	Dysosmobacter	Dysosmobacter welbionis	0.853363	1	0.801952	0.99954	3.2307	3.31594	3.11885	-0.123906	1.23515	-0.088772	-3.71763	4.58603	0.46
Bacteria	Bacillota	Bacilli	Lactobacillales	Streptococcaceae	Streptococcus	Streptococcus thermophilus	0.801603	0.999637	0.753677	0.992958	0.828543	0.773704	0.886784	0.0575534	2.2653	0.0192516	-5.2645	5.34617	0.483667
Bacteria	Bacillota_A	Clostridia	Lachnospirales	Lachnospiraceae	Enterocloster	Enterocloster bolteae	0.703343	0.991057	0.679045	0.966693	-2.15494	-2.40571	-1.94268	0.438319	4.15935	0.0875566	-3.81065	4.47705	0.454
Bacteria	Bacillota_A	Clostridia	Peptostreptococcales	Peptostreptococcaceae	Terrisporobacter	Terrisporobacter othiniensis	0.410481	0.985122	0.425788	0.946216	2.5392	2.32028	2.67962	0.432992	1.20082	0.337457	-2.22602	4.84071	0.359333
Bacteria	Bacillota_A	Clostridia	Lachnospirales	Lachnospiraceae	Coprococcus_A	Coprococcus_A catus_A	0.132037	0.965004	0.168961	0.951591	3.12313	3.4178	2.71973	-0.665967	0.875568	-0.732716	-6.0994	1.57856	0.210333
Bacteria	Bacillota_C	Negativicutes	Veillonellales	Veillonellaceae	Veillonella	Veillonella	0.876748	1	0.792543	0.999357	4.55925	4.45452	4.62721	0.0518152	0.926802	0.0487765	-3.66116	3.1675	0.478333
Bacteria	Bacillota_I	Bacilli_A	Erysipelotrichales	Coprobacillaceae	Faecalibacillus	Faecalibacillus faecis	0.277295	0.973018	0.251323	0.854818	-0.499868	-1.79657	0.157496	1.86151	3.33718	0.46553	-2.23624	7.39019	0.290333
Bacteria	Bacteroidota	Bacteroidia	Bacteroidales	Coprobacteraceae	Coprobacter	Coprobacter secundus	0.754615	0.99979	0.803905	0.997513	-0.711511	-0.437532	-0.968251	-0.160222	4.14848	-0.0393614	-4.94127	3.90575	0.481
Bacteria	Bacteroidota	Bacteroidia	Bacteroidales	Bacteroidaceae	Phocaeicola	Phocaeicola massiliensis	0.738032	0.999106	0.688134	0.986894	4.97535	4.962	4.99881	0.0707435	0.670019	0.096409	-3.55921	4.42557	0.455333
Bacteria	Bacteroidota	Bacteroidia	Bacteroidales	Marinifilaceae	Butyricimonas	Butyricimonas paravirosa	0.496053	0.998198	0.634872	0.98666	1.56772	1.49285	1.6339	0.350811	1.91631	0.121078	-2.5751	7.07185	0.424333
Bacteria	Bacillota_A	Clostridia	Oscillospirales	Acutalibacteraceae	Hominenteromicrobium	Hominenteromicrobium mulieris	0.71854	0.999143	0.790985	0.99481	-1.36267	-1.14853	-1.66128	-0.263561	4.11557	-0.0553652	-5.13282	3.98966	0.472
Bacteria	Bacillota_A	Clostridia	Oscillospirales	Oscillospiraceae	Flavonifractor	Flavonifractor plautii	0.709215	0.998085	0.736069	0.991847	-2.2877	-2.07536	-2.50673	-0.295896	4.22086	-0.0618452	-3.97728	3.95945	0.464
Bacteria	Bacillota_A	Clostridia	UBA1381	UBA1381	Hominilimicola	Hominilimicola fabiformis	0.20965	0.930989	0.211946	0.822444	3.75496	3.33976	3.96427	0.533887	0.827719	0.591425	-1.82855	6.08528	0.267244
Bacteria	Bacillota_A	Clostridia	Lachnospirales	Lachnospiraceae	Blautia_A	Blautia_A intestinalis	0.304139	0.969567	0.236327	0.870948	-0.252741	-1.82657	0.503688	2.06473	3.75566	0.485355	-2.61161	7.15108	0.283
Bacteria	Bacteroidota	Bacteroidia	Bacteroidales	Bacteroidaceae	Bacteroides	Bacteroides nordii	0.666461	1	0.733063	0.99984	-0.319268	0.0433398	-0.901772	-0.584524	4.38118	-0.118099	-4.88508	3.54117	0.43852
Bacteria	Bacillota_A	Clostridia	Oscillospirales	Acutalibacteraceae	Fimenecus	Fimenecus	0.799786	0.999931	0.810747	0.997007	1.22895	1.23565	1.21627	0.00446455	2.56633	0.00155063	-5.68895	3.58995	0.499
Bacteria	Pseudomonadota	Alphaproteobacteria	RF32	CAG-239	Scatocola	Scatocola faecipullorum	0.110367	0.866545	0.107327	0.680607	4.9669	4.60409	5.1668	0.519089	0.665864	0.728923	-1.45367	6.60465	0.210596
Bacteria	Bacillota_A	Clostridia	Oscillospirales	Ruminococcaceae	Gemmiger	Gemmiger	0.791543	0.998503	0.774955	0.990232	-0.643642	-0.616013	-0.674985	-0.00659254	3.19097	-0.0012901	-4.8082	4.79756	0.499167
Bacteria	Bacillota_A	Clostridia	Lachnospirales	Lachnospiraceae	Hominisplanchenecus	Hominisplanchenecus faecis	0.0582769	0.743767	0.0119199	0.268255	2.26944	1.47305	3.14196	1.72785	1.51951	1.0664	-0.439772	12.7755	0.0753333
Bacteria	Pseudomonadota	Gammaproteobacteria	Enterobacterales	Pasteurellaceae	Haemophilus_D	Haemophilus_D parainfluenzae	0.54245	0.999995	0.68376	0.999984	2.70645	2.73224	2.66602	-0.358086	1.55025	-0.209683	-4.58855	2.65807	0.411529
Bacteria	Bacillota	Bacilli	Lactobacillales	Streptococcaceae	Streptococcus	Streptococcus parasanguinis	0.726508	0.999019	0.639409	0.992249	1.8751	1.752	2.04909	0.241124	1.77068	0.119482	-3.53458	4.86603	0.437188
Bacteria	Bacteria	Bacteria	Bacteria	Bacteria	Bacteria	Bacteria	0.122021	0.852665	0.113989	0.681018	5.17011	4.93679	5.47955	0.470192	0.595322	0.747006	-1.52132	6.28431	0.212263
Bacteria	Actinomycetota	Coriobacteriia	Coriobacteriales	Eggerthellaceae	Slackia	Slackia isoflavoniconvertens	0.461097	0.998827	0.54434	0.986941	2.81023	2.73603	2.86882	0.370958	1.7473	0.200862	-2.70041	5.56848	0.399333
Bacteria	Bacillota_A	Clostridia	Lachnospirales	Lachnospiraceae	Limivivens	Limivivens sp900066135	0.273007	0.990493	0.222089	0.979712	1.45606	2.00823	0.955928	-1.064	1.64912	-0.571484	-5.79398	2.51277	0.241586
Bacteria	Bacillota_A	Clostridia	Oscillospirales	Oscillospiraceae	Lawsonibacter	Lawsonibacter faecis	0.23382	0.934602	0.186974	0.793103	-0.882179	-2.4175	0.421302	2.52895	4.0713	0.545784	-2.15717	6.55651	0.251583
Bacteria	Bacteroidota	Bacteroidia	Bacteroidales	Bacteroidaceae	Bacteroides	Bacteroides caccae	0.311572	0.984432	0.273682	0.971342	-1.5621	-0.451351	-2.68078	-2.02381	3.77421	-0.466196	-6.1505	2.57675	0.26
Bacteria	Bacillota_A	Clostridia	Oscillospirales	Oscillospiraceae	Oscillibacter	Oscillibacter ruminantium	0.0278998	0.617132	0.018329	0.32704	4.75623	4.27654	5.0623	0.796894	0.66176	1.12798	-0.685443	8.04425	0.0953333
Bacteria	Bacillota_A	Clostridia	Oscillospirales	Oscillospiraceae	Lawsonibacter	Lawsonibacter sp000177015	0.0908625	0.979481	0.0786169	0.915913	1.84421	2.47285	1.02866	-1.55116	1.86143	-0.718164	-10.3113	0.756662	0.155282
Bacteria	Bacillota_A	Clostridia	Oscillospirales	Ruminococcaceae	Hominimerdicola	Hominimerdicola aceti	0.505104	0.997982	0.390894	0.995491	0.362302	0.995628	-0.117216	-1.15452	2.72716	-0.318637	-6.53946	3.77114	0.321667
Bacteria	Bacillota_A	Clostridia	Lachnospirales	Anaerotignaceae	Anaerotignum	Anaerotignum faecicola	0.800179	0.999949	0.822297	0.999587	2.78656	2.79166	2.77954	-0.0494695	1.2123	-0.0327853	-3.85957	3.57323	0.479507
Bacteria	Bacillota_A	Clostridia	Oscillospirales	Oscillospiraceae	Limivicinus	Limivicinus sp002320035	0.617821	0.981412	0.585139	0.936321	-2.72419	-3.02758	-2.46919	0.771436	4.54435	0.159568	-3.21667	4.45196	0.424525
Bacteria	Bacillota_I	Bacilli_A	ML615J-28	CAG-313	CAG-313	CAG-313 sp003539625	0.662269	0.997279	0.670777	0.992677	-2.76173	-2.46175	-3.01223	-0.649636	4.20182	-0.131021	-4.68056	3.71985	0.428667
Bacteria	Pseudomonadota	Gammaproteobacteria	Burkholderiales	Burkholderiaceae	Parasutterella	Parasutterella excrementihominis	0.650651	0.99031	0.631032	0.964711	4.76203	4.72975	4.79999	0.0715087	0.480458	0.136351	-3.16254	3.69282	0.439
Bacteria	Bacillota_A	Clostridia	Lachnospirales	Lachnospiraceae	Brotaphodocola	Brotaphodocola sp003478505	0.161487	0.914456	0.150459	0.747694	3.18304	2.85109	3.55105	0.696597	1.06343	0.592181	-1.66826	5.87501	0.230667
Bacteria	Pseudomonadota	Gammaproteobacteria	Burkholderiales	Burkholderiaceae	Oxalobacter	Oxalobacter aliiformigenes	0.30199	0.999754	0.432203	0.999586	0.785496	1.23209	-0.486567	-1.42147	3.24126	-0.382333	-6.86096	2.39154	0.338333
Bacteria	Bacteroidota	Bacteroidia	Bacteroidales	Rikenellaceae	Alistipes	Alistipes communis	0.512766	0.999565	0.511569	0.999365	2.985	3.25635	2.76775	-0.408404	1.25876	-0.295179	-4.51746	2.79509	0.362213
Bacteria	Bacillota_A	Clostridia	Oscillospirales	Oscillospiraceae	Lawsonibacter_A	Lawsonibacter_A hominis	0.687722	0.997963	0.7285	0.989034	-2.17715	-1.97572	-2.42672	-0.342431	4.06565	-0.0673854	-4.82632	4.1462	0.460333
Bacteria	Bacillota_A	Clostridia	Lachnospirales	Lachnospiraceae	Blautia_A	Blautia_A	0.545418	0.97676	0.453229	0.921698	1.43837	1.20476	1.67102	0.402808	1.28951	0.286129	-2.91179	4.6388	0.362667
Bacteria	Bacillota_I	Bacilli_A	RF39	UBA660	Onthocola_B	Onthocola_B sp000437355	0.0999371	0.968498	0.0975087	0.903814	1.32319	1.90828	0.597702	-1.4069	1.67513	-0.715639	-9.81173	0.969649	0.153333
Bacteria	Bacillota_A	Clostridia	Christensenellales	Aristaeellaceae	Aristaeella	Aristaeella	0.766848	0.998398	0.77684	0.99141	-0.0738636	-0.137223	-0.00722802	0.027411	2.91878	0.00790106	-5.64109	4.44398	0.494667
Bacteria	Bacillota_A	Clostridia	Lachnospirales	Lachnospiraceae	Butyribacter	Butyribacter sp003529475	0.32321	0.975954	0.326121	0.903556	4.16989	3.89934	4.30397	0.378091	0.846185	0.414007	-2.24231	5.54493	0.319
Bacteria	Bacillota_C	Negativicutes	Veillonellales	Dialisteraceae	Allisonella	Allisonella histaminiformans	0.374614	0.967402	0.311989	0.883538	2.91151	2.67717	3.22014	0.46973	0.95345	0.46011	-2.56463	4.67758	0.30923
Bacteria	Bacteroidota	Bacteroidia	Bacteroidales	Muribaculaceae	UBA7173	UBA7173 sp001689685	0.0404662	0.949045	0.0454437	0.888171	3.59096	4.11321	3.1433	-1.23768	1.28051	-0.930325	-8.26191	0.683616	0.125333
Bacteria	Bacillota_A	Clostridia	Lachnospirales	Lachnospiraceae	Hominifimenecus	Hominifimenecus microfluidus	0.123684	0.840633	0.124452	0.64918	1.91166	1.46565	2.33517	0.996912	1.32833	0.688881	-1.29988	6.64879	0.208264
Bacteria	Bacillota_A	Clostridia	Monoglobales	Monoglobaceae	Monoglobus	Monoglobus pectinilyticus	0.044924	0.726632	0.042961	0.506294	3.88983	3.1253	4.31479	1.0976	0.9756	1.02477	-1.0307	7.53298	0.155333
Bacteria	Bacillota_A	Clostridia	Oscillospirales	Ruminococcaceae	Ruminococcus_C	Ruminococcus_C callidus	0.304291	0.904061	0.225701	0.748752	-1.87235	-3.02922	-0.723071	2.14079	3.85249	0.496048	-2.59651	7.23702	0.258247
Bacteria	Bacillota_A	Clostridia	Oscillospirales	CAG-272	CAG-272	CAG-272	0.426109	0.956078	0.327084	0.842397	-0.570977	-1.23022	-0.0165754	1.11563	2.63419	0.353621	-3.19765	7.13831	0.308564
Bacteria	Bacillota_A	Clostridia	Oscillospirales	Ruminococcaceae	Ruthenibacterium	Ruthenibacterium lactatiformans	0.557787	0.997058	0.387859	0.995366	-0.136189	1.08732	-0.634055	-1.4673	3.28675	-0.348614	-6.20071	4.22319	0.316667
Bacteria	Bacillota_A	Clostridia	Peptostreptococcales	Anaerovoracaceae	Lentihominibacter	Lentihominibacter faecis	0.779452	0.999736	0.802688	0.99809	0.22317	0.222662	0.223694	-0.146896	2.80889	-0.0446865	-4.81901	4.26319	0.471667
Bacteria	Bacillota_I	Bacilli_A	Erysipelotrichales	Erysipelotrichaceae	Holdemania	Holdemania filiformis	0.821947	0.999935	0.766431	0.998993	1.37535	1.5188	1.19204	-0.20774	2.12126	-0.0733563	-4.46821	6.60487	0.449333
Bacteria	Bacillota_A	Clostridia	Oscillospirales	Acutalibacteraceae	Acutalibacteraceae	Acutalibacteraceae	0.108871	0.980836	0.187714	0.968729	3.19883	3.42741	2.81045	-0.89688	1.28808	-0.671194	-7.04017	1.1423	0.231
Bacteria	Bacillota_A	Clostridia	Lachnospirales	Lachnospiraceae	Roseburia_C	Roseburia_C amylophila	0.712718	0.992914	0.672617	0.968996	-2.33483	-2.4782	-2.1544	0.265368	3.99667	0.05494	-4.08573	4.47932	0.470667
Bacteria	Bacillota_A	Clostridia	Lachnospirales	Lachnospiraceae	UBA4285	UBA4285 sp902775895	0.390584	0.98494	0.388344	0.903869	1.45578	1.23686	1.70239	0.535102	1.57498	0.251215	-2.4484	9.93201	0.334888
Bacteria	Bacillota_A	Clostridia	Oscillospirales	Oscillospiraceae	Scatomorpha	Scatomorpha sp900545405	0.653215	0.997518	0.675271	0.989958	-2.38526	-2.07314	-2.6582	-0.563046	4.0679	-0.113446	-4.65538	3.57577	0.436
Bacteria	Bacillota_A	Clostridia	Oscillospirales	Oscillospiraceae	Vermiculatibacterium	Vermiculatibacterium agrestimuris	0.153663	0.95657	0.107576	0.671812	2.84228	2.13818	3.21158	1.05984	1.77084	0.487851	-1.28173	11.7697	0.210333
Bacteria	Bacillota_A	Clostridia	Lachnospirales	Lachnospiraceae	Enterocloster	Enterocloster sp900541315	0.554569	0.991347	0.327604	0.917455	1.65996	1.36061	2.12854	0.691699	1.66701	0.364601	-3.77154	5.39691	0.32056
Bacteria	Bacillota	Bacilli	MOL361	Turicibacteraceae	Turicibacter	Turicibacter sanguinis	0.756067	0.996715	0.775284	0.989062	-1.64273	-1.58635	-1.72805	0.0143471	3.89765	0.00295206	-4.75432	3.98731	0.498167
Bacteria	Bacillota_I	Bacilli_A	Erysipelotrichales	Coprobacillaceae	Thomasclavelia	Thomasclavelia ramosa	0.686782	0.992532	0.661327	0.966431	-2.20759	-2.51005	-1.90966	0.449933	4.24647	0.0870616	-3.5895	4.33775	0.448333
Bacteria	Bacillota_A	Clostridia	Lachnospirales	Lachnospiraceae	Lachnospiraceae	Lachnospiraceae	0.18842	0.975286	0.26424	0.884153	3.08682	2.59303	3.28901	0.69092	1.5982	0.380088	-1.69466	9.28059	0.292902
Bacteria	Bacillota_A	Clostridia	Peptostreptococcales	Anaerovoracaceae	Lentihominibacter	Lentihominibacter butyrica	0.517302	0.994558	0.573158	0.970352	0.00615378	-0.318295	0.251478	0.547828	2.72984	0.166811	-2.72076	6.15142	0.408197
Bacteria	Bacillota_A	Clostridia	Lachnospirales	Lachnospiraceae	Roseburia	Roseburia hominis	0.688436	0.998446	0.623755	0.989721	2.2438	2.06106	2.42502	0.272008	1.47268	0.179135	-3.13189	3.86996	0.43
Bacteria	Actinomycetota	Actinomycetes	Actinomycetales	Actinomycetaceae	Pauljensenia	Pauljensenia sp000185285	0.718581	0.999769	0.487517	0.99891	1.29565	1.72995	0.98157	-0.685249	2.04799	-0.251957	-4.96518	5.68936	0.356215
Bacteria	Bacillota_A	Clostridia	Lachnospirales	Lachnospiraceae	CAG-194	CAG-194 sp018917935	0.750975	0.992587	0.730485	0.972723	-2.53494	-2.53706	-2.52977	0.0875283	4.25706	0.0156121	-3.79862	3.74457	0.49117
Bacteria	Bacillota	Bacilli	Lactobacillales	Enterococcaceae	Enterococcus_B	Enterococcus_B	0.717026	0.993045	0.685641	0.971698	-1.92349	-1.99761	-1.84637	0.335157	4.0457	0.0708734	-4.1745	4.32665	0.46
Bacteria	Bacillota_A	Clostridia	Lachnospirales	Lachnospiraceae	Laedolimicola	Laedolimicola ammoniilytica	0.801542	0.999335	0.773556	0.991186	1.8734	1.8296	1.90918	0.0489887	1.50556	0.0267628	-3.67108	4.0516	0.485838
Bacteria	Bacteroidota	Bacteroidia	Bacteroidales	Bacteroidaceae	Bacteroides	Bacteroides	0.742226	0.999957	0.70719	0.999678	1.04809	1.1943	0.926821	-0.327976	2.35436	-0.102428	-5.90253	4.86587	0.430667
Bacteria	Bacillota_A	Clostridia	Christensenellales	Christensenellaceae	QANA01	QANA01 sp910588425	0.392538	0.99756	0.286885	0.992477	0.318302	1.31418	-0.503701	-1.53668	3.28098	-0.405476	-6.69336	3.22327	0.285667
Bacteria	Bacillota_A	Clostridia	Oscillospirales	Ruminococcaceae	Angelakisella	Angelakisella massiliensis	0.570979	0.999269	0.702323	0.997357	2.51339	2.23876	2.57218	0.273623	1.83629	0.139621	-2.779	5.33971	0.443
Bacteria	Bacillota_A	Clostridia	Oscillospirales	Acutalibacteraceae	Acutalibacter	Acutalibacter muris	0.590685	0.974619	0.550385	0.917759	-2.59128	-3.04425	-2.13132	0.82713	3.97476	0.183669	-3.40049	5.24074	0.403333
Bacteria	Bacillota_A	Clostridia	Oscillospirales	Oscillospiraceae	Dysosmobacter	Dysosmobacter faecalis_A	0.256153	0.997015	0.244351	0.988352	2.61212	3.0017	2.28834	-0.835284	1.67016	-0.443736	-7.21971	2.18043	0.258914
Bacteria	Bacillota_A	Clostridia	Oscillospirales	UBA644	HGM12619	HGM12619 sp015067305	0.239363	0.931079	0.124872	0.711109	0.0488264	-1.3428	1.04605	2.16687	3.37513	0.551258	-2.70241	7.24803	0.221926
Bacteria	Bacillota_A	Clostridia	Lachnospirales	CAG-274	CAG-274	CAG-274 sp000432155	0.295056	0.962507	0.283535	0.870297	2.67541	2.38724	2.93356	0.538459	1.12934	0.431743	-2.0584	5.72031	0.298333
Bacteria	Bacillota_A	Clostridia	Oscillospirales	Butyricicoccaceae	Agathobaculum	Agathobaculum hominis	0.37795	0.985867	0.339524	0.973764	-2.17582	-1.03114	-3.16197	-2.0575	4.02654	-0.435986	-6.2008	2.81069	0.28957
Bacteria	Bacillota_A	Clostridia	Peptostreptococcales	Anaerovoracaceae	Fimisoma	Fimisoma sp910588185	0.768972	0.998956	0.78353	0.99381	-1.53047	-1.62078	-1.45916	-0.0226046	4.09988	-0.00450297	-4.24273	4.5623	0.497501
Bacteria	Bacillota_A	Clostridia	Christensenellales	Borkfalkiaceae	Scatosoma	Scatosoma sp900542935	0.813103	0.999287	0.789738	0.995514	-0.6585	-0.681417	-0.638646	0.0763544	4.26702	0.0157714	-4.51034	4.44328	0.488504
Bacteria	Bacillota_A	Clostridia	TANB77	CAG-508	CAG-508	CAG-508	0.196829	0.999494	0.31263	0.99673	2.56067	2.83462	1.91163	-0.981126	2.20971	-0.366868	-9.55615	1.55361	0.297667
Bacteria	Bacillota_A	Clostridia	Oscillospirales	Ruminococcaceae	Avimicrobium	Avimicrobium caecorum	0.222803	0.95279	0.198039	0.818001	3.13494	2.72868	3.42727	0.689932	1.10215	0.555596	-1.97675	5.57583	0.261913
Bacteria	Bacillota_I	Bacilli_A	RF39	UBA660	CAG-302	CAG-302 sp000431795	0.279952	0.998462	0.40819	0.995503	1.43393	1.68963	0.869124	-0.96027	2.29674	-0.336379	-7.15988	1.99778	0.321559
Bacteria	Bacteroidota	Bacteroidia	Bacteroidales	Marinifilaceae	Butyricimonas	Butyricimonas virosa	0.818981	0.999593	0.822154	0.995516	2.42564	2.46347	2.40293	-0.0117228	1.33876	-0.00861249	-3.60564	3.49916	0.496168
Bacteria	Bacillota_A	Clostridia	TANB77	CAG-508	CAG-273	CAG-273 sp000435755	0.189236	0.991469	0.229344	0.983864	3.35935	3.66726	2.91688	-0.688685	1.15141	-0.586751	-5.53137	1.66697	0.256248
Bacteria	Bacillota_A	Clostridia	Lachnospirales	Lachnospiraceae	Agathobacter	Agathobacter	0.298566	0.994253	0.242719	0.982357	0.0876605	0.832923	-1.00334	-1.66812	3.19286	-0.455276	-7.79641	2.51152	0.258333
Bacteria	Bacillota_A	Clostridia	Lachnospirales	Lachnospiraceae	Hungatella	Hungatella effluvii	0.541356	0.975118	0.483052	0.912236	-1.95736	-2.51268	-1.40114	1.04916	3.83513	0.232819	-3.31746	5.53415	0.375
Bacteria	Verrucomicrobiota	Lentisphaeria	Victivallales	Victivallaceae	Victivallis	Victivallis lenta	0.522342	0.995867	0.365338	0.944036	0.887764	0.382696	1.49256	0.989547	3.43014	0.257649	-3.96413	6.8511	0.331
Bacteria	Actinomycetota	Actinomycetes	Mycobacteriales	Frankiaceae	Protofrankia	Protofrankia coriariae	0.760282	1	0.764234	0.999905	0.0964663	0.393047	-0.20632	-0.449733	3.99397	-0.0972035	-4.67196	4.05857	0.443186
Bacteria	Bacillota_A	Clostridia	Lachnospirales	Lachnospiraceae	Blautia_A	Blautia_A ammoniilytica	0.561603	0.972505	0.50576	0.914056	-2.51444	-3.02385	-1.95137	1.07812	4.15253	0.232363	-3.16958	5.10667	0.379873
Bacteria	Bacillota_A	Clostridia	Christensenellales	UBA1750	Spyradocola	Spyradocola merdavium	0.143777	0.984955	0.166729	0.953593	1.10177	1.61133	0.369042	-1.24765	1.91552	-0.575645	-8.86008	1.36121	0.203266
Bacteria	Bacillota_A	Clostridia	Oscillospirales	Acutalibacteraceae	Clostridium_A	Clostridium_A leptum	0.208683	0.967327	0.257989	0.828081	1.19868	0.590001	1.51167	0.986233	2.2153	0.369334	-1.61444	10.6205	0.288667
Bacteria	Bacteroidota	Bacteroidia	Bacteroidales	Bacteroidaceae	Phocaeicola	Phocaeicola dorei	0.64632	0.984572	0.609667	0.940186	-2.73916	-3.02299	-2.4145	0.635361	4.29962	0.125889	-3.39068	4.59859	0.432
Bacteria	Bacillota_A	Clostridia	Lachnospirales	Lachnospiraceae	Lachnospira	Lachnospira sp000437735	0.652099	0.998753	0.681634	0.994269	-2.20405	-1.81478	-2.56963	-0.579513	4.34406	-0.113944	-4.26595	3.77177	0.437
Bacteria	Bacillota_A	Clostridia	Lachnospirales	Lachnospiraceae	Lachnoclostridium_B	Lachnoclostridium_B ammoniilytica	0.729768	0.999695	0.765102	0.998673	-1.25186	-1.06502	-1.43362	-0.452519	4.44372	-0.0873438	-4.10657	3.48223	0.457847
Bacteria	Bacillota_A	Clostridia	Lachnospirales	Lachnospiraceae	Butyribacter	Butyribacter intestini	0.656369	0.996579	0.67119	0.988748	-2.87504	-2.52768	-3.12754	-0.534868	4.13399	-0.10886	-4.41387	3.70578	0.441667
Bacteria	Bacillota_A	Clostridia	Oscillospirales	Butyricicoccaceae	Pseudobutyricicoccus	Pseudobutyricicoccus sp003477405	0.229761	0.897737	0.131061	0.693341	-0.364819	-1.36344	0.804685	2.22488	3.28996	0.58662	-2.21044	8.15986	0.217
Bacteria	Bacillota_A	Clostridia	Lachnospirales	Anaerotignaceae	Anaerotignaceae	Anaerotignaceae	0.537472	0.987155	0.460409	0.950435	2.32222	2.13706	2.58679	0.38905	1.21528	0.302617	-2.83321	4.26788	0.366
Bacteria	Bacillota_A	Clostridia	Oscillospirales	Oscillospiraceae	Oscillospiraceae	Oscillospiraceae	0.719884	1	0.720095	1	2.60236	2.80044	2.4351	-0.337968	1.74615	-0.183104	-3.96351	3.03328	0.421333
Bacteria	Bacteroidota	Bacteroidia	Bacteroidales	Tannerellaceae	Parabacteroides	Parabacteroides timonensis	0.646736	0.985974	0.613916	0.948716	-2.8168	-3.03855	-2.56218	0.675224	4.36601	0.134655	-3.66803	4.20464	0.436333
Bacteria	Bacillota_A	Clostridia	Oscillospirales	Acutalibacteraceae	Ruminococcus_E	Ruminococcus_E intestinalis	0.535232	0.999769	0.550173	0.999696	0.318184	0.775498	-0.280684	-0.885182	3.31515	-0.220209	-6.01751	3.78288	0.376541
Bacteria	Bacillota_A	Clostridia	Oscillospirales	Oscillospiraceae	Pseudoflavonifractor	Pseudoflavonifractor sp902362925	0.679832	0.999429	0.631989	0.992766	-0.926415	-1.57325	-0.246527	0.631691	4.99805	0.115069	-3.50856	4.77266	0.434522
Bacteria	Bacillota_A	Clostridia	Oscillospirales	Acutalibacteraceae	Acutalibacter	Acutalibacter timonensis	0.665997	0.992021	0.649574	0.968195	-2.15705	-2.39565	-1.92292	0.601321	4.49572	0.116182	-3.3807	4.66505	0.445333
Bacteria	Bacillota_A	Clostridia	Lachnospirales	Lachnospiraceae	Eubacterium_G	Eubacterium_G sp000435815	0.77644	0.999844	0.72147	0.994337	0.833884	0.658267	1.03283	0.179055	2.13063	0.0614674	-5.79196	3.79107	0.464
Bacteria	Bacillota_A	Clostridia	Oscillospirales	Ruminococcaceae	Faecalibacterium	Faecalibacterium	0.647653	0.999893	0.822364	1	0.67631	0.336468	0.757903	0.141376	4.29602	0.0254805	-4.44493	5.96696	0.488171
Bacteria	Bacillota	Bacilli	Lactobacillales	Streptococcaceae	Lactococcus	Lactococcus lactis	0.654243	0.99643	0.623602	0.975871	-0.619829	-1.07341	-0.290772	0.597117	3.75802	0.134588	-3.98632	5.04405	0.423333
Bacteria	Actinomycetota	Coriobacteriia	Coriobacteriales	UMGS124	UMGS124	UMGS124	0.445146	0.983458	0.325842	0.894605	0.0748331	-0.593144	0.6399	1.06134	2.90495	0.299507	-3.28658	6.68031	0.315667
Bacteria	Bacillota_A	Clostridia	Oscillospirales	Acutalibacteraceae	Avimonas	Avimonas	0.425342	1	0.719171	1	1.15982	1.26464	0.779289	-0.607089	2.96113	-0.159703	-7.89515	2.75274	0.420193
Bacteria	Actinomycetota	Coriobacteriia	Coriobacteriales	Eggerthellaceae	Adlercreutzia	Adlercreutzia equolifaciens	0.748724	0.996197	0.649381	0.975434	-0.971731	-1.15828	-0.664913	0.493913	3.63306	0.111566	-4.61311	4.49039	0.438333
Bacteria	Bacillota_I	Bacilli_A	Erysipelotrichales	Erysipelotrichaceae	Clostridium_AQ	Clostridium_AQ innocuum	0.707325	0.986826	0.680426	0.957373	-2.78857	-2.98215	-2.61983	0.344078	4.21041	0.0692628	-3.99779	4.50084	0.461513
Bacteria	Bacillota	Bacilli	Lactobacillales	Streptococcaceae	Streptococcus	Streptococcus	0.458737	0.949229	0.387035	0.858168	-2.27636	-3.1055	-1.47443	1.51699	3.86187	0.333797	-3.01957	5.70331	0.328333
Bacteria	Bacillota_A	Clostridia	Christensenellales	QALW01	Neochristensenella	Neochristensenella gallicola	0.33569	0.998992	0.367416	0.997855	1.86638	2.46783	1.48878	-0.895145	2.08577	-0.416222	-5.28278	2.35245	0.314562
Bacteria	Bacteroidota	Bacteroidia	Bacteroidales	Rikenellaceae	Alistipes_A	Alistipes_A hominis	0.187456	0.994322	0.239955	0.982149	1.83075	2.25624	1.25438	-1.11493	1.99542	-0.481972	-8.64696	1.50734	0.245252
Bacteria	Bacillota_A	Clostridia	Oscillospirales	Oscillospiraceae	Pseudoscilispira	Pseudoscilispira	0.648647	0.999963	0.680435	0.999235	-0.986225	-0.630343	-1.33534	-0.696238	3.88602	-0.156857	-4.68455	3.43721	0.422667
Bacteria	Bacillota_A	Clostridia	Clostridia	Clostridia	Clostridia	Clostridia	0.720902	0.99949	0.77366	0.994804	0.821291	0.814689	0.825747	-0.11554	1.67122	-0.0605156	-4.01823	3.2567	0.473333
Bacteria	Bacillota_A	Clostridia	Lachnospirales	Lachnospiraceae	Suilimivivens	Suilimivivens aceti	0.750969	0.992958	0.727942	0.975469	-2.51275	-2.51919	-2.50439	0.043644	4.25931	0.0083812	-4.08312	3.90646	0.496501
Bacteria	Bacillota_A	Clostridia	Lachnospirales	Anaerotignaceae	Fimicola	Fimicola cottocaccae	0.279612	0.993336	0.358403	0.985717	-0.626632	-0.12275	-1.36426	-1.36507	2.96838	-0.407114	-6.59071	1.74035	0.304333
Bacteria	Bacteroidota	Bacteroidia	Bacteroidales	Rikenellaceae	Alistipes_A	Alistipes_A ihumii	0.29216	0.995001	0.222387	0.989367	0.371027	1.43343	-0.533355	-1.93776	3.36146	-0.489425	-6.68826	2.69298	0.251583
Bacteria	Bacillota_A	Clostridia	Lachnospirales	Lachnospiraceae	Schaedlerella	Schaedlerella hominis	0.504035	0.996636	0.511753	0.991586	-1.99446	-1.29443	-2.57085	-1.34025	4.03529	-0.278409	-5.34382	3.35999	0.356881
Bacteria	Actinomycetota	Actinomycetes	Actinomycetales	Micrococcaceae	Rothia	Rothia sp001808955	0.558878	0.994856	0.566613	0.988009	-2.63925	-2.07808	-3.13878	-1.00963	3.97749	-0.215914	-4.91976	3.40335	0.380333
Bacteria	Bacillota_A	Clostridia	Lachnospirales	Lachnospiraceae	Blautia_A	Blautia_A acetigignens	0.467658	0.990441	0.463297	0.983616	-2.46812	-1.53607	-3.15611	-1.6765	4.32966	-0.337048	-5.26436	3.08162	0.330556
Bacteria	Bacillota_A	Clostridia	Oscillospirales	Ruminococcaceae	Massilioclostridium	Massilioclostridium facile	0.480085	0.999201	0.637593	0.995851	0.628885	0.758821	0.434458	-0.379223	1.83581	-0.152253	-7.20186	2.73741	0.412196
Bacteria	Bacillota_A	Clostridia	Oscillospirales	Acutalibacteraceae	Avimonas	Avimonas sp012839705	0.291731	0.998411	0.324827	0.990903	1.64937	2.03781	1.20525	-0.862008	1.84222	-0.347989	-8.58866	2.15908	0.291667
Bacteria	Bacillota_A	Clostridia	Lachnospirales	Lachnospiraceae	Dorea_D	Dorea_D hominis	0.77907	0.999511	0.798522	0.997184	-1.36249	-1.47793	-1.28777	-0.098169	4.21104	-0.0179971	-4.31006	3.96382	0.490503
Bacteria	Bacteroidota	Bacteroidia	Bacteroidales	Marinifilaceae	Butyricimonas	Butyricimonas	0.526422	0.991233	0.526284	0.982956	-2.52925	-1.82452	-3.17932	-1.27099	4.1995	-0.258485	-4.85397	3.30477	0.360667
Bacteria	Bacillota_A	Clostridia	Oscillospirales	Oscillospiraceae	Dysosmobacter	Dysosmobacter faecalis	0.602676	0.991016	0.613084	0.96692	2.04279	1.94922	2.11085	0.222036	1.15593	0.177393	-2.78691	4.086	0.422859
Bacteria	Actinomycetota	Coriobacteriia	Coriobacteriales	QAMH01	QAMH01	QAMH01 sp900544245	0.645331	1	0.73282	0.999778	0.254017	0.491999	-0.149918	-0.454979	4.20588	-0.0934105	-5.59413	3.80816	0.439
Bacteria	Bacillota_A	Clostridia	Lachnospirales	Lachnospiraceae	Scatomonas	Scatomonas hejianensis	0.571565	0.982332	0.521972	0.939517	-2.18602	-2.54496	-1.66545	1.40845	4.76143	0.257993	-3.31203	4.76688	0.380667
Bacteria	Verrucomicrobiota	Verrucomicrobiae	Opitutales	CAG-312	Merdousia	Merdousia sp944391135	0.64763	0.994504	0.660478	0.984776	-2.88962	-2.55824	-3.17189	-0.572849	4.13209	-0.116739	-4.59288	3.77269	0.433522
Bacteria	Bacillota_A	Clostridia	Lachnospirales	Lachnospiraceae	Enterocloster	Enterocloster sp001517625	0.797505	0.998868	0.757348	0.991688	-0.717803	-0.619842	-0.89536	0.288137	4.26416	0.0598794	-4.26507	4.43256	0.477333
Bacteria	Bacillota_A	Clostridia	Christensenellales	Christensenellaceae	Guopingia	Guopingia tenuis	0.458778	0.999019	0.448851	0.995816	0.343399	0.759	-0.206738	-1.00749	3.03297	-0.27148	-7.10017	3.41612	0.333555
Bacteria	Actinomycetota	Coriobacteriia	Coriobacteriales	Coriobacteriaceae	Collinsella	Collinsella	0.690276	0.99885	0.686019	0.995832	-1.4725	-1.20426	-1.7066	-0.494748	3.76247	-0.113208	-4.689	3.7501	0.431667
Bacteria	Actinomycetota	Coriobacteriia	Coriobacteriales	Eggerthellaceae	Eggerthellaceae	Eggerthellaceae	0.784739	0.99988	0.78019	0.997142	-1.38167	-1.61675	-1.22825	0.0612373	4.41675	0.00912255	-4.0659	4.08915	0.496168
Bacteria	Bacillota_A	Clostridia	Lachnospirales	Lachnospiraceae	Enterocloster	Enterocloster asparagiformis	0.692366	0.985879	0.653883	0.95163	-2.87128	-3.07392	-2.64099	0.371942	4.18159	0.0768281	-3.87381	4.11914	0.456848
Bacteria	Bacillota_B	Dehalobacteriia	Dehalobacteriia	Dehalobacteriia	Dehalobacteriia	Dehalobacteriia	0.450114	0.999224	0.452846	0.998471	-0.550454	0.38389	-1.80014	-1.698	4.58121	-0.333255	-5.69077	2.77141	0.341
Bacteria	Bacillota_A	Clostridia	Oscillospirales	Ruminococcaceae	Bittarella	Bittarella massiliensis	0.120671	0.827639	0.0978788	0.573701	-0.0847214	-0.978013	0.763203	1.92244	2.44214	0.703798	-1.14693	8.99447	0.185667
Bacteria	Bacillota_A	Clostridia	Oscillospirales	Oscillospiraceae	Dysosmobacter	Dysosmobacter sp000436875	0.65167	0.996449	0.669829	0.98593	-2.89252	-2.57566	-3.19113	-0.53222	4.0988	-0.110823	-5.16328	3.82351	0.441333
Bacteria	Bacillota_A	Clostridia	Lachnospirales	Lachnospiraceae	Alitiscatomonas	Alitiscatomonas	0.665698	0.998512	0.708747	0.992775	-2.55695	-2.40746	-2.67582	-0.487054	4.56753	-0.0948534	-4.25391	3.50974	0.455848
Bacteria	Bacillota_A	Clostridia	Oscillospirales	Ruminococcaceae	Faecalibacterium	Faecalibacterium prausnitzii_I	0.253218	0.995186	0.192281	0.97728	1.37884	1.95211	0.778623	-1.13	2.05789	-0.467031	-8.83661	2.38564	0.244333
Bacteria	Bacillota_A	Clostridia	Christensenellales	Aristaeellaceae	UBA11524	UBA11524 sp000437595	0.554904	0.993868	0.553684	0.990226	-2.55018	-1.99623	-3.14127	-1.07712	4.05414	-0.229811	-5.25299	3.30297	0.371543
Bacteria	Bacillota_A	Clostridia	Lachnospirales	Anaerotignaceae	Anaerotignum	Anaerotignum sp001304995	0.404151	0.961424	0.31668	0.860556	0.891147	0.453553	1.28379	0.749598	1.72687	0.377732	-2.8857	5.95523	0.311563
Bacteria	Bacillota_A	Clostridia	Oscillospirales	Acutalibacteraceae	Hydrogeniiclostridium	Hydrogeniiclostridium mannosilyticum	0.623677	0.995975	0.644058	0.992389	-2.85997	-2.44894	-3.23605	-0.791717	4.23129	-0.161427	-4.68043	3.38041	0.421333
Bacteria	Verrucomicrobiota	Lentisphaeria	Victivallales	Victivallaceae	Victivallis	Victivallis vadensis	0.497678	0.965457	0.440942	0.891447	-2.40849	-2.99822	-1.64067	1.48774	4.32836	0.290238	-2.9774	5.40083	0.354548
Bacteria	Actinomycetota	Actinomycetes	Actinomycetales	Actinomycetaceae	Actinomyces	Actinomyces oris	0.726214	0.993558	0.681041	0.972794	-1.88887	-2.04431	-1.68823	0.356419	4.08282	0.0802898	-4.30881	4.65075	0.457667
Bacteria	Bacillota	Bacilli	Lactobacillales	Lactobacillaceae	Weissella	Weissella cibaria	0.639239	0.997506	0.652528	0.9941	-2.77486	-2.43935	-3.08411	-0.746723	4.40909	-0.149195	-4.56797	3.62877	0.429333
Bacteria	Bacillota_A	Clostridia	Oscillospirales	Oscillospiraceae	Lawsonibacter	Lawsonibacter	0.720376	0.999796	0.734924	0.995054	0.406472	0.266627	0.669572	0.213286	2.73184	0.0604757	-6.65384	3.29162	0.463179
Bacteria	Bacillota	Bacilli	Staphylococcales	Gemellaceae	Gemella	Gemella morbillorum	0.605215	0.995842	0.531626	0.968914	-0.236981	-0.981993	0.243366	0.800082	3.78433	0.175832	-3.98639	5.9231	0.3992
Bacteria	Bacillota_A	Clostridia	Peptostreptococcales	Anaerovoracaceae	Anaerovoracaceae	Anaerovoracaceae	0.76372	0.997469	0.777764	0.990772	-2.4165	-2.40184	-2.4297	-0.120811	4.65413	-0.0221787	-3.71468	3.94662	0.489503
Bacteria	Bacillota_A	Clostridia	Lachnospirales	Lachnospiraceae	Alitiscatomonas	Alitiscatomonas sp900541255	0.627241	0.996189	0.640245	0.992238	-2.77516	-2.38778	-3.12116	-0.755577	4.33555	-0.149758	-4.78481	3.3854	0.415
Bacteria	Bacillota	Bacilli	Lactobacillales	Aerococcaceae	Granulicatella	Granulicatella adiacens	0.24767	0.99759	0.325009	0.991316	0.220905	0.781054	-0.649557	-1.40006	3.21657	-0.38997	-7.32495	1.88092	0.291569
Bacteria	Bacillota_A	Clostridia	Oscillospirales	Ruminococcaceae	Ruminococcaceae	Ruminococcaceae	0.355544	0.992606	0.4416	0.983557	1.38534	1.71492	1.17589	-0.610153	1.48741	-0.374184	-5.54782	2.29577	0.325225
Bacteria	Bacillota_A	Clostridia	Tissierellales	Peptoniphilaceae	Parvimonas	Parvimonas micra	0.489603	0.968319	0.418576	0.893145	-1.90558	-2.5746	-1.11727	1.47818	4.15818	0.29934	-3.13468	5.67885	0.344552
Bacteria	Bacillota_A	Clostridia	Oscillospirales	Butyricicoccaceae	Butyricicoccus	Butyricicoccus sp900604335	0.755841	0.998832	0.729623	0.987925	-1.73586	-1.83102	-1.60686	0.149735	4.308	0.0296771	-3.9406	3.91163	0.483839
Bacteria	Bacillota_A	Clostridia	Oscillospirales	Ruminococcaceae	Merdimmobilis	Merdimmobilis hominis	0.602054	0.997824	0.553524	0.97444	0.404114	0.0685029	0.653626	0.583743	3.14497	0.151803	-4.18679	5.93918	0.396868
Bacteria	Bacteroidota	Bacteroidia	Bacteroidales	Rikenellaceae	Alistipes	Alistipes provencensis	0.796556	1	0.823392	0.998595	0.118356	0.107033	0.132318	-0.0991985	3.60906	-0.0212911	-5.22409	4.84054	0.485667
Bacteria	Bacillota_A	Clostridia	Oscillospirales	Oscillospiraceae	UMGS1202	UMGS1202 sp900549565	0.738454	0.994951	0.761931	0.981109	-2.55849	-2.52551	-2.59464	-0.150495	4.11799	-0.0305404	-4.25106	4.27257	0.480667
Bacteria	Actinomycetota	Coriobacteriia	Coriobacteriales	Eggerthellaceae	Gordonibacter	Gordonibacter pamelaeae	0.714429	0.996817	0.708379	0.986079	-1.50133	-1.61301	-1.38735	0.210323	3.94658	0.0402541	-3.81273	4.76974	0.474333
Bacteria	Bacillota_A	Clostridia	Oscillospirales	Oscillospiraceae	Vescimonas	Vescimonas	0.765018	0.999756	0.723294	0.995547	-0.59717	-0.655502	-0.542267	0.325636	4.32745	0.0643144	-4.18277	4.61277	0.464512
Bacteria	Bacteroidota	Bacteroidia	Bacteroidales	Bacteroidaceae	Bacteroides	Bacteroides xylanisolvens	0.727041	0.995417	0.751623	0.978123	-2.56647	-2.47049	-2.6337	-0.217884	4.12469	-0.0402096	-4.31042	4.14268	0.481506
Bacteria	Bacillota_A	Clostridia	Lachnospirales	Lachnospiraceae	Mediterraneibacter_A	Mediterraneibacter_A butyricigenes	0.797501	0.997911	0.762392	0.989782	-0.867665	-0.819113	-0.938451	0.226571	3.86048	0.0504572	-4.48288	4.35332	0.471843
Bacteria	Bacillota_A	Clostridia	Lachnospirales	Lachnospiraceae	Muricomes	Muricomes contortus_B	0.402311	0.932509	0.317662	0.818531	-2.14987	-3.01577	-1.09292	1.81222	4.09427	0.386456	-2.78133	5.66873	0.3
Bacteria	Bacillota_A	Clostridia	Lachnospirales	Bianqueaceae	Bianquea	Bianquea renquensis	0.81138	0.999375	0.794115	0.998179	0.382201	0.0834635	0.664991	0.124582	3.32031	0.0288826	-5.56806	4.17797	0.484
Bacteria	Bacillota_A	Clostridia	Oscillospirales	Ruminococcaceae	Faecalibacterium	Faecalibacterium prausnitzii_E	0.507486	0.996661	0.519301	0.992965	-1.37298	-0.876613	-1.90493	-1.09927	3.67122	-0.254633	-5.70993	3.15201	0.362546
Bacteria	Actinomycetota	Actinomycetes	Actinomycetales	Actinomycetaceae	Actinomyces	Actinomyces vulturis	0.462451	0.990705	0.470686	0.985413	-2.4364	-1.5062	-3.06106	-1.65951	4.41355	-0.333675	-5.20899	2.84666	0.342219
Bacteria	Bacillota_A	Clostridia	Oscillospirales	Ruminococcaceae	Youxingia	Youxingia wuxianensis	0.696073	0.999058	0.717102	0.993544	0.556308	0.502974	0.595275	0.222321	3.19277	0.0543072	-4.11641	5.79596	0.463845
Bacteria	Bacillota_I	Bacilli_A	Erysipelotrichales	Erysipelotrichaceae	Holdemania	Holdemania massiliensis	0.752316	0.997191	0.715136	0.986172	-1.7579	-1.85852	-1.65258	0.228332	4.21473	0.0527158	-4.368	4.0531	0.474175
Bacteria	Bacillota_A	Clostridia	Oscillospirales	Ruminococcaceae	Pygmaiobacter	Pygmaiobacter hominis	0.804025	0.999989	0.822548	0.999144	-0.458381	-0.498944	-0.413889	-0.0604655	3.78541	-0.0122985	-4.15993	4.0591	0.492
Bacteria	Bacteroidota	Bacteroidia	Bacteroidales	Bacteroidaceae	Prevotella	Prevotella corporis	0.729125	0.991917	0.710669	0.971679	-2.5367	-2.53193	-2.54729	0.271023	4.54688	0.0554591	-3.50517	4.04532	0.476333
Bacteria	Bacillota_A	Clostridia	Oscillospirales	Oscillospiraceae	Lawsonibacter	Lawsonibacter sp900066825	0.17281	0.964038	0.140998	0.940689	-1.65014	0.288146	-3.0797	-3.21783	4.06296	-0.71487	-7.81106	2.12091	0.191603
Bacteria	Bacillota_A	Clostridia	Lachnospirales	Lachnospiraceae	Eubacterium_F	Eubacterium_F sp000433735	0.588479	0.989063	0.542229	0.957109	-1.06616	-1.37794	-0.749528	0.821824	3.71301	0.185312	-3.29912	5.02688	0.398333
Bacteria	Bacillota_A	Clostridia	Oscillospirales	Ruminococcaceae	Harryflintia	Harryflintia acetispora	0.623734	0.995344	0.515623	0.961368	0.343634	0.124087	0.630032	0.623645	2.53562	0.187562	-4.35674	5.5252	0.393535
Bacteria	Bacteroidota	Bacteroidia	Bacteroidales	Bacteroidaceae	Phocaeicola	Phocaeicola vulgatus	0.582049	0.996723	0.578268	0.992734	-2.18653	-1.55828	-2.588	-1.21931	4.32251	-0.241868	-4.58026	3.40319	0.376667
Bacteria	Bacillota_A	Clostridia	Oscillospirales	Oscillospiraceae	Dysosmobacter	Dysosmobacter sp900115635	0.784596	0.997921	0.78092	0.991264	-1.73154	-1.81721	-1.65137	-0.0567469	4.43446	-0.00976628	-4.01549	4.0241	0.494502
Bacteria	Bacteroidota	Bacteroidia	Bacteroidales	Marinifilaceae	Gabonibacter	Gabonibacter massiliensis	0.683068	0.998382	0.653991	0.988458	-0.468357	-0.829948	-0.170586	0.560427	4.05826	0.117388	-3.8893	4.75246	0.433667
Bacteria	Bacillota_A	Clostridia	Lachnospirales	Anaerotignaceae	Anaerotignum	Anaerotignum	0.314529	0.967256	0.252526	0.861282	-0.42406	-1.48143	0.568146	1.80353	3.93814	0.416779	-2.18365	6.03654	0.291333
Bacteria	Bacteroidota	Bacteroidia	Bacteroidales	P3	Pullibacteroides	Pullibacteroides sp014803485	0.526259	0.965932	0.475009	0.895643	-2.5151	-3.13925	-1.88616	1.26867	4.14274	0.258418	-3.01363	4.89432	0.365667
Bacteria	Pseudomonadota	Gammaproteobacteria	Enterobacterales	Pasteurellaceae	Haemophilus_A	Haemophilus_A parahaemolyticus	0.588114	0.978765	0.526569	0.923462	-2.15536	-2.57945	-1.62712	1.05088	4.19507	0.199929	-3.7684	4.91398	0.390333
Bacteria	Bacillota_A	Clostridia	Peptostreptococcales	Peptostreptococcaceae	Peptostreptococcaceae	Peptostreptococcaceae	0.588521	0.995402	0.61874	0.991956	-2.76951	-2.41397	-3.0943	-0.950915	4.39274	-0.179707	-4.93385	3.4056	0.410667
Bacteria	Actinomycetota	Coriobacteriia	Coriobacteriales	Atopobiaceae	Tractidigestivibacter	Tractidigestivibacter sp000752675	0.640489	0.990465	0.618509	0.962755	-2.00624	-2.38666	-1.65246	0.606447	4.02372	0.126135	-3.49596	4.85624	0.428191
Bacteria	Bacillota_A	Clostridia	Oscillospirales	Ruminococcaceae	Zongyangia	Zongyangia hominis	0.76707	0.995856	0.749755	0.979861	-2.40433	-2.36511	-2.44859	-0.00435166	4.34627	-0.000808025	-3.74652	4.14948	0.499667
Bacteria	Bacteroidota	Bacteroidia	Bacteroidales	Bacteroidaceae	Bacteroides	Bacteroides sp900552405	0.678801	0.983357	0.642944	0.949299	-2.75423	-2.96724	-2.51762	0.460162	4.17655	0.0943466	-4.00068	4.29572	0.450516
Bacteria	Bacillota_A	Clostridia	Oscillospirales	Oscillospiraceae	Dysosmobacter	Dysosmobacter	0.57679	0.97759	0.536576	0.920622	-2.58118	-3.0372	-2.10221	0.83242	4.04365	0.173465	-3.64774	4.97892	0.405667
Bacteria	Bacillota	Bacilli	Lactobacillales	Streptococcaceae	Streptococcus	Streptococcus sanguinis	0.662047	0.980939	0.62537	0.942727	-2.83653	-3.0844	-2.55381	0.496981	4.29629	0.0990502	-3.77068	4.25497	0.444
Bacteria	Bacteroidota	Bacteroidia	Bacteroidales	Bacteroidaceae	Phocaeicola	Phocaeicola	0.389477	0.999084	0.382106	0.99709	-0.872429	0.604701	-1.90327	-1.99356	4.4544	-0.403569	-5.89583	2.71916	0.305565
Bacteria	Bacteroidota	Bacteroidia	Bacteroidales	Tannerellaceae	Parabacteroides	Parabacteroides johnsonii	0.351768	0.928364	0.248755	0.792321	-2.02471	-3.07631	-0.506986	2.23422	4.20193	0.47648	-2.7806	6.11831	0.272243
Bacteria	Bacillota_A	Clostridia	Oscillospirales	Acutalibacteraceae	Solibaculum	Solibaculum mannosilyticum	0.661877	0.983781	0.626578	0.941826	-2.83449	-3.10394	-2.54347	0.661447	4.27182	0.127489	-3.69336	4.45252	0.434522
Bacteria	Bacillota_A	Clostridia	Peptostreptococcales	Anaerovoracaceae	Mogibacterium	Mogibacterium diversum	0.660656	0.996069	0.674985	0.986478	-2.84923	-2.55022	-3.13104	-0.524369	4.18522	-0.108415	-4.57888	3.58335	0.441333
Bacteria	Bacillota_A	Clostridia	Oscillospirales	Oscillospiraceae	CAG-103	CAG-103	0.66488	0.98248	0.631407	0.948365	-2.79507	-3.01266	-2.524	0.660472	4.21317	0.132228	-3.71498	4.09899	0.432189
Bacteria	Bacillota_A	Clostridia	Lachnospirales	Lachnospiraceae	Dorea_A	Dorea_A	0.663421	0.981596	0.628017	0.946465	-2.77397	-3.06654	-2.46405	0.597801	4.18073	0.12324	-3.73626	4.52029	0.436333
Bacteria	Bacillota_A	Clostridia	Lachnospirales	Lachnospiraceae	Mediterraneibacter	Mediterraneibacter massiliensis	0.650135	0.999786	0.678013	0.999245	-1.41074	-0.914199	-1.9465	-0.724578	4.36467	-0.143613	-4.6957	3.50099	0.424333
Bacteria	Bacteroidota	Bacteroidia	Bacteroidales	Tannerellaceae	Parabacteroides	Parabacteroides chongii	0.533829	0.991596	0.472509	0.958072	-0.984822	-1.62731	-0.394372	1.15346	4.33401	0.241018	-3.17796	5.07059	0.372876
Bacteria	Bacillota_A	Clostridia	TANB77	CAG-508	UMGS1994	UMGS1994 sp947368535	0.591624	0.997338	0.618173	0.994623	-2.81592	-2.38355	-3.18014	-1.01061	4.43869	-0.193494	-4.62922	3.21263	0.407667
Bacteria	Bacillota_A	Clostridia	Peptostreptococcales	Anaerovoracaceae	Eubacterium_B	Eubacterium_B sulci	0.660849	0.995474	0.680684	0.986951	-2.88124	-2.66495	-3.07302	-0.470877	4.23485	-0.0915438	-4.45213	3.58886	0.447184
Bacteria	Bacteroidota	Bacteroidia	Bacteroidales	Bacteroidaceae	Bacteroides	Bacteroides intestinalis	0.749309	0.991297	0.726398	0.971725	-2.48037	-2.54113	-2.41983	0.0665358	4.17521	0.0151115	-4.01453	4.07296	0.491503
Bacteria	Bacillota_A	Clostridia	Oscillospirales	Ruminococcaceae	Massiliimalia	Massiliimalia massiliensis	0.721265	0.998945	0.7579	0.990938	-2.37358	-2.33531	-2.42598	-0.225566	4.62866	-0.0412081	-4.32291	3.41533	0.479
Bacteria	Bacillota_A	Clostridia	Oscillospirales	Ruminococcaceae	Fournierella	Fournierella	0.611191	0.995856	0.630879	0.989687	-2.78483	-2.32702	-3.12326	-0.858805	4.26074	-0.176421	-4.83386	3.55838	0.413529
Bacteria	Bacillota_A	Clostridia	Lachnospirales	Lachnospiraceae	Blautia_A	Blautia_A wexlerae	0.657033	0.998195	0.674216	0.99455	-2.19131	-1.86751	-2.46936	-0.68237	4.18412	-0.135027	-4.57368	3.34208	0.427191
Bacteria	Bacillota_A	Clostridia	Oscillospirales	Ruminococcaceae	Anaerotruncus	Anaerotruncus rubiinfantis	0.706448	0.99953	0.712128	0.997459	-1.2698	-1.04789	-1.45631	-0.426509	3.6603	-0.0916988	-4.77433	3.74095	0.447
Bacteria	Bacillota_A	Clostridia	Oscillospirales	Oscillospiraceae	Dysosmobacter	Dysosmobacter avistercoris	0.641381	0.996022	0.65939	0.988516	-2.80293	-2.48819	-3.1306	-0.590668	4.10746	-0.127824	-4.32808	3.62027	0.430856
Bacteria	Fusobacteriota	Fusobacteriia	Fusobacteriales	Fusobacteriaceae	Fusobacterium	Fusobacterium animalis	0.661096	0.996961	0.67213	0.987316	-2.83893	-2.53367	-3.12272	-0.591494	4.17332	-0.126325	-4.31608	3.63046	0.438187
Bacteria	Actinomycetota	Actinomycetes	Mycobacteriales	Mycobacteriaceae	Corynebacterium	Corynebacterium kefirresidentii	0.661597	0.997507	0.686299	0.989433	-2.78215	-2.49875	-3.07993	-0.501551	4.24792	-0.106159	-4.57182	3.77679	0.440187
Bacteria	Bacillota_A	Clostridia	Oscillospirales	Acutalibacteraceae	Acutalibacter	Acutalibacter stercoravium	0.609868	0.983923	0.587582	0.945024	-2.75903	-3.06085	-2.4147	0.836705	4.68073	0.163426	-3.27828	4.63986	0.419527
Bacteria	Bacillota_A	Clostridia	Lachnospirales	Lachnospiraceae	Mediterraneibacter	Mediterraneibacter faecipullorum	0.692977	0.990346	0.669628	0.963414	-2.31742	-2.54917	-2.1217	0.382215	4.0071	0.0731585	-3.80454	4.73226	0.457181
Bacteria	Bacillota_A	Clostridia	Christensenellales	Aristaeellaceae	Aristaeellaceae	Aristaeellaceae	0.671316	0.984947	0.643814	0.946743	-2.84423	-3.05897	-2.61043	0.470742	4.22615	0.090261	-4.14101	4.75853	0.454848
Bacteria	Bacillota_C	Negativicutes	Veillonellales	Megasphaeraceae	Anaeroglobus	Anaeroglobus micronuciformis	0.76842	0.999123	0.732645	0.985225	-2.10108	-2.33971	-1.91548	0.135716	4.49078	0.0258764	-4.09922	3.9077	0.486
Bacteria	Bacillota_A	Clostridia	Oscillospirales	Oscillospiraceae	CAG-170	CAG-170	0.687282	0.993287	0.660024	0.9706	-2.10647	-2.42642	-1.83299	0.574425	4.55013	0.112565	-3.34123	4.38867	0.443
Bacteria	Bacillota_A	Clostridia	Oscillospirales	Acutalibacteraceae	Ruminococcus_E	Ruminococcus_E bromii	0.634125	0.99718	0.643123	0.992783	-2.21119	-1.77426	-2.59328	-0.683405	3.98246	-0.142656	-4.90213	3.3467	0.425
Bacteria	Bacillota_A	Clostridia	Oscillospirales	Feifaniaceae	Feifania	Feifania hominis	0.64708	0.996815	0.670578	0.991186	-2.75902	-2.46217	-3.03674	-0.616433	4.27947	-0.12173	-4.36474	3.73688	0.436333
Bacteria	Bacillota_A	Clostridia	Oscillospirales	Butyricicoccaceae	Pseudobutyricicoccus	Pseudobutyricicoccus	0.667318	0.999453	0.763338	0.995944	-1.21619	-0.971003	-1.67745	-0.33393	3.93413	-0.0690786	-5.06994	3.87925	0.464
Bacteria	Bacteroidota	Bacteroidia	Bacteroidales	Bacteroidaceae	Phocaeicola	Phocaeicola sartorii	0.607654	0.997116	0.624874	0.99457	-2.24616	-1.81949	-2.59978	-0.8829	4.17994	-0.188594	-4.68932	3.45137	0.397
Bacteria	Actinomycetota	Actinomycetes	Actinomycetales	Bifidobacteriaceae	Bifidobacterium	Bifidobacterium	0.406526	0.942336	0.327232	0.823375	-2.15374	-3.00528	-1.12693	1.771	4.02131	0.3857	-2.9554	5.39244	0.306564
Bacteria	Bacillota_A	Clostridia	Oscillospirales	Ruminococcaceae	Anaerotruncus	Anaerotruncus colihominis	0.74546	0.997895	0.714019	0.985626	-1.69383	-1.81989	-1.55571	0.279534	4.40268	0.0561345	-4.01396	4.02086	0.470843
Bacteria	Bacillota_A	Clostridia	Eubacteriales	Anaerofustaceae	Anaerofustis	Anaerofustis stercorihominis_A	0.691364	0.984358	0.655942	0.954715	-2.85775	-3.04826	-2.63796	0.376775	4.12673	0.0858047	-3.81242	4.39436	0.451667
Bacteria	Bacillota_A	Clostridia	Oscillospirales	Ruminococcaceae	HUN007	HUN007 sp016296165	0.735357	0.994036	0.707177	0.973118	-2.52166	-2.5166	-2.52703	0.258417	4.28248	0.0512339	-3.92172	4.02431	0.471509
Bacteria	Actinomycetota	Coriobacteriia	Coriobacteriales	Eggerthellaceae	Eggerthella	Eggerthella lenta	0.68542	0.991738	0.649286	0.958031	-2.85151	-3.06682	-2.62863	0.440964	4.14151	0.0942647	-3.73008	4.66311	0.448517
Bacteria	Bacillota_A	Clostridia	Oscillospirales	Ruminococcaceae	Anaerotruncus	Anaerotruncus	0.695567	0.998616	0.727892	0.994884	-2.52053	-2.39093	-2.65181	-0.435254	4.40852	-0.0910175	-4.08953	3.36718	0.454333
Bacteria	Bacillota_A	Clostridia	Lachnospirales	Lachnospiraceae	Ventrisoma	Ventrisoma faecale	0.69329	0.986476	0.657255	0.952293	-2.84595	-3.02524	-2.65242	0.376619	4.13877	0.0765304	-3.7988	4.61795	0.457
Bacteria	Bacillota_A	Clostridia	Lachnospirales	Lachnospiraceae	Bariatricus	Bariatricus	0.721543	0.995199	0.682628	0.979574	-1.74171	-1.82464	-1.62821	0.463581	4.32772	0.0873159	-3.83683	4.01903	0.456181
Bacteria	Bacillota_A	Clostridia	Oscillospirales	Oscillospiraceae	Vermiculatibacterium	Vermiculatibacterium sp900543935	0.511979	0.991796	0.498537	0.984666	-2.47545	-1.61336	-3.14084	-1.40728	4.25006	-0.293342	-5.00045	3.38995	0.353549
Bacteria	Bacillota_A	Clostridia	TANB77	CAG-508	CAG-269	CAG-269 sp928721565	0.620516	0.998954	0.637223	0.997207	-2.29425	-1.8452	-2.66158	-0.812237	4.23179	-0.161469	-4.57744	3.14882	0.41053
Bacteria	Bacillota_I	Bacilli_A	Erysipelotrichales	Erysipelotrichaceae	Bulleidia	Bulleidia moorei	0.65219	0.995852	0.668974	0.989422	-2.80588	-2.48223	-3.13106	-0.621988	4.01472	-0.128471	-4.73904	3.74136	0.431
Bacteria	Bacillota_I	Bacilli_A	Erysipelotrichales	Erysipelotrichaceae	Eubacterium_P	Eubacterium_P hominis	0.655234	0.981131	0.618433	0.945045	-2.80202	-3.08835	-2.54481	0.607906	4.39119	0.124155	-3.43741	4.36528	0.431333
Bacteria	Bacillota_A	Clostridia	Lachnospirales	Lachnospiraceae	Coprococcus	Coprococcus eutactus	0.486002	0.992993	0.473582	0.986245	-2.45854	-1.57514	-3.13858	-1.59844	4.25602	-0.327365	-5.85324	3.27762	0.339333
Bacteria	Bacillota_A	Clostridia	Lachnospirales	Lachnospiraceae	Lachnospira	Lachnospira sp000436475	0.663504	0.983693	0.62358	0.948677	-2.81561	-3.058	-2.55738	0.575331	4.35765	0.11779	-3.60981	4.38928	0.437
Bacteria	Bacteroidota	Bacteroidia	Bacteroidales	Bacteroidaceae	Bacteroidaceae	Bacteroidaceae	0.73655	0.99991	0.807541	0.996136	-1.27012	-1.10021	-1.57659	-0.136396	4.21941	-0.023502	-4.35976	4.23702	0.487837
Bacteria	Bacillota_A	Clostridia	Lachnospirales	Lachnospiraceae	Muricomes	Muricomes	0.557306	0.967304	0.501665	0.900355	-2.50191	-3.0474	-1.90886	1.11658	4.12369	0.227776	-3.25916	4.87199	0.387537
Bacteria	Bacillota_A	Clostridia	Christensenellales	Borkfalkiaceae	Borkfalkia	Borkfalkia sp944346885	0.697313	0.984819	0.657582	0.950477	-2.86116	-3.02425	-2.66597	0.290891	4.09794	0.0608048	-3.67428	4.45319	0.469177
Bacteria	Bacillota_A	Clostridia	Lachnospirales	Lachnospiraceae	Alitiscatomonas	Alitiscatomonas sp900066055	0.652516	0.984017	0.609381	0.942444	-2.73212	-2.97252	-2.46207	0.607694	4.23336	0.124535	-3.47649	4.5789	0.437667
Bacteria	Bacillota_C	Negativicutes	Veillonellales	Dialisteraceae	Dialister	Dialister	0.439436	0.938601	0.373797	0.839531	-2.24404	-3.03608	-1.403	1.5975	4.04572	0.345684	-2.89498	5.5801	0.323559
Bacteria	Actinomycetota	Coriobacteriia	Coriobacteriales	Atopobiaceae	Olsenella_F	Olsenella_F sp001189515	0.630477	0.997636	0.649193	0.99109	-2.78907	-2.44459	-3.07835	-0.696239	4.19146	-0.137638	-5.07007	3.76038	0.424525
Bacteria	Bacillota_A	Clostridia	Oscillospirales	Ruminococcaceae	Faecalibacterium	Faecalibacterium longum	0.621099	0.999146	0.625647	0.997095	-2.05793	-1.50111	-2.53163	-0.949572	4.2893	-0.194006	-4.45287	3.42896	0.401533
Bacteria	Bacillota_A	Clostridia	Christensenellales	NSJ-53	Gehongia	Gehongia tenuis	0.661804	0.997489	0.672652	0.98751	-2.8135	-2.47306	-3.09679	-0.570254	4.06311	-0.114233	-4.80457	4.00256	0.435667
Bacteria	Actinomycetota	Coriobacteriia	Coriobacteriales	Eggerthellaceae	Anaerotardibacter	Anaerotardibacter sp900556585	0.67046	0.983584	0.630234	0.943789	-2.7766	-3.02423	-2.51344	0.603686	4.26245	0.12299	-3.40175	4.37251	0.433522
Bacteria	Bacillota_A	Clostridia	Lachnospirales	Lachnospiraceae	Lachnospira	Lachnospira	0.626566	0.999176	0.649333	0.997392	-1.42723	-0.91898	-1.85361	-0.828773	4.22352	-0.166721	-4.56268	3.44791	0.406333
Bacteria	Bacillota_I	Bacilli_A	Erysipelotrichales	Erysipelotrichaceae	Dielma	Dielma fastidiosa	0.63224	0.99784	0.641747	0.991007	-2.81859	-2.44577	-3.14085	-0.750325	4.27477	-0.149894	-4.58929	3.29154	0.419333
Bacteria	Bacillota_C	Negativicutes	Veillonellales	Dialisteraceae	Allisonella	Allisonella pneumosinta	0.636036	0.998308	0.655942	0.993692	-2.75538	-2.41423	-3.08684	-0.707513	4.29432	-0.152111	-4.46915	3.85412	0.423859
Bacteria	Bacillota_A	Clostridia	Oscillospirales	Oscillospirales	Oscillospirales	Oscillospirales	0.24192	0.874613	0.16611	0.690588	-1.77725	-3.08552	-0.382494	2.55798	3.96156	0.576988	-2.25974	6.43578	0.227924
Bacteria	Desulfobacterota	Desulfovibrionia	Desulfovibrionales	Desulfovibrionaceae	Desulfovibrio	Desulfovibrio desulfuricans_E	0.667712	0.985634	0.628682	0.949336	-2.8151	-3.05136	-2.57288	0.542718	4.34662	0.1085	-3.49089	4.38999	0.442519
Bacteria	Bacillota_A	Clostridia	Oscillospirales	Ruminococcaceae	Ligaoa	Ligaoa zhengdingensis	0.6558	0.980015	0.6114	0.941025	-2.77464	-3.11243	-2.40043	0.609199	4.16698	0.124148	-3.53709	4.24042	0.431
Bacteria	Bacillota_A	Clostridia	TANB77	CAG-508	CAG-273	CAG-273 sp003534295	0.714581	0.998532	0.687119	0.983365	-2.10141	-2.4039	-1.78342	0.386033	4.38824	0.0806904	-3.60068	4.31239	0.46018
Bacteria	Bacillota	Bacilli	Lactobacillales	Lactobacillaceae	Dellaglioa	Dellaglioa algida	0.617349	0.997143	0.639145	0.993367	-2.80281	-2.42229	-3.14287	-0.774031	4.22033	-0.157642	-4.25614	3.67945	0.417333
Bacteria	Bacillota_A	Clostridia	Lachnospirales	Lachnospiraceae	Dorea_A	Dorea_A amylophila	0.57267	0.974577	0.518357	0.915807	-2.48805	-3.01072	-1.92996	1.00149	4.01518	0.212256	-3.50751	4.81946	0.392869
Bacteria	Bacteroidota	Bacteroidia	Bacteroidales	Bacteroidaceae	Bacteroides	Bacteroides luhongzhouii	0.652438	0.983318	0.618978	0.942474	-2.76364	-3.00803	-2.50491	0.584361	4.21741	0.118403	-3.67989	4.3304	0.434189
Bacteria	Bacillota_C	Negativicutes	Veillonellales	Veillonellaceae	F0422	F0422 sp001553345	0.668224	0.994555	0.684528	0.986404	-2.8074	-2.52206	-3.05199	-0.52775	4.1814	-0.106733	-4.58763	3.59038	0.44052
Bacteria	Bacillota_A	Clostridia	Christensenellales	Pumilibacteraceae	Protoclostridium	Protoclostridium gallicola	0.500892	0.992916	0.504768	0.986549	-2.49645	-1.78421	-3.14293	-1.45118	4.29181	-0.293928	-4.50456	3.16368	0.348
Bacteria	Bacillota_A	Clostridia	Oscillospirales	Acutalibacteraceae	Ruminococcus_E	Ruminococcus_E	0.634452	0.997576	0.640842	0.991983	-2.73344	-2.35005	-3.04264	-0.760636	4.25358	-0.154507	-4.39271	3.4219	0.419333
Bacteria	Bacillota	Bacilli	Lactobacillales	Vagococcaceae	Vagococcus	Vagococcus	0.648738	0.996061	0.659537	0.991544	-2.88149	-2.52157	-3.21322	-0.628531	4.18332	-0.129386	-4.83842	3.79542	0.429523
Bacteria	Actinomycetota	Coriobacteriia	Coriobacteriales	Eggerthellaceae	Enterorhabdus	Enterorhabdus sp009911695	0.683182	0.986784	0.651288	0.953794	-2.8244	-3.05021	-2.59147	0.376121	4.08417	0.0788933	-3.4603	4.55922	0.458181
Bacteria	Bacillota_I	Bacilli_A	Erysipelotrichales	Coprobacillaceae	Catenibacterium	Catenibacterium mitsuokai	0.727771	0.997735	0.664478	0.98445	-0.962756	-1.013	-0.896128	0.619649	4.3435	0.123847	-4.00616	4.41527	0.442186
Bacteria	Bacillota_A	Clostridia	Oscillospirales	Acutalibacteraceae	Hominenteromicrobium	Hominenteromicrobium	0.605886	0.997092	0.629346	0.993149	-2.84233	-2.45356	-3.18878	-0.900129	4.3444	-0.175202	-4.52366	3.10447	0.413529
Bacteria	Bacillota_A	Clostridia	Lachnospirales	Lachnospiraceae	Bariatricus	Bariatricus comes_A	0.566108	0.965995	0.513045	0.900784	-2.52932	-3.06823	-1.96011	1.04057	4.15394	0.212355	-3.1391	4.75768	0.391
Bacteria	Bacillota_A	Clostridia	Oscillospirales	Oscillospiraceae	Pseudoflavonifractor_A	Pseudoflavonifractor_A gallinarum	0.695462	0.986503	0.672991	0.953661	-2.80764	-2.99761	-2.60939	0.249308	4.0496	0.0505027	-3.74243	4.56731	0.469843
Bacteria	Bacillota_C	Negativicutes	Veillonellales	Megasphaeraceae	Megasphaera	Megasphaera	0.532901	0.962686	0.456292	0.891703	-2.43927	-3.06396	-1.64194	1.2796	4.11941	0.274261	-3.13715	5.46159	0.353549
Bacteria	Bacillota_A	Clostridia	Lachnospirales	Lachnospiraceae	Lientehia	Lientehia dongpingensis	0.646034	0.995617	0.662446	0.988509	-2.83928	-2.45801	-3.18476	-0.622989	4.12702	-0.1325	-4.19475	3.52762	0.431
Bacteria	Bacillota_A	Clostridia	Lachnospirales	Lachnospiraceae	Mediterraneibacter	Mediterraneibacter	0.620642	0.995924	0.63605	0.991866	-2.80463	-2.43693	-3.14033	-0.719284	4.39562	-0.141617	-4.50376	3.41095	0.424525
Bacteria	Bacillota_A	Clostridia	Oscillospirales	Ruminococcaceae	Faecalibacterium	Faecalibacterium sp900758465	0.644109	0.996818	0.666818	0.992652	-2.85402	-2.54458	-3.12961	-0.655471	4.41608	-0.124034	-4.7506	3.42011	0.429857
Bacteria	Bacillota_C	Negativicutes	Acidaminococcales	Acidaminococcaceae	Acidaminococcaceae	Acidaminococcaceae	0.663942	0.986235	0.629779	0.951258	-2.80884	-3.03029	-2.55382	0.563845	4.27127	0.110202	-3.42785	4.46652	0.439667
Bacteria	Bacillota_A	Clostridia	Oscillospirales	Acutalibacteraceae	JAGZMM01	JAGZMM01 sp018364155	0.611035	0.995161	0.629535	0.990902	-2.81437	-2.37531	-3.16734	-0.848826	4.27417	-0.169132	-4.51991	3.41957	0.410863
Bacteria	Bacillota_A	Clostridia	Lachnospirales	Lachnospiraceae	Dorea_A	Dorea_A contorta_A	0.60893	0.996391	0.632277	0.991778	-2.75117	-2.36968	-3.10942	-0.898351	4.34485	-0.178036	-4.36154	3.39465	0.412667
Bacteria	Bacillota_A	Clostridia	TANB77	CAG-508	CAG-452	CAG-452 sp000434035	0.650363	0.995437	0.662734	0.989078	-2.85289	-2.5493	-3.16356	-0.582197	4.07942	-0.118403	-4.46313	3.57557	0.434855
Bacteria	Bacillota_A	Clostridia	Oscillospirales	Oscillospiraceae	Intestinimonas	Intestinimonas	0.690567	0.987705	0.657866	0.955377	-2.84701	-3.0731	-2.59392	0.344121	4.15384	0.0725057	-3.86832	4.50869	0.465178
Bacteria	Bacillota_C	Negativicutes	Acidaminococcales	Acidaminococcaceae	Acidaminococcus	Acidaminococcus	0.649053	0.997055	0.669011	0.987764	-2.80965	-2.54345	-3.093	-0.53471	4.1577	-0.109515	-4.49098	3.62725	0.44
Bacteria	Bacteroidota	Bacteroidia	Bacteroidales	Bacteroidales	Bacteroidales	Bacteroidales	0.624868	0.994899	0.638327	0.99206	-2.81063	-2.42747	-3.10813	-0.812379	4.23176	-0.163469	-4.61566	3.3094	0.42
Bacteria	Actinomycetota	Actinomycetes	Actinomycetales	Actinomycetaceae	Pauljensenia	Pauljensenia	0.695823	0.98583	0.65926	0.95197	-2.80415	-2.96902	-2.63298	0.404393	4.15519	0.0959539	-3.50408	4.12702	0.453667
Bacteria	Bacillota_A	Clostridia	Oscillospirales	Butyricicoccaceae	Agathobaculum	Agathobaculum ammoniilyticum	0.670975	0.996328	0.684325	0.986286	-2.80893	-2.55805	-3.03768	-0.476317	4.27443	-0.0922676	-4.39489	3.71516	0.446851
Bacteria	Bacillota_A	Clostridia	Lachnospirales	Lachnospiraceae	Laedolimicola	Laedolimicola	0.679647	0.984922	0.651613	0.949619	-2.86487	-3.02258	-2.6496	0.433711	4.24391	0.0867275	-4.06306	4.05101	0.452849
Bacteria	Bacteroidota	Bacteroidia	Bacteroidales	Muribaculaceae	UBA3263	UBA3263 sp001689615	0.66624	0.983487	0.637658	0.940965	-2.82639	-3.07149	-2.58186	0.49725	4.208	0.0990238	-3.81751	4.45611	0.450516
Bacteria	Bacillota_C	Negativicutes	Veillonellales	Megasphaeraceae	Megasphaera	Megasphaera sp002319965	0.698238	0.989316	0.663816	0.957188	-2.80538	-3.00972	-2.63017	0.2651	4.15261	0.052241	-3.72933	4.28797	0.469667
Bacteria	Bacillota_A	Clostridia	Oscillospirales	Oscillospiraceae	Pseudoscilispira	Pseudoscilispira sp020555605	0.614706	0.997978	0.63876	0.994242	-2.82525	-2.49434	-3.09122	-0.789735	4.38137	-0.15487	-4.21936	3.49164	0.42086
Bacteria	Bacillota_A	Clostridia	Tissierellales	Peptoniphilaceae	Parvimonas	Parvimonas	0.665248	0.997127	0.677251	0.989073	-2.83173	-2.54798	-3.13451	-0.559608	4.16468	-0.116547	-4.51755	3.80436	0.437667
Bacteria	Bacteroidota	Bacteroidia	Bacteroidales	Tannerellaceae	Parabacteroides	Parabacteroides	0.667413	0.984147	0.631697	0.946129	-2.7724	-3.02672	-2.51477	0.545878	4.22656	0.113699	-3.59031	4.5163	0.438667
Bacteria	Bacillota_A	Clostridia	Lachnospirales	Lachnospiraceae	Choladousia	Choladousia sp902363665	0.676492	0.987866	0.639253	0.954415	-2.85486	-3.05974	-2.62489	0.436066	4.1202	0.0938252	-3.71704	4.37925	0.45085
Bacteria	Bacillota_A	Clostridia	Oscillospirales	Ruminococcaceae	Anaerotruncus	Anaerotruncus colihominis_A	0.500169	0.992753	0.496831	0.985015	-2.46681	-1.65745	-3.12382	-1.34509	4.18396	-0.287423	-5.29215	2.87853	0.350217
Bacteria	Bacillota_A	Clostridia	Oscillospirales	Oscillospiraceae	Vescimonas	Vescimonas cirricatena	0.627506	0.996142	0.639087	0.992945	-2.75079	-2.38816	-3.06845	-0.725725	4.24604	-0.144521	-4.39992	3.50151	0.425192
Bacteria	Actinomycetota	Coriobacteriia	Coriobacteriales	Eggerthellaceae	Anaerotardibacter	Anaerotardibacter sp000436075	0.606422	0.997742	0.631225	0.992899	-2.83919	-2.44732	-3.12413	-0.803238	4.45466	-0.155969	-4.6651	3.38654	0.415667
Bacteria	Bacillota	Bacilli	Staphylococcales	Gemellaceae	Gemella	Gemella	0.661067	0.985971	0.629134	0.947363	-2.73838	-2.98254	-2.47398	0.647107	4.21639	0.133705	-3.63097	4.77022	0.434189
Bacteria	Bacteroidota	Bacteroidia	Bacteroidales	Muribaculaceae	UBA7173	UBA7173	0.657742	0.996909	0.671818	0.987879	-2.82567	-2.52299	-3.09084	-0.494917	4.17093	-0.101001	-4.75208	3.53484	0.443186
Bacteria	Bacillota	Bacilli	Lactobacillales	Lactobacillaceae	Limosilactobacillus	Limosilactobacillus	0.692119	0.984062	0.658338	0.948574	-2.80796	-3.00416	-2.62189	0.353761	4.00967	0.0735172	-3.89923	4.50517	0.460513
Bacteria	Bacillota_I	Bacilli_A	Erysipelotrichales	Coprobacillaceae	Faecalibacillus	Faecalibacillus intestinalis	0.66193	0.98617	0.615578	0.945973	-2.79005	-3.04388	-2.47748	0.596296	4.19715	0.123618	-3.48248	4.4529	0.434855

## Sheet: otu
OTU	Domain	Phylum	Class	Order	Family	Genus	Species	we.ep	we.eBH	wi.ep	wi.eBH	rab.all	rab.win.A1	rab.win.A2	diff.btw	diff.win	effect	effect.low	effect.high	overlap
Otu00001	Bacteria	Bacteroidota	Bacteroidia	Bacteroidales	Bacteroidaceae	Prevotella	Prevotella copri_A	0.755245	0.999864	0.791998	0.996615	1.29706	1.33197	1.24704	0.0285949	3.06145	0.00870446	-4.99101	4.22782	0.494667
Otu00002	Bacteria	Bacillota_C	Negativicutes	Acidaminococcales	Acidaminococcaceae	Phascolarctobacterium	Phascolarctobacterium faecium	0.0826719	0.999246	0.132385	0.992762	11.2318	11.3614	11.1441	-0.316523	0.414766	-0.744412	-7.35911	1.14243	0.204598
Otu00003	Bacteria	Bacillota_A	Clostridia	Oscillospirales	Ruminococcaceae	Faecalibacterium	Faecalibacterium prausnitzii_D	0.104415	1	0.141292	0.999699	10.8153	10.9968	10.5706	-0.402375	0.556911	-0.725354	-6.53627	1.48332	0.22126
Otu00004	Bacteria	Bacteroidota	Bacteroidia	Bacteroidales	Bacteroidaceae	Alloprevotella	Alloprevotella timonensis	0.735778	0.999973	0.667268	0.997639	12.1941	12.1511	12.23	0.0479842	0.305605	0.149609	-3.20757	3.70469	0.433
Otu00005	Bacteria	Pseudomonadota	Gammaproteobacteria	Enterobacterales	Succinivibrionaceae	Succinivibrio	Succinivibrio sp000431835	0.757668	0.998899	0.726654	0.987916	-0.777179	-0.825744	-0.717823	0.168855	4.19389	0.03403	-3.838	4.4456	0.483505
Otu00006	Bacteria	Bacillota_C	Negativicutes	Veillonellales	Dialisteraceae	Dialister	Dialister hominis	0.727727	0.998762	0.699567	0.985818	-0.256242	-0.345499	-0.16125	0.210721	4.01941	0.0463586	-3.96413	4.22864	0.476333
Otu00007	Bacteria	Bacteroidota	Bacteroidia	Bacteroidales	Bacteroidaceae	Phocaeicola	Phocaeicola sp959599425	0.21418	0.999795	0.349532	0.999248	10.6451	10.77	10.6071	-0.215444	0.384677	-0.517004	-6.57541	1.90222	0.311333
Otu00008	Bacteria	Bacillota_A	Clostridia	Lachnospirales	Lachnospiraceae	Agathobacter	Agathobacter rectalis	0.279886	0.999844	0.334169	0.986477	9.7804	9.68891	9.84277	0.211212	0.576796	0.324586	-2.02853	6.98426	0.328224
Otu00009	Bacteria	Bacillota_A	Clostridia	Oscillospirales	Oscillospiraceae	Vescimonas	Vescimonas sp000435555	0.130398	1	0.180755	0.999851	9.63838	10.0419	9.39919	-0.617377	0.783888	-0.716463	-7.58698	1.71226	0.244667
Otu00010	Bacteria	Bacillota_I	Bacilli_A	Erysipelotrichales	Coprobacillaceae	Catenibacterium	Catenibacterium faecis	0.839076	1	0.910654	1	10.0645	10.0681	10.0177	-0.0298058	0.566249	-0.0484927	-4.94851	3.87939	0.485667
Otu00011	Bacteria	Bacteroidota	Bacteroidia	Bacteroidales	Bacteroidaceae	Prevotella	Prevotella	0.0158075	0.972119	0.0230455	0.935483	11.6845	11.8785	11.493	-0.407301	0.329554	-1.19844	-7.9784	0.423957	0.0803066
Otu00012	Bacteria	Bacillota_A	Clostridia	Oscillospirales	Acutalibacteraceae	Ruminococcus_E	Ruminococcus_E bromii_B	0.913274	1	0.658353	1	8.60504	8.44661	8.6932	0.14124	0.746681	0.161892	-5.31394	4.39789	0.434
Otu00013	Bacteria	Actinomycetota	Actinomycetes	Actinomycetales	Bifidobacteriaceae	Bifidobacterium	Bifidobacterium adolescentis	0.0116256	0.636908	0.00981385	0.323058	9.72033	9.4129	9.98152	0.543443	0.39701	1.34182	-0.520336	9.46678	0.0763333
Otu00015	Bacteria	Bacillota_C	Negativicutes	Veillonellales	Megasphaeraceae	Megasphaera	Megasphaera sp001546855	0.0359517	0.883791	0.0114156	0.348262	11.3736	11.1037	11.6746	0.552618	0.513278	1.04024	-0.407456	10.2547	0.0846667
Otu00016	Bacteria	Bacillota_A	Clostridia	Oscillospirales	Acutalibacteraceae	Fimenecus	Fimenecus sp000432435	0.111867	1	0.185162	0.998868	10.6882	10.8053	10.5416	-0.400791	0.644209	-0.62648	-8.25243	1.30307	0.245
Otu00018	Bacteria	Bacillota_A	Clostridia	Lachnospirales	Lachnospiraceae	Blautia_A	Blautia_A sp003471165	0.00247372	0.398564	8.00866e-05	0.00943957	8.31036	7.8336	8.71423	0.909117	0.431944	2.09006	0.404697	14.4615	0.00100115
Otu00019	Bacteria	Bacillota_A	Clostridia	Oscillospirales	Ruminococcaceae	Faecalibacterium	Faecalibacterium hattorii	0.0298307	0.997724	0.0380022	0.980657	7.91945	8.29619	7.51895	-0.818386	0.776369	-1.01144	-8.16019	0.686933	0.116667
Otu00020	Archaea	Methanobacteriota	Methanobacteria	Methanobacteriales	Methanobacteriaceae	Methanobrevibacter_A	Methanobrevibacter_A smithii	0.656572	0.993009	0.61518	0.962313	-0.978829	-1.1951	-0.710043	0.658605	4.19829	0.133439	-3.66817	4.57616	0.43
Otu00021	Bacteria	Bacillota_A	Clostridia	Oscillospirales	Oscillospiraceae	Vescimonas	Vescimonas coprocola	0.883782	1	0.777563	0.998918	7.23039	7.22244	7.24031	0.0336624	0.697519	0.040494	-4.3356	4.05197	0.478174
Otu00022	Bacteria	Bacillota_A	Clostridia	Oscillospirales	Ruminococcaceae	Gemmiger	Gemmiger qucibialis	0.0163502	0.674738	0.0169351	0.403129	9.60657	9.32323	9.84272	0.48798	0.330956	1.31343	-0.844379	9.75999	0.101966
Otu00023	Bacteria	Bacillota_C	Negativicutes	Veillonellales	Megasphaeraceae	Megasphaera	Megasphaera elsdenii	0.708664	0.996638	0.682617	0.977995	-0.744076	-0.820229	-0.670499	0.276781	4.44554	0.0483771	-3.95161	4.69515	0.471333
Otu00025	Bacteria	Bacillota_A	Clostridia	Oscillospirales	Acutalibacteraceae	CAG-217	CAG-217 sp000436335	0.356113	0.997622	0.398896	0.965017	7.0167	6.93093	7.09388	0.209231	0.59857	0.312944	-2.07182	5.81795	0.345218
Otu00026	Bacteria	Actinomycetota	Coriobacteriia	Coriobacteriales	Coriobacteriaceae	Collinsella	Collinsella sp003466125	0.00224588	0.399382	0.00384416	0.239595	8.86011	8.26773	9.22932	0.909476	0.461005	1.80096	-0.232338	12.1737	0.038987
Otu00027	Bacteria	Bacteroidota	Bacteroidia	Bacteroidales	Bacteroidaceae	Phocaeicola	Phocaeicola coprocola	0.0421924	0.999128	0.056671	0.961278	10.3299	10.5425	10.2091	-0.449052	0.558855	-0.845467	-10.5363	0.462966	0.129667
Otu00028	Bacteria	Bacteroidota	Bacteroidia	Bacteroidales	Bacteroidaceae	Bacteroides	Bacteroides uniformis	0.754978	1	0.776364	0.999831	7.76097	7.75905	7.76181	0.035395	0.600487	0.059022	-2.99211	4.10718	0.476175
Otu00030	Bacteria	Bacteroidota	Bacteroidia	Bacteroidales	Bacteroidaceae	Prevotella	Prevotella sp000436035	0.678683	0.999418	0.690693	0.989804	-1.08487	-0.788565	-1.35677	-0.467754	4.20363	-0.0930289	-4.24521	3.88148	0.451516
Otu00031	Bacteria	Cyanobacteriota	Vampirovibrionia	Gastranaerophilales	Gastranaerophilaceae	Zag111	Zag111 sp003258735	0.664648	0.992176	0.627236	0.96189	-1.1159	-1.39177	-0.820412	0.546793	4.23264	0.10943	-3.70065	4.41998	0.43952
Otu00032	Bacteria	Verrucomicrobiota	Verrucomicrobiae	Verrucomicrobiales	Akkermansiaceae	Akkermansia	Akkermansia muciniphila_A	0.643454	0.993046	0.609974	0.956666	-1.00093	-1.23809	-0.730809	0.690024	4.31751	0.143418	-3.58491	4.80512	0.429523
Otu00034	Bacteria	Bacteroidota	Bacteroidia	Bacteroidales	Bacteroidaceae	Bacteroides	Bacteroides faecis	0.552787	0.999887	0.467786	0.993264	6.68369	6.53892	6.83955	0.23238	0.698181	0.299748	-2.8187	4.56287	0.375
Otu00035	Bacteria	Bacillota_A	Clostridia	Clostridiales	Clostridiaceae	Clostridium	Clostridium lentum	0.0216523	0.711317	0.019184	0.40343	7.53017	7.27865	7.88913	0.602586	0.490594	1.17992	-0.67535	7.58429	0.101966
Otu00036	Bacteria	Bacillota_A	Clostridia	Lachnospirales	Lachnospiraceae	Coprococcus	Coprococcus aceti	0.783775	1	0.834532	0.999501	9.08341	9.11081	9.05557	0.00664791	0.551788	0.0110078	-3.56611	4.20813	0.495333
Otu00037	Bacteria	Bacteroidota	Bacteroidia	Bacteroidales	Tannerellaceae	Parabacteroides	Parabacteroides merdae	0.331171	0.999865	0.339195	0.983507	7.72088	7.59116	7.8273	0.259762	0.65298	0.372182	-2.43654	5.88133	0.334555
Otu00038	Bacteria	Bacillota_A	Clostridia	Peptostreptococcales	Peptostreptococcaceae	Romboutsia_E	Romboutsia_E sp900066495	0.0769391	0.860887	0.0671385	0.62116	6.97617	6.72966	7.19634	0.440176	0.458296	0.899826	-1.28306	7.35467	0.159947
Otu00039	Bacteria	Bacillota_A	Clostridia	Lachnospirales	Lachnospiraceae	Dorea_A	Dorea_A longicatena	0.124302	0.992874	0.122104	0.844779	7.17399	6.90798	7.36624	0.557776	0.886064	0.592064	-1.3184	7.80938	0.229
Otu00040	Bacteria	Bacillota_A	Clostridia	Lachnospirales	Lachnospiraceae	Fusicatenibacter	Fusicatenibacter saccharivorans	0.333767	0.999571	0.455119	0.987686	8.14629	8.08844	8.18035	0.168925	0.558289	0.254023	-2.31835	6.94843	0.364212
Otu00041	Bacteria	Bacillota_A	Clostridia	TANB77	CAG-508	CAG-269	CAG-269 sp003525075	0.262271	1	0.328684	1	8.57277	8.85486	8.45656	-0.420114	0.878424	-0.46891	-6.01486	2.15062	0.299333
Otu00042	Bacteria	Bacillota_C	Negativicutes	Acidaminococcales	Acidaminococcaceae	Acidaminococcus	Acidaminococcus intestini	0.0042647	0.466999	0.00330519	0.180746	9.76396	9.50097	10.0601	0.568753	0.35324	1.57158	-0.0376935	9.79624	0.0289904
Otu00043	Bacteria	Bacillota_A	Clostridia	Oscillospirales	Oscillospiraceae	Hominicoprocola	Hominicoprocola fusiformis	0.0143523	0.990147	0.0251082	0.972282	7.541	7.99136	6.86647	-1.11738	0.885493	-1.2267	-9.37614	0.697082	0.100966
Otu00045	Bacteria	Bacillota_A	Clostridia	Lachnospirales	Lachnospiraceae	Blautia_A	Blautia_A fusiformis	0.00299352	0.410101	0.00125758	0.0983642	6.51917	5.86968	7.18633	1.2742	0.675754	1.81296	0.140954	11.8598	0.0139954
Otu00046	Bacteria	Bacteroidota	Bacteroidia	Bacteroidales	Bacteroidaceae	Bacteroides	Bacteroides sp902362375	0.633341	1	0.848028	0.999969	9.17349	9.19864	9.16642	0.0132485	0.595106	0.0185484	-3.05861	5.48066	0.492502
Otu00047	Bacteria	Bacillota_A	Clostridia	Oscillospirales	Acutalibacteraceae	Ruminococcus_E	Ruminococcus_E sp934476515	0.135758	0.96822	0.109842	0.810314	8.03247	7.89021	8.26754	0.391765	0.537461	0.720698	-1.81861	6.79711	0.22126
Otu00048	Bacteria	Bacillota_A	Clostridia	Oscillospirales	Ruminococcaceae	Ruminiclostridium_E	Ruminiclostridium_E	0.111621	0.969895	0.0974502	0.701314	7.18392	6.966	7.36044	0.408885	0.578061	0.643262	-1.09727	8.14063	0.188
Otu00051	Bacteria	Bacillota_A	Clostridia	Lachnospirales	Lachnospiraceae	Bariatricus	Bariatricus comes	0.451622	1	0.665905	0.99937	8.29056	8.30488	8.28617	0.131312	0.66465	0.196689	-2.5894	5.64957	0.433189
Otu00052	Bacteria	Bacteroidota	Bacteroidia	Bacteroidales	Tannerellaceae	Parabacteroides	Parabacteroides distasonis	0.369306	0.997756	0.355833	0.969516	6.66005	6.5308	6.77167	0.272881	0.658866	0.376734	-2.29032	4.90213	0.338221
Otu00053	Bacteria	Bacillota_A	Clostridia	Oscillospirales	Ruminococcaceae	Gemmiger	Gemmiger formicilis	0.029918	0.787866	0.0263247	0.478845	7.63514	7.33347	7.93375	0.601725	0.532273	1.07789	-0.808704	7.52121	0.121
Otu00054	Bacteria	Bacillota_A	Clostridia	Lachnospirales	Lachnospiraceae	Mediterraneibacter	Mediterraneibacter faecis	0.0162601	0.619043	0.0149199	0.348072	7.14706	6.86839	7.48417	0.593498	0.419174	1.31488	-0.701293	8.43926	0.0813333
Otu00055	Bacteria	Bacillota_A	Clostridia	Lachnospirales	Lachnospiraceae	Blautia_A	Blautia_A obeum	0.0270098	0.789461	0.0111472	0.277625	7.24055	6.87944	7.46267	0.651121	0.565739	1.12491	-0.273912	9.84423	0.0609797
Otu00056	Bacteria	Bacillota_A	Clostridia	Lachnospirales	Lachnospiraceae	Lachnospira	Lachnospira pectinoschiza_A	0.519203	0.999906	0.567574	0.997898	8.05298	7.97255	8.11253	0.133196	0.577499	0.201654	-2.44953	4.5652	0.407864
Otu00057	Bacteria	Bacillota_A	Clostridia	Lachnospirales	Lachnospiraceae	Acetatifactor	Acetatifactor intestinalis	0.874741	1	0.79492	0.999885	7.24449	7.35992	7.18592	-0.0839847	0.725578	-0.0964589	-3.36227	4.73118	0.451516
Otu00058	Bacteria	Bacillota_A	Clostridia	Lachnospirales	Lachnospiraceae	Lachnospira	Lachnospira eligens_A	0.873916	1	0.574372	1	8.85875	8.94229	8.81027	-0.124269	0.424887	-0.220079	-3.95441	5.35463	0.382667
Otu00059	Bacteria	Bacillota_A	Clostridia	Lachnospirales	Lachnospiraceae	Roseburia	Roseburia inulinivorans	0.622294	1	0.739429	0.999606	5.07285	5.15401	4.98456	-0.17044	1.05829	-0.151626	-4.46038	2.91274	0.43119
Otu00060	Bacteria	Bacillota_A	Clostridia	Clostridiales	Clostridiaceae	Clostridium	Clostridium saudiense	0.181874	0.995765	0.141695	0.990872	0.915059	2.18487	-0.581543	-2.53378	3.58475	-0.649791	-8.28422	1.87551	0.195
Otu00061	Bacteria	Bacillota_A	Clostridia	Lachnospirales	Lachnospiraceae	Anaerostipes	Anaerostipes hadrus	0.0273007	0.816004	0.0167576	0.395398	7.21529	6.68207	7.51574	0.840321	0.717098	1.09442	-0.592804	8.90529	0.094
Otu00063	Bacteria	Bacillota_A	Clostridia	Oscillospirales	Oscillospiraceae	Dysosmobacter	Dysosmobacter segnis	0.818108	1	0.689366	1	6.6541	6.78531	6.53441	-0.197147	1.48453	-0.122501	-6.23921	5.12595	0.414528
Otu00066	Bacteria	Pseudomonadota	Alphaproteobacteria	RF32	CAG-239	Scatacola_A	Scatacola_A faecigallinarum	0.508693	0.997334	0.507416	0.978654	9.24059	9.20073	9.27746	0.0883803	0.328386	0.239776	-2.61115	4.35318	0.385
Otu00068	Bacteria	Bacteroidota	Bacteroidia	Bacteroidales	Marinifilaceae	Odoribacter	Odoribacter splanchnicus	0.695734	1	0.589675	0.98802	3.9573	3.78378	4.11036	0.279395	1.28592	0.200825	-3.39436	4.04861	0.410667
Otu00070	Bacteria	Bacillota_A	Clostridia	Oscillospirales	Ruminococcaceae	Ruminococcus_C	Ruminococcus_C sp000433635	0.268689	1	0.148768	0.999792	8.11896	8.31958	7.96221	-0.366118	0.514463	-0.602631	-6.89417	3.35146	0.218333
Otu00072	Bacteria	Bacillota_A	Clostridia	Christensenellales	Aristaeellaceae	Ventricola	Ventricola sp900542395	0.612076	0.999998	0.612879	0.995396	6.6533	6.62382	6.70507	0.121579	0.657748	0.167756	-2.75679	4.72849	0.420333
Otu00073	Bacteria	Bacillota_A	Clostridia	Lachnospirales	Lachnospiraceae	Anaerobutyricum	Anaerobutyricum hallii	0.179333	0.997491	0.203262	0.887812	4.21695	3.6468	4.44756	0.926937	1.83427	0.419251	-1.33191	10.3369	0.263246
Otu00074	Bacteria	Bacillota_A	Clostridia	Lachnospirales	Lachnospiraceae	Butyrivibrio_A	Butyrivibrio_A crossotus	0.678817	0.998625	0.70031	0.990064	-1.08921	-0.875788	-1.28755	-0.379706	4.17781	-0.075793	-4.35185	3.88351	0.454182
Otu00075	Bacteria	Bacillota_A	Clostridia	TANB77	CAG-508	CAG-245	CAG-245 sp000435175	0.0504929	0.99869	0.0874848	0.99166	8.0742	8.54949	7.93333	-0.621703	0.579293	-0.950402	-7.86316	1.04253	0.175
Otu00079	Bacteria	Pseudomonadota	Gammaproteobacteria	Burkholderiales	Burkholderiaceae	Sutterella	Sutterella wadsworthensis	0.82103	1	0.833413	0.999857	8.07681	8.10381	8.05357	-0.0366645	0.513802	-0.074099	-3.51926	3.28801	0.467333
Otu00080	Bacteria	Synergistota	Synergistia	Synergistales	Synergistaceae	Cloacibacillus	Cloacibacillus evryensis	0.636558	0.999598	0.647916	0.995426	-1.05657	-0.690128	-1.38888	-0.696831	4.2248	-0.144653	-4.70883	3.64709	0.426191
Otu00084	Bacteria	Bacillota_A	Clostridia	Oscillospirales	Oscillospiraceae	CAG-170	CAG-170 sp000432135	0.101046	0.999901	0.127156	0.999871	6.15079	6.3876	5.53099	-0.914154	1.23537	-0.736872	-6.62935	1.59243	0.214262
Otu00085	Bacteria	Bacillota_A	Clostridia	Lachnospirales	Lachnospiraceae	Dorea	Dorea formicigenerans	0.0361401	0.787384	0.0260022	0.467611	5.04034	4.45932	5.6369	1.11532	0.951624	1.09435	-1.09319	8.03149	0.119
Otu00086	Bacteria	Desulfobacterota	Desulfovibrionia	Desulfovibrionales	Desulfovibrionaceae	Desulfovibrionaceae	Desulfovibrionaceae	0.14391	0.985818	0.138292	0.884541	5.51153	4.70037	5.80964	0.962916	1.31802	0.691028	-1.76334	6.57885	0.240253
Otu00087	Bacteria	Bacteroidota	Bacteroidia	Bacteroidales	Rikenellaceae	Alistipes_A	Alistipes_A indistinctus	0.184781	0.997466	0.263634	0.993735	1.37065	1.90608	0.491773	-1.72632	2.99361	-0.51628	-7.31986	1.52248	0.249
Otu00088	Bacteria	Bacteroidota	Bacteroidia	Bacteroidales	Bacteroidaceae	Bacteroides	Bacteroides stercoris	0.404024	0.998581	0.377288	0.974837	7.88606	7.7835	7.97764	0.179769	0.485216	0.359218	-2.26712	4.44432	0.331667
Otu00089	Bacteria	Bacillota_A	Clostridia	Lachnospirales	Lachnospiraceae	Eubacterium_G	Eubacterium_G ventriosum	0.169291	0.931457	0.0892749	0.715518	0.558592	-0.869886	2.96169	3.32134	4.15598	0.727561	-2.22301	8.26794	0.189
Otu00090	Bacteria	Bacillota_A	Clostridia	Oscillospirales	Oscillospiraceae	CAG-103	CAG-103 sp000432375	0.760335	0.999836	0.68942	0.995063	6.22213	6.18825	6.26193	0.0825206	0.706814	0.109908	-3.39588	3.86815	0.445667
Otu00092	Bacteria	Bacteroidota	Bacteroidia	Bacteroidales	Bacteroidaceae	Bacteroides	Bacteroides cellulosilyticus	0.779074	1	0.763232	0.997167	7.29729	7.28219	7.30956	0.0192971	0.467768	0.0391342	-3.36234	4.01684	0.482667
Otu00094	Bacteria	Bacillota_A	Clostridia	Lachnospirales	Lachnospiraceae	Anaerobutyricum	Anaerobutyricum hallii	0.0876853	0.904724	0.0917532	0.678143	4.61745	4.24417	4.99866	0.839671	1.01367	0.796671	-1.07531	6.41819	0.183333
Otu00096	Bacteria	Bacteroidota	Bacteroidia	Bacteroidales	Rikenellaceae	Alistipes	Alistipes putredinis	0.412675	1	0.427229	1	7.14704	7.31998	6.9727	-0.341417	0.938057	-0.334042	-5.72259	2.86106	0.340333
Otu00097	Bacteria	Bacillota_A	Clostridia	TANB77	CAG-508	CAG-269	CAG-269 sp947367845	0.120009	0.999053	0.136639	0.998074	6.0296	6.42838	5.71168	-0.677342	0.894293	-0.723043	-6.59411	1.54705	0.207
Otu00098	Bacteria	Bacillota_A	Clostridia	Lachnospirales	Lachnospiraceae	Otoolea	Otoolea fessa	0.0462314	0.875115	0.0365671	0.48587	6.65162	6.2027	6.85809	0.681629	0.646311	0.956981	-0.624531	9.01547	0.120667
Otu00099	Bacteria	Bacillota_C	Negativicutes	Veillonellales	Dialisteraceae	Dialister	Dialister invisus	0.126524	0.959499	0.108963	0.775009	7.90079	7.73467	8.15878	0.368904	0.507672	0.737601	-1.80626	6.2388	0.211929
Otu00102	Bacteria	Bacteroidota	Bacteroidia	Bacteroidales	Marinifilaceae	Butyricimonas	Butyricimonas virosa	0.677315	1	0.758883	0.998931	1.66981	1.74332	1.63626	0.16969	3.69676	0.0385124	-3.86703	5.49742	0.476333
Otu00103	Bacteria	Bacillota_A	Clostridia	Lachnospirales	Lachnospiraceae	Oliverpabstia	Oliverpabstia intestinalis	0.0816122	0.8927	0.0783636	0.65624	5.8806	5.57093	6.13847	0.594089	0.687587	0.817485	-1.08404	6.71455	0.181273
Otu00105	Bacteria	Bacillota_A	Clostridia	Lachnospirales	Lachnospiraceae	Eubacterium_F	Eubacterium_F sp003491505	0.0560683	0.898873	0.0526797	0.640671	6.60017	6.18406	6.94207	0.72165	0.766426	0.910323	-1.14595	6.78616	0.166
Otu00110	Bacteria	Bacillota_A	Clostridia	TANB77	CAG-508	CAG-492	CAG-492 sp000434335	0.625364	1	0.348299	0.9832	8.04091	7.85782	8.1344	0.217579	0.471334	0.366797	-3.90913	5.35859	0.334555
Otu00112	Bacteria	Bacillota_A	Clostridia	Oscillospirales	Oscillospiraceae	Lawsonibacter	Lawsonibacter asaccharolyticus	0.751525	1	0.859056	1	2.92785	2.88976	2.95098	-0.0233398	2.475	-0.00720519	-5.81969	3.34399	0.495168
Otu00113	Bacteria	Bacillota_A	Clostridia	Lachnospirales	Lachnospiraceae	Alitiscatomonas	Alitiscatomonas sp900066535	0.184516	0.999039	0.152773	0.901235	7.0754	6.79955	7.31927	0.563156	0.962971	0.508204	-1.91235	7.4628	0.247333
Otu00117	Bacteria	Bacillota_A	Clostridia	Lachnospirales	Lachnospiraceae	Anthropogastromicrobium	Anthropogastromicrobium aceti	0.0574006	0.844028	0.0514199	0.577484	6.37975	5.98912	6.64427	0.604243	0.57182	0.985663	-1.22981	7.16768	0.154
Otu00120	Bacteria	Bacillota_A	Clostridia	Oscillospirales	Ruminococcaceae	Negativibacillus	Negativibacillus massiliensis	0.36384	0.994866	0.336851	0.949073	4.97244	4.69921	5.20053	0.407265	1.00441	0.388752	-2.31722	5.05383	0.31856
Otu00122	Bacteria	Bacillota_A	Clostridia	Lachnospirales	Lachnospiraceae	Blautia_A	Blautia_A faecis	0.0119568	0.64356	0.00516883	0.212735	4.8958	3.8381	5.61026	1.9046	1.36737	1.32483	-0.175221	10.319	0.0466511
Otu00124	Bacteria	Bacillota_A	Clostridia	Oscillospirales	Oscillospiraceae	CAG-170	CAG-170 sp900549635	0.543147	1	0.764859	0.999302	4.59465	4.60714	4.57727	-0.081921	0.956301	-0.0581845	-7.07582	2.82623	0.462667
Otu00126	Bacteria	Actinomycetota	Coriobacteriia	Coriobacteriales	Eggerthellaceae	Anaerotardibacter	Anaerotardibacter	0.23213	0.9622	0.135723	0.795105	4.79875	4.479	5.1648	0.653242	0.858249	0.668307	-2.73936	6.2561	0.220593
Otu00130	Bacteria	Actinomycetota	Coriobacteriia	Coriobacteriales	Eggerthellaceae	Senegalimassilia	Senegalimassilia anaerobia	0.0515015	0.918607	0.0363268	0.561067	4.60986	3.66199	5.27871	1.67502	1.80039	0.858813	-0.874525	8.37258	0.145618
Otu00132	Bacteria	Bacteroidota	Bacteroidia	Bacteroidales	Barnesiellaceae	Barnesiella	Barnesiella intestinihominis	0.55989	1	0.754106	0.999854	6.08591	6.09297	6.08055	-0.0861031	0.750317	-0.102023	-5.26017	2.70553	0.450516
Otu00133	Bacteria	Bacillota_A	Clostridia	Lachnospirales	Lachnospiraceae	Coprococcus	Coprococcus ammoniilyticus	0.316294	0.997445	0.334838	0.923049	3.62658	3.34798	3.88338	0.546682	1.417	0.260617	-2.21948	9.53072	0.317561
Otu00134	Bacteria	Bacillota_A	Clostridia	Peptostreptococcales	Peptostreptococcaceae	Intestinibacter	Intestinibacter bartlettii	0.788376	1	0.792327	0.99963	0.64522	0.476937	0.82139	0.00484855	4.21278	0.00105752	-3.96738	4.03891	0.499667
Otu00136	Bacteria	Bacillota_A	Clostridia	Oscillospirales	Butyricicoccaceae	Agathobaculum	Agathobaculum butyriciproducens	0.702012	1	0.751405	0.999163	4.52357	4.49354	4.55814	0.115432	1.45681	0.0658731	-3.0519	4.91059	0.465667
Otu00137	Bacteria	Bacillota_A	Clostridia	Oscillospirales	Ruminococcaceae	Ruminiclostridium_E	Ruminiclostridium_E siraeum	0.540287	1	0.434139	1	7.28263	7.45252	7.06425	-0.310549	0.685647	-0.382621	-5.55259	3.58516	0.334667
Otu00141	Bacteria	Cyanobacteriota	Vampirovibrionia	Gastranaerophilales	Gastranaerophilaceae	CAG-196	CAG-196 sp002102975	0.0548729	0.993967	0.0745216	0.974807	6.71027	6.99048	6.4851	-0.566661	0.61536	-0.880982	-7.20367	0.905138	0.140667
Otu00142	Bacteria	Bacillota_A	Clostridia	Lachnospirales	Lachnospiraceae	Hominiventricola	Hominiventricola sp003480725	0.0886727	0.930135	0.0909286	0.715828	5.58574	5.31238	5.94409	0.709769	0.871807	0.774954	-1.29719	7.25654	0.191333
Otu00143	Bacteria	Bacillota_A	Clostridia	Lachnospirales	Lachnospiraceae	Eubacterium_I	Eubacterium_I ramulus	0.709973	1	0.590433	0.995498	5.78756	5.64786	5.92549	0.171379	0.894172	0.187212	-3.7018	3.98329	0.415
Otu00146	Bacteria	Pseudomonadota	Gammaproteobacteria	Enterobacterales	Enterobacteriaceae	Enterobacter	Enterobacter	0.471712	0.998296	0.476615	0.997328	-0.747405	0.151628	-1.36152	-1.70674	4.57133	-0.329134	-5.0337	2.84134	0.339553
Otu00148	Bacteria	Bacillota_A	Clostridia	Lachnospirales	Lachnospiraceae	Gallintestinimicrobium	Gallintestinimicrobium propionicum	0.29458	0.999973	0.347212	0.945846	4.79565	4.51246	4.93655	0.450314	1.12593	0.219517	-1.86099	17.3806	0.325333
Otu00151	Bacteria	Bacillota_A	Clostridia	Oscillospirales	Oscillospiraceae	Dysosmobacter	Dysosmobacter welbionis	0.714291	1	0.793656	0.999709	5.13553	5.15414	5.11734	0.0405656	1.00955	0.0307846	-3.22252	5.13301	0.484333
Otu00153	Bacteria	Bacillota	Bacilli	Lactobacillales	Streptococcaceae	Streptococcus	Streptococcus thermophilus	0.759116	0.999955	0.632708	0.996679	2.59037	2.33727	2.87012	0.346951	2.48879	0.100786	-4.67606	5.19328	0.43
Otu00156	Bacteria	Bacillota_A	Clostridia	Lachnospirales	Lachnospiraceae	Enterocloster	Enterocloster bolteae	0.646059	0.99282	0.614742	0.953949	-1.08957	-1.35601	-0.81079	0.512487	4.18929	0.110532	-3.65612	4.45655	0.437333
Otu00157	Bacteria	Bacillota_A	Clostridia	Peptostreptococcales	Peptostreptococcaceae	Terrisporobacter	Terrisporobacter othiniensis	0.20777	0.989777	0.22755	0.913625	4.19331	3.84061	4.46511	0.769387	1.35965	0.535468	-1.62856	5.53019	0.275667
Otu00158	Bacteria	Bacillota_A	Clostridia	Lachnospirales	Lachnospiraceae	Coprococcus_A	Coprococcus_A catus_A	0.155045	0.997017	0.200513	0.989015	4.9223	5.22875	4.68235	-0.588391	0.795751	-0.690949	-5.71917	1.55903	0.221667
Otu00159	Bacteria	Bacillota_C	Negativicutes	Veillonellales	Veillonellaceae	Veillonella	Veillonella	0.664701	1	0.765556	1	6.36622	6.35926	6.3836	-0.126083	0.886953	-0.14172	-4.51846	2.8057	0.444333
Otu00160	Bacteria	Bacillota_I	Bacilli_A	Erysipelotrichales	Coprobacillaceae	Faecalibacillus	Faecalibacillus faecis	0.253539	0.986203	0.27708	0.886958	1.64348	0.955425	2.09138	1.33359	2.84591	0.406461	-1.78389	7.34429	0.292
Otu00161	Bacteria	Bacteroidota	Bacteroidia	Bacteroidales	Coprobacteraceae	Coprobacter	Coprobacter secundus	0.480896	1	0.619478	1	1.36706	1.79112	0.260381	-1.11218	3.80215	-0.238657	-6.54921	2.95719	0.394202
Otu00163	Bacteria	Bacteroidota	Bacteroidia	Bacteroidales	Bacteroidaceae	Phocaeicola	Phocaeicola massiliensis	0.770044	1	0.722729	0.997309	6.64716	6.62099	6.68544	0.0444827	0.545809	0.0674072	-4.95177	3.42527	0.467178
Otu00165	Bacteria	Bacteroidota	Bacteroidia	Bacteroidales	Marinifilaceae	Butyricimonas	Butyricimonas paravirosa	0.746365	1	0.751887	0.999794	3.02656	3.13391	2.9076	-0.188325	1.79332	-0.0894873	-4.25752	3.47372	0.453
Otu00166	Bacteria	Bacillota_A	Clostridia	Oscillospirales	Acutalibacteraceae	Hominenteromicrobium	Hominenteromicrobium mulieris	0.640321	0.995393	0.601632	0.963365	-0.499954	-0.801251	-0.211379	0.674002	4.12735	0.138467	-3.46883	4.66339	0.428333
Otu00167	Bacteria	Bacillota_A	Clostridia	Oscillospirales	Oscillospiraceae	Flavonifractor	Flavonifractor plautii	0.681527	1	0.710483	0.997811	-0.449575	-0.152336	-0.730448	-0.498771	4.21421	-0.0997541	-4.34719	3.78316	0.440187
Otu00168	Bacteria	Bacillota_A	Clostridia	UBA1381	UBA1381	Hominilimicola	Hominilimicola fabiformis	0.220918	0.981364	0.204994	0.872602	5.5489	5.31899	5.75866	0.453948	0.851662	0.515503	-1.8129	5.67809	0.259667
Otu00169	Bacteria	Bacillota_A	Clostridia	Lachnospirales	Lachnospiraceae	Blautia_A	Blautia_A intestinalis	0.501206	0.99888	0.434615	0.966528	1.77707	1.20769	2.18353	0.938077	2.9195	0.253907	-3.97262	6.41015	0.356
Otu00170	Bacteria	Bacteroidota	Bacteroidia	Bacteroidales	Bacteroidaceae	Bacteroides	Bacteroides nordii	0.527744	1	0.488587	0.999901	1.45023	2.19749	0.605861	-1.22511	4.0011	-0.262674	-5.49954	3.11425	0.351333
Otu00174	Bacteria	Bacillota_A	Clostridia	Oscillospirales	Acutalibacteraceae	Fimenecus	Fimenecus	0.473397	1	0.615084	1	2.465	2.7521	1.92232	-0.819201	3.10267	-0.221728	-6.19714	2.55471	0.392869
Otu00177	Bacteria	Pseudomonadota	Alphaproteobacteria	RF32	CAG-239	Scatocola	Scatocola faecipullorum	0.0396571	0.827427	0.0417684	0.542109	6.70278	6.19552	6.90586	0.692454	0.562355	1.09709	-0.894924	8.84552	0.137333
Otu00178	Bacteria	Bacillota_A	Clostridia	Oscillospirales	Ruminococcaceae	Gemmiger	Gemmiger	0.629006	0.998987	0.54861	0.983442	1.0753	0.700196	1.49465	0.738761	3.67423	0.175014	-3.85482	4.73092	0.402199
Otu00179	Bacteria	Bacillota_A	Clostridia	Lachnospirales	Lachnospiraceae	Hominisplanchenecus	Hominisplanchenecus faecis	0.101183	0.964717	0.0428701	0.560246	4.2832	3.45261	4.77554	1.39062	1.5792	0.739273	-0.756536	11.2153	0.141667
Otu00180	Bacteria	Pseudomonadota	Gammaproteobacteria	Enterobacterales	Pasteurellaceae	Haemophilus_D	Haemophilus_D parainfluenzae	0.227259	0.976829	0.21031	0.891348	4.53198	4.21106	4.91506	0.673308	1.13943	0.53544	-1.89231	5.30578	0.278
Otu00183	Bacteria	Bacillota	Bacilli	Lactobacillales	Streptococcaceae	Streptococcus	Streptococcus parasanguinis	0.747595	1	0.674472	1	3.64506	3.88584	3.45633	-0.34609	1.77488	-0.162074	-4.32607	3.99454	0.416
Otu00185	Bacteria	Bacteria	Bacteria	Bacteria	Bacteria	Bacteria	Bacteria	0.121914	0.955134	0.123838	0.784298	6.86556	6.68159	7.16115	0.480776	0.65812	0.717869	-1.37341	5.60585	0.216594
Otu00186	Bacteria	Actinomycetota	Coriobacteriia	Coriobacteriales	Eggerthellaceae	Slackia	Slackia isoflavoniconvertens	0.619591	0.999348	0.427	0.982368	4.44802	4.1989	4.70933	0.41304	1.23998	0.299736	-3.80669	4.14192	0.357881
Otu00189	Bacteria	Bacillota_A	Clostridia	Lachnospirales	Lachnospiraceae	Limivivens	Limivivens sp900066135	0.483455	1	0.467463	1	3.60201	4.00655	3.28686	-0.613623	1.70988	-0.338311	-4.74424	2.76562	0.343219
Otu00198	Bacteria	Bacillota_A	Clostridia	Oscillospirales	Oscillospiraceae	Lawsonibacter	Lawsonibacter faecis	0.33627	0.991318	0.246069	0.915799	0.749871	-0.617184	2.2611	2.39261	4.36452	0.465321	-2.61046	7.01825	0.282667
Otu00199	Bacteria	Bacteroidota	Bacteroidia	Bacteroidales	Bacteroidaceae	Bacteroides	Bacteroides caccae	0.720067	1	0.755058	0.999307	0.158357	0.410402	-0.100615	-0.382078	3.92661	-0.0822468	-4.48242	3.61498	0.458847
Otu00200	Bacteria	Bacillota_A	Clostridia	Oscillospirales	Oscillospiraceae	Oscillibacter	Oscillibacter ruminantium	0.0508646	0.911042	0.0287684	0.484655	6.51277	6.04226	6.82642	0.812446	0.805031	0.940821	-0.703131	9.3922	0.120333
Otu00202	Bacteria	Bacteroidota	Bacteroidia	Bacteroidales	Bacteroidaceae	Phocaeicola	Phocaeicola sp959599425	0.785554	1	0.799853	1	4.81935	5.01466	4.76078	-0.112991	1.10887	-0.0942971	-3.53414	3.46215	0.464
Otu00205	Bacteria	Bacillota_A	Clostridia	Oscillospirales	Oscillospiraceae	Lawsonibacter	Lawsonibacter sp000177015	0.101482	0.998978	0.100842	0.991494	3.69013	4.27225	2.86716	-1.63084	2.12383	-0.648027	-9.108	1.05866	0.184
Otu00206	Bacteria	Bacillota_A	Clostridia	Oscillospirales	Ruminococcaceae	Hominimerdicola	Hominimerdicola aceti	0.269423	1	0.358307	0.999234	2.13419	2.54545	1.58825	-1.24787	2.91138	-0.38257	-6.78239	1.87837	0.303899
Otu00207	Bacteria	Bacillota_A	Clostridia	Lachnospirales	Anaerotignaceae	Anaerotignum	Anaerotignum faecicola	0.365526	0.999322	0.294251	0.972136	4.3672	3.96584	4.71344	0.735392	1.50022	0.459264	-2.53526	5.54999	0.314562
Otu00210	Bacteria	Bacillota_A	Clostridia	Oscillospirales	Oscillospiraceae	Limivicinus	Limivicinus sp002320035	0.645334	0.992934	0.61176	0.958585	-1.02527	-1.29523	-0.739361	0.720279	4.40026	0.133172	-3.57322	4.24194	0.428191
Otu00212	Bacteria	Bacillota_I	Bacilli_A	ML615J-28	CAG-313	CAG-313	CAG-313 sp003539625	0.661458	0.99941	0.676305	0.993877	-1.07737	-0.788177	-1.37877	-0.515906	4.17768	-0.104205	-4.25818	3.4988	0.44052
Otu00213	Bacteria	Pseudomonadota	Gammaproteobacteria	Burkholderiales	Burkholderiaceae	Parasutterella	Parasutterella excrementihominis	0.0835658	0.883815	0.0803203	0.662321	6.45571	6.1959	6.69033	0.477862	0.523273	0.847314	-1.17193	6.67032	0.177
Otu00215	Bacteria	Bacillota_A	Clostridia	Lachnospirales	Lachnospiraceae	Brotaphodocola	Brotaphodocola sp003478505	0.0875403	0.951546	0.0576061	0.623943	4.86198	4.36146	5.31116	0.942798	1.10291	0.785541	-1.05802	7.93261	0.161
Otu00218	Bacteria	Pseudomonadota	Gammaproteobacteria	Burkholderiales	Burkholderiaceae	Oxalobacter	Oxalobacter aliiformigenes	0.490979	1	0.56403	1	2.76422	2.94018	2.54057	-0.711973	2.88136	-0.224441	-5.54854	2.75573	0.385538
Otu00219	Bacteria	Bacteroidota	Bacteroidia	Bacteroidales	Rikenellaceae	Alistipes	Alistipes communis	0.8417	1	0.85668	1	4.64898	4.62304	4.66233	-0.0426927	1.4178	-0.0351234	-3.4181	3.45854	0.486
Otu00220	Bacteria	Bacillota_A	Clostridia	Oscillospirales	Oscillospiraceae	Lawsonibacter_A	Lawsonibacter_A hominis	0.66604	0.999233	0.69053	0.995777	-0.537653	-0.271441	-0.786977	-0.408969	3.90957	-0.0966672	-4.70806	3.80731	0.450333
Otu00221	Bacteria	Bacillota_A	Clostridia	Lachnospirales	Lachnospiraceae	Blautia_A	Blautia_A	0.417713	0.9919	0.391227	0.934937	3.0278	2.76738	3.32372	0.615936	1.61464	0.326847	-2.66893	5.38116	0.341333
Otu00223	Bacteria	Bacillota_I	Bacilli_A	RF39	UBA660	Onthocola_B	Onthocola_B sp000437355	0.832885	1	0.673351	1	3.10167	3.49041	2.91417	-0.440873	2.3407	-0.143354	-3.8817	6.01146	0.414862
Otu00226	Bacteria	Bacillota_A	Clostridia	Oscillospirales	Oscillospiraceae	Intestinimonas	Intestinimonas butyriciproducens	0.669927	0.999316	0.690165	0.992002	-1.08445	-0.815717	-1.30887	-0.40015	4.18235	-0.0850646	-4.46029	3.70612	0.448667
Otu00232	Bacteria	Bacillota_A	Clostridia	Christensenellales	Aristaeellaceae	Aristaeella	Aristaeella	0.571904	0.992688	0.513407	0.952535	-0.398611	-0.793776	0.143027	1.1757	4.35206	0.228064	-3.18787	4.47509	0.382872
Otu00233	Bacteria	Bacillota_A	Clostridia	Lachnospirales	Lachnospiraceae	Butyribacter	Butyribacter sp003529475	0.130926	0.954762	0.149188	0.800567	5.84364	5.51318	6.02174	0.520556	0.721742	0.676462	-1.4921	6.09117	0.22859
Otu00234	Bacteria	Bacillota_C	Negativicutes	Veillonellales	Dialisteraceae	Allisonella	Allisonella histaminiformans	0.0480367	0.812335	0.039	0.495497	4.51406	4.02065	5.00923	1.01519	0.974522	0.996487	-0.862377	8.31536	0.123625
Otu00237	Bacteria	Bacteroidota	Bacteroidia	Bacteroidales	Muribaculaceae	UBA7173	UBA7173 sp001689685	0.0476043	0.998144	0.0420779	0.98976	5.2209	5.97616	4.75319	-1.30779	1.33061	-0.973558	-9.32985	1.24529	0.127291
Otu00240	Bacteria	Bacillota_A	Clostridia	Lachnospirales	Lachnospiraceae	Lachnospiraceae	Lachnospiraceae	0.492181	0.999298	0.469563	0.985744	1.50162	0.801587	1.86137	1.09694	3.66929	0.245777	-3.02428	5.2798	0.375208
Otu00246	Bacteria	Bacillota_A	Clostridia	Lachnospirales	Lachnospiraceae	Hominifimenecus	Hominifimenecus microfluidus	0.255961	0.999131	0.263632	0.948255	3.5558	3.06051	4.021	0.93621	2.09522	0.372535	-1.84035	7.41395	0.293667
Otu00248	Bacteria	Bacillota_A	Clostridia	Monoglobales	Monoglobaceae	Monoglobus	Monoglobus pectinilyticus	0.0382581	0.787897	0.0352143	0.503918	5.43069	4.94194	5.83128	0.87637	0.77997	1.06283	-0.87798	7.44894	0.124292
Otu00249	Bacteria	Bacteroidota	Bacteroidia	Bacteroidales	Bacteroidaceae	Bacteroides	Bacteroides eggerthii	0.683412	0.994526	0.651035	0.968955	-1.08421	-1.31561	-0.849185	0.428498	4.25971	0.081236	-3.8976	4.16576	0.454182
Otu00250	Bacteria	Bacillota_A	Clostridia	Oscillospirales	Ruminococcaceae	Ruminococcus_C	Ruminococcus_C callidus	0.640265	0.994221	0.596113	0.963941	-0.484477	-0.854675	-0.113229	0.670632	4.031	0.141307	-3.44914	4.74097	0.428191
Otu00253	Bacteria	Bacillota_A	Clostridia	Oscillospirales	CAG-272	CAG-272	CAG-272	0.641752	1	0.772695	0.999038	1.09597	1.2139	0.839037	-0.221699	3.27677	-0.0595649	-5.62666	3.34529	0.464
Otu00254	Bacteria	Bacillota_A	Clostridia	Oscillospirales	Ruminococcaceae	Ruthenibacterium	Ruthenibacterium lactatiformans	0.273484	0.998119	0.177703	0.995607	1.594	2.9114	0.679832	-1.97541	3.0798	-0.555058	-7.22555	2.76339	0.23
Otu00255	Bacteria	Bacillota_A	Clostridia	Oscillospirales	Ruminococcaceae	Faecalibacterium	Faecalibacterium prausnitzii_D	0.572474	0.99759	0.568368	0.996884	-0.80503	-0.247963	-1.32002	-0.959018	4.03506	-0.215941	-4.94213	3.20225	0.381667
Otu00258	Bacteria	Bacillota_A	Clostridia	Peptostreptococcales	Anaerovoracaceae	Lentihominibacter	Lentihominibacter faecis	0.624164	1	0.732719	1	2.23424	2.32908	2.11595	-0.411049	3.0732	-0.105149	-6.20803	4.17242	0.435333
Otu00260	Bacteria	Bacillota_I	Bacilli_A	Erysipelotrichales	Erysipelotrichaceae	Holdemania	Holdemania filiformis	0.556441	1	0.751667	0.999691	3.03461	3.02692	3.03907	-0.201798	1.7558	-0.0905658	-7.69025	2.79017	0.444667
Otu00261	Bacteria	Bacillota_A	Clostridia	Oscillospirales	Acutalibacteraceae	Acutalibacteraceae	Acutalibacteraceae	0.0546326	0.997349	0.0183074	0.928028	4.32806	4.88777	3.29089	-1.9342	1.85729	-0.945203	-13.2255	0.231797	0.0696667
Otu00262	Bacteria	Bacillota_A	Clostridia	Christensenellales	Borkfalkiaceae	Scatosoma	Scatosoma sp017626135	0.678087	0.998578	0.696013	0.991347	-1.06465	-0.842663	-1.30901	-0.448001	4.19961	-0.0951578	-4.62473	3.95273	0.448333
Otu00266	Bacteria	Bacillota_A	Clostridia	Lachnospirales	Lachnospiraceae	Roseburia_C	Roseburia_C amylophila	0.621513	0.999718	0.64984	0.998976	-0.146708	0.376369	-0.74816	-0.879251	4.26466	-0.173559	-4.66044	3.5812	0.413196
Otu00270	Bacteria	Bacillota_A	Clostridia	Lachnospirales	Lachnospiraceae	UBA4285	UBA4285 sp902775895	0.234667	0.960075	0.182277	0.81498	3.4421	3.06318	3.88783	0.784005	1.23832	0.574075	-2.1401	6.12193	0.241
Otu00271	Bacteria	Bacillota_A	Clostridia	Oscillospirales	Oscillospiraceae	Scatomorpha	Scatomorpha sp900545405	0.468562	0.998634	0.475221	0.997261	-0.679557	0.191669	-1.32252	-1.67346	4.31592	-0.322189	-5.39771	3.02816	0.336888
Otu00272	Bacteria	Bacillota_A	Clostridia	Oscillospirales	Oscillospiraceae	Vermiculatibacterium	Vermiculatibacterium agrestimuris	0.0974751	0.959091	0.0151234	0.32362	4.59018	3.83834	5.07293	1.29266	1.24248	0.88641	-0.308827	16.6799	0.0739754
Otu00273	Bacteria	Bacillota_A	Clostridia	Lachnospirales	Lachnospiraceae	Enterocloster	Enterocloster sp900541315	0.265199	0.975827	0.260413	0.887491	3.13987	2.70563	3.50422	0.856924	1.59725	0.511695	-1.97034	5.40519	0.282333
Otu00274	Bacteria	Bacillota	Bacilli	MOL361	Turicibacteraceae	Turicibacter	Turicibacter sanguinis	0.551699	0.987644	0.499152	0.936277	-0.706228	-1.28871	-0.123144	1.08342	4.03946	0.23266	-3.40828	4.948	0.376541
Otu00276	Bacteria	Bacillota_I	Bacilli_A	Erysipelotrichales	Coprobacillaceae	Thomasclavelia	Thomasclavelia ramosa	0.752459	0.99867	0.749329	0.9855	-0.805145	-0.770678	-0.840221	-0.0561006	4.0068	-0.00992331	-3.7826	4.3506	0.493169
Otu00279	Bacteria	Bacillota_A	Clostridia	Lachnospirales	Lachnospiraceae	Lachnospiraceae	Lachnospiraceae	0.78172	1	0.846552	0.999969	1.93068	2.01186	1.8766	-0.104971	3.31814	-0.0269833	-4.45618	5.30092	0.484
Otu00281	Bacteria	Bacillota_A	Clostridia	Peptostreptococcales	Anaerovoracaceae	Lentihominibacter	Lentihominibacter butyrica	0.0689421	0.89051	0.0433853	0.536217	1.99947	0.375565	3.11071	2.59609	2.7685	0.863423	-0.980548	10.3035	0.133955
Otu00282	Bacteria	Bacillota_A	Clostridia	Lachnospirales	Lachnospiraceae	Roseburia	Roseburia hominis	0.583381	0.997175	0.526173	0.97384	4.07933	3.91994	4.21606	0.297211	1.29535	0.197543	-2.94775	4.88446	0.391203
Otu00286	Bacteria	Actinomycetota	Actinomycetes	Actinomycetales	Actinomycetaceae	Pauljensenia	Pauljensenia sp000185285	0.584859	0.999643	0.797446	0.997738	3.42402	3.37827	3.47235	-0.0174957	1.46451	-0.00789397	-9.02388	3.29585	0.494333
Otu00287	Bacteria	Bacillota_A	Clostridia	Lachnospirales	Lachnospiraceae	CAG-194	CAG-194 sp018917935	0.758283	0.998901	0.744123	0.988638	-0.71813	-0.731886	-0.704761	0.036843	4.41183	0.00632124	-3.38001	4.02728	0.495667
Otu00298	Bacteria	Bacillota	Bacilli	Lactobacillales	Enterococcaceae	Enterococcus_B	Enterococcus_B	0.709286	0.999011	0.682121	0.990482	-0.348979	-0.625066	-0.0635766	0.548993	4.48172	0.0966578	-3.5845	3.96379	0.450183
Otu00303	Bacteria	Bacillota_A	Clostridia	Lachnospirales	Lachnospiraceae	Laedolimicola	Laedolimicola ammoniilytica	0.457341	0.995721	0.451554	0.961282	3.91212	3.72739	4.07563	0.384712	1.15624	0.305905	-2.55578	4.56236	0.367667
Otu00304	Bacteria	Bacteroidota	Bacteroidia	Bacteroidales	Bacteroidaceae	Bacteroides	Bacteroides	0.672616	0.998355	0.636091	0.978249	-0.35133	-0.650485	-0.0443713	0.579371	4.15219	0.124753	-3.85235	4.65637	0.436333
Otu00305	Bacteria	Bacillota_A	Clostridia	Christensenellales	Christensenellaceae	QANA01	QANA01 sp910588425	0.253976	0.999691	0.245136	0.99923	1.89809	2.88063	0.157131	-2.10777	3.92274	-0.4658	-8.0758	2.67194	0.266578
Otu00311	Bacteria	Bacillota_A	Clostridia	Oscillospirales	Ruminococcaceae	Angelakisella	Angelakisella massiliensis	0.775027	1	0.783465	1	3.84835	4.15607	3.68222	-0.29111	1.98134	-0.13715	-3.7948	3.89473	0.443852
Otu00312	Bacteria	Bacillota_A	Clostridia	Oscillospirales	Acutalibacteraceae	Acutalibacter	Acutalibacter muris	0.539671	0.98768	0.471452	0.930181	-0.679011	-1.27475	0.00527452	1.24582	4.16414	0.259319	-3.30703	5.45222	0.368333
Otu00317	Bacteria	Bacillota_A	Clostridia	Oscillospirales	Oscillospiraceae	Dysosmobacter	Dysosmobacter faecalis_A	0.771517	1	0.788524	0.999644	4.5402	4.60758	4.48209	-0.13443	1.26895	-0.0927988	-3.80402	3.58965	0.456181
Otu00323	Bacteria	Bacillota_A	Clostridia	Oscillospirales	UBA644	HGM12619	HGM12619 sp015067305	0.549591	0.999987	0.580011	0.995162	2.01587	1.27347	2.39674	0.724763	3.91734	0.168867	-3.17934	6.12355	0.411529
Otu00325	Bacteria	Bacillota_A	Clostridia	Lachnospirales	CAG-274	CAG-274	CAG-274 sp000432155	0.178036	0.964695	0.178844	0.828635	4.35139	4.03649	4.68984	0.720531	1.09935	0.611853	-1.55945	6.11262	0.251667
Otu00327	Bacteria	Bacillota_A	Clostridia	Oscillospirales	Butyricicoccaceae	Agathobaculum	Agathobaculum hominis	0.391909	0.998564	0.367543	0.995846	-0.405277	0.697301	-1.30231	-1.89227	4.13737	-0.400665	-5.66154	2.79235	0.298234
Otu00330	Bacteria	Bacillota_A	Clostridia	Peptostreptococcales	Anaerovoracaceae	Fimisoma	Fimisoma sp910588185	0.791002	1	0.814234	0.999187	0.754991	0.827176	0.686773	-0.0991016	4.00443	-0.0225198	-4.56542	4.24214	0.488504
Otu00331	Bacteria	Bacillota_A	Clostridia	Lachnospirales	Lachnospiraceae	Agathobacter	Agathobacter rectalis	0.638966	0.999637	0.651775	0.996624	-1.00507	-0.637283	-1.36126	-0.73277	4.18238	-0.146187	-4.59572	3.21668	0.421526
Otu00333	Bacteria	Bacillota_A	Clostridia	Christensenellales	Borkfalkiaceae	Scatosoma	Scatosoma sp900542935	0.741495	1	0.805015	0.99961	1.19737	1.36659	0.94819	-0.273501	4.15011	-0.0571838	-4.72462	3.69339	0.470177
Otu00334	Bacteria	Bacillota_A	Clostridia	TANB77	CAG-508	CAG-508	CAG-508	0.338587	1	0.516647	1	4.06205	4.25912	3.60855	-0.775427	2.31618	-0.26635	-7.39345	2.11492	0.365333
Otu00335	Bacteria	Bacillota_A	Clostridia	Oscillospirales	Ruminococcaceae	Avimicrobium	Avimicrobium caecorum	0.551238	1	0.424474	0.986606	4.8033	4.61279	5.0574	0.411443	1.38223	0.290929	-3.04819	5.1082	0.363333
Otu00336	Bacteria	Bacillota_I	Bacilli_A	RF39	UBA660	CAG-302	CAG-302 sp000431795	0.555526	1	0.786496	1	3.63343	3.68504	3.39359	-0.27348	2.2136	-0.11347	-6.07936	3.16843	0.452516
Otu00340	Bacteria	Bacillota_A	Clostridia	Oscillospirales	Acutalibacteraceae	Avimonas	Avimonas	0.662792	0.999828	0.682074	0.995054	-1.09374	-0.783506	-1.35936	-0.572511	4.14636	-0.119384	-4.23705	3.69967	0.433855
Otu00352	Bacteria	Bacillota_A	Clostridia	Lachnospirales	Lachnospiraceae	Lachnospiraceae	Lachnospiraceae	0.55689	0.999929	0.569567	0.999532	-0.158685	0.405575	-0.783846	-1.16103	4.2194	-0.241524	-5.10693	3.26102	0.379
Otu00353	Bacteria	Bacteroidota	Bacteroidia	Bacteroidales	Marinifilaceae	Butyricimonas	Butyricimonas virosa	0.531101	1	0.721437	1	3.56813	3.64944	3.47281	-0.278917	2.15573	-0.102814	-7.39142	2.96969	0.428857
Otu00354	Bacteria	Bacillota_A	Clostridia	TANB77	CAG-508	CAG-273	CAG-273 sp000435755	0.354904	1	0.362221	0.999978	5.05951	5.31347	4.82875	-0.448251	0.888611	-0.476863	-4.92339	2.40439	0.302333
Otu00355	Bacteria	Bacillota_A	Clostridia	Lachnospirales	Lachnospiraceae	Agathobacter	Agathobacter	0.706922	0.998122	0.681989	0.98404	-0.713305	-0.773367	-0.646225	0.441565	4.5595	0.0864062	-3.59137	4.0712	0.454667
Otu00360	Bacteria	Bacillota_A	Clostridia	Lachnospirales	Lachnospiraceae	Hungatella	Hungatella effluvii	0.573856	0.995057	0.518576	0.961173	-0.122064	-0.668377	0.403028	0.988396	4.11629	0.210925	-2.98666	5.17576	0.393
Otu00361	Bacteria	Verrucomicrobiota	Lentisphaeria	Victivallales	Victivallaceae	Victivallis	Victivallis lenta	0.48835	0.999688	0.369764	0.97869	2.30085	1.7676	3.02835	1.05981	3.28365	0.265433	-3.15846	5.95659	0.337887
Otu00363	Bacteria	Actinomycetota	Actinomycetes	Mycobacteriales	Frankiaceae	Protofrankia	Protofrankia coriariae	0.640494	1	0.663498	0.997458	2.43675	2.16895	2.56868	0.33684	3.02357	0.0845494	-4.3386	6.2455	0.446333
Otu00366	Bacteria	Bacillota_A	Clostridia	Lachnospirales	Lachnospiraceae	Blautia_A	Blautia_A ammoniilytica	0.676761	0.999006	0.644171	0.983675	0.161337	-0.105791	0.415634	0.456087	3.97807	0.100652	-3.93589	4.73792	0.443
Otu00369	Bacteria	Bacillota_A	Clostridia	Christensenellales	UBA1750	Spyradocola	Spyradocola merdavium	0.74036	1	0.710803	0.996265	2.49253	2.37987	2.5769	0.170564	1.99403	0.083495	-3.30323	3.94638	0.46118
Otu00370	Bacteria	Bacillota_A	Clostridia	Oscillospirales	Acutalibacteraceae	Clostridium_A	Clostridium_A leptum	0.592088	0.999782	0.384424	0.988097	2.13119	1.66074	2.92749	1.24676	3.8958	0.276226	-4.46266	5.8542	0.345551
Otu00379	Bacteria	Bacillota_A	Clostridia	Lachnospirales	Lachnospiraceae	Agathobacter	Agathobacter rectalis	0.704534	0.999904	0.680429	0.990397	-0.393475	-0.650295	-0.134312	0.411075	4.4864	0.0793074	-3.569	4.02946	0.455333
Otu00381	Bacteria	Bacillota_A	Clostridia	Oscillospirales	Ruminococcaceae	Gemmiger	Gemmiger qucibialis	0.420106	0.998997	0.489545	0.983084	2.64351	2.16938	2.88208	0.620281	2.16974	0.236753	-2.54479	7.67673	0.382206
Otu00386	Bacteria	Bacillota_A	Clostridia	Lachnospirales	Lachnospiraceae	Enterocloster	Enterocloster aldenensis	0.647063	0.992233	0.602662	0.958025	-1.00284	-1.28903	-0.703262	0.742261	4.38127	0.142041	-3.49704	4.25692	0.432856
Otu00387	Bacteria	Bacteroidota	Bacteroidia	Bacteroidales	Bacteroidaceae	Phocaeicola	Phocaeicola dorei	0.737853	0.999892	0.772154	0.993739	-0.403078	-0.164624	-0.665893	-0.239109	4.4145	-0.0445941	-4.23184	3.92242	0.477
Otu00393	Bacteria	Bacillota_A	Clostridia	Lachnospirales	Lachnospiraceae	Lachnospira	Lachnospira sp000437735	0.629857	0.999859	0.642755	0.999344	0.019781	0.385512	-0.323361	-0.749227	3.93444	-0.165483	-4.87498	3.65604	0.404865
Otu00405	Bacteria	Bacillota_A	Clostridia	Lachnospirales	Lachnospiraceae	Lachnoclostridium_B	Lachnoclostridium_B ammoniilytica	0.76937	0.999995	0.801829	0.999565	0.0516323	0.205712	-0.0653533	-0.199605	4.55172	-0.0395244	-4.17868	3.69879	0.478333
Otu00407	Bacteria	Bacillota_A	Clostridia	Lachnospirales	Lachnospiraceae	Butyribacter	Butyribacter intestini	0.659822	0.997652	0.677771	0.98747	-1.07156	-0.807351	-1.28161	-0.472272	4.10165	-0.0908952	-4.73657	3.66199	0.450667
Otu00408	Bacteria	Bacillota_A	Clostridia	Oscillospirales	Butyricicoccaceae	Pseudobutyricicoccus	Pseudobutyricicoccus sp003477405	0.396412	0.998253	0.468472	0.967153	2.34676	1.97996	2.59103	0.661393	2.48344	0.214497	-2.38001	8.11458	0.375667
Otu00410	Bacteria	Bacillota_A	Clostridia	Lachnospirales	Lachnospiraceae	Agathobacter	Agathobacter rectalis	0.625648	0.998375	0.561675	0.976843	0.326859	-0.148154	0.812546	0.737822	4.04164	0.158969	-3.79074	4.93073	0.408864
Otu00413	Bacteria	Bacillota_A	Clostridia	Lachnospirales	Lachnospiraceae	Lachnospiraceae	Lachnospiraceae	0.369422	0.987961	0.288868	0.892116	1.05296	0.304279	1.77187	1.39983	3.1613	0.390642	-2.73808	6.25797	0.293236
Otu00417	Bacteria	Bacteroidota	Bacteroidia	Bacteroidales	Bacteroidaceae	Bacteroides	Bacteroides	0.762857	0.999857	0.77697	0.996094	-0.672949	-0.709029	-0.642847	-0.132023	4.41175	-0.0291685	-3.91207	3.85633	0.488171
Otu00418	Bacteria	Bacillota_C	Negativicutes	Acidaminococcales	Acidaminococcaceae	Phascolarctobacterium_A	Phascolarctobacterium_A succinatutens	0.666333	0.998984	0.689779	0.992659	-1.04097	-0.802717	-1.29582	-0.46685	4.09674	-0.0968296	-4.43213	3.60157	0.453
Otu00419	Bacteria	Bacillota_A	Clostridia	Lachnospirales	Anaerotignaceae	Anaerotignaceae	Anaerotignaceae	0.67584	1	0.461632	0.988731	4.44614	4.21332	4.6847	0.370701	1.30216	0.247338	-4.33033	4.60171	0.370667
Otu00420	Bacteria	Bacillota_A	Clostridia	Oscillospirales	Oscillospiraceae	Oscillospiraceae	Oscillospiraceae	0.399942	0.999622	0.554216	0.999405	2.35876	2.45313	2.1856	-1.11813	3.4229	-0.28213	-6.39551	2.39977	0.370333
Otu00422	Bacteria	Bacillota_A	Clostridia	Oscillospirales	Oscillospiraceae	Oscillospiraceae	Oscillospiraceae	0.536326	1	0.547675	0.999781	0.285097	0.870888	-0.150444	-1.42891	4.56288	-0.268935	-4.98546	3.4613	0.366878
Otu00424	Bacteria	Bacteroidota	Bacteroidia	Bacteroidales	Tannerellaceae	Parabacteroides	Parabacteroides timonensis	0.637205	0.992736	0.59642	0.959513	-1.07189	-1.37337	-0.749926	0.864256	4.4622	0.159051	-3.53582	4.44815	0.418667
Otu00432	Bacteria	Bacillota_A	Clostridia	Oscillospirales	Acutalibacteraceae	Ruminococcus_E	Ruminococcus_E intestinalis	0.57043	1	0.485225	1	1.40401	2.05242	0.934021	-1.01826	3.27886	-0.260291	-5.61181	4.22192	0.344885
Otu00434	Bacteria	Bacillota_A	Clostridia	Oscillospirales	Oscillospiraceae	Pseudoflavonifractor	Pseudoflavonifractor sp902362925	0.747742	1	0.765608	0.999339	0.729266	0.246342	1.2156	0.251365	4.73836	0.0448312	-3.82059	4.49745	0.476841
Otu00439	Bacteria	Bacillota_A	Clostridia	Oscillospirales	Ruminococcaceae	Faecalibacterium	Faecalibacterium prausnitzii_D	0.373396	0.997602	0.301106	0.997282	1.50695	2.29483	0.777887	-1.43042	2.88363	-0.409472	-6.13044	3.0111	0.284
Otu00440	Bacteria	Bacillota_A	Clostridia	Lachnospirales	Lachnospiraceae	Lachnospiraceae	Lachnospiraceae	0.142802	0.973767	0.148649	0.796585	1.59546	0.127876	2.23456	2.09563	3.16427	0.590704	-1.27489	8.6079	0.226333
Otu00441	Bacteria	Bacillota_A	Clostridia	Oscillospirales	Acutalibacteraceae	Acutalibacter	Acutalibacter timonensis	0.764198	0.999335	0.739249	0.991313	-0.652251	-0.64605	-0.658497	0.138158	4.48706	0.0273179	-3.82599	4.05747	0.486171
Otu00442	Bacteria	Bacillota_A	Clostridia	Lachnospirales	Lachnospiraceae	Eubacterium_G	Eubacterium_G sp000435815	0.408476	1	0.533141	0.999969	2.96135	3.17804	2.65781	-0.540555	1.85418	-0.220229	-7.18855	2.49692	0.37021
Otu00445	Bacteria	Bacillota_A	Clostridia	Oscillospirales	Ruminococcaceae	Faecalibacterium	Faecalibacterium	0.540474	0.997163	0.429249	0.964073	0.617303	-0.101152	1.90585	1.38334	4.50004	0.266223	-3.38734	5.21818	0.352667
Otu00446	Bacteria	Bacillota	Bacilli	Lactobacillales	Streptococcaceae	Lactococcus	Lactococcus lactis	0.401315	0.990988	0.301227	0.91443	0.789928	-0.16613	1.65052	1.51353	3.67605	0.353068	-2.76615	6.25037	0.302233
Otu00450	Bacteria	Actinomycetota	Coriobacteriia	Coriobacteriales	UMGS124	UMGS124	UMGS124	0.568149	0.99949	0.58308	0.986712	2.02075	1.75054	2.2445	0.430701	2.39968	0.1552	-2.70665	5.02975	0.417333
Otu00451	Bacteria	Bacillota_A	Clostridia	Oscillospirales	Acutalibacteraceae	Avimonas	Avimonas	0.58893	1	0.601152	0.998503	2.39973	2.09355	2.65602	0.54235	2.90396	0.160361	-2.72249	5.22026	0.424192
Otu00455	Bacteria	Bacillota_A	Clostridia	Christensenellales	Aristaeellaceae	Aristaeella	Aristaeella	0.745974	0.999449	0.717225	0.991599	-0.0404775	-0.160284	0.0890722	0.222507	4.13468	0.0468	-3.93814	4.0685	0.473333
Otu00456	Bacteria	Actinomycetota	Coriobacteriia	Coriobacteriales	Eggerthellaceae	Adlercreutzia	Adlercreutzia equolifaciens	0.75427	0.999901	0.73076	0.994182	0.648261	0.610112	0.698384	0.257971	3.95926	0.0574105	-4.15996	4.13182	0.470667
Otu00457	Bacteria	Bacillota_I	Bacilli_A	Erysipelotrichales	Erysipelotrichaceae	Clostridium_AQ	Clostridium_AQ innocuum	0.645103	0.995633	0.604539	0.961222	-0.983551	-1.27037	-0.6689	0.643034	4.20687	0.130993	-3.79964	4.87758	0.429857
Otu00458	Bacteria	Bacillota	Bacilli	Lactobacillales	Streptococcaceae	Streptococcus	Streptococcus	0.51675	0.984922	0.442294	0.920298	-0.723327	-1.35953	0.109994	1.3777	4.26259	0.275764	-3.08333	5.24373	0.356333
Otu00461	Bacteria	Bacillota_A	Clostridia	Oscillospirales	Ruminococcaceae	Faecalibacterium	Faecalibacterium prausnitzii_D	0.676625	1	0.701963	0.999576	0.592503	0.916644	0.241405	-0.563211	4.37172	-0.108814	-4.47632	3.56101	0.435
Otu00463	Bacteria	Bacillota_A	Clostridia	Christensenellales	QALW01	Neochristensenella	Neochristensenella gallicola	0.164628	1	0.192037	0.999842	4.09928	4.60465	3.53966	-1.18634	2.0512	-0.489486	-10.2308	1.20724	0.240253
Otu00465	Bacteria	Bacillota_A	Clostridia	Oscillospirales	Oscillospiraceae	CAG-170	CAG-170 sp900549635	0.674683	0.995092	0.633037	0.967037	-1.03546	-1.26447	-0.781665	0.415262	4.13755	0.0905375	-3.8762	4.57325	0.452667
Otu00467	Bacteria	Bacteroidota	Bacteroidia	Bacteroidales	Rikenellaceae	Alistipes_A	Alistipes_A hominis	0.247812	0.99982	0.370693	0.998499	3.27306	3.52037	2.94337	-0.988503	2.1564	-0.390833	-7.68206	1.69414	0.310563
Otu00469	Bacteria	Bacillota_A	Clostridia	Oscillospirales	Oscillospiraceae	Pseudoscilispira	Pseudoscilispira	0.638731	0.999913	0.527396	0.989481	1.43567	0.787882	2.02907	0.861041	3.59636	0.192544	-3.78873	5.23209	0.383872
Otu00471	Bacteria	Bacillota_A	Clostridia	Clostridia	Clostridia	Clostridia	Clostridia	0.737482	1	0.65334	0.999893	2.80876	3.08629	2.5644	-0.413044	2.67472	-0.1202	-6.096	5.62319	0.410863
Otu00474	Bacteria	Bacillota_A	Clostridia	Lachnospirales	Lachnospiraceae	Suilimivivens	Suilimivivens aceti	0.67826	0.995073	0.65126	0.967771	-1.0877	-1.30026	-0.872931	0.421854	4.15215	0.0898921	-3.85357	4.31061	0.453333
Otu00476	Bacteria	Bacillota_A	Clostridia	Lachnospirales	Lachnospiraceae	Lachnospiraceae	Lachnospiraceae	0.639442	0.992406	0.606398	0.957006	-1.00816	-1.28583	-0.719542	0.758337	4.28398	0.149215	-3.30734	4.60895	0.426
Otu00477	Bacteria	Bacillota_A	Clostridia	Lachnospirales	Anaerotignaceae	Fimicola	Fimicola cottocaccae	0.343532	0.999391	0.323292	0.99719	0.307614	1.30886	-0.681606	-1.9813	4.04693	-0.436132	-6.22685	2.47167	0.284667
Otu00479	Bacteria	Bacteroidota	Bacteroidia	Bacteroidales	Rikenellaceae	Alistipes_A	Alistipes_A ihumii	0.318012	1	0.217229	0.99955	2.3581	3.12527	1.47465	-1.70964	3.09864	-0.437854	-7.6414	2.85834	0.250333
Otu00480	Bacteria	Bacillota_C	Negativicutes	Acidaminococcales	Acidaminococcaceae	Phascolarctobacterium	Phascolarctobacterium faecium	0.714245	1	0.639593	0.995306	1.29848	0.879591	1.69987	0.56512	3.54276	0.120301	-4.13873	4.5522	0.43019
Otu00490	Bacteria	Bacillota_A	Clostridia	Lachnospirales	Lachnospiraceae	Schaedlerella	Schaedlerella hominis	0.717291	0.999694	0.752686	0.994311	-0.494149	-0.303841	-0.675114	-0.219601	4.09213	-0.0445748	-4.47581	3.92447	0.474508
Otu00493	Bacteria	Bacillota_A	Clostridia	Lachnospirales	Lachnospiraceae	Blautia_A	Blautia_A acetigignens	0.509359	0.997671	0.506784	0.996705	-0.74983	-0.0437091	-1.35642	-1.42422	4.25832	-0.289896	-5.15203	3.13392	0.351667
Otu00496	Bacteria	Bacillota_A	Clostridia	Oscillospirales	Acutalibacteraceae	Acutalibacteraceae	Acutalibacteraceae	0.515962	0.9819	0.45911	0.919215	-0.687195	-1.31558	0.126698	1.34697	4.16994	0.267606	-3.11243	4.9654	0.366211
Otu00506	Bacteria	Bacillota_A	Clostridia	Oscillospirales	Ruminococcaceae	Ruminococcaceae	Ruminococcaceae	0.639276	1	0.666745	0.999132	-0.107296	0.329079	-0.623424	-0.767568	4.15652	-0.151815	-4.66966	3.49916	0.421
Otu00514	Bacteria	Bacillota_A	Clostridia	Oscillospirales	Ruminococcaceae	Massilioclostridium	Massilioclostridium facile	0.63406	1	0.675857	0.999477	1.31868	1.54722	1.11508	-0.524773	3.0259	-0.134279	-5.66347	3.63234	0.423859
Otu00516	Bacteria	Bacillota_A	Clostridia	Oscillospirales	Acutalibacteraceae	Avimonas	Avimonas sp012839705	0.645138	1	0.479437	1	3.2135	3.56225	2.92456	-0.653807	2.29252	-0.196161	-7.26725	5.57576	0.346551
Otu00517	Bacteria	Bacillota_A	Clostridia	Lachnospirales	Lachnospiraceae	Dorea_D	Dorea_D hominis	0.582641	1	0.581584	0.999657	0.295269	0.866495	-0.206329	-0.988053	4.00667	-0.205001	-5.09872	3.37433	0.381873
Otu00519	Bacteria	Bacteroidota	Bacteroidia	Bacteroidales	Marinifilaceae	Butyricimonas	Butyricimonas	0.627455	0.999256	0.646316	0.994886	-1.05264	-0.693715	-1.35971	-0.721355	4.2812	-0.147988	-4.43042	3.50341	0.41986
Otu00524	Bacteria	Bacillota_A	Clostridia	Oscillospirales	Oscillospiraceae	Dysosmobacter	Dysosmobacter faecalis	0.790508	0.999247	0.739626	0.992815	3.39956	3.36915	3.43349	0.061091	1.34323	0.0391984	-3.44763	3.6119	0.481506
Otu00525	Bacteria	Actinomycetota	Coriobacteriia	Coriobacteriales	QAMH01	QAMH01	QAMH01 sp900544245	0.420285	1	0.448727	1	2.17953	2.74425	1.21968	-1.23626	3.74326	-0.293757	-6.40894	3.13424	0.340553
Otu00528	Bacteria	Bacillota_A	Clostridia	Lachnospirales	Lachnospiraceae	Scatomonas	Scatomonas hejianensis	0.748756	0.999589	0.714613	0.993643	-0.0459158	-0.144397	0.0660771	0.354134	4.45795	0.0676978	-3.89631	3.77519	0.46951
Otu00533	Bacteria	Verrucomicrobiota	Verrucomicrobiae	Opitutales	CAG-312	Merdousia	Merdousia sp944391135	0.638839	0.999463	0.648232	0.996541	-1.02705	-0.651366	-1.36995	-0.715591	4.32026	-0.140325	-4.34826	3.54204	0.427
Otu00541	Bacteria	Bacillota_A	Clostridia	TANB77	CAG-508	CAG-269	CAG-269 sp003525075	0.758824	1	0.78676	0.999942	0.732422	0.872165	0.616534	-0.241282	4.19407	-0.0529754	-4.64829	4.00198	0.467333
Otu00545	Bacteria	Bacillota_A	Clostridia	Lachnospirales	Lachnospiraceae	Enterocloster	Enterocloster sp001517625	0.577512	1	0.637805	1	1.02834	1.50264	0.219648	-0.883826	4.30481	-0.183807	-5.28092	3.31581	0.396333
Otu00548	Bacteria	Bacillota_A	Clostridia	TANB77	CAG-508	CAG-508	CAG-508	0.750408	0.999708	0.755197	0.994277	0.258534	0.130006	0.329403	0.026861	3.88274	0.00751077	-4.07467	4.48284	0.495835
Otu00552	Bacteria	Desulfobacterota	Desulfovibrionia	Desulfovibrionales	Desulfovibrionaceae	Desulfovibrionaceae	Desulfovibrionaceae	0.635425	0.995377	0.584387	0.966735	-0.464694	-0.802187	-0.0623341	0.790885	4.256	0.156484	-3.59563	4.76724	0.416195
Otu00556	Bacteria	Bacillota_A	Clostridia	Christensenellales	Christensenellaceae	Guopingia	Guopingia tenuis	0.530337	1	0.465353	0.999576	1.24156	1.95753	0.588422	-1.19196	3.76691	-0.270395	-6.09468	3.81731	0.335222
Otu00557	Bacteria	Bacillota_A	Clostridia	Lachnospirales	Lachnospiraceae	Agathobacter	Agathobacter rectalis	0.529264	0.998253	0.53516	0.998835	-0.724023	-0.0872407	-1.36167	-1.2696	4.16636	-0.271722	-4.97295	3.08943	0.376208
Otu00560	Bacteria	Actinomycetota	Coriobacteriia	Coriobacteriales	Coriobacteriaceae	Collinsella	Collinsella	0.733568	0.999426	0.696727	0.991999	-0.00124404	-0.103027	0.123078	0.342217	4.21165	0.0638481	-3.71698	4.37557	0.457847
Otu00561	Bacteria	Actinomycetota	Coriobacteriia	Coriobacteriales	Eggerthellaceae	Eggerthellaceae	Eggerthellaceae	0.420267	0.992863	0.356123	0.939365	0.299321	-0.70162	1.21746	1.69138	4.03308	0.348141	-2.96201	5.50515	0.321333
Otu00569	Bacteria	Bacillota_A	Clostridia	Lachnospirales	Lachnospiraceae	Enterocloster	Enterocloster asparagiformis	0.548492	0.989179	0.487974	0.93928	-0.739021	-1.30081	-0.112433	1.13956	4.06521	0.243644	-3.55851	5.4417	0.376333
Otu00592	Bacteria	Bacillota_B	Dehalobacteriia	Dehalobacteriia	Dehalobacteriia	Dehalobacteriia	Dehalobacteriia	0.621534	1	0.669955	1	0.819274	1.28377	0.168748	-0.828211	4.58927	-0.16271	-4.46015	3.09544	0.414
Otu00593	Bacteria	Bacillota_A	Clostridia	Oscillospirales	Ruminococcaceae	Bittarella	Bittarella massiliensis	0.216699	0.976088	0.227615	0.815534	1.75823	1.03162	2.20602	1.1975	2.21335	0.461878	-1.54469	8.60058	0.259333
Otu00594	Bacteria	Bacillota_A	Clostridia	Oscillospirales	Oscillospiraceae	Dysosmobacter	Dysosmobacter sp000436875	0.670349	0.99924	0.687084	0.993427	-1.053	-0.80137	-1.29832	-0.456969	4.13135	-0.0945553	-4.23934	3.39088	0.443519
Otu00595	Bacteria	Bacteroidota	Bacteroidia	Bacteroidales	Bacteroidaceae	Alloprevotella	Alloprevotella timonensis	0.531147	0.99753	0.535186	0.997462	-0.705901	-0.0801389	-1.2593	-1.24002	4.25573	-0.242948	-5.24099	3.02019	0.37021
Otu00596	Bacteria	Bacillota_A	Clostridia	Oscillospirales	Acutalibacteraceae	Acutalibacteraceae	Acutalibacteraceae	0.441572	0.999717	0.53353	0.980231	2.64024	2.29199	2.82573	0.509187	2.055	0.193945	-2.72308	6.93764	0.390536
Otu00601	Bacteria	Bacillota_A	Clostridia	Lachnospirales	Lachnospiraceae	Alitiscatomonas	Alitiscatomonas	0.726121	0.999878	0.758619	0.997502	-0.751781	-0.687925	-0.804434	-0.307791	4.31233	-0.059954	-4.02659	4.12023	0.466333
Otu00604	Bacteria	Bacteroidota	Bacteroidia	Bacteroidales	Bacteroidaceae	Bacteroides	Bacteroides cellulosilyticus	0.536126	0.999554	0.545247	0.997914	-0.750115	-0.105616	-1.30708	-1.10196	4.07996	-0.229888	-4.95075	3.01748	0.376208
Otu00610	Bacteria	Bacillota_A	Clostridia	Lachnospirales	Lachnospiraceae	Lachnospiraceae	Lachnospiraceae	0.631244	0.998615	0.653682	0.994576	-0.985668	-0.679875	-1.2684	-0.687354	4.16962	-0.139459	-4.58086	3.73291	0.426667
Otu00612	Bacteria	Bacillota_A	Clostridia	Oscillospirales	Ruminococcaceae	Faecalibacterium	Faecalibacterium prausnitzii_I	0.608524	1	0.438199	0.999864	2.57215	3.16722	2.15505	-0.865454	2.78825	-0.245676	-5.99777	4.58187	0.337667
Otu00616	Bacteria	Bacillota_A	Clostridia	Christensenellales	Aristaeellaceae	UBA11524	UBA11524 sp000437595	0.730649	0.997355	0.747842	0.98127	-0.763619	-0.705035	-0.829573	-0.123782	4.04818	-0.0259951	-4.64465	4.16708	0.485
Otu00618	Bacteria	Bacillota_C	Negativicutes	Veillonellales	Megasphaeraceae	Megasphaera	Megasphaera sp001546855	0.785625	1	0.788773	0.999367	2.89287	2.8823	2.9303	0.0528624	2.03909	0.0232492	-4.37041	3.78635	0.489
Otu00619	Bacteria	Bacillota_A	Clostridia	Lachnospirales	Lachnospiraceae	Agathobacter	Agathobacter rectalis	0.65898	0.994974	0.609974	0.961822	-1.02569	-1.37474	-0.67033	0.712399	4.30827	0.144365	-4.06076	4.48109	0.424858
Otu00625	Bacteria	Bacteroidota	Bacteroidia	Bacteroidales	Tannerellaceae	Parabacteroides	Parabacteroides distasonis	0.643866	0.999894	0.65892	0.997545	-1.05073	-0.742412	-1.33471	-0.640795	4.28641	-0.120705	-4.37141	3.74336	0.438
Otu00626	Bacteria	Bacillota_A	Clostridia	Lachnospirales	Anaerotignaceae	Anaerotignum	Anaerotignum sp001304995	0.646256	0.998803	0.503924	0.981713	2.38604	2.15657	2.66589	0.627751	2.59854	0.183008	-4.50111	5.65207	0.383667
Otu00635	Bacteria	Verrucomicrobiota	Lentisphaeria	Victivallales	Victivallaceae	Victivallis	Victivallis vadensis	0.584125	0.988776	0.521052	0.937917	-0.732082	-1.24265	-0.184214	1.03299	4.10281	0.219572	-3.37833	5.42781	0.387871
Otu00639	Bacteria	Actinomycetota	Actinomycetes	Actinomycetales	Actinomycetaceae	Actinomyces	Actinomyces oris	0.74385	0.998232	0.717219	0.98067	-0.775555	-0.831079	-0.732097	0.133847	4.19642	0.0305404	-4.36238	4.00961	0.483505
Otu00641	Bacteria	Bacillota	Bacilli	Lactobacillales	Lactobacillaceae	Weissella	Weissella cibaria	0.738875	0.99852	0.713366	0.984543	-0.781875	-0.85045	-0.714329	0.173916	4.24384	0.035536	-4.05207	4.13356	0.480506
Otu00643	Bacteria	Bacillota_A	Clostridia	Oscillospirales	Oscillospiraceae	Lawsonibacter	Lawsonibacter	0.28743	1	0.716387	1	2.99608	3.0415	2.61846	-0.604062	3.24065	-0.192256	-12.1875	2.3614	0.425
Otu00644	Bacteria	Bacillota	Bacilli	Staphylococcales	Gemellaceae	Gemella	Gemella morbillorum	0.753791	0.999911	0.727253	0.994033	0.690792	0.626146	0.765077	0.241818	3.91422	0.0530085	-3.92738	4.15017	0.467178
Otu00645	Bacteria	Bacillota_A	Clostridia	Peptostreptococcales	Anaerovoracaceae	Anaerovoracaceae	Anaerovoracaceae	0.676925	0.994492	0.639652	0.964466	-1.04783	-1.27761	-0.806178	0.460988	4.11437	0.0916938	-3.63029	4.5304	0.447667
Otu00648	Bacteria	Bacillota_A	Clostridia	Lachnospirales	Lachnospiraceae	Agathobacter	Agathobacter rectalis	0.46091	0.999863	0.439526	0.999698	0.247553	1.55893	-0.679016	-1.7317	4.55661	-0.326678	-5.30043	3.12264	0.328667
Otu00649	Bacteria	Bacillota_A	Clostridia	Lachnospirales	Lachnospiraceae	Alitiscatomonas	Alitiscatomonas sp900541255	0.667575	0.998451	0.687277	0.993481	-1.08466	-0.80868	-1.32092	-0.495378	4.20873	-0.0991123	-4.50911	3.57045	0.45
Otu00650	Bacteria	Bacillota	Bacilli	Lactobacillales	Aerococcaceae	Granulicatella	Granulicatella adiacens	0.802045	1	0.771623	0.998282	0.908095	0.968687	0.802622	0.125395	4.21081	0.024447	-4.26201	4.3434	0.486
Otu00651	Bacteria	Bacteroidota	Bacteroidia	Bacteroidales	Bacteroidaceae	Alloprevotella	Alloprevotella timonensis	0.593016	1	0.604048	1	0.509355	1.00347	0.0357679	-1.10318	4.62091	-0.212677	-4.57259	3.26393	0.388204
Otu00663	Bacteria	Bacillota_A	Clostridia	Oscillospirales	Ruminococcaceae	Ruminococcaceae	Ruminococcaceae	0.291533	0.999857	0.280855	0.997149	0.387951	1.57048	-0.734081	-2.39862	4.39045	-0.474843	-5.85039	2.32105	0.268
Otu00664	Bacteria	Bacillota_A	Clostridia	Oscillospirales	Ruminococcaceae	Faecalibacterium	Faecalibacterium	0.743058	0.999818	0.728028	0.994671	0.145849	-0.0721872	0.324202	0.134102	3.96415	0.026489	-3.91656	4.38545	0.485333
Otu00666	Bacteria	Bacillota_A	Clostridia	Tissierellales	Peptoniphilaceae	Parvimonas	Parvimonas micra	0.77705	0.999695	0.758002	0.994142	-0.0740957	-0.0846824	-0.0570144	0.0107472	4.37568	0.00215926	-3.82352	4.01797	0.499167
Otu00668	Bacteria	Bacillota_A	Clostridia	Oscillospirales	Butyricicoccaceae	Butyricicoccus	Butyricicoccus sp900604335	0.746847	0.999906	0.701942	0.996078	0.978129	0.749549	1.24693	0.297541	4.079	0.0654387	-4.17007	4.62771	0.460333
Otu00669	Bacteria	Bacillota_A	Clostridia	Oscillospirales	Acutalibacteraceae	Hominenteromicrobium	Hominenteromicrobium mulieris	0.641879	0.994397	0.591258	0.969386	-0.417437	-0.745401	0.0239205	0.797134	4.0914	0.168854	-4.10341	4.73272	0.413
Otu00671	Bacteria	Bacillota_A	Clostridia	Oscillospirales	Ruminococcaceae	Merdimmobilis	Merdimmobilis hominis	0.158736	0.938555	0.07421	0.652421	1.39511	-0.102556	2.54721	2.4442	3.27668	0.671363	-2.03929	8.42721	0.173609
Otu00674	Bacteria	Bacillota_A	Clostridia	Oscillospirales	Oscillospiraceae	Oscillibacter	Oscillibacter ruminantium	0.472871	0.998946	0.464071	0.998505	-0.133906	0.714013	-0.820083	-1.46024	4.00904	-0.31367	-5.47877	3.31224	0.335333
Otu00675	Bacteria	Bacteroidota	Bacteroidia	Bacteroidales	Rikenellaceae	Alistipes	Alistipes provencensis	0.764176	1	0.77592	1	0.797086	0.819549	0.785862	-0.438471	4.33536	-0.0803144	-4.60337	4.01059	0.457
Otu00683	Bacteria	Bacillota_A	Clostridia	Oscillospirales	Ruminococcaceae	Ruminococcaceae	Ruminococcaceae	0.633591	0.993203	0.596121	0.960584	-1.04523	-1.33879	-0.680254	0.765337	4.34094	0.148891	-3.62471	4.76449	0.423667
Otu00684	Bacteria	Bacillota_A	Clostridia	Oscillospirales	Oscillospiraceae	UMGS1202	UMGS1202 sp900549565	0.75442	0.999252	0.740491	0.985171	-0.819835	-0.836376	-0.805096	-0.0738681	4.18049	-0.0137986	-3.81574	3.87252	0.492169
Otu00685	Bacteria	Bacillota_A	Clostridia	Clostridia	Clostridia	Clostridia	Clostridia	0.777436	0.999682	0.758318	0.992843	-0.109192	-0.145362	-0.0844025	0.0501573	4.08062	0.0112676	-4.08734	4.34346	0.493333
Otu00687	Bacteria	Bacillota_A	Clostridia	Oscillospirales	Ruminococcaceae	Faecalibacterium	Faecalibacterium hattorii	0.658448	0.998948	0.679236	0.991323	-1.08796	-0.791996	-1.38786	-0.499057	4.17865	-0.0974724	-4.58213	3.50247	0.445667
Otu00688	Bacteria	Bacillota_C	Negativicutes	Acidaminococcales	Acidaminococcaceae	Phascolarctobacterium	Phascolarctobacterium faecium	0.668087	0.99945	0.685853	0.993656	-1.11319	-0.861496	-1.38869	-0.469439	4.14138	-0.0960127	-4.42683	3.86352	0.443333
Otu00692	Bacteria	Actinomycetota	Coriobacteriia	Coriobacteriales	Eggerthellaceae	Gordonibacter	Gordonibacter pamelaeae	0.762698	1	0.784732	0.999285	0.67857	0.935583	0.44631	-0.286537	3.97686	-0.0617766	-4.75456	4.19572	0.463333
Otu00695	Bacteria	Bacteroidota	Bacteroidia	Bacteroidales	Bacteroidaceae	Bacteroidaceae	Bacteroidaceae	0.636283	0.992141	0.597658	0.959097	-0.984819	-1.29421	-0.64016	0.720636	4.16156	0.139948	-3.60504	4.59918	0.423667
Otu00698	Bacteria	Bacillota_A	Clostridia	Lachnospirales	Lachnospiraceae	Lachnospiraceae	Lachnospiraceae	0.357139	0.980526	0.230643	0.859165	0.634675	-0.294003	1.77079	1.89917	3.7368	0.444736	-3.13697	6.84093	0.271576
Otu00702	Bacteria	Bacteria	Bacteria	Bacteria	Bacteria	Bacteria	Bacteria	0.722325	0.998848	0.683662	0.983934	-0.156539	-0.282362	-0.0365436	0.303655	4.04706	0.0670963	-4.09678	4.41543	0.462846
Otu00704	Bacteria	Bacillota_A	Clostridia	Oscillospirales	Oscillospiraceae	Vescimonas	Vescimonas coprocola	0.633301	1	0.651647	0.999901	1.40725	1.66161	1.14382	-0.81717	4.08398	-0.16929	-4.88072	3.48786	0.40953
Otu00705	Bacteria	Bacillota_A	Clostridia	Oscillospirales	Oscillospiraceae	Vescimonas	Vescimonas	0.337462	0.980092	0.244714	0.869052	0.49106	-0.688773	1.57212	1.91985	3.83243	0.435309	-2.74412	6.65628	0.274
Otu00711	Bacteria	Bacteroidota	Bacteroidia	Bacteroidales	Bacteroidaceae	Bacteroides	Bacteroides xylanisolvens	0.74316	0.997934	0.717266	0.980012	-0.763934	-0.793704	-0.716244	0.18855	4.22121	0.0377471	-4.05981	4.21637	0.477667
Otu00714	Bacteria	Bacteria	Bacteria	Bacteria	Bacteria	Bacteria	Bacteria	0.718709	0.997036	0.706346	0.979095	-0.769312	-0.807525	-0.720231	0.322053	4.33444	0.0609211	-3.87365	4.12547	0.470667
Otu00718	Bacteria	Bacillota_A	Clostridia	Oscillospirales	Acutalibacteraceae	Fimenecus	Fimenecus sp000432435	0.493933	1	0.515907	0.999987	0.737452	1.61078	-0.136331	-1.36978	4.13644	-0.284543	-5.45219	3.06609	0.368211
Otu00719	Bacteria	Bacillota_A	Clostridia	Lachnospirales	Lachnospiraceae	Mediterraneibacter_A	Mediterraneibacter_A butyricigenes	0.522181	1	0.514602	0.999303	0.84374	1.41452	0.289804	-1.07525	3.58737	-0.262225	-5.30733	3.55066	0.358
Otu00723	Bacteria	Bacillota_A	Clostridia	Lachnospirales	Lachnospiraceae	Muricomes	Muricomes contortus_B	0.595149	0.997507	0.554201	0.971615	-0.166717	-0.656164	0.277732	0.811311	4.01881	0.183524	-3.35173	4.88954	0.407
Otu00724	Bacteria	Bacillota_A	Clostridia	Oscillospirales	Oscillospiraceae	Vescimonas	Vescimonas sp000435555	0.65153	0.999859	0.676963	0.996325	-1.07672	-0.804815	-1.34247	-0.502838	4.19582	-0.10554	-4.46636	3.76445	0.444
Otu00725	Bacteria	Bacillota_A	Clostridia	Lachnospirales	Bianqueaceae	Bianquea	Bianquea renquensis	0.751465	1	0.845195	0.999708	1.92164	1.90593	1.93772	-0.08672	3.22576	-0.0242914	-4.89024	4.22053	0.485667
Otu00727	Bacteria	Bacteroidota	Bacteroidia	Bacteroidales	Bacteroidaceae	Phocaeicola	Phocaeicola sp959599425	0.661212	0.999739	0.679649	0.999066	-0.350967	0.0799771	-0.757607	-0.689048	4.27604	-0.132159	-4.48754	3.84572	0.426191
Otu00731	Bacteria	Bacillota_A	Clostridia	TANB77	CAG-508	CAG-492	CAG-492 sp000434335	0.505477	1	0.458089	0.999994	1.85863	2.66336	0.821691	-1.36822	4.2845	-0.282331	-6.17446	3.42465	0.343667
Otu00734	Bacteria	Bacillota_A	Clostridia	Oscillospirales	Ruminococcaceae	Faecalibacterium	Faecalibacterium prausnitzii_E	0.623289	1	0.687145	0.999861	0.855757	1.21976	0.274399	-0.662054	4.24654	-0.146989	-4.95148	3.64317	0.431333
Otu00736	Bacteria	Actinomycetota	Actinomycetes	Actinomycetales	Actinomycetaceae	Actinomyces	Actinomyces vulturis	0.516037	0.999341	0.517639	0.998151	-0.725715	-0.0546175	-1.32573	-1.34218	4.34006	-0.267585	-5.01241	2.9537	0.365
Otu00742	Bacteria	Actinomycetota	Actinomycetes	Actinomycetales	Bifidobacteriaceae	Bifidobacterium	Bifidobacterium adolescentis	0.745487	0.999609	0.781013	0.995016	-0.73913	-0.742795	-0.737073	-0.140842	4.58451	-0.0279462	-3.88004	3.72943	0.485667
Otu00745	Bacteria	Bacillota_A	Clostridia	Oscillospirales	Oscillospiraceae	Oscillospiraceae	Oscillospiraceae	0.675622	0.999783	0.649751	0.993308	1.35324	1.03244	1.63356	0.469718	3.81326	0.107708	-3.91841	5.37961	0.433667
Otu00751	Bacteria	Bacillota	Bacilli	Lactobacillales	Lactobacillaceae	Lactiplantibacillus	Lactiplantibacillus pentosus	0.627407	0.992887	0.585076	0.951428	-0.952169	-1.27259	-0.603557	0.805197	4.33538	0.14799	-3.7201	4.5143	0.421667
Otu00753	Bacteria	Bacillota_A	Clostridia	Oscillospirales	Ruminococcaceae	Gemmiger	Gemmiger formicilis	0.724865	0.999997	0.753615	0.995135	-0.712291	-0.629046	-0.776104	-0.273273	4.41474	-0.0564356	-3.84914	3.96368	0.465845
Otu00769	Bacteria	Bacillota_A	Clostridia	Oscillospirales	Acutalibacteraceae	Fimenecus	Fimenecus sp000432435	0.753179	0.999947	0.790058	0.996909	-0.0287347	0.0613437	-0.137854	-0.123347	4.26006	-0.0229453	-4.30002	4.00898	0.485838
Otu00778	Bacteria	Bacillota_A	Clostridia	Oscillospirales	Ruminococcaceae	Youxingia	Youxingia wuxianensis	0.602634	0.999414	0.463645	0.985017	1.42931	0.800481	2.36384	1.04428	3.70568	0.238885	-4.24586	5.37584	0.378
Otu00781	Bacteria	Bacteroidota	Bacteroidia	Bacteroidales	Bacteroidaceae	Alloprevotella	Alloprevotella timonensis	0.422957	0.999873	0.427333	0.99927	0.154951	0.872589	-0.710093	-1.59382	3.92786	-0.346034	-5.46176	2.6644	0.327
Otu00785	Bacteria	Bacillota_I	Bacilli_A	Erysipelotrichales	Erysipelotrichaceae	Holdemania	Holdemania massiliensis	0.598807	0.99769	0.55224	0.979642	0.258315	-0.0938653	0.638931	0.891649	4.22932	0.178478	-3.43755	4.85295	0.400533
Otu00786	Bacteria	Bacillota_A	Clostridia	Oscillospirales	Ruminococcaceae	Pygmaiobacter	Pygmaiobacter hominis	0.556583	1	0.632775	1	1.24837	2.0697	0.146661	-1.06478	4.76618	-0.205299	-5.40106	3.16429	0.404333
Otu00789	Bacteria	Bacteroidota	Bacteroidia	Bacteroidales	Bacteroidaceae	Prevotella	Prevotella corporis	0.649287	0.991355	0.612613	0.956061	-1.04813	-1.32643	-0.764438	0.54717	4.13835	0.113179	-3.64203	4.56105	0.439
Otu00792	Bacteria	Bacteroidota	Bacteroidia	Bacteroidales	Bacteroidaceae	Phocaeicola	Phocaeicola sp959599425	0.437185	0.999206	0.424323	0.997756	-0.0769342	0.861902	-0.786634	-1.6279	4.0404	-0.347077	-5.87715	2.97445	0.321667
Otu00794	Bacteria	Bacillota_A	Clostridia	Oscillospirales	Oscillospiraceae	Oscillibacter	Oscillibacter ruminantium	0.773742	0.998589	0.753545	0.993805	-0.0812689	-0.111955	-0.0434058	0.148049	4.30669	0.0275203	-3.84663	4.11605	0.484333
Otu00797	Bacteria	Bacillota_A	Clostridia	Oscillospirales	Oscillospiraceae	Lawsonibacter	Lawsonibacter sp900066825	0.157711	0.99417	0.119253	0.988971	0.903199	2.32726	-0.698942	-2.76403	3.63413	-0.711733	-7.34083	1.8275	0.177667
Otu00799	Bacteria	Bacillota_A	Clostridia	Oscillospirales	Ruminococcaceae	Faecalibacterium	Faecalibacterium	0.666533	0.999114	0.678264	0.99146	-1.09075	-0.817834	-1.36571	-0.480935	4.18698	-0.0892845	-4.50362	3.63656	0.450333
Otu00801	Bacteria	Bacteroidota	Bacteroidia	Bacteroidales	Bacteroidaceae	Bacteroides	Bacteroides nordii	0.671381	0.999835	0.69161	0.996196	-1.08459	-0.875417	-1.30221	-0.496549	4.13623	-0.0975943	-4.36967	3.83833	0.445851
Otu00802	Bacteria	Actinomycetota	Coriobacteriia	Coriobacteriales	Eggerthellaceae	Slackia	Slackia isoflavoniconvertens	0.757338	0.998243	0.739734	0.983848	-0.811242	-0.836947	-0.79137	0.0622093	4.14238	0.0122818	-4.21882	3.81416	0.494
Otu00803	Bacteria	Bacillota_A	Clostridia	Lachnospirales	Lachnospiraceae	Eubacterium_F	Eubacterium_F sp000433735	0.43337	0.992098	0.363838	0.931174	1.17153	0.58367	1.75656	1.1952	3.26674	0.318757	-2.99792	6.94086	0.321226
Otu00816	Bacteria	Bacillota_A	Clostridia	Oscillospirales	Oscillospiraceae	Oscillospiraceae	Oscillospiraceae	0.580068	1	0.58095	0.998719	1.33824	0.169132	2.05952	1.12232	4.72948	0.210808	-3.56811	5.69528	0.414195
Otu00820	Bacteria	Bacillota_A	Clostridia	Oscillospirales	Acutalibacteraceae	Fimenecus	Fimenecus sp000432435	0.135676	0.936022	0.109329	0.684786	1.4971	0.31921	2.39382	1.95675	2.71079	0.651226	-1.41917	7.81085	0.184938
Otu00822	Bacteria	Bacillota	Bacilli	Lactobacillales	Streptococcaceae	Streptococcus	Streptococcus	0.690456	0.993172	0.645266	0.961973	-1.06244	-1.28697	-0.833474	0.411132	4.25439	0.0808307	-3.73274	4.46441	0.450333
Otu00826	Bacteria	Bacillota_A	Clostridia	Oscillospirales	Ruminococcaceae	Harryflintia	Harryflintia acetispora	0.58787	1	0.624035	0.999942	1.81609	2.03406	1.59609	-0.589884	2.94377	-0.162173	-6.12327	3.63715	0.405198
Otu00827	Bacteria	Bacillota_A	Clostridia	Oscillospirales	Oscillospiraceae	CAG-170	CAG-170 sp900549635	0.771124	0.999005	0.75939	0.992407	-0.755714	-0.776921	-0.741015	-0.000239604	4.46941	-1.92564e-05	-3.78297	3.98375	0.5
Otu00833	Bacteria	Bacillota_A	Clostridia	Oscillospirales	Oscillospiraceae	Oscillospiraceae	Oscillospiraceae	0.636798	0.993923	0.600342	0.960326	-0.983573	-1.26836	-0.685822	0.71733	4.34333	0.151009	-3.24231	4.2939	0.425858
Otu00834	Bacteria	Bacteroidota	Bacteroidia	Bacteroidales	Bacteroidaceae	Phocaeicola	Phocaeicola vulgatus	0.618869	0.99396	0.584348	0.958362	-1.01334	-1.28996	-0.660392	0.833415	4.50181	0.170298	-3.38758	4.21867	0.413862
Otu00835	Bacteria	Bacteroidota	Bacteroidia	Bacteroidales	Bacteroidaceae	Prevotella	Prevotella	0.772717	0.999748	0.730439	0.995729	1.88828	1.80274	1.98421	0.223284	3.59099	0.0495168	-4.82509	5.22724	0.463667
Otu00842	Bacteria	Bacillota_A	Clostridia	Clostridiales	Clostridiaceae	Clostridium	Clostridium lentum	0.546651	0.99695	0.483649	0.959328	0.355855	-0.114935	0.906223	1.20897	4.15185	0.248445	-3.45301	5.02278	0.373
Otu00844	Bacteria	Bacillota_A	Clostridia	Oscillospirales	Oscillospiraceae	Dysosmobacter	Dysosmobacter sp900115635	0.670388	0.999738	0.820881	0.998689	1.48586	1.50754	1.43516	-0.121843	3.38465	-0.0280112	-6.23871	4.08432	0.483
Otu00849	Bacteria	Bacteroidota	Bacteroidia	Bacteroidales	Bacteroidaceae	Prevotella	Prevotella	0.4198	1	0.432082	0.999618	0.343327	1.16913	-0.615235	-1.60746	4.05738	-0.343436	-5.75739	2.81634	0.326
Otu00851	Bacteria	Bacteroidota	Bacteroidia	Bacteroidales	Marinifilaceae	Gabonibacter	Gabonibacter massiliensis	0.81373	1	0.784916	1	1.54751	1.77909	1.45925	-0.43098	4.19356	-0.087331	-4.44861	4.48822	0.453333
Otu00853	Bacteria	Bacillota_A	Clostridia	Lachnospirales	Anaerotignaceae	Anaerotignum	Anaerotignum	0.1783	0.953858	0.0748333	0.675086	1.87762	0.485598	3.00012	2.41705	3.34618	0.660632	-1.97585	8.25456	0.171609
Otu00854	Bacteria	Bacteroidota	Bacteroidia	Bacteroidales	P3	Pullibacteroides	Pullibacteroides sp014803485	0.669805	0.99821	0.646396	0.982513	-0.398347	-0.651128	-0.159842	0.410268	4.20971	0.084419	-3.50084	4.75172	0.452849
Otu00860	Bacteria	Pseudomonadota	Gammaproteobacteria	Enterobacterales	Pasteurellaceae	Haemophilus_A	Haemophilus_A parahaemolyticus	0.643769	0.998363	0.589002	0.977312	-0.0967927	-0.332364	0.255926	0.755177	4.26628	0.156266	-3.41072	4.31296	0.424667
Otu00864	Bacteria	Bacillota_I	Bacilli_A	Erysipelotrichales	Coprobacillaceae	Catenibacterium	Catenibacterium mitsuokai	0.661743	0.992931	0.629342	0.960058	-1.0316	-1.26592	-0.78982	0.694865	4.35107	0.132824	-3.62127	4.11775	0.435188
Otu00874	Bacteria	Bacillota_A	Clostridia	Peptostreptococcales	Peptostreptococcaceae	Peptostreptococcaceae	Peptostreptococcaceae	0.694075	0.9997	0.714323	0.993634	-1.10764	-0.912168	-1.29775	-0.391451	4.16926	-0.0749398	-4.37911	3.95577	0.455848
Otu00878	Bacteria	Actinomycetota	Coriobacteriia	Coriobacteriales	Atopobiaceae	Tractidigestivibacter	Tractidigestivibacter sp000752675	0.459058	0.990944	0.373645	0.93055	0.121815	-0.724779	1.2007	1.673	4.40833	0.340577	-3.20572	5.23107	0.322226
Otu00879	Bacteria	Bacteria	Bacteria	Bacteria	Bacteria	Bacteria	Bacteria	0.594325	0.999605	0.619461	0.998067	-1.03589	-0.667201	-1.34108	-0.892242	4.45863	-0.1783	-4.8157	3.31384	0.412529
Otu00881	Bacteria	Bacteroidota	Bacteroidia	Bacteroidales	Bacteroidaceae	Phocaeicola	Phocaeicola coprocola	0.763044	0.999531	0.717887	0.990183	0.947439	0.813623	1.05877	0.201854	3.2117	0.0474234	-4.42878	4.6956	0.471
Otu00882	Bacteria	Bacillota_A	Clostridia	Oscillospirales	Oscillospiraceae	Vescimonas	Vescimonas sp000435555	0.663224	0.991909	0.633745	0.958842	-1.03642	-1.25599	-0.785085	0.45386	4.12138	0.0928637	-3.94769	4.34023	0.451516
Otu00888	Bacteria	Bacteria	Bacteria	Bacteria	Bacteria	Bacteria	Bacteria	0.382882	0.988874	0.295983	0.918122	0.504206	-0.686779	1.71194	1.94029	4.15679	0.407706	-2.55902	5.89097	0.301667
Otu00892	Bacteria	Bacteroidota	Bacteroidia	Bacteroidales	Bacteroidaceae	Bacteroides	Bacteroides	0.730235	0.999733	0.742812	0.995981	-0.68393	-0.551463	-0.802795	-0.416935	4.27349	-0.0808047	-3.93454	3.62654	0.457847
Otu00894	Bacteria	Bacillota_A	Clostridia	Oscillospirales	Oscillospiraceae	Vescimonas	Vescimonas sp000435555	0.722546	0.999685	0.753827	0.993159	-0.712786	-0.641312	-0.767981	-0.274888	4.25349	-0.0533791	-4.19479	3.84442	0.470843
Otu00895	Bacteria	Bacillota_A	Clostridia	Lachnospirales	Lachnospiraceae	Acetatifactor	Acetatifactor intestinalis	0.65461	0.992111	0.608009	0.959268	-1.02508	-1.29574	-0.697297	0.652503	4.17852	0.131631	-3.68672	4.50138	0.430667
Otu00896	Bacteria	Bacteroidota	Bacteroidia	Bacteroidales	Bacteroidaceae	Bacteroides	Bacteroides	0.550669	0.991286	0.492996	0.942166	-0.760031	-1.31472	-0.191505	1.06131	4.09562	0.221711	-3.2199	5.25976	0.379667
Otu00898	Bacteria	Actinomycetota	Coriobacteriia	Coriobacteriales	Coriobacteriaceae	Collinsella	Collinsella sp003466125	0.639613	0.991212	0.599792	0.954656	-1.06368	-1.40949	-0.714117	0.727178	4.34152	0.144935	-3.68438	4.52929	0.418667
Otu00903	Bacteria	Bacillota_A	Clostridia	Lachnospirales	Lachnospiraceae	Lachnospira	Lachnospira pectinoschiza_A	0.520957	0.988117	0.47781	0.936593	-0.761098	-1.35938	-0.108778	1.38029	4.45851	0.267364	-3.19	5.25056	0.366211
Otu00904	Bacteria	Bacillota_A	Clostridia	Lachnospirales	Lachnospiraceae	Otoolea	Otoolea saccharolyticum_A	0.644337	0.993693	0.605247	0.965008	-0.994517	-1.24393	-0.696564	0.691443	4.32662	0.137563	-3.49925	4.29142	0.427857
Otu00907	Bacteria	Bacillota_A	Clostridia	Oscillospirales	Ruminococcaceae	Zongyangia	Zongyangia hominis	0.54517	0.999578	0.549446	0.99864	-0.76523	-0.135664	-1.3616	-1.17584	4.17541	-0.227749	-5.19527	3.21993	0.375333
Otu00911	Bacteria	Bacillota_A	Clostridia	Lachnospirales	Lachnospiraceae	Lachnospiraceae	Lachnospiraceae	0.755061	0.997906	0.742097	0.984351	-0.812812	-0.819342	-0.806029	0.00723472	4.11816	0.00182498	-4.1603	4.27836	0.499167
Otu00914	Bacteria	Bacteroidota	Bacteroidia	Bacteroidales	Bacteroidaceae	Bacteroides	Bacteroides sp900552405	0.650214	0.995092	0.603799	0.960085	-0.965773	-1.24903	-0.635119	0.664964	4.18052	0.1434	-3.4097	4.57021	0.427333
Otu00915	Bacteria	Bacillota_A	Clostridia	Oscillospirales	Oscillospiraceae	Vescimonas	Vescimonas coprocola	0.668787	0.995067	0.631946	0.961701	-1.07951	-1.29437	-0.837993	0.421053	4.0406	0.0918947	-3.81624	4.74586	0.451183
Otu00918	Bacteria	Bacillota_A	Clostridia	Oscillospirales	Oscillospiraceae	Vescimonas	Vescimonas sp000435555	0.622192	0.994914	0.577913	0.956888	-1.07267	-1.40087	-0.716921	0.821631	4.37502	0.167168	-3.47817	4.59557	0.422193
Otu00919	Bacteria	Bacillota_A	Clostridia	Oscillospirales	Oscillospiraceae	Dysosmobacter	Dysosmobacter	0.670578	0.994711	0.638188	0.965286	-1.06956	-1.31132	-0.806074	0.478696	4.13199	0.0945359	-3.4695	4.19903	0.448517
Otu00933	Bacteria	Bacillota_A	Clostridia	Oscillospirales	Oscillospiraceae	Oscillospiraceae	Oscillospiraceae	0.524295	0.987811	0.457193	0.927991	-0.670348	-1.26302	0.0435349	1.30485	4.19202	0.256354	-2.89601	5.00645	0.361
Otu00934	Bacteria	Bacillota_C	Negativicutes	Acidaminococcales	Acidaminococcaceae	Phascolarctobacterium	Phascolarctobacterium faecium	0.637185	0.999997	0.652745	0.998027	-1.03483	-0.67344	-1.35337	-0.709495	4.30976	-0.149784	-4.36092	3.47252	0.417861
Otu00938	Bacteria	Bacillota_A	Clostridia	Oscillospirales	Ruminococcaceae	Ruminococcaceae	Ruminococcaceae	0.650291	0.99951	0.662446	0.998427	-1.0235	-0.648192	-1.38266	-0.723337	4.28891	-0.145284	-4.64632	3.66463	0.427524
Otu00943	Bacteria	Bacteroidota	Bacteroidia	Bacteroidales	Bacteroidaceae	Phocaeicola	Phocaeicola	0.595233	1	0.625117	0.999525	-0.0408028	0.495065	-0.664242	-0.883733	4.21423	-0.18296	-4.58747	3.25107	0.405333
Otu00947	Bacteria	Bacillota_A	Clostridia	Oscillospirales	Ruminococcaceae	Avimicrobium	Avimicrobium caecorum	0.534974	0.994783	0.492284	0.949026	0.265671	-0.231875	0.710534	0.862114	3.47793	0.211562	-3.23793	6.13629	0.378667
Otu00954	Bacteria	Bacteroidota	Bacteroidia	Bacteroidales	Tannerellaceae	Parabacteroides	Parabacteroides johnsonii	0.629644	1	0.644223	0.996851	-1.04694	-0.675063	-1.37716	-0.743491	4.30826	-0.148361	-4.77049	3.64875	0.416861
Otu00956	Bacteria	Bacteria	Bacteria	Bacteria	Bacteria	Bacteria	Bacteria	0.68779	0.999137	0.6574	0.989785	-0.259928	-0.64947	0.166902	0.590212	4.56634	0.108867	-3.54306	4.18533	0.444667
Otu00958	Bacteria	Bacillota_A	Clostridia	Oscillospirales	Ruminococcaceae	Gemmiger	Gemmiger qucibialis	0.470077	0.983427	0.378361	0.921551	-0.11031	-0.831576	0.87291	1.65947	4.19668	0.344522	-3.07745	5.57008	0.326667
Otu00961	Bacteria	Bacillota_A	Clostridia	Lachnospirales	Lachnospiraceae	Agathobacter	Agathobacter	0.667161	0.999499	0.685626	0.990331	-1.04331	-0.769236	-1.32726	-0.532767	4.14641	-0.107713	-3.98301	3.73792	0.441519
Otu00965	Bacteria	Bacillota_A	Clostridia	Lachnospirales	Lachnospiraceae	Acetatifactor	Acetatifactor intestinalis	0.629337	0.999737	0.647532	0.997783	-0.992988	-0.645706	-1.30792	-0.786907	4.38691	-0.154609	-4.63932	3.49698	0.423333
Otu00969	Bacteria	Bacillota_A	Clostridia	Peptostreptococcales	Anaerovoracaceae	Mogibacterium	Mogibacterium diversum	0.651089	0.999924	0.669894	0.997785	-1.03651	-0.694933	-1.30396	-0.649416	4.23401	-0.129212	-4.60549	3.394	0.435667
Otu00971	Bacteria	Bacillota_A	Clostridia	Oscillospirales	Ruminococcaceae	Faecalibacterium	Faecalibacterium	0.621053	0.999105	0.642656	0.992789	-1.03653	-0.718425	-1.37264	-0.741132	4.32462	-0.150675	-4.40596	3.38581	0.422859
Otu00980	Bacteria	Bacillota_A	Clostridia	Oscillospirales	Butyricicoccaceae	Pseudobutyricicoccus	Pseudobutyricicoccus	0.641078	0.999258	0.654323	0.996329	-0.995225	-0.63585	-1.31577	-0.70507	4.275	-0.133226	-4.64655	3.60669	0.422859
Otu00986	Bacteria	Bacillota_A	Clostridia	Lachnospirales	Lachnospiraceae	Blautia_A	Blautia_A	0.633003	0.990146	0.593578	0.956236	-1.02485	-1.34115	-0.656015	0.675289	4.25726	0.141868	-3.37635	4.41469	0.423525
Otu00989	Bacteria	Bacillota_A	Clostridia	Oscillospirales	Acutalibacteraceae	Acutalibacteraceae	Acutalibacteraceae	0.715726	0.999771	0.752684	0.992523	-0.521819	-0.369635	-0.703631	-0.221377	4.13458	-0.0470054	-4.72164	3.8585	0.473509
Otu00994	Bacteria	Bacillota_A	Clostridia	Lachnospirales	Lachnospiraceae	Dorea_A	Dorea_A	0.644978	0.994664	0.604251	0.966167	-1.04688	-1.31868	-0.715567	0.693199	4.50264	0.133536	-3.67226	4.1383	0.427
Otu01000	Bacteria	Bacillota_A	Clostridia	Christensenellales	Christensenellaceae	Guopingia	Guopingia tenuis	0.743931	0.9993	0.781498	0.991563	-0.484531	-0.274027	-0.686089	-0.229652	4.29358	-0.0413489	-4.42704	4.0085	0.481839
Otu01006	Bacteria	Bacillota_A	Clostridia	Oscillospirales	Ruminococcaceae	Faecalibacterium	Faecalibacterium	0.748768	0.998026	0.756784	0.985481	-0.824892	-0.755087	-0.894602	-0.11764	4.06542	-0.0218342	-4.42621	3.9339	0.486667
Otu01007	Bacteria	Bacteroidota	Bacteroidia	Bacteroidales	Bacteroidaceae	Bacteroides	Bacteroides	0.632422	0.999927	0.657636	0.998771	-0.497441	-0.0571024	-0.841794	-0.754647	4.08644	-0.157565	-4.68799	3.38727	0.413
Otu01009	Bacteria	Actinomycetota	Coriobacteriia	Coriobacteriales	Eggerthellaceae	Senegalimassilia	Senegalimassilia anaerobia	0.576475	0.99984	0.588662	0.997615	-0.256291	0.194429	-0.809228	-0.898577	3.72707	-0.200096	-5.12966	3.52928	0.393667
Otu01010	Bacteria	Bacillota_A	Clostridia	Lachnospirales	Lachnospiraceae	Oliverpabstia	Oliverpabstia intestinalis	0.638232	0.9993	0.663978	0.996182	-0.982095	-0.701788	-1.20486	-0.742552	4.40572	-0.141804	-4.58895	3.68497	0.433522
Otu01018	Bacteria	Bacillota_A	Clostridia	Lachnospirales	Lachnospiraceae	Mediterraneibacter	Mediterraneibacter massiliensis	0.643852	0.996952	0.600545	0.974898	-0.030408	-0.344494	0.318857	0.53681	3.76696	0.117694	-3.78451	4.88748	0.42919
Otu01022	Bacteria	Bacillota_A	Clostridia	Lachnospirales	Lachnospiraceae	Agathobacter	Agathobacter rectalis	0.681398	0.993658	0.650623	0.969955	-1.08337	-1.27522	-0.821437	0.414371	4.18265	0.0842439	-3.97992	4.21615	0.455182
Otu01024	Bacteria	Bacillota_A	Clostridia	Oscillospirales	Ruminococcaceae	Faecalibacterium	Faecalibacterium	0.759848	0.999262	0.736323	0.987487	-0.852026	-0.890063	-0.833229	0.0651882	4.12559	0.0115147	-4.08266	4.39059	0.492
Otu01026	Bacteria	Bacillota_A	Clostridia	Lachnospirales	Lachnospiraceae	Lachnospira	Lachnospira eligens_A	0.675596	0.995762	0.644829	0.9676	-1.10213	-1.31413	-0.898995	0.425092	4.19545	0.0889548	-3.80099	4.231	0.456
Otu01029	Bacteria	Bacillota_A	Clostridia	Oscillospirales	Ruminococcaceae	Faecalibacterium	Faecalibacterium prausnitzii_E	0.536944	0.999754	0.54074	0.998655	-0.743646	-0.141415	-1.30835	-1.15183	4.17607	-0.242252	-5.09619	3.22655	0.372209
Otu01031	Bacteria	Bacillota_A	Clostridia	Lachnospirales	Lachnospiraceae	Mediterraneibacter	Mediterraneibacter faecis	0.610943	0.999302	0.637498	0.998721	-1.07429	-0.670292	-1.42871	-0.963937	4.39683	-0.181212	-5.07849	3.36376	0.404199
Otu01037	Bacteria	Bacillota_A	Clostridia	Christensenellales	Aristaeellaceae	Aristaeella	Aristaeella	0.350138	0.998604	0.344582	0.993852	-0.380035	0.850242	-1.24222	-2.35298	4.63854	-0.443886	-5.75079	2.64183	0.284572
Otu01040	Bacteria	Bacillota_A	Clostridia	Lachnospirales	Lachnospiraceae	Blautia_A	Blautia_A	0.676554	0.996615	0.648506	0.967824	-1.06946	-1.30324	-0.85078	0.453502	4.21342	0.093611	-3.76333	4.33939	0.449
Otu01045	Bacteria	Bacteroidota	Bacteroidia	Bacteroidales	Tannerellaceae	Parabacteroides	Parabacteroides chongii	0.361031	0.997425	0.407535	0.959394	1.53833	1.01665	1.89463	0.984554	2.94807	0.275454	-2.10083	6.42493	0.346333
Otu01050	Bacteria	Bacillota_A	Clostridia	TANB77	CAG-508	UMGS1994	UMGS1994 sp947368535	0.625597	0.998518	0.643946	0.996818	-0.975072	-0.576613	-1.29629	-0.811456	4.35346	-0.162721	-4.40129	3.27744	0.412333
Otu01052	Bacteria	Bacillota_A	Clostridia	Peptostreptococcales	Anaerovoracaceae	Eubacterium_B	Eubacterium_B sulci	0.628775	0.999839	0.650403	0.997286	-1.00216	-0.6552	-1.33083	-0.726279	4.22662	-0.141586	-4.75621	3.64652	0.424667
Otu01058	Bacteria	Bacteroidota	Bacteroidia	Bacteroidales	Bacteroidaceae	Bacteroides	Bacteroides intestinalis	0.760675	0.997659	0.738539	0.98671	-0.800672	-0.806183	-0.796114	-0.043524	4.15299	-0.00854024	-4.00838	4.09272	0.495333
Otu01060	Bacteria	Bacillota_A	Clostridia	Oscillospirales	Ruminococcaceae	Massiliimalia	Massiliimalia massiliensis	0.741002	1	0.777024	0.996654	-0.649591	-0.651315	-0.645789	-0.233189	4.57558	-0.0474383	-4.01523	3.53388	0.478333
Otu01061	Bacteria	Bacillota_A	Clostridia	Lachnospirales	Lachnospiraceae	Mediterraneibacter	Mediterraneibacter faecis	0.758791	0.999083	0.762396	0.990928	-0.281439	-0.256618	-0.306985	-0.0998558	3.95024	-0.0199608	-4.0637	4.24547	0.488667
Otu01065	Bacteria	Bacillota_A	Clostridia	Oscillospirales	Ruminococcaceae	Gemmiger	Gemmiger qucibialis	0.757919	0.999892	0.775165	0.994075	-0.664029	-0.653356	-0.690053	-0.158904	4.65244	-0.0286518	-4.03451	3.92172	0.486
Otu01066	Bacteria	Bacillota_A	Clostridia	Lachnospirales	Lachnospiraceae	Lachnospiraceae	Lachnospiraceae	0.775372	0.998832	0.756604	0.99039	-0.0979279	-0.0941891	-0.104828	-0.0411418	4.11566	-0.00725206	-4.29151	4.30829	0.494835
Otu01067	Bacteria	Bacillota_A	Clostridia	Clostridiales	Clostridiaceae	Clostridium	Clostridium lentum	0.628166	0.999799	0.640764	0.996519	-0.993868	-0.633985	-1.33666	-0.738486	4.39676	-0.148156	-4.41019	3.71218	0.423525
Otu01068	Bacteria	Actinomycetota	Coriobacteriia	Coriobacteriales	Atopobiaceae	Lancefieldella	Lancefieldella sp000564995	0.758311	0.999792	0.766487	0.993978	-0.709045	-0.683973	-0.745262	-0.0964647	4.35713	-0.0205431	-4.14397	3.75447	0.489
Otu01070	Bacteria	Bacillota_A	Clostridia	Oscillospirales	Ruminococcaceae	Fournierella	Fournierella	0.518695	0.998867	0.512517	0.997089	-0.716384	-0.0325596	-1.28695	-1.25605	4.19231	-0.26208	-4.8205	3.02712	0.367211
Otu01075	Bacteria	Bacillota_A	Clostridia	Christensenellales	Borkfalkiaceae	Scatosoma	Scatosoma sp900542935	0.676198	0.994798	0.637658	0.96736	-1.04272	-1.28612	-0.817526	0.451842	4.10751	0.0956586	-3.60466	4.39218	0.448517
Otu01076	Bacteria	Bacillota_A	Clostridia	Oscillospirales	Oscillospiraceae	Oscillospiraceae	Oscillospiraceae	0.750197	0.998298	0.727576	0.983842	-0.749966	-0.750723	-0.747102	0.213029	4.41093	0.0404795	-3.84168	4.05605	0.479333
Otu01077	Bacteria	Bacillota_A	Clostridia	Lachnospirales	Lachnospiraceae	Blautia_A	Blautia_A wexlerae	0.641535	0.990872	0.600537	0.956633	-1.02427	-1.34312	-0.674584	0.678505	4.21263	0.142803	-3.74637	4.37054	0.422859
Otu01083	Bacteria	Bacteroidota	Bacteroidia	Bacteroidales	Bacteroidaceae	Phocaeicola	Phocaeicola	0.766538	0.99929	0.754405	0.986793	-0.841601	-0.803668	-0.873097	0.0540302	4.1078	0.00951356	-3.84203	3.78024	0.494835
Otu01088	Bacteria	Bacillota_A	Clostridia	Oscillospirales	Ruminococcaceae	Anaerotruncus	Anaerotruncus rubiinfantis	0.576338	0.999378	0.567671	0.99866	0.355626	0.960991	-0.203066	-0.909434	3.96547	-0.201072	-5.5359	3.49999	0.381
Otu01096	Bacteria	Bacteroidota	Bacteroidia	Bacteroidales	Bacteroidaceae	Phocaeicola	Phocaeicola	0.639542	0.994482	0.609747	0.965571	-1.04764	-1.34394	-0.747338	0.663103	4.28448	0.138213	-3.46051	4.61226	0.427667
Otu01110	Bacteria	Bacillota_I	Bacilli_A	Bacilli_A	Bacilli_A	Bacilli_A	Bacilli_A	0.681304	0.995985	0.634156	0.973856	-1.10217	-1.36615	-0.805479	0.436151	4.24401	0.0944235	-3.537	4.39278	0.448333
Otu01115	Bacteria	Bacillota_A	Clostridia	Oscillospirales	Oscillospiraceae	Hominicoprocola	Hominicoprocola fusiformis	0.640646	0.992635	0.60121	0.961433	-1.00057	-1.27356	-0.724459	0.765936	4.55627	0.147531	-3.49035	4.06812	0.426858
Otu01122	Bacteria	Bacillota_A	Clostridia	Oscillospirales	Oscillospiraceae	Dysosmobacter	Dysosmobacter avistercoris	0.655515	0.999073	0.675227	0.991552	-1.02519	-0.761351	-1.31384	-0.518318	4.13674	-0.108209	-4.33339	3.71361	0.443333
Otu01127	Bacteria	Fusobacteriota	Fusobacteriia	Fusobacteriales	Fusobacteriaceae	Fusobacterium	Fusobacterium animalis	0.57844	0.999073	0.61076	0.997295	-0.997424	-0.585194	-1.34306	-0.940269	4.49495	-0.185547	-5.00632	3.49273	0.408667
Otu01129	Bacteria	Bacillota_A	Clostridia	Oscillospirales	Acutalibacteraceae	Ruminococcus_E	Ruminococcus_E bromii_B	0.740504	0.998109	0.757199	0.992594	-0.706498	-0.665088	-0.738133	-0.155641	4.14827	-0.0321288	-4.30539	4.18239	0.482667
Otu01134	Bacteria	Bacillota_A	Clostridia	Oscillospirales	Ruminococcaceae	Gemmiger	Gemmiger qucibialis	0.671508	0.999151	0.68811	0.990493	-1.12906	-0.859152	-1.32974	-0.527421	4.19399	-0.0980698	-4.57637	3.55911	0.442852
Otu01135	Bacteria	Bacillota_A	Clostridia	Oscillospirales	Acutalibacteraceae	Acutalibacter	Acutalibacter stercoravium	0.673836	0.995758	0.640708	0.968962	-1.06847	-1.28384	-0.851397	0.457424	4.18551	0.0929812	-3.79469	4.55858	0.451183
Otu01137	Bacteria	Fusobacteriota	Fusobacteriia	Fusobacteriales	Leptotrichiaceae	Leptotrichia	Leptotrichia wadei	0.671994	0.999456	0.69347	0.994397	-1.09269	-0.837173	-1.32497	-0.448677	4.1361	-0.0956232	-4.68102	3.51768	0.443186
Otu01140	Bacteria	Bacillota_A	Clostridia	Lachnospirales	Lachnospiraceae	Mediterraneibacter	Mediterraneibacter faecipullorum	0.686933	0.993371	0.653745	0.965815	-1.02215	-1.19573	-0.850968	0.356115	4.08851	0.0733816	-3.82078	4.68609	0.461513
Otu01150	Bacteria	Bacillota_A	Clostridia	Oscillospirales	Oscillospiraceae	Oscillospiraceae	Oscillospiraceae	0.66322	0.9988	0.675688	0.994496	-1.11851	-0.882223	-1.3782	-0.517667	4.19292	-0.114004	-4.60929	3.63676	0.441519
Otu01151	Bacteria	Bacillota_A	Clostridia	Oscillospirales	Oscillospiraceae	Lawsonibacter	Lawsonibacter asaccharolyticus	0.672923	0.998284	0.677154	0.991543	-1.04086	-0.802425	-1.32655	-0.565759	4.26092	-0.112872	-4.65456	3.84941	0.443519
Otu01155	Bacteria	Bacillota_A	Clostridia	Oscillospirales	Ruminococcaceae	Faecalibacterium	Faecalibacterium prausnitzii_D	0.656798	0.999881	0.672905	0.994692	-0.996778	-0.759384	-1.23705	-0.636565	4.2122	-0.128401	-4.40025	3.7697	0.433522
Otu01166	Bacteria	Bacillota_A	Clostridia	Oscillospirales	Ruminococcaceae	Faecalibacterium	Faecalibacterium	0.625044	0.99946	0.642208	0.997811	-0.977681	-0.662922	-1.27755	-0.720539	4.2921	-0.145553	-4.70155	3.41435	0.425
Otu01167	Bacteria	Pseudomonadota	Alphaproteobacteria	RF32	CAG-239	Scatacola_A	Scatacola_A faecigallinarum	0.667438	0.993553	0.632846	0.962448	-1.10711	-1.35703	-0.841633	0.473025	4.12873	0.0956437	-4.01696	4.55424	0.447
Otu01169	Bacteria	Bacillota_A	Clostridia	Oscillospirales	Ruminococcaceae	Ruminococcaceae	Ruminococcaceae	0.533166	0.986293	0.469424	0.932595	-0.764933	-1.35648	-0.0757173	1.32951	4.33648	0.274936	-2.95586	5.0558	0.363667
Otu01171	Bacteria	Bacillota_A	Clostridia	Lachnospirales	Lachnospiraceae	Fusicatenibacter	Fusicatenibacter saccharivorans	0.533542	0.988093	0.475219	0.935265	-0.725707	-1.28857	-0.103053	1.20676	4.07512	0.249728	-3.55199	5.09582	0.369
Otu01172	Bacteria	Bacillota_A	Clostridia	TANB77	CAG-508	CAG-245	CAG-245 sp000435175	0.751134	1	0.835535	0.999459	1.34431	1.48071	1.14234	-0.156887	4.12219	-0.0313137	-4.85785	4.27223	0.480506
Otu01178	Bacteria	Bacillota_A	Clostridia	Oscillospirales	Oscillospiraceae	Hominicoprocola	Hominicoprocola fusiformis	0.669552	0.994108	0.632734	0.966171	-1.06241	-1.29649	-0.808464	0.457272	4.14668	0.0928922	-3.59575	4.40865	0.446518
Otu01186	Bacteria	Bacillota_A	Clostridia	Lachnospirales	Lachnospiraceae	Bariatricus	Bariatricus comes	0.543898	0.999026	0.550775	0.997386	-0.738228	-0.143981	-1.34115	-1.1425	4.11602	-0.222459	-5.10579	3.37124	0.370667
Otu01187	Bacteria	Bacillota_A	Clostridia	Oscillospirales	Acutalibacteraceae	Fimenecus	Fimenecus sp000432435	0.720156	0.99963	0.746812	0.993424	-0.713214	-0.570738	-0.855581	-0.218891	4.22987	-0.0432035	-4.30547	4.03602	0.478
Otu01191	Bacteria	Bacillota_A	Clostridia	Lachnospirales	Lachnospiraceae	Lachnospira	Lachnospira pectinoschiza_A	0.662447	0.998113	0.676591	0.990224	-1.12601	-0.847265	-1.39491	-0.533693	4.10434	-0.107617	-4.33717	3.58596	0.446518
Otu01194	Bacteria	Bacillota_A	Clostridia	Oscillospirales	Ruminococcaceae	Ruminococcus_C	Ruminococcus_C sp000433635	0.669732	0.999322	0.688006	0.990743	-1.06297	-0.828965	-1.32145	-0.449052	4.12936	-0.096389	-4.51172	3.56134	0.449333
Otu01195	Bacteria	Bacillota_A	Clostridia	Christensenellales	Aristaeellaceae	Aristaeellaceae	Aristaeellaceae	0.670115	0.993922	0.635658	0.965133	-1.04206	-1.32018	-0.769598	0.538965	4.15291	0.112834	-3.72468	4.59922	0.44
Otu01196	Bacteria	Bacillota_A	Clostridia	Lachnospirales	Lachnospiraceae	Blautia_A	Blautia_A	0.658557	0.99938	0.665584	0.995381	-1.04738	-0.789858	-1.30067	-0.569475	4.33575	-0.113066	-4.40254	3.54261	0.44
Otu01198	Bacteria	Bacillota_A	Clostridia	Oscillospirales	Acutalibacteraceae	Acutalibacteraceae	Acutalibacteraceae	0.570893	0.987471	0.5149	0.936817	-0.857588	-1.38207	-0.301891	0.98925	4.12299	0.205392	-3.3757	4.78144	0.386205
Otu01199	Bacteria	Bacillota_A	Clostridia	Oscillospirales	Ruminococcaceae	Gemmiger	Gemmiger formicilis	0.669522	0.998555	0.68832	0.990514	-1.04272	-0.785362	-1.29421	-0.475408	4.11526	-0.0983133	-4.60505	3.66889	0.441333
Otu01203	Bacteria	Bacillota_A	Clostridia	Oscillospirales	Oscillospiraceae	Hominicoprocola	Hominicoprocola fusiformis	0.660097	0.995141	0.633749	0.967202	-1.05562	-1.32164	-0.810474	0.51678	4.085	0.104964	-3.60716	4.5561	0.443667
Otu01208	Bacteria	Bacillota_A	Clostridia	Oscillospirales	Ruminococcaceae	Ruminococcaceae	Ruminococcaceae	0.653768	0.998125	0.614779	0.973687	-0.474918	-0.776869	-0.180377	0.576436	4.09074	0.115239	-3.88364	4.38872	0.434855
Otu01209	Bacteria	Bacillota_A	Clostridia	Oscillospirales	Ruminococcaceae	Ruminococcaceae	Ruminococcaceae	0.640211	0.999923	0.651667	0.997369	-0.464638	-0.0795945	-0.762201	-0.74953	4.18842	-0.156612	-4.91376	3.44713	0.422
Otu01211	Bacteria	Bacteroidota	Bacteroidia	Bacteroidales	Bacteroidaceae	Prevotella	Prevotella	0.53166	0.998864	0.543485	0.998553	-0.822549	-0.152525	-1.41555	-1.19015	4.11478	-0.251779	-4.92185	3.15919	0.369667
Otu01216	Bacteria	Bacillota_C	Negativicutes	Acidaminococcales	Acidaminococcaceae	Acidaminococcus	Acidaminococcus intestini	0.577251	0.987567	0.524374	0.940786	-0.819362	-1.34247	-0.325053	0.870706	4.02231	0.195053	-3.24595	4.86908	0.399667
Otu01217	Bacteria	Bacillota_A	Clostridia	Lachnospirales	Lachnospiraceae	Cuneatibacter	Cuneatibacter caecimuris	0.65275	0.995322	0.610773	0.968171	-1.03599	-1.36897	-0.696478	0.612487	4.27174	0.123031	-3.47826	4.64443	0.430523
Otu01228	Bacteria	Bacillota_A	Clostridia	Clostridiales	Clostridiaceae	Clostridium	Clostridium lentum	0.649342	0.993485	0.604286	0.960963	-0.994117	-1.28175	-0.709368	0.659513	4.30459	0.131024	-3.37261	4.76181	0.434667
Otu01230	Bacteria	Bacteroidota	Bacteroidia	Bacteroidales	Bacteroidaceae	Alloprevotella	Alloprevotella timonensis	0.432665	0.982105	0.362593	0.89344	-0.496792	-1.34003	0.330184	1.50616	3.79422	0.34389	-2.82755	5.54573	0.318
Otu01234	Bacteria	Bacillota_A	Clostridia	Lachnospirales	Lachnospiraceae	Fusicatenibacter	Fusicatenibacter saccharivorans	0.638331	0.999803	0.656515	0.998004	-1.0031	-0.684401	-1.31271	-0.730681	4.20599	-0.14507	-4.87112	3.72966	0.425192
Otu01237	Bacteria	Bacillota_A	Clostridia	Oscillospirales	Ruminococcaceae	Neobittarella	Neobittarella massiliensis	0.660899	0.993436	0.618714	0.960766	-1.07948	-1.39594	-0.758103	0.679917	4.3343	0.141312	-3.55233	4.22747	0.427667
Otu01239	Bacteria	Bacillota_A	Clostridia	Lachnospirales	Lachnospiraceae	Blautia_A	Blautia_A	0.666409	0.999799	0.672814	0.995838	-1.01884	-0.719983	-1.32694	-0.605496	4.2598	-0.122115	-4.53029	3.92861	0.43852
Otu01241	Bacteria	Bacteroidota	Bacteroidia	Bacteroidales	Bacteroidaceae	Bacteroides	Bacteroides sp902362375	0.702795	0.995381	0.662229	0.970841	-1.01667	-1.18019	-0.861463	0.315935	4.18953	0.0625829	-3.71737	4.14055	0.465
Otu01246	Bacteria	Actinomycetota	Actinomycetes	Actinomycetales	Bifidobacteriaceae	Bifidobacterium	Bifidobacterium	0.67577	0.99482	0.64647	0.967656	-1.04479	-1.25213	-0.818891	0.388348	4.22484	0.0825068	-3.3764	4.79144	0.457847
Otu01252	Bacteria	Bacillota_C	Negativicutes	Veillonellales	Megasphaeraceae	Anaeroglobus	Anaeroglobus micronuciformis	0.614738	1	0.624035	0.998708	-0.441186	0.0450508	-0.857694	-0.874935	4.27904	-0.168222	-4.68555	3.40694	0.4002
Otu01253	Bacteria	Bacillota_A	Clostridia	Oscillospirales	Oscillospiraceae	CAG-170	CAG-170	0.664234	0.999293	0.622972	0.988445	-0.24421	-0.67891	0.304074	0.794338	4.63918	0.144735	-3.59161	4.1581	0.429333
Otu01256	Bacteria	Bacillota_I	Bacilli_A	Erysipelotrichales	Coprobacillaceae	Catenibacterium	Catenibacterium mitsuokai	0.680996	0.994829	0.645632	0.968921	-1.07112	-1.27218	-0.871329	0.379211	4.17545	0.0806941	-3.84789	4.56557	0.455182
Otu01259	Bacteria	Bacillota_A	Clostridia	Lachnospirales	Lachnospiraceae	Lachnospira	Lachnospira	0.675856	0.994359	0.641275	0.970431	-1.00985	-1.19953	-0.799606	0.482504	4.05695	0.0984853	-4.05438	4.41295	0.442667
Otu01262	Bacteria	Bacillota_C	Negativicutes	Veillonellales	Megasphaeraceae	Megasphaera	Megasphaera	0.602502	0.990367	0.570788	0.947243	-1.02473	-1.34758	-0.629897	0.9803	4.43438	0.174749	-3.36777	4.6078	0.41
Otu01263	Bacteria	Bacillota_A	Clostridia	Oscillospirales	Acutalibacteraceae	Fimenecus	Fimenecus sp000432435	0.669491	0.999677	0.702182	0.997499	-0.471377	-0.202774	-0.797243	-0.464014	4.21082	-0.0970349	-4.39666	3.59067	0.447
Otu01266	Bacteria	Bacillota_A	Clostridia	Oscillospirales	Acutalibacteraceae	Ruminococcus_E	Ruminococcus_E bromii	0.528378	0.999209	0.532106	0.997266	-0.752946	-0.0974593	-1.34117	-1.25815	4.13861	-0.265899	-5.14942	3.21292	0.363545
Otu01269	Bacteria	Bacillota_A	Clostridia	Lachnospirales	Lachnospiraceae	Roseburia	Roseburia inulinivorans	0.664113	0.995048	0.620089	0.966663	-1.02924	-1.28797	-0.713172	0.640232	4.27984	0.12698	-3.63194	4.39916	0.432522
Otu01276	Bacteria	Bacillota_A	Clostridia	Lachnospirales	Lachnospiraceae	Coprococcus	Coprococcus aceti	0.666932	0.991327	0.63395	0.959285	-1.11854	-1.33998	-0.879375	0.479023	4.14378	0.096488	-3.43461	4.53399	0.45
Otu01282	Bacteria	Bacillota_A	Clostridia	Lachnospirales	Lachnospiraceae	Blautia_A	Blautia_A	0.657306	0.993471	0.616879	0.966001	-0.991321	-1.29396	-0.692473	0.647871	4.2227	0.131922	-3.5859	4.11165	0.430856
Otu01286	Bacteria	Bacteroidota	Bacteroidia	Bacteroidales	Bacteroidaceae	Phocaeicola	Phocaeicola coprocola	0.618461	0.999893	0.625262	0.998219	-0.467768	0.0711762	-0.846463	-0.834036	4.16674	-0.173826	-4.81493	3.32048	0.408333
Otu01287	Bacteria	Bacillota_A	Clostridia	Oscillospirales	Acutalibacteraceae	Fimenecus	Fimenecus sp000432435	0.724177	1	0.758907	0.997982	-0.344734	-0.0750981	-0.652135	-0.396596	4.49907	-0.082624	-4.29362	3.66061	0.461846
Otu01288	Bacteria	Bacillota_A	Clostridia	Oscillospirales	Feifaniaceae	Feifania	Feifania hominis	0.682489	0.998448	0.701474	0.989159	-1.07959	-0.883911	-1.27281	-0.471876	4.17092	-0.094636	-4.7203	3.61571	0.448517
Otu01290	Bacteria	Bacillota_A	Clostridia	Lachnospirales	Lachnospiraceae	Lachnospiraceae	Lachnospiraceae	0.668336	0.993127	0.627623	0.962547	-1.0833	-1.36294	-0.766078	0.482895	4.17009	0.101605	-3.49714	4.44376	0.445185
Otu01296	Bacteria	Bacillota_A	Clostridia	Lachnospirales	Lachnospiraceae	Lachnospiraceae	Lachnospiraceae	0.632411	0.999714	0.652385	0.996621	-0.98829	-0.713321	-1.23421	-0.734252	4.3292	-0.154702	-4.81428	3.48794	0.424
Otu01310	Bacteria	Bacillota_A	Clostridia	Oscillospirales	Butyricicoccaceae	Pseudobutyricicoccus	Pseudobutyricicoccus	0.561782	0.995646	0.500394	0.956824	-0.389972	-0.808612	0.200849	1.32497	4.42826	0.256351	-3.47673	4.4128	0.378
Otu01311	Bacteria	Bacillota_A	Clostridia	Lachnospirales	Lachnospiraceae	Blautia_A	Blautia_A obeum	0.663988	0.992479	0.628071	0.964821	-1.00402	-1.23271	-0.739788	0.560613	4.31058	0.103671	-3.91303	4.79621	0.445518
Otu01315	Bacteria	Bacteroidota	Bacteroidia	Bacteroidales	Bacteroidaceae	Phocaeicola	Phocaeicola sartorii	0.659871	1	0.674591	0.999657	-0.423838	-0.0821883	-0.728203	-0.713427	4.56004	-0.140209	-4.43275	3.29841	0.432189
Otu01316	Bacteria	Bacillota_A	Clostridia	Clostridiales	Clostridiaceae	Clostridium	Clostridium lentum	0.672127	0.994489	0.644435	0.96916	-1.09118	-1.34737	-0.856449	0.375662	4.21517	0.0792467	-3.59595	4.30308	0.456667
Otu01320	Bacteria	Actinomycetota	Actinomycetes	Actinomycetales	Bifidobacteriaceae	Bifidobacterium	Bifidobacterium	0.536401	0.991234	0.481387	0.932176	-0.780033	-1.36108	-0.107781	1.17383	4.21735	0.242935	-3.31071	5.39596	0.371
Otu01325	Bacteria	Pseudomonadota	Gammaproteobacteria	Burkholderiales	Burkholderiaceae	Sutterella	Sutterella wadsworthensis	0.571837	0.99479	0.520264	0.956196	-0.327855	-0.850858	0.104868	0.815174	3.76705	0.186501	-3.5225	4.93993	0.394202
Otu01326	Bacteria	Bacillota_A	Clostridia	Oscillospirales	Ruminococcaceae	Anaerotruncus	Anaerotruncus colihominis	0.679301	1	0.646816	0.991683	0.154422	-0.118498	0.396327	0.593631	4.12343	0.119066	-3.47429	4.70619	0.443186
Otu01330	Bacteria	Bacillota_I	Bacilli_A	Erysipelotrichales	Coprobacillaceae	Catenibacterium	Catenibacterium mitsuokai	0.650409	0.9992	0.669636	0.992587	-1.02593	-0.7089	-1.29689	-0.523358	4.059	-0.105371	-4.35215	3.98179	0.440853
Otu01350	Bacteria	Bacillota_A	Clostridia	Lachnospirales	Lachnospiraceae	Agathobacter	Agathobacter	0.665591	0.999241	0.687905	0.99526	-1.06017	-0.813205	-1.30783	-0.546034	4.21249	-0.105322	-4.54997	3.87095	0.441853
Otu01351	Bacteria	Bacillota_A	Clostridia	Oscillospirales	Ruminococcaceae	HUN007	HUN007 sp016296165	0.702981	1	0.738037	0.997733	-0.381724	-0.115144	-0.639832	-0.47817	4.51457	-0.0914804	-4.25985	3.43737	0.455515
Otu01355	Bacteria	Bacillota_A	Clostridia	Lachnospirales	Lachnospiraceae	Lachnospiraceae	Lachnospiraceae	0.641163	0.99339	0.601409	0.964621	-0.988667	-1.2937	-0.652704	0.732365	4.44457	0.140098	-3.51496	4.29971	0.424192
Otu01356	Bacteria	Bacillota	Bacilli	Lactobacillales	Streptococcaceae	Streptococcus	Streptococcus	0.68392	0.993871	0.647147	0.962963	-1.1352	-1.35937	-0.874017	0.41337	4.22884	0.0854311	-4.07787	4.19809	0.453333
Otu01359	Bacteria	Bacillota_A	Clostridia	TANB77	CAG-508	CAG-269	CAG-269 sp003525075	0.693608	0.999794	0.650439	0.991867	-0.314936	-0.723183	0.131029	0.574316	4.80065	0.100643	-3.42273	4.07998	0.452849
Otu01364	Bacteria	Bacillota_A	Clostridia	Oscillospirales	Acutalibacteraceae	Ruminococcus_E	Ruminococcus_E sp934476515	0.660685	0.992464	0.637991	0.965665	-1.04547	-1.26509	-0.803278	0.496201	4.1771	0.0956615	-3.82495	4.3514	0.443186
Otu01366	Bacteria	Actinomycetota	Coriobacteriia	Coriobacteriales	Eggerthellaceae	Eggerthella	Eggerthella lenta	0.673266	0.993286	0.640898	0.965023	-1.05333	-1.28773	-0.832461	0.457448	4.10455	0.0961207	-3.56846	4.3633	0.446518
Otu01378	Bacteria	Bacillota_A	Clostridia	Oscillospirales	Ruminococcaceae	Anaerotruncus	Anaerotruncus	0.731089	0.999147	0.741645	0.993496	-0.706991	-0.596756	-0.784872	-0.275592	4.32336	-0.0573571	-4.2461	4.09212	0.47051
Otu01386	Bacteria	Bacteroidota	Bacteroidia	Bacteroidales	Marinifilaceae	Butyricimonas	Butyricimonas	0.604906	0.999679	0.631494	0.996945	-1.03416	-0.663216	-1.35886	-0.944532	4.47812	-0.178994	-4.35905	3.37626	0.415
Otu01387	Bacteria	Bacillota_A	Clostridia	Oscillospirales	Ruminococcaceae	Faecalibacterium	Faecalibacterium	0.669107	0.998527	0.68716	0.991843	-1.0654	-0.857315	-1.29538	-0.436477	4.17836	-0.0879704	-4.33243	3.90914	0.451183
Otu01398	Bacteria	Bacillota_A	Clostridia	Lachnospirales	Lachnospiraceae	Ventrisoma	Ventrisoma faecale	0.739721	0.999237	0.767617	0.992094	-0.518975	-0.326187	-0.747385	-0.204146	4.25664	-0.0384476	-4.36844	4.18819	0.478
Otu01402	Bacteria	Bacteroidota	Bacteroidia	Bacteroidales	Bacteroidaceae	Bacteroides	Bacteroides uniformis	0.622817	0.994059	0.586238	0.953088	-0.945489	-1.27162	-0.626636	0.806691	4.31742	0.163032	-3.60801	4.52832	0.419667
Otu01407	Bacteria	Bacillota_A	Clostridia	Oscillospirales	Ruminococcaceae	Gemmiger	Gemmiger formicilis	0.647493	0.9993	0.656206	0.997067	-0.970074	-0.635146	-1.25328	-0.715738	4.30641	-0.14254	-4.63963	3.55921	0.424333
Otu01420	Bacteria	Bacillota_A	Clostridia	Oscillospirales	Ruminococcaceae	Ruminococcaceae	Ruminococcaceae	0.644042	0.992056	0.60787	0.958187	-1.02496	-1.3277	-0.682384	0.683661	4.29746	0.133674	-3.68339	4.75097	0.422667
Otu01430	Bacteria	Bacteroidota	Bacteroidia	Bacteroidales	Bacteroidaceae	Bacteroides	Bacteroides	0.52371	0.999772	0.52839	0.999109	-0.704017	-0.0780565	-1.2547	-1.31886	4.27846	-0.255281	-5.08679	3.00209	0.363
Otu01432	Bacteria	Bacillota_A	Clostridia	Lachnospirales	Lachnospiraceae	Mediterraneibacter	Mediterraneibacter faecis	0.731605	0.999574	0.754418	0.994272	-0.724998	-0.688543	-0.780896	-0.253202	4.11649	-0.0535702	-4.18265	3.75849	0.473509
Otu01436	Bacteria	Bacillota_A	Clostridia	Lachnospirales	Lachnospiraceae	Bariatricus	Bariatricus	0.652998	0.997822	0.614284	0.973369	-0.244083	-0.62684	0.158592	0.627518	4.32358	0.127225	-3.59653	4.51327	0.433667
Otu01438	Bacteria	Bacillota_A	Clostridia	Lachnospirales	Lachnospiraceae	Fusicatenibacter	Fusicatenibacter saccharivorans	0.687895	0.994226	0.653333	0.963723	-1.0072	-1.26023	-0.795215	0.415324	4.09508	0.0890973	-3.8845	4.4298	0.450183
Otu01440	Bacteria	Bacteroidota	Bacteroidia	Bacteroidales	Bacteroidaceae	Phocaeicola	Phocaeicola coprocola	0.619153	0.999798	0.648522	0.997371	-1.01214	-0.655845	-1.28642	-0.870855	4.54665	-0.162239	-4.53581	3.31232	0.42086
Otu01441	Bacteria	Bacillota_A	Clostridia	Oscillospirales	Ruminococcaceae	Ruminococcaceae	Ruminococcaceae	0.656864	0.993531	0.621877	0.96327	-1.04462	-1.35928	-0.74043	0.50938	4.08834	0.111647	-3.6339	4.55734	0.448
Otu01444	Bacteria	Bacillota_A	Clostridia	Lachnospirales	Lachnospiraceae	Lachnoclostridium_B	Lachnoclostridium_B ammoniilytica	0.543443	0.983929	0.489877	0.934051	-0.753016	-1.32023	-0.168958	1.11052	4.10929	0.235006	-3.28371	4.94449	0.375875
Otu01445	Bacteria	Bacillota_A	Clostridia	Oscillospirales	Oscillospiraceae	Vermiculatibacterium	Vermiculatibacterium sp900543935	0.658142	0.998464	0.677693	0.987371	-1.03817	-0.768363	-1.29747	-0.557699	4.1962	-0.112764	-4.51117	3.58689	0.441667
Otu01449	Bacteria	Bacillota_A	Clostridia	Oscillospirales	Oscillospiraceae	Vescimonas	Vescimonas sp000435555	0.642353	0.999683	0.662916	0.995613	-1.04798	-0.699417	-1.34053	-0.699327	4.14405	-0.141428	-4.32582	3.5394	0.427191
Otu01457	Bacteria	Bacteroidota	Bacteroidia	Bacteroidales	Bacteroidaceae	Bacteroides	Bacteroides	0.629527	0.999033	0.64737	0.997565	-0.985218	-0.634905	-1.30203	-0.768238	4.34406	-0.152006	-4.55492	3.48546	0.424858
Otu01462	Bacteria	Bacteroidota	Bacteroidia	Bacteroidales	Bacteroidaceae	Bacteroides	Bacteroides stercoris	0.685784	0.991679	0.650589	0.961719	-1.09837	-1.31157	-0.894748	0.429301	4.22597	0.0855101	-3.9281	4.35273	0.447667
Otu01470	Bacteria	Bacillota_A	Clostridia	Oscillospirales	Acutalibacteraceae	Ruminococcus_E	Ruminococcus_E bromii	0.612362	0.999869	0.628374	0.996129	-1.00709	-0.616766	-1.36211	-0.820172	4.37437	-0.161767	-4.57691	3.28223	0.417861
Otu01476	Bacteria	Bacillota_A	Clostridia	Oscillospirales	Acutalibacteraceae	Acutalibacteraceae	Acutalibacteraceae	0.555876	0.990962	0.495937	0.94584	-0.350346	-0.792763	0.273911	1.25214	4.36812	0.238033	-3.45746	4.58134	0.37954
Otu01480	Bacteria	Bacteroidota	Bacteroidia	Bacteroidales	Bacteroidaceae	Phocaeicola	Phocaeicola coprocola	0.556147	0.999418	0.55663	0.998908	-0.702206	-0.109517	-1.30136	-1.07941	4.15126	-0.225246	-5.08954	2.98489	0.373209
Otu01485	Bacteria	Bacillota_A	Clostridia	Oscillospirales	Oscillospiraceae	Vescimonas	Vescimonas sp000435555	0.664575	0.998887	0.683652	0.994248	-1.10281	-0.826373	-1.36022	-0.54253	4.11456	-0.118379	-4.71918	3.74638	0.438333
Otu01493	Bacteria	Bacillota_A	Clostridia	Lachnospirales	Anaerotignaceae	Fimicola	Fimicola cottocaccae	0.656822	0.994538	0.627487	0.9663	-1.09357	-1.30826	-0.843302	0.585715	4.32512	0.118527	-3.52668	4.38445	0.43952
Otu01497	Bacteria	Pseudomonadota	Alphaproteobacteria	RF32	CAG-239	Scatacola_A	Scatacola_A faecigallinarum	0.485131	0.986245	0.419022	0.92458	-0.76703	-1.43048	0.1144	1.52565	4.27051	0.308718	-2.96191	5.33602	0.344552
Otu01499	Bacteria	Bacillota_A	Clostridia	Lachnospirales	Lachnospiraceae	Bariatricus	Bariatricus comes	0.650705	0.999743	0.663045	0.996795	-0.454623	-0.118408	-0.775458	-0.71203	4.0819	-0.145428	-4.66171	3.60738	0.416195
Otu01515	Bacteria	Bacillota_A	Clostridia	Oscillospirales	Ruminococcaceae	Ruminococcaceae	Ruminococcaceae	0.36413	0.996329	0.324383	0.991699	-0.312966	0.962472	-1.33595	-2.07566	4.00869	-0.448481	-6.36603	2.8556	0.28
Otu01525	Bacteria	Bacillota_A	Clostridia	Oscillospirales	Ruminococcaceae	Ruminococcaceae	Ruminococcaceae	0.571803	0.991929	0.518279	0.955531	-0.380255	-0.808088	0.126531	1.03644	4.40998	0.214133	-3.2906	4.97496	0.390667
Otu01527	Bacteria	Bacillota_A	Clostridia	Oscillospirales	Ruminococcaceae	Ruminococcaceae	Ruminococcaceae	0.696336	0.999048	0.66769	0.985728	-0.431492	-0.693955	-0.197053	0.424344	4.26458	0.0881934	-3.56275	4.47216	0.452849
Otu01533	Bacteria	Bacillota_A	Clostridia	Oscillospirales	Ruminococcaceae	Gemmiger	Gemmiger qucibialis	0.693726	0.999697	0.716465	0.994753	-1.0769	-0.877662	-1.25969	-0.375884	4.15753	-0.0827719	-4.47521	3.8684	0.453
Otu01535	Bacteria	Bacteroidota	Bacteroidia	Bacteroidales	Tannerellaceae	Parabacteroides	Parabacteroides johnsonii	0.684135	0.995237	0.648597	0.969853	-1.07122	-1.29165	-0.851304	0.471809	4.15805	0.0911309	-4.26344	3.92163	0.454333
Otu01547	Bacteria	Bacillota_A	Clostridia	Lachnospirales	Lachnospiraceae	Bariatricus	Bariatricus	0.662847	0.993608	0.636418	0.964647	-1.03809	-1.25733	-0.802438	0.446677	4.06471	0.100059	-3.73532	4.48583	0.446851
Otu01551	Bacteria	Bacteroidota	Bacteroidia	Bacteroidales	Bacteroidaceae	Phocaeicola	Phocaeicola sp959599425	0.656697	0.9983	0.674794	0.991558	-1.0931	-0.82278	-1.34746	-0.517548	4.14299	-0.108805	-4.47109	4.00403	0.443519
Otu01557	Bacteria	Bacillota_A	Clostridia	Lachnospirales	Lachnospiraceae	Lachnospiraceae	Lachnospiraceae	0.671465	0.999223	0.684245	0.989095	-1.09629	-0.820672	-1.34026	-0.452681	4.22482	-0.0943125	-4.66223	3.89242	0.452516
Otu01562	Bacteria	Bacillota_A	Clostridia	Lachnospirales	Lachnospiraceae	Hominiventricola	Hominiventricola sp003480725	0.609564	0.994346	0.580372	0.964962	-1.01028	-1.31959	-0.63936	0.814581	4.58742	0.157958	-3.30242	4.50579	0.423
Otu01579	Bacteria	Bacillota_A	Clostridia	Lachnospirales	Lachnospiraceae	Agathobacter	Agathobacter	0.669806	0.999105	0.681991	0.992393	-1.07718	-0.774542	-1.383	-0.508724	4.10604	-0.100943	-4.31178	3.62942	0.439853
Otu01583	Bacteria	Bacillota_I	Bacilli_A	Erysipelotrichales	Erysipelotrichaceae	Eubacterium_P	Eubacterium_P hominis	0.632812	0.993142	0.592353	0.957199	-1.01499	-1.33878	-0.650117	0.731582	4.21955	0.144002	-3.43081	4.43869	0.424858
Otu01584	Bacteria	Bacteroidota	Bacteroidia	Bacteroidales	Marinifilaceae	Butyricimonas	Butyricimonas virosa	0.673358	0.997163	0.637255	0.969528	-1.10934	-1.35524	-0.825745	0.494092	4.18706	0.0915733	-3.82795	4.41922	0.446518
Otu01592	Bacteria	Bacillota_A	Clostridia	Oscillospirales	Ruminococcaceae	Faecalibacterium	Faecalibacterium	0.64297	0.999632	0.658656	0.996601	-1.03876	-0.704371	-1.32953	-0.664266	4.271	-0.133956	-4.45436	3.64681	0.433855
Otu01595	Bacteria	Actinomycetota	Actinomycetes	Actinomycetales	Actinomycetaceae	UBA1383	UBA1383 sp002305415	0.673859	0.994203	0.634656	0.967561	-1.04547	-1.30303	-0.805442	0.536824	4.29179	0.107487	-3.72983	4.12967	0.442333
Otu01599	Bacteria	Bacillota_A	Clostridia	Lachnospirales	Lachnospiraceae	Coprococcus	Coprococcus eutactus	0.626399	0.999458	0.644312	0.994811	-1.00402	-0.645387	-1.33249	-0.777481	4.15777	-0.158332	-4.13823	3.61224	0.418
Otu01609	Bacteria	Bacillota_A	Clostridia	Oscillospirales	Acutalibacteraceae	Ruminococcus_E	Ruminococcus_E sp934476515	0.670149	0.99441	0.631712	0.961286	-0.995205	-1.26657	-0.723348	0.518011	4.12991	0.110093	-3.93172	4.58757	0.444518
Otu01613	Bacteria	Bacillota_A	Clostridia	Lachnospirales	Lachnospiraceae	Lachnospira	Lachnospira eligens_A	0.646106	0.998754	0.664069	0.995705	-1.06943	-0.777665	-1.35927	-0.672593	4.08947	-0.132602	-4.66872	3.67422	0.423667
Otu01622	Bacteria	Bacillota_A	Clostridia	Lachnospirales	Lachnospiraceae	Lachnospira	Lachnospira pectinoschiza_A	0.650884	0.992101	0.610602	0.958649	-1.03533	-1.31426	-0.735511	0.6027	4.24198	0.120025	-3.57348	4.7207	0.433667
Otu01624	Bacteria	Bacillota_A	Clostridia	Oscillospirales	Oscillospiraceae	CAG-170	CAG-170 sp000432135	0.680317	1	0.695864	0.992939	-1.03521	-0.792607	-1.28372	-0.43146	4.25268	-0.0898302	-4.42617	3.40605	0.45
Otu01626	Bacteria	Bacillota_A	Clostridia	Oscillospirales	Ruminococcaceae	Bittarella	Bittarella massiliensis	0.649802	0.999287	0.668413	0.996185	-0.996667	-0.652276	-1.28856	-0.679023	4.24074	-0.128818	-4.5453	3.69337	0.431523
Otu01627	Bacteria	Bacillota_A	Clostridia	Oscillospirales	Acutalibacteraceae	CAG-217	CAG-217 sp000436335	0.680913	0.995636	0.644738	0.968825	-1.07036	-1.31706	-0.831772	0.41769	4.09823	0.0881911	-3.57249	4.38439	0.447667
Otu01632	Bacteria	Bacillota_A	Clostridia	Oscillospirales	Ruminococcaceae	Gemmiger	Gemmiger qucibialis	0.65723	0.999169	0.6729	0.990764	-1.03378	-0.724761	-1.3337	-0.55457	4.24478	-0.110724	-4.464	3.5833	0.442519
Otu01638	Bacteria	Bacillota_A	Clostridia	Oscillospirales	Ruminococcaceae	Faecalibacterium	Faecalibacterium	0.673887	0.998461	0.689515	0.991627	-1.06027	-0.820081	-1.27378	-0.458509	4.08677	-0.0928788	-4.24223	3.73414	0.450667
Otu01646	Bacteria	Bacillota_A	Clostridia	Lachnospirales	Lachnospiraceae	Dorea_A	Dorea_A	0.687824	0.994148	0.651437	0.966798	-1.10615	-1.33068	-0.871705	0.378931	4.11975	0.0785819	-3.7907	4.32048	0.459
Otu01659	Bacteria	Bacillota	Bacilli	Lactobacillales	Lactobacillaceae	Fructobacillus	Fructobacillus pseudoficulneus	0.629111	0.999682	0.641786	0.997634	-0.999833	-0.672521	-1.25142	-0.797424	4.46762	-0.138298	-4.44316	3.57001	0.429523
Otu01663	Bacteria	Bacillota_C	Negativicutes	Veillonellales	Megasphaeraceae	Megasphaera	Megasphaera sp001546855	0.670615	0.992712	0.63805	0.959269	-1.04363	-1.29585	-0.792699	0.453023	4.12274	0.0848804	-3.65105	4.34063	0.452183
Otu01664	Bacteria	Bacillota_A	Clostridia	Lachnospirales	Lachnospiraceae	Lachnospira	Lachnospira sp000436475	0.747969	0.998487	0.750589	0.987701	-0.813418	-0.776357	-0.845453	-0.0750887	4.04712	-0.0147175	-4.04844	3.74857	0.491
Otu01674	Bacteria	Bacteroidota	Bacteroidia	Bacteroidales	Bacteroidaceae	Bacteroidaceae	Bacteroidaceae	0.672788	0.994868	0.64521	0.970934	-1.07435	-1.30396	-0.853131	0.428632	4.1964	0.079924	-3.44264	4.14774	0.453182
Otu01678	Bacteria	Bacteroidota	Bacteroidia	Bacteroidales	Tannerellaceae	Parabacteroides	Parabacteroides distasonis	0.63586	0.994363	0.603455	0.958873	-1.04383	-1.35161	-0.730212	0.771759	4.38981	0.152059	-3.3085	4.35462	0.423
Otu01682	Bacteria	Bacillota_A	Clostridia	Lachnospirales	Lachnospiraceae	Muricomes	Muricomes	0.631235	0.99797	0.586907	0.975857	-0.288395	-0.696084	0.152794	0.862499	4.38969	0.158839	-3.37818	4.76543	0.417667
Otu01683	Bacteria	Bacillota_A	Clostridia	Oscillospirales	Acutalibacteraceae	Acutalibacteraceae	Acutalibacteraceae	0.65808	0.998472	0.683333	0.993639	-1.06643	-0.822372	-1.33665	-0.532555	4.22615	-0.106679	-4.44748	3.65258	0.44
Otu01695	Bacteria	Bacillota_A	Clostridia	Christensenellales	Borkfalkiaceae	Borkfalkia	Borkfalkia sp944346885	0.554013	0.988974	0.493561	0.939712	-0.759892	-1.29055	-0.137639	1.07751	4.07146	0.233606	-3.54764	5.15464	0.377
Otu01697	Bacteria	Bacillota_A	Clostridia	Lachnospirales	Lachnospiraceae	Blautia_A	Blautia_A wexlerae	0.689508	0.994843	0.654165	0.968476	-1.05841	-1.27672	-0.837804	0.466659	4.19724	0.0979851	-3.30391	4.43711	0.45
Otu01704	Bacteria	Bacillota_C	Negativicutes	Veillonellales	Megasphaeraceae	Megasphaera	Megasphaera sp001546855	0.682986	0.995123	0.651768	0.972329	-0.605215	-0.799919	-0.395884	0.361445	4.01491	0.0732053	-3.41478	4.45734	0.457333
Otu01706	Bacteria	Bacillota_A	Clostridia	Lachnospirales	Lachnospiraceae	Lachnospiraceae	Lachnospiraceae	0.718923	0.997093	0.698452	0.978801	-0.765021	-0.786125	-0.729141	0.311506	4.47565	0.0620688	-4.04042	4.02926	0.46951
Otu01711	Bacteria	Bacillota_A	Clostridia	Oscillospirales	Oscillospiraceae	Oscillospiraceae	Oscillospiraceae	0.663598	0.999521	0.679346	0.993568	-1.03771	-0.773955	-1.32031	-0.512617	4.18411	-0.107415	-4.46043	3.70354	0.43852
Otu01716	Bacteria	Bacillota_A	Clostridia	Oscillospirales	Oscillospiraceae	Dysosmobacter	Dysosmobacter sp018228705	0.675945	0.993041	0.637543	0.962354	-1.04502	-1.25153	-0.784123	0.497867	3.97097	0.105199	-3.69186	4.51692	0.443186
Otu01723	Bacteria	Bacillota_A	Clostridia	Oscillospirales	Acutalibacteraceae	Fimenecus	Fimenecus sp000432435	0.668331	0.995699	0.63558	0.961196	-1.12143	-1.35967	-0.836638	0.474264	4.22472	0.0981763	-3.83856	4.32671	0.446851
Otu01725	Bacteria	Bacillota_A	Clostridia	Oscillospirales	Ruminococcaceae	Gemmiger	Gemmiger qucibialis	0.679889	0.996715	0.642652	0.971016	-1.05721	-1.32722	-0.779805	0.467436	4.27346	0.0904565	-3.6034	4.38112	0.447517
Otu01732	Bacteria	Bacteroidota	Bacteroidia	Bacteroidales	Bacteroidaceae	Bacteroidaceae	Bacteroidaceae	0.651926	0.998637	0.666677	0.990306	-1.05659	-0.795428	-1.33191	-0.548921	4.14168	-0.110879	-4.37713	3.91141	0.439667
Otu01745	Bacteria	Bacillota_A	Clostridia	Lachnospirales	Lachnospiraceae	Alitiscatomonas	Alitiscatomonas sp900066055	0.641629	0.994842	0.612833	0.963229	-1.01255	-1.30069	-0.676512	0.701072	4.29024	0.138428	-3.60993	4.53775	0.424667
Otu01750	Bacteria	Bacillota_C	Negativicutes	Acidaminococcales	Acidaminococcaceae	Acidaminococcus	Acidaminococcus intestini	0.591031	0.999125	0.616883	0.998115	-1.04417	-0.641675	-1.38142	-0.963186	4.55519	-0.184115	-5.04581	3.192	0.408667
Otu01755	Bacteria	Bacillota_A	Clostridia	TANB77	CAG-508	CAG-492	CAG-492 sp000434335	0.718148	0.998162	0.698145	0.986262	-0.537015	-0.687652	-0.363365	0.202405	4.2117	0.0408291	-3.66347	4.61547	0.475
Otu01760	Bacteria	Bacillota_C	Negativicutes	Veillonellales	Dialisteraceae	Dialister	Dialister	0.407062	0.974077	0.334535	0.876533	-0.509368	-1.36577	0.43243	1.79962	3.9152	0.3842	-2.61193	5.74659	0.301667
Otu01761	Bacteria	Bacteroidota	Bacteroidia	Bacteroidales	Marinifilaceae	Butyricimonas	Butyricimonas paravirosa	0.662105	0.999194	0.6855	0.992549	-1.07494	-0.818171	-1.31747	-0.531945	4.24732	-0.10606	-4.37129	3.55214	0.444852
Otu01776	Bacteria	Bacillota_A	Clostridia	Lachnospirales	Lachnospiraceae	Eubacterium_I	Eubacterium_I ramulus	0.725148	0.997514	0.695887	0.978656	-0.711138	-0.795823	-0.619969	0.121218	4.21102	0.0269641	-4.4392	3.90935	0.485172
Otu01785	Bacteria	Bacillota_A	Clostridia	Lachnospirales	Lachnospiraceae	Lachnospiraceae	Lachnospiraceae	0.650862	0.999551	0.663266	0.995428	-0.993195	-0.678002	-1.28156	-0.674868	4.37559	-0.130426	-4.73948	3.65568	0.436854
Otu01788	Bacteria	Bacillota_A	Clostridia	Lachnospirales	Lachnospiraceae	Blautia	Blautia sp900541955	0.686162	0.995014	0.656978	0.968293	-1.07418	-1.25334	-0.861506	0.320144	4.19422	0.0664812	-3.50819	4.25285	0.463333
Otu01791	Bacteria	Bacillota_A	Clostridia	Lachnospirales	Lachnospiraceae	Bariatricus	Bariatricus	0.660991	0.99961	0.676909	0.995132	-1.16923	-0.861896	-1.43345	-0.514109	4.14775	-0.106796	-4.52901	3.84828	0.437854
Otu01792	Bacteria	Bacillota_A	Clostridia	Oscillospirales	Ruminococcaceae	Faecalibacterium	Faecalibacterium prausnitzii_I	0.751804	0.999317	0.768561	0.993005	-0.647365	-0.655513	-0.643365	-0.128148	4.48848	-0.0226743	-4.16258	3.68607	0.487504
Otu01797	Bacteria	Bacillota_C	Negativicutes	Veillonellales	Megasphaeraceae	Megasphaera	Megasphaera sp001546855	0.737366	0.999464	0.708998	0.985561	-0.746325	-0.827259	-0.665612	0.199286	4.25827	0.0350414	-3.76878	4.29955	0.478667
Otu01803	Bacteria	Bacillota_A	Clostridia	Oscillospirales	Ruminococcaceae	Gemmiger	Gemmiger qucibialis	0.680377	0.999237	0.6956	0.991913	-1.07456	-0.824443	-1.29081	-0.463861	4.06834	-0.101034	-4.82187	3.88857	0.450667
Otu01812	Bacteria	Bacteroidota	Bacteroidia	Bacteroidales	Bacteroidaceae	Phocaeicola	Phocaeicola massiliensis	0.75409	0.997152	0.722877	0.983842	-0.74924	-0.777058	-0.711849	0.105859	4.3023	0.0210409	-4.3623	4.06739	0.485505
Otu01821	Bacteria	Bacteroidota	Bacteroidia	Bacteroidales	Bacteroidaceae	Bacteroides	Bacteroides sp902362375	0.617636	0.999965	0.639853	0.9966	-1.00083	-0.664603	-1.30893	-0.788858	4.34557	-0.14913	-4.57524	3.48145	0.414195
Otu01824	Bacteria	Bacillota_A	Clostridia	Lachnospirales	Lachnospiraceae	Lachnospira	Lachnospira eligens_A	0.636779	0.999802	0.653448	0.998418	-1.02764	-0.665009	-1.33059	-0.772626	4.42047	-0.146912	-4.45599	3.605	0.419194
Otu01838	Bacteria	Bacteroidota	Bacteroidia	Bacteroidales	Bacteroidaceae	Phocaeicola	Phocaeicola coprocola	0.685004	0.994479	0.646411	0.963359	-1.01219	-1.22557	-0.796391	0.401925	4.1179	0.0793918	-3.75444	4.20749	0.457514
Otu01857	Bacteria	Bacillota_A	Clostridia	TANB77	CAG-508	CAG-492	CAG-492 sp000434335	0.513333	0.997617	0.501844	0.997544	-0.679054	0.143629	-1.29976	-1.4466	4.29977	-0.290177	-5.05711	3.03359	0.352667
Otu01863	Bacteria	Bacillota_A	Clostridia	Lachnospirales	Lachnospiraceae	Acetatifactor	Acetatifactor intestinalis	0.67569	0.996856	0.644494	0.964203	-1.06181	-1.28211	-0.801123	0.416191	4.13029	0.0881847	-3.68027	4.5438	0.450183
Otu01900	Bacteria	Bacillota_A	Clostridia	Lachnospirales	Lachnospiraceae	Lachnospiraceae	Lachnospiraceae	0.67478	0.991417	0.645413	0.959922	-1.02176	-1.21478	-0.812569	0.394841	4.14722	0.0868033	-3.70787	4.36771	0.456333
Otu01907	Bacteria	Bacillota_A	Clostridia	TANB77	CAG-508	CAG-245	CAG-245 sp000435175	0.609069	1	0.626186	0.998106	-0.967678	-0.592891	-1.31473	-0.9105	4.3408	-0.179199	-4.96622	3.38952	0.411529
Otu01916	Bacteria	Bacillota_A	Clostridia	Christensenellales	NSJ-53	Gehongia	Gehongia tenuis	0.559394	0.997915	0.551035	0.996458	-0.770423	-0.115198	-1.31284	-1.12921	4.10039	-0.235277	-5.28128	3.33854	0.372667
Otu01927	Bacteria	Bacteroidota	Bacteroidia	Bacteroidales	Bacteroidaceae	Bacteroides	Bacteroides	0.628608	0.999634	0.643089	0.995854	-1.02632	-0.674674	-1.3783	-0.714898	4.18557	-0.150799	-4.49425	3.54994	0.425667
Otu01939	Bacteria	Actinomycetota	Coriobacteriia	Coriobacteriales	Eggerthellaceae	Anaerotardibacter	Anaerotardibacter sp900556585	0.641265	0.993272	0.604305	0.960775	-1.02705	-1.28721	-0.761372	0.723594	4.39244	0.141507	-3.49144	4.48417	0.430856
Otu01940	Bacteria	Bacillota_A	Clostridia	Lachnospirales	Lachnospiraceae	Lachnospira	Lachnospira	0.75282	0.99735	0.726786	0.982898	-0.820941	-0.854908	-0.784773	0.0339527	4.08427	0.00489929	-3.69808	4.5121	0.496333
Otu01961	Bacteria	Bacteroidota	Bacteroidia	Bacteroidales	Bacteroidaceae	Phocaeicola	Phocaeicola coprocola	0.740685	0.999973	0.785251	0.996969	-0.61106	-0.631898	-0.59571	-0.191485	4.88028	-0.0318386	-4.03491	3.69993	0.484172
Otu01962	Bacteria	Bacillota_A	Clostridia	Oscillospirales	Acutalibacteraceae	Ruminococcus_E	Ruminococcus_E sp934476515	0.625483	0.998875	0.642587	0.996554	-1.03055	-0.704625	-1.37094	-0.806065	4.3474	-0.14499	-4.81872	3.5216	0.425667
Otu01970	Bacteria	Bacteroidota	Bacteroidia	Bacteroidales	Bacteroidaceae	Alloprevotella	Alloprevotella timonensis	0.759298	0.998249	0.750719	0.989623	-0.812991	-0.784426	-0.844707	-0.0445407	4.03857	-0.00895522	-3.95409	3.95752	0.494333
Otu01972	Bacteria	Bacillota_A	Clostridia	Lachnospirales	Lachnospiraceae	Anaerobutyricum	Anaerobutyricum soehngenii	0.668977	0.999421	0.691307	0.994317	-1.04474	-0.773147	-1.28881	-0.534519	4.12082	-0.107472	-4.55699	3.72879	0.442667
Otu01983	Bacteria	Bacillota_C	Negativicutes	Veillonellales	Dialisteraceae	Dialister	Dialister invisus	0.652966	0.99289	0.615965	0.958052	-1.05532	-1.3304	-0.753721	0.514873	4.14101	0.104003	-3.71121	4.47403	0.444
Otu02001	Bacteria	Pseudomonadota	Alphaproteobacteria	RF32	CAG-239	Scatacola_A	Scatacola_A faecigallinarum	0.682829	0.996471	0.647398	0.967477	-1.08945	-1.30371	-0.857245	0.45854	4.15784	0.0899572	-3.77836	4.25835	0.450667
Otu02007	Bacteria	Bacteroidota	Bacteroidia	Bacteroidales	Bacteroidaceae	Prevotella	Prevotella	0.63118	0.99086	0.598706	0.954604	-1.01036	-1.30338	-0.659272	0.793694	4.47564	0.151425	-3.53986	4.60537	0.420193
Otu02009	Bacteria	Bacillota_I	Bacilli_A	Erysipelotrichales	Erysipelotrichaceae	Dielma	Dielma fastidiosa	0.663957	0.999911	0.678814	0.996003	-1.03334	-0.75981	-1.2688	-0.577682	4.28118	-0.118709	-4.46792	3.81852	0.434189
Otu02017	Bacteria	Bacillota_A	Clostridia	Lachnospirales	Lachnospiraceae	Hominiventricola	Hominiventricola sp003480725	0.639345	0.994007	0.599446	0.960569	-0.98195	-1.28929	-0.651054	0.726421	4.23426	0.143795	-3.77809	4.8829	0.427524
Otu02045	Bacteria	Bacillota_A	Clostridia	Oscillospirales	Butyricicoccaceae	Agathobaculum	Agathobaculum butyriciproducens	0.668237	0.999131	0.682132	0.989297	-1.09989	-0.825619	-1.35062	-0.528212	4.12467	-0.102451	-4.2982	3.93322	0.439333
Otu02123	Bacteria	Bacillota_C	Negativicutes	Veillonellales	Dialisteraceae	Allisonella	Allisonella pneumosinta	0.66278	0.999252	0.679545	0.991426	-1.1193	-0.839057	-1.38758	-0.444344	4.10035	-0.0916784	-4.52561	3.69831	0.451667
Otu02124	Bacteria	Bacillota_A	Clostridia	Oscillospirales	Oscillospiraceae	Oscillospiraceae	Oscillospiraceae	0.666369	0.998912	0.687747	0.990501	-1.08566	-0.848457	-1.32813	-0.435954	4.10336	-0.0951717	-4.65188	3.55467	0.45085
Otu02132	Bacteria	Bacteroidota	Bacteroidia	Bacteroidales	Bacteroidaceae	Phocaeicola	Phocaeicola coprocola	0.517912	0.998715	0.513859	0.997372	-0.716377	0.0281043	-1.29123	-1.27056	4.26456	-0.255577	-4.79366	3.09616	0.365333
Otu02138	Bacteria	Bacillota_A	Clostridia	TANB77	CAG-508	CAG-508	CAG-508	0.667912	0.999735	0.689106	0.994215	-1.07334	-0.827187	-1.31915	-0.518544	4.14179	-0.0985585	-4.77716	3.97688	0.446667
Otu02171	Bacteria	Bacillota_A	Clostridia	Lachnospirales	Lachnospiraceae	Coprococcus	Coprococcus eutactus	0.618798	0.999979	0.646201	0.99738	-1.00267	-0.664265	-1.33246	-0.918409	4.54382	-0.172822	-4.71006	3.75292	0.411667
Otu02174	Bacteria	Bacteroidota	Bacteroidia	Bacteroidales	Muribaculaceae	UBA7173	UBA7173 sp001689685	0.624635	0.999618	0.642113	0.998484	-1.04719	-0.678459	-1.34867	-0.839704	4.4373	-0.157677	-4.54214	3.46208	0.420193
Otu02176	Bacteria	Bacillota_A	Clostridia	Oscillospirales	Oscillospiraceae	Vescimonas	Vescimonas sp000435555	0.654362	0.998378	0.672519	0.991974	-1.05641	-0.773023	-1.30727	-0.543468	4.14239	-0.112765	-4.38697	3.66454	0.440853
Otu02188	Bacteria	Bacillota_A	Clostridia	Lachnospirales	Lachnospiraceae	Agathobacter	Agathobacter	0.679921	0.998486	0.700002	0.989464	-1.0371	-0.78489	-1.25852	-0.458443	4.16594	-0.10064	-4.10231	3.78019	0.451667
Otu02191	Bacteria	Bacillota_C	Negativicutes	Veillonellales	Megasphaeraceae	Megasphaera	Megasphaera sp001546855	0.649587	0.998184	0.672093	0.992011	-1.08774	-0.826428	-1.32715	-0.549024	4.15193	-0.116527	-4.30917	3.61642	0.440853
Otu02193	Bacteria	Bacillota_A	Clostridia	Oscillospirales	Ruminococcaceae	Angelakisella	Angelakisella massiliensis	0.633451	0.994104	0.601167	0.961464	-1.00936	-1.29487	-0.687419	0.632449	4.22216	0.128049	-3.47087	4.47184	0.428333
Otu02218	Bacteria	Bacillota_A	Clostridia	Lachnospirales	Lachnospiraceae	Lachnospiraceae	Lachnospiraceae	0.66236	0.991107	0.623348	0.964718	-1.07372	-1.2997	-0.820179	0.539287	4.08597	0.114137	-3.758	4.63225	0.436667
Otu02222	Bacteria	Bacillota_A	Clostridia	Oscillospirales	Acutalibacteraceae	Acutalibacteraceae	Acutalibacteraceae	0.745904	0.998709	0.767844	0.988956	-0.7579	-0.713925	-0.79779	-0.179898	4.23499	-0.035973	-3.8641	4.08149	0.481506
Otu02240	Bacteria	Bacteroidota	Bacteroidia	Bacteroidales	Bacteroidaceae	Phocaeicola	Phocaeicola coprocola	0.633974	0.999625	0.644955	0.995077	-0.994255	-0.614763	-1.33631	-0.716607	4.25026	-0.152767	-4.49027	3.68014	0.421333
Otu02249	Bacteria	Bacillota_A	Clostridia	Lachnospirales	Lachnospiraceae	Blautia_A	Blautia_A intestinalis	0.660922	0.999072	0.67439	0.994475	-1.0398	-0.722185	-1.32294	-0.529742	4.16103	-0.110639	-4.71186	3.88075	0.445
Otu02258	Bacteria	Bacillota_I	Bacilli_A	Erysipelotrichales	Coprobacillaceae	Catenibacterium	Catenibacterium mitsuokai	0.688712	0.998856	0.705188	0.991753	-1.08574	-0.820944	-1.3174	-0.38755	4.16199	-0.0779533	-4.48184	3.47602	0.459
Otu02271	Bacteria	Bacteroidota	Bacteroidia	Bacteroidales	Bacteroidaceae	Phocaeicola	Phocaeicola vulgatus	0.686342	0.998647	0.699126	0.990093	-1.07119	-0.803327	-1.29943	-0.43752	4.14279	-0.0867746	-4.26929	3.71304	0.453849
Otu02279	Bacteria	Bacillota_A	Clostridia	Lachnospirales	Lachnospiraceae	Laedolimicola	Laedolimicola ammoniilytica	0.682365	0.998717	0.690812	0.992722	-1.03131	-0.774233	-1.23735	-0.469263	4.18622	-0.103234	-4.41358	3.77227	0.44885
Otu02286	Bacteria	Bacillota_A	Clostridia	Lachnospirales	Lachnospiraceae	Lachnospiraceae	Lachnospiraceae	0.66027	0.991959	0.629695	0.957395	-1.04309	-1.30312	-0.787053	0.529096	4.12538	0.107586	-3.81018	4.36678	0.443333
Otu02287	Bacteria	Bacillota_A	Clostridia	Christensenellales	Aristaeellaceae	Ventricola	Ventricola sp900542395	0.650793	0.999652	0.669173	0.995053	-1.08338	-0.775441	-1.3546	-0.536102	4.12219	-0.111902	-4.5122	3.56728	0.439
Otu02314	Bacteria	Bacteroidota	Bacteroidia	Bacteroidales	Bacteroidaceae	Phocaeicola	Phocaeicola sp948566455	0.67144	0.994509	0.638167	0.965485	-1.05406	-1.26949	-0.789943	0.439165	4.11338	0.0880042	-3.68417	4.75074	0.454
Otu02322	Bacteria	Desulfobacterota	Desulfovibrionia	Desulfovibrionales	Desulfovibrionaceae	Desulfovibrio	Desulfovibrio desulfuricans_E	0.67619	0.993562	0.633684	0.960765	-1.04278	-1.29892	-0.796942	0.539407	4.0393	0.110991	-3.92613	4.62509	0.440333
Otu02367	Bacteria	Bacteroidota	Bacteroidia	Bacteroidales	Muribaculaceae	UBA7173	UBA7173 sp001689685	0.681184	0.999518	0.694461	0.990466	-1.05209	-0.85089	-1.26394	-0.437555	4.11254	-0.085245	-4.71888	3.95363	0.453
Otu02373	Bacteria	Bacteroidota	Bacteroidia	Bacteroidales	Bacteroidaceae	Phocaeicola	Phocaeicola coprocola	0.659991	0.997311	0.68076	0.990079	-1.07778	-0.843113	-1.30845	-0.514741	4.14415	-0.100571	-4.41489	3.56737	0.450516
Otu02375	Bacteria	Bacillota_C	Negativicutes	Veillonellales	Megasphaeraceae	Megasphaera	Megasphaera sp001546855	0.62616	0.992669	0.592063	0.957184	-1.04369	-1.39148	-0.672978	0.703859	4.33761	0.132889	-3.54895	4.48023	0.428667
Otu02386	Bacteria	Bacillota_A	Clostridia	Lachnospirales	Lachnospiraceae	Acetatifactor	Acetatifactor intestinalis	0.668849	0.992991	0.638989	0.965405	-1.06569	-1.30538	-0.819233	0.441205	4.10383	0.0888319	-3.49983	4.67639	0.448517
Otu02391	Bacteria	Bacillota_A	Clostridia	Oscillospirales	Ruminococcaceae	Gemmiger	Gemmiger formicilis	0.648082	0.998189	0.667703	0.997002	-0.950725	-0.628434	-1.2654	-0.641016	4.27773	-0.127612	-4.12593	3.59352	0.435188
Otu02398	Bacteria	Bacillota_A	Clostridia	Lachnospirales	Lachnospiraceae	Agathobacter	Agathobacter	0.674723	0.99554	0.642186	0.961459	-1.10569	-1.35849	-0.844847	0.476621	4.08884	0.0957404	-3.70495	4.18947	0.454667
Otu02413	Bacteria	Bacillota_A	Clostridia	TANB77	CAG-508	CAG-269	CAG-269 sp934120045	0.664011	0.999462	0.671861	0.99167	-1.05455	-0.772889	-1.34	-0.403378	4.08881	-0.0882387	-4.68433	3.71507	0.454333
Otu02420	Bacteria	Bacillota_A	Clostridia	Lachnospirales	Lachnospiraceae	Roseburia	Roseburia inulinivorans	0.698548	0.995978	0.6709	0.968293	-1.01974	-1.2152	-0.83109	0.312019	4.16491	0.0635384	-3.9004	4.64117	0.466333
Otu02424	Bacteria	Bacillota_A	Clostridia	Lachnospirales	Lachnospiraceae	Agathobacter	Agathobacter	0.616718	0.999131	0.639076	0.995739	-0.992155	-0.63802	-1.28431	-0.73289	4.24493	-0.156465	-4.66848	3.44525	0.412667
Otu02444	Bacteria	Bacillota_A	Clostridia	Oscillospirales	Ruminococcaceae	Ligaoa	Ligaoa zhengdingensis	0.67645	0.993496	0.634814	0.966681	-1.06457	-1.28842	-0.827749	0.47873	4.12458	0.0924333	-3.91315	4.51813	0.447517
Otu02445	Bacteria	Bacillota_A	Clostridia	TANB77	CAG-508	CAG-273	CAG-273 sp003534295	0.671561	0.999198	0.637095	0.985827	-0.270085	-0.63697	0.10188	0.57899	4.41202	0.113175	-3.68885	4.23806	0.439
Otu02450	Bacteria	Bacillota_A	Clostridia	Lachnospirales	Lachnospiraceae	Butyribacter	Butyribacter sp003529475	0.606376	0.999612	0.62724	0.997367	-1.03454	-0.650547	-1.38103	-0.867465	4.39782	-0.173546	-4.56203	3.21847	0.406667
Otu02485	Bacteria	Bacillota_A	Clostridia	Oscillospirales	Butyricicoccaceae	Butyricicoccus	Butyricicoccus sp900604335	0.619681	0.998822	0.646063	0.997179	-1.00983	-0.606608	-1.3196	-0.74941	4.25612	-0.146796	-4.6867	3.45783	0.425333
Otu02487	Bacteria	Bacillota_C	Negativicutes	Veillonellales	Veillonellaceae	Veillonella	Veillonella	0.67159	0.995603	0.639942	0.96773	-1.0943	-1.34524	-0.822051	0.451969	4.16539	0.0970521	-3.34036	4.85878	0.44985
Otu02521	Bacteria	Bacillota_A	Clostridia	Oscillospirales	Ruminococcaceae	Gemmiger	Gemmiger formicilis	0.666512	0.998673	0.682117	0.991797	-1.10169	-0.862937	-1.33776	-0.433029	4.21563	-0.0874415	-4.49275	3.64256	0.45085
Otu02525	Bacteria	Bacillota_A	Clostridia	Lachnospirales	Lachnospiraceae	Dorea_A	Dorea_A amylophila	0.533213	0.989944	0.479539	0.935687	-0.762769	-1.34336	-0.0925381	1.22076	4.06285	0.260285	-3.22322	5.3567	0.368544
Otu02550	Bacteria	Bacteroidota	Bacteroidia	Bacteroidales	Bacteroidaceae	Bacteroides	Bacteroides	0.654038	0.999034	0.666463	0.9945	-1.06773	-0.770135	-1.35692	-0.564219	4.15457	-0.120193	-4.34603	3.4681	0.436
Otu02574	Bacteria	Bacillota_A	Clostridia	Oscillospirales	Ruminococcaceae	Massilioclostridium	Massilioclostridium facile	0.66271	0.999786	0.685511	0.997149	-1.08492	-0.843109	-1.3137	-0.588906	4.39192	-0.119373	-4.33941	3.48916	0.440853
Otu02600	Bacteria	Bacillota_C	Negativicutes	Veillonellales	Veillonellaceae	F0422	F0422 sp001553345	0.610831	0.999375	0.647801	0.999047	-1.02669	-0.713814	-1.34943	-0.872947	4.55353	-0.16565	-4.44713	3.2959	0.42
Otu02607	Bacteria	Bacteroidota	Bacteroidia	Bacteroidales	Bacteroidaceae	Bacteroides	Bacteroides	0.685869	0.994957	0.658203	0.967965	-1.02775	-1.22146	-0.85083	0.374561	4.17074	0.0750922	-3.72984	4.33096	0.453333
Otu02616	Bacteria	Bacillota_C	Negativicutes	Veillonellales	Megasphaeraceae	Megasphaera	Megasphaera sp001546855	0.767568	0.998383	0.74119	0.987454	-0.853559	-0.879971	-0.824922	0.0719121	4.14901	0.0156658	-4.12203	4.04364	0.491836
Otu02624	Bacteria	Bacillota_A	Clostridia	Clostridia	Clostridia	Clostridia	Clostridia	0.708294	0.999009	0.731095	0.993117	-1.09626	-0.920955	-1.25928	-0.349715	4.23477	-0.0698058	-3.96304	3.91278	0.465667
Otu02652	Bacteria	Bacillota_A	Clostridia	Lachnospirales	Lachnospiraceae	Alitiscatomonas	Alitiscatomonas sp900066785	0.659436	0.998966	0.674385	0.992667	-1.10299	-0.783509	-1.37453	-0.531127	4.15131	-0.113576	-4.62344	3.31436	0.441333
Otu02676	Bacteria	Bacillota_C	Negativicutes	Acidaminococcales	Acidaminococcaceae	Phascolarctobacterium	Phascolarctobacterium faecium	0.636706	0.993133	0.594617	0.961152	-0.980689	-1.3034	-0.656341	0.650178	4.1869	0.129812	-3.64243	4.63646	0.432333
Otu02698	Bacteria	Bacillota_A	Clostridia	Christensenellales	Pumilibacteraceae	Protoclostridium	Protoclostridium gallicola	0.565132	0.999262	0.56453	0.997542	-0.837951	-0.307811	-1.40131	-1.0166	3.97344	-0.219345	-5.21174	3.61938	0.384
Otu02703	Bacteria	Bacillota_A	Clostridia	Lachnospirales	Lachnospiraceae	Eubacterium_I	Eubacterium_I ramulus	0.642686	0.999652	0.659799	0.996255	-1.01446	-0.70471	-1.28122	-0.648926	4.34665	-0.131147	-4.62937	3.48891	0.433189
Otu02708	Bacteria	Bacteroidota	Bacteroidia	Bacteroidales	Bacteroidaceae	Bacteroides	Bacteroides stercoris	0.659013	0.99064	0.619751	0.959191	-0.99778	-1.27614	-0.670349	0.610676	4.16479	0.116781	-3.55882	4.74019	0.436
Otu02734	Bacteria	Bacillota_C	Negativicutes	Acidaminococcales	Acidaminococcaceae	Phascolarctobacterium	Phascolarctobacterium faecium	0.667915	0.995445	0.629771	0.965322	-1.03534	-1.27456	-0.780602	0.53644	4.1176	0.104934	-3.47949	4.42104	0.441519
Otu02743	Bacteria	Bacillota_A	Clostridia	Oscillospirales	Acutalibacteraceae	Ruminococcus_E	Ruminococcus_E	0.620024	0.998461	0.637368	0.997149	-0.996208	-0.618623	-1.32688	-0.892664	4.37064	-0.169276	-4.70083	3.45048	0.414195
Otu02763	Bacteria	Bacteroidota	Bacteroidia	Bacteroidales	Bacteroidaceae	Phocaeicola	Phocaeicola	0.622094	0.9995	0.643985	0.99732	-1.01212	-0.652741	-1.31807	-0.822121	4.32549	-0.165614	-4.63169	3.25582	0.415195
Otu02776	Bacteria	Bacillota_A	Clostridia	Lachnospirales	Lachnospiraceae	Hominiventricola	Hominiventricola sp003480725	0.647623	0.998978	0.659877	0.992721	-1.0763	-0.737095	-1.39118	-0.575932	4.19011	-0.119296	-4.57697	3.415	0.437667
Otu02798	Bacteria	Bacillota_A	Clostridia	Lachnospirales	Lachnospiraceae	Lachnospira	Lachnospira pectinoschiza_A	0.670585	0.994435	0.63131	0.965395	-1.11321	-1.38317	-0.831538	0.523559	4.22039	0.110502	-3.72906	4.32824	0.438333
Otu02841	Bacteria	Bacillota_A	Clostridia	Lachnospirales	Lachnospiraceae	Agathobacter	Agathobacter	0.638616	0.999262	0.650522	0.992793	-1.09064	-0.760617	-1.43118	-0.605411	4.13897	-0.136043	-4.75985	3.4489	0.434522
Otu02852	Bacteria	Bacillota_A	Clostridia	Lachnospirales	Lachnospiraceae	Blautia_A	Blautia_A faecis	0.639371	0.999091	0.647652	0.996427	-1.05628	-0.644281	-1.36704	-0.680645	4.38046	-0.129505	-4.62559	3.36586	0.425333
Otu02856	Bacteria	Bacillota_A	Clostridia	Lachnospirales	Lachnospiraceae	Agathobacter	Agathobacter	0.668594	0.998693	0.687128	0.990846	-1.05495	-0.826622	-1.26836	-0.4749	4.19784	-0.097542	-4.20667	3.75342	0.447184
Otu02858	Bacteria	Bacillota_A	Clostridia	Oscillospirales	Ruminococcaceae	Ruminiclostridium_E	Ruminiclostridium_E siraeum	0.753673	0.998735	0.729487	0.988596	-0.842649	-0.851144	-0.83891	0.0409398	4.12928	0.00830113	-3.68796	3.99592	0.495501
Otu02894	Bacteria	Bacteroidota	Bacteroidia	Bacteroidales	Bacteroidaceae	Bacteroides	Bacteroides	0.599612	0.992766	0.57263	0.960696	-1.04886	-1.38717	-0.675472	0.864469	4.47556	0.168179	-3.20357	4.79424	0.412333
Otu02906	Bacteria	Bacillota_C	Negativicutes	Acidaminococcales	Acidaminococcaceae	Acidaminococcus	Acidaminococcus	0.659104	0.99866	0.671996	0.990589	-1.05925	-0.782178	-1.34989	-0.503934	4.09047	-0.105134	-4.38551	3.59117	0.438187
Otu02916	Bacteria	Bacillota_A	Clostridia	Lachnospirales	Lachnospiraceae	Otoolea	Otoolea fessa	0.633916	0.999441	0.652604	0.997296	-1.01417	-0.672976	-1.33033	-0.730396	4.32196	-0.143071	-4.25073	3.5758	0.421193
Otu02922	Bacteria	Bacillota_A	Clostridia	Peptostreptococcales	Anaerovoracaceae	Lentihominibacter	Lentihominibacter faecis	0.616516	0.999505	0.628528	0.997247	-0.983123	-0.616791	-1.3124	-0.817073	4.23776	-0.171327	-4.77938	3.58438	0.414
Otu02933	Bacteria	Bacillota	Bacilli	Lactobacillales	Vagococcaceae	Vagococcus	Vagococcus	0.675151	0.999256	0.685009	0.994601	-1.04947	-0.789436	-1.26522	-0.463629	4.20711	-0.0992908	-4.37971	3.84039	0.442667
Otu02958	Bacteria	Bacillota_A	Clostridia	Lachnospirales	Lachnospiraceae	Butyribacter	Butyribacter sp003529475	0.686056	0.999304	0.703247	0.993256	-1.07269	-0.840035	-1.26051	-0.386745	4.20777	-0.0796784	-4.42825	3.66733	0.459667
Otu03041	Bacteria	Bacillota_I	Bacilli_A	Erysipelotrichales	Coprobacillaceae	Catenibacterium	Catenibacterium mitsuokai	0.655142	0.999867	0.67074	0.997037	-1.00094	-0.677734	-1.27508	-0.633584	4.3336	-0.125474	-4.46195	3.40967	0.433522
Otu03052	Bacteria	Bacillota_A	Clostridia	Lachnospirales	Lachnospiraceae	Lachnospira	Lachnospira	0.68867	0.998564	0.70618	0.989998	-1.07871	-0.831668	-1.30074	-0.44423	4.10476	-0.0890949	-4.40479	3.58489	0.44985
Otu03054	Bacteria	Pseudomonadota	Alphaproteobacteria	RF32	CAG-239	Scatacola_A	Scatacola_A faecigallinarum	0.523409	0.986763	0.474738	0.93377	-0.743836	-1.3095	-0.103168	1.2528	4.36346	0.252381	-3.09749	4.96757	0.367544
Otu03109	Bacteria	Bacillota_A	Clostridia	Lachnospirales	Lachnospiraceae	Lachnospiraceae	Lachnospiraceae	0.675699	0.998352	0.692502	0.990217	-1.08251	-0.843467	-1.3361	-0.479445	4.2285	-0.0953794	-4.86276	3.74197	0.446851
Otu03134	Bacteria	Bacillota_A	Clostridia	Oscillospirales	Oscillospiraceae	Vescimonas	Vescimonas sp000435555	0.652487	0.995966	0.6146	0.965844	-1.09865	-1.39073	-0.783685	0.58182	4.1129	0.121796	-3.50215	4.44748	0.436521
Otu03156	Bacteria	Bacillota_A	Clostridia	Peptostreptococcales	Peptostreptococcaceae	Terrisporobacter	Terrisporobacter othiniensis	0.675261	0.993102	0.633379	0.96307	-1.06957	-1.31921	-0.800598	0.490403	4.0635	0.105724	-3.95569	4.5654	0.440853
Otu03161	Bacteria	Bacillota_A	Clostridia	Lachnospirales	Anaerotignaceae	Anaerotignaceae	Anaerotignaceae	0.62227	0.999079	0.646712	0.996662	-1.06944	-0.710261	-1.36529	-0.794518	4.4009	-0.153111	-4.29809	3.5913	0.424858
Otu03183	Bacteria	Bacillota_A	Clostridia	Oscillospirales	Ruminococcaceae	Hominimerdicola	Hominimerdicola aceti	0.628773	1	0.650978	0.996294	-0.986797	-0.621402	-1.30613	-0.72771	4.2216	-0.143651	-4.51832	3.75515	0.418333
Otu03187	Bacteria	Bacteria	Bacteria	Bacteria	Bacteria	Bacteria	Bacteria	0.674493	0.999714	0.693385	0.996304	-1.04181	-0.722231	-1.34952	-0.578247	4.10821	-0.113734	-5.02269	3.87477	0.437667
Otu03235	Bacteria	Bacillota_A	Clostridia	Oscillospirales	Ruminococcaceae	Gemmiger	Gemmiger qucibialis	0.666354	0.994858	0.639634	0.966381	-1.03859	-1.26773	-0.825279	0.463093	4.1529	0.102135	-3.82288	4.60608	0.446518
Otu03238	Bacteria	Bacteroidota	Bacteroidia	Bacteroidales	Marinifilaceae	Butyricimonas	Butyricimonas virosa	0.665218	0.999439	0.68537	0.992341	-1.04166	-0.768666	-1.29631	-0.553093	4.10166	-0.10728	-4.54557	3.85784	0.445
Otu03239	Bacteria	Bacillota_A	Clostridia	Lachnospirales	Lachnospiraceae	Blautia_A	Blautia_A	0.638144	0.989354	0.610242	0.953919	-1.0156	-1.2957	-0.739339	0.684198	4.21758	0.135475	-3.7074	4.90675	0.43119
Otu03260	Bacteria	Bacillota_A	Clostridia	Oscillospirales	Oscillospiraceae	Lawsonibacter	Lawsonibacter faecis	0.658806	0.999459	0.676556	0.995269	-1.03654	-0.741844	-1.28713	-0.546701	4.22057	-0.113655	-4.07259	3.6107	0.442667
Otu03273	Bacteria	Bacillota_A	Clostridia	TANB77	CAG-508	CAG-492	CAG-492 sp000434335	0.665809	0.994434	0.625104	0.962318	-1.04375	-1.29419	-0.772145	0.558648	4.10775	0.116976	-3.64794	4.19939	0.442
Otu03276	Bacteria	Bacillota_A	Clostridia	Oscillospirales	Acutalibacteraceae	Fimenecus	Fimenecus sp000432435	0.678379	0.998346	0.694641	0.990072	-1.04187	-0.79579	-1.28376	-0.389208	4.16911	-0.0784119	-4.29223	4.0813	0.455667
Otu03280	Bacteria	Bacillota_A	Clostridia	Oscillospirales	Ruminococcaceae	Ruminococcaceae	Ruminococcaceae	0.641072	0.992005	0.594457	0.957958	-1.00725	-1.33612	-0.683318	0.6932	4.36042	0.13636	-3.45211	4.55708	0.424525
Otu03311	Bacteria	Bacillota_C	Negativicutes	Veillonellales	Megasphaeraceae	Megasphaera	Megasphaera	0.629621	0.998819	0.64918	0.998181	-1.06652	-0.707385	-1.35083	-0.610698	4.23419	-0.127029	-4.79305	3.69008	0.430667
Otu03314	Bacteria	Bacillota_A	Clostridia	Lachnospirales	Lachnospiraceae	Agathobacter	Agathobacter	0.614272	0.994707	0.58008	0.95892	-0.999408	-1.3121	-0.602328	0.847094	4.26853	0.168915	-3.33599	4.59203	0.417527
Otu03330	Bacteria	Bacillota_A	Clostridia	TANB77	CAG-508	CAG-269	CAG-269 sp003525075	0.723992	0.999904	0.756682	0.99556	-0.758129	-0.700512	-0.826593	-0.27688	4.31861	-0.0519711	-4.17302	4.14315	0.472509
Otu03392	Bacteria	Pseudomonadota	Alphaproteobacteria	RF32	CAG-239	Scatacola_A	Scatacola_A faecigallinarum	0.756227	0.99854	0.738883	0.987871	-0.677677	-0.687675	-0.668446	-0.0293563	4.28942	-0.00812531	-4.18975	4.18186	0.496834
Otu03403	Bacteria	Bacillota_C	Negativicutes	Veillonellales	Dialisteraceae	Allisonella	Allisonella histaminiformans	0.61417	0.999702	0.642502	0.998281	-1.00961	-0.658311	-1.31565	-0.884849	4.53138	-0.175374	-4.39909	3.54824	0.410197
Otu03475	Bacteria	Bacteroidota	Bacteroidia	Bacteroidales	Bacteroidaceae	Bacteroides	Bacteroides	0.640347	0.993502	0.599952	0.951348	-1.07213	-1.41144	-0.69008	0.711432	4.29667	0.14718	-3.26256	4.48506	0.423192
Otu03485	Bacteria	Bacteroidota	Bacteroidia	Bacteroidales	Bacteroidaceae	Bacteroides	Bacteroides	0.664914	0.993536	0.640167	0.967063	-1.16093	-1.39807	-0.862037	0.493008	4.22662	0.103909	-3.45163	4.44286	0.440853
Otu03522	Bacteria	Bacillota_A	Clostridia	Oscillospirales	Oscillospirales	Oscillospirales	Oscillospirales	0.643767	0.990824	0.605552	0.957205	-0.979571	-1.26505	-0.671946	0.619549	4.18276	0.124928	-3.50004	4.67543	0.432856
Otu03529	Bacteria	Bacillota_C	Negativicutes	Acidaminococcales	Acidaminococcaceae	Acidaminococcus	Acidaminococcus intestini	0.65119	0.994185	0.598929	0.957873	-0.947597	-1.2452	-0.573235	0.686177	4.22572	0.143608	-3.67999	4.72548	0.423667
Otu03531	Bacteria	Bacillota_A	Clostridia	Oscillospirales	Acutalibacteraceae	Hominenteromicrobium	Hominenteromicrobium	0.678226	0.995163	0.653766	0.963185	-1.10997	-1.29235	-0.875272	0.469825	4.19342	0.0927536	-3.38714	3.9885	0.449184
Otu03532	Bacteria	Bacillota_A	Clostridia	Lachnospirales	Lachnospiraceae	Bariatricus	Bariatricus comes_A	0.619318	0.992515	0.599719	0.954724	-1.02665	-1.3059	-0.731462	0.814893	4.53502	0.153859	-3.25997	4.94622	0.423667
Otu03548	Bacteria	Bacillota_A	Clostridia	Oscillospirales	Oscillospiraceae	Pseudoflavonifractor_A	Pseudoflavonifractor_A gallinarum	0.648422	0.991628	0.605896	0.959516	-0.993569	-1.29875	-0.611517	0.642506	4.22213	0.126996	-3.81794	4.60735	0.433667
Otu03549	Bacteria	Bacillota_A	Clostridia	Lachnospirales	Lachnospiraceae	Lachnospira	Lachnospira	0.671058	0.998396	0.694368	0.99037	-1.08618	-0.890577	-1.29498	-0.372913	4.13386	-0.0749798	-4.3354	3.64594	0.458514
Otu03584	Bacteria	Bacillota_C	Negativicutes	Veillonellales	Megasphaeraceae	Megasphaera	Megasphaera	0.646117	0.991337	0.605095	0.960587	-1.01175	-1.29947	-0.725651	0.588519	4.16832	0.123551	-3.46709	4.41799	0.431333
Otu03633	Bacteria	Bacillota_A	Clostridia	Lachnospirales	Lachnospiraceae	Lientehia	Lientehia dongpingensis	0.673317	0.998684	0.68813	0.991795	-1.07888	-0.835734	-1.30226	-0.45887	4.102	-0.100673	-4.22834	3.65062	0.452
Otu03668	Bacteria	Actinomycetota	Actinomycetes	Actinomycetales	Actinomycetaceae	Pauljensenia	Pauljensenia sp000185285	0.658834	0.99398	0.6325	0.962905	-1.06619	-1.33647	-0.777286	0.54279	4.29515	0.109604	-3.92567	4.33285	0.443852
Otu03717	Bacteria	Pseudomonadota	Alphaproteobacteria	RF32	CAG-239	Scatocola	Scatocola faecipullorum	0.678093	0.997738	0.64776	0.969398	-1.02904	-1.2684	-0.787485	0.470385	4.22093	0.0957761	-3.88182	4.55601	0.447333
Otu03824	Bacteria	Bacteroidota	Bacteroidia	Bacteroidales	Bacteroidaceae	Phocaeicola	Phocaeicola	0.667486	0.999682	0.693366	0.994569	-1.10117	-0.841756	-1.3378	-0.463427	4.06182	-0.0971765	-4.85037	3.7655	0.446
Otu03839	Bacteria	Bacillota_A	Clostridia	Lachnospirales	Lachnospiraceae	Lachnospiraceae	Lachnospiraceae	0.622136	0.998725	0.65147	0.998132	-0.978113	-0.649183	-1.28215	-0.868474	4.38254	-0.158471	-4.51273	3.44837	0.415528
Otu03935	Bacteria	Bacillota_A	Clostridia	Lachnospirales	Lachnospiraceae	Fusicatenibacter	Fusicatenibacter saccharivorans	0.645713	0.998208	0.653429	0.992748	-1.02364	-0.662138	-1.33899	-0.664845	4.38711	-0.138339	-4.43421	3.8736	0.427
Otu03936	Bacteria	Bacillota_A	Clostridia	Lachnospirales	Lachnospiraceae	Mediterraneibacter	Mediterraneibacter	0.625312	0.999364	0.63805	0.997955	-0.989631	-0.579259	-1.35711	-0.69233	4.19984	-0.140602	-5.00229	3.80376	0.417861
Otu03972	Bacteria	Bacillota_A	Clostridia	TANB77	CAG-508	CAG-269	CAG-269 sp934120045	0.677652	0.99935	0.688275	0.993538	-1.09302	-0.833215	-1.30932	-0.400879	4.18189	-0.0826904	-4.20666	3.8765	0.459847
Otu03980	Bacteria	Pseudomonadota	Alphaproteobacteria	RF32	CAG-239	Scatocola	Scatocola faecipullorum	0.635247	0.999776	0.646333	0.996868	-1.04297	-0.616674	-1.34502	-0.78687	4.24169	-0.152375	-4.69091	3.58286	0.416667
Otu04031	Bacteria	Bacillota_A	Clostridia	Lachnospirales	Lachnospiraceae	Hominisplanchenecus	Hominisplanchenecus faecis	0.64345	0.999911	0.657353	0.99683	-1.04199	-0.686841	-1.28634	-0.710376	4.47105	-0.137141	-4.29484	3.96911	0.424333
Otu04065	Bacteria	Bacillota_A	Clostridia	Lachnospirales	Lachnospiraceae	Mediterraneibacter	Mediterraneibacter massiliensis	0.604199	0.999546	0.621485	0.998719	-1.0684	-0.637817	-1.37367	-0.934928	4.33277	-0.177739	-4.44569	3.45279	0.409863
Otu04073	Bacteria	Bacteroidota	Bacteroidia	Bacteroidales	Rikenellaceae	Alistipes	Alistipes putredinis	0.723921	0.997819	0.697006	0.982431	-0.766469	-0.79545	-0.730294	0.245673	4.37893	0.048204	-3.82899	4.43456	0.471843
Otu04076	Bacteria	Bacillota_A	Clostridia	Lachnospirales	Lachnospiraceae	UBA3402	UBA3402 sp910575585	0.643554	0.994481	0.608407	0.959768	-1.02174	-1.27224	-0.710827	0.698213	4.41786	0.143623	-3.50003	4.96729	0.430523
Otu04123	Bacteria	Bacillota_A	Clostridia	Lachnospirales	Lachnospiraceae	Agathobacter	Agathobacter	0.649864	0.990729	0.613338	0.95262	-0.990048	-1.27056	-0.717793	0.651372	4.32279	0.141957	-3.45048	4.39668	0.431523
Otu04163	Bacteria	Bacillota_A	Clostridia	Lachnospirales	Lachnospiraceae	Lachnospiraceae	Lachnospiraceae	0.673907	0.996799	0.69047	0.990615	-1.10968	-0.828018	-1.35043	-0.524806	4.14393	-0.111437	-4.32728	3.78625	0.443333
Otu04170	Bacteria	Bacillota_A	Clostridia	Oscillospirales	Oscillospiraceae	Pseudoscilispira	Pseudoscilispira sp020555605	0.658985	0.999417	0.67371	0.99109	-1.06193	-0.81381	-1.30365	-0.452533	4.12063	-0.0954453	-4.27835	3.75792	0.444
Otu04207	Bacteria	Bacillota_C	Negativicutes	Acidaminococcales	Acidaminococcaceae	Acidaminococcaceae	Acidaminococcaceae	0.657253	0.994975	0.631413	0.971421	-1.11515	-1.35852	-0.876482	0.485825	4.12022	0.0968519	-3.89902	4.43029	0.448333
Otu04303	Bacteria	Bacillota_A	Clostridia	Oscillospirales	Acutalibacteraceae	JAGZMM01	JAGZMM01 sp018364155	0.650131	0.999626	0.664667	0.995046	-0.999442	-0.701631	-1.29185	-0.683533	4.24703	-0.139334	-4.23761	3.92856	0.429667
Otu04304	Bacteria	Bacillota_A	Clostridia	Monoglobales	Monoglobaceae	Monoglobus	Monoglobus pectinilyticus	0.638721	0.993616	0.602626	0.961463	-1.01868	-1.23305	-0.722351	0.681211	4.41019	0.135568	-3.25169	4.46261	0.427857
Otu04306	Bacteria	Bacteroidota	Bacteroidia	Bacteroidales	Bacteroidaceae	Bacteroides	Bacteroides	0.642394	0.999209	0.659245	0.99245	-1.0585	-0.731071	-1.35818	-0.68023	4.35584	-0.131686	-4.50014	3.47495	0.426333
Otu04315	Bacteria	Bacteroidota	Bacteroidia	Bacteroidales	Rikenellaceae	Alistipes	Alistipes putredinis	0.653527	0.993455	0.622372	0.959893	-1.02888	-1.31737	-0.713251	0.552415	4.07122	0.112935	-3.67611	4.5491	0.439667
Otu04362	Bacteria	Bacillota_A	Clostridia	Christensenellales	Christensenellaceae	QANA01	QANA01 sp910588425	0.640816	0.993105	0.606907	0.959148	-0.998023	-1.26951	-0.68067	0.64996	4.20469	0.131425	-3.81347	4.19164	0.433189
Otu04376	Bacteria	Bacillota_A	Clostridia	Lachnospirales	Lachnospiraceae	Dorea_A	Dorea_A contorta_A	0.628118	0.9991	0.657413	0.997195	-0.991904	-0.670325	-1.2858	-0.789445	4.41102	-0.153286	-5.01638	3.48776	0.42
Otu04386	Bacteria	Bacteroidota	Bacteroidia	Bacteroidales	Bacteroidaceae	Bacteroides	Bacteroides	0.657993	0.998634	0.674768	0.990206	-1.05606	-0.807016	-1.28565	-0.499856	4.15452	-0.105974	-4.73648	3.68198	0.438187
Otu04388	Bacteria	Bacillota_A	Clostridia	TANB77	CAG-508	CAG-452	CAG-452 sp000434035	0.672815	0.999453	0.682892	0.991102	-1.11499	-0.847075	-1.34317	-0.493877	4.10585	-0.103461	-4.05686	3.93287	0.442852
Otu04408	Bacteria	Bacteroidota	Bacteroidia	Bacteroidales	Bacteroidaceae	Alloprevotella	Alloprevotella timonensis	0.647865	0.999971	0.666074	0.997261	-0.966523	-0.659362	-1.26809	-0.708512	4.28373	-0.132558	-4.42583	3.4675	0.433189
Otu04441	Bacteria	Bacillota_A	Clostridia	Lachnospirales	Lachnospiraceae	Enterocloster	Enterocloster sp001517625	0.614848	0.994464	0.575933	0.961036	-1.01046	-1.35855	-0.622956	0.810333	4.35703	0.16246	-3.30629	4.58492	0.417333
Otu04448	Bacteria	Bacillota_A	Clostridia	Lachnospirales	Lachnospiraceae	Lachnospiraceae	Lachnospiraceae	0.630393	0.99963	0.65126	0.996998	-0.995412	-0.639019	-1.40157	-0.746816	4.2924	-0.153746	-4.4403	3.7665	0.41986
Otu04541	Bacteria	Bacillota_A	Clostridia	Oscillospirales	Acutalibacteraceae	Avimonas	Avimonas	0.662301	0.99902	0.684656	0.99162	-1.07279	-0.815647	-1.3297	-0.503913	4.21484	-0.0986798	-4.60434	3.64163	0.444
Otu04542	Bacteria	Bacillota_C	Negativicutes	Acidaminococcales	Acidaminococcaceae	Acidaminococcus	Acidaminococcus intestini	0.621636	0.999553	0.635312	0.996874	-1.07614	-0.699581	-1.44391	-0.796124	4.24258	-0.156852	-4.59448	3.64537	0.413529
Otu04592	Bacteria	Bacillota_A	Clostridia	Lachnospirales	Lachnospiraceae	Acetatifactor	Acetatifactor intestinalis	0.694971	0.995959	0.659567	0.973831	-1.09131	-1.33381	-0.85043	0.399951	4.2362	0.0803177	-3.91978	4.61423	0.455667
Otu04599	Bacteria	Bacillota_A	Clostridia	Lachnospirales	Lachnospiraceae	Lachnospira	Lachnospira	0.673932	0.999392	0.691719	0.992991	-1.06944	-0.806021	-1.32604	-0.431157	4.19956	-0.0925117	-4.40564	3.61931	0.448517
Otu04701	Bacteria	Bacillota_A	Clostridia	Oscillospirales	Acutalibacteraceae	Fimenecus	Fimenecus	0.650846	0.999432	0.66908	0.994741	-1.09713	-0.742864	-1.3976	-0.603006	4.15142	-0.126388	-4.75532	3.73715	0.435188
Otu04843	Bacteria	Bacillota_A	Clostridia	Lachnospirales	Lachnospiraceae	Lachnospiraceae	Lachnospiraceae	0.612307	0.999243	0.632907	0.997962	-0.940902	-0.577912	-1.26598	-0.883889	4.58412	-0.170436	-4.52458	3.38659	0.412196
Otu04868	Bacteria	Bacteroidota	Bacteroidia	Bacteroidales	P3	Pullibacteroides	Pullibacteroides sp014803485	0.653414	0.999193	0.673403	0.997428	-1.01891	-0.70458	-1.25582	-0.644182	4.31172	-0.133581	-4.30416	3.47904	0.429523
Otu04929	Bacteria	Bacillota_A	Clostridia	Lachnospirales	Lachnospiraceae	Agathobacter	Agathobacter rectalis	0.636099	0.998911	0.652723	0.997481	-1.08454	-0.708346	-1.38002	-0.709153	4.26787	-0.141885	-4.43655	3.81759	0.422667
Otu04965	Bacteria	Bacillota_A	Clostridia	Oscillospirales	Ruminococcaceae	Ruminiclostridium_E	Ruminiclostridium_E siraeum	0.663793	0.999799	0.686297	0.990977	-1.08074	-0.826618	-1.3521	-0.427355	4.17074	-0.0881589	-4.56345	3.6597	0.446851
Otu04973	Bacteria	Bacillota_A	Clostridia	Lachnospirales	Lachnospiraceae	Hungatella	Hungatella effluvii	0.691099	0.994959	0.659903	0.976092	-1.04486	-1.27361	-0.821133	0.350749	4.08415	0.0766471	-3.7426	4.4156	0.461513
Otu04996	Bacteria	Bacillota_C	Negativicutes	Veillonellales	Megasphaeraceae	Megasphaera	Megasphaera sp001546855	0.617535	0.990959	0.593926	0.955755	-1.06898	-1.31226	-0.741088	0.78971	4.5617	0.157721	-3.26513	4.81782	0.421667
Otu05019	Bacteria	Bacillota_A	Clostridia	Oscillospirales	Oscillospiraceae	Intestinimonas	Intestinimonas	0.6665	0.99603	0.642448	0.972844	-1.07393	-1.30442	-0.860544	0.442275	4.07791	0.0921456	-3.54573	4.26976	0.449517
Otu05059	Bacteria	Bacillota_A	Clostridia	Lachnospirales	Lachnospiraceae	Lachnoclostridium_B	Lachnoclostridium_B ammoniilytica	0.611444	0.999646	0.628463	0.996558	-1.03002	-0.64903	-1.36816	-0.770873	4.31841	-0.155796	-4.34955	3.4054	0.41886
Otu05077	Bacteria	Bacillota_C	Negativicutes	Acidaminococcales	Acidaminococcaceae	Acidaminococcus	Acidaminococcus	0.637528	0.995063	0.605463	0.964769	-1.05466	-1.3199	-0.767733	0.667379	4.30547	0.126604	-3.49039	4.49855	0.433522
Otu05079	Bacteria	Bacillota_A	Clostridia	Lachnospirales	Lachnospiraceae	Coprococcus	Coprococcus sp000433075	0.672279	0.998002	0.682022	0.992064	-1.11221	-0.832152	-1.36801	-0.511477	4.14667	-0.10666	-4.71308	3.69749	0.441519
Otu05114	Bacteria	Bacillota_C	Negativicutes	Veillonellales	Dialisteraceae	Dialister	Dialister invisus	0.681558	0.997394	0.651818	0.975499	-1.10032	-1.32592	-0.88638	0.418588	4.16723	0.0897264	-3.98958	4.68589	0.450667
Otu05116	Bacteria	Bacillota_A	Clostridia	Lachnospirales	Lachnospiraceae	Lachnospiraceae	Lachnospiraceae	0.649158	0.999891	0.667351	0.996447	-1.05285	-0.664166	-1.34209	-0.720756	4.33318	-0.146874	-4.53496	3.95891	0.421333
Otu05199	Bacteria	Bacillota_A	Clostridia	Peptostreptococcales	Peptostreptococcaceae	Terrisporobacter	Terrisporobacter othiniensis	0.647386	0.998527	0.668394	0.990606	-1.08153	-0.803461	-1.37106	-0.502691	4.23568	-0.104362	-4.89539	3.52108	0.445
Otu05242	Bacteria	Bacillota_A	Clostridia	Oscillospirales	Acutalibacteraceae	Ruminococcus_E	Ruminococcus_E sp934476515	0.616658	0.999922	0.647498	0.998482	-0.994085	-0.677926	-1.32743	-0.87525	4.56153	-0.169915	-4.6595	3.25833	0.417667
Otu05266	Bacteria	Bacillota_C	Negativicutes	Veillonellales	Megasphaeraceae	Megasphaera	Megasphaera sp001546855	0.662208	0.997183	0.62408	0.968452	-1.04508	-1.3208	-0.766505	0.520277	4.10847	0.10071	-3.64281	4.6009	0.446333
Otu05281	Bacteria	Bacillota_A	Clostridia	Lachnospirales	Lachnospiraceae	Limivivens	Limivivens	0.665257	0.995294	0.620348	0.958388	-1.01685	-1.24883	-0.78373	0.475939	4.21706	0.100849	-3.61095	4.13906	0.444185
Otu05315	Bacteria	Bacillota_A	Clostridia	Oscillospirales	Oscillospiraceae	Vescimonas	Vescimonas sp000435555	0.623373	0.998725	0.641292	0.993309	-1.03869	-0.685227	-1.377	-0.757128	4.33562	-0.150964	-4.77381	3.41576	0.423192
Otu05385	Bacteria	Bacillota_A	Clostridia	Oscillospirales	Ruminococcaceae	Merdimmobilis	Merdimmobilis hominis	0.660558	0.991341	0.62405	0.959429	-1.04942	-1.30838	-0.765677	0.587887	4.2573	0.112028	-3.52004	4.24128	0.43952
Otu05612	Bacteria	Bacillota_A	Clostridia	Oscillospirales	Acutalibacteraceae	Ruminococcus_E	Ruminococcus_E intestinalis	0.624844	0.999512	0.644628	0.997777	-1.01097	-0.680211	-1.33683	-0.797736	4.32367	-0.164137	-4.53829	3.32274	0.419527
Otu05666	Bacteria	Bacillota_A	Clostridia	Lachnospirales	Lachnospiraceae	Eubacterium_I	Eubacterium_I ramulus	0.669143	0.998855	0.685576	0.991924	-1.09806	-0.866872	-1.34764	-0.45885	4.17811	-0.0974521	-4.31456	3.81289	0.447184
Otu05691	Bacteria	Bacillota_A	Clostridia	Oscillospirales	Oscillospiraceae	Dysosmobacter	Dysosmobacter	0.676479	0.994568	0.64511	0.961704	-1.04549	-1.28385	-0.777329	0.481362	4.06012	0.101091	-3.82761	4.62444	0.447184
Otu05696	Bacteria	Bacillota_A	Clostridia	Oscillospirales	Ruminococcaceae	Faecalibacterium	Faecalibacterium	0.673094	0.998486	0.683182	0.994217	-1.04671	-0.744498	-1.29757	-0.492513	4.0161	-0.0986172	-4.51449	3.86887	0.44885
Otu05968	Bacteria	Bacillota_A	Clostridia	Lachnospirales	Lachnospiraceae	Lachnospiraceae	Lachnospiraceae	0.629993	0.999645	0.642348	0.997002	-0.994695	-0.616573	-1.35955	-0.727046	4.25872	-0.148144	-4.79838	3.61213	0.421859
Otu06008	Bacteria	Bacillota_A	Clostridia	Christensenellales	QALW01	Neochristensenella	Neochristensenella gallicola	0.672761	0.994206	0.644991	0.962783	-1.04778	-1.26258	-0.812153	0.463284	4.22572	0.0939694	-3.77235	4.48729	0.449
Otu06069	Bacteria	Bacteroidota	Bacteroidia	Bacteroidales	Bacteroidaceae	Phocaeicola	Phocaeicola	0.642413	0.999691	0.654675	0.998086	-1.04196	-0.6679	-1.34599	-0.721394	4.38112	-0.146395	-4.40768	3.51447	0.42086
Otu06092	Bacteria	Bacillota_A	Clostridia	Oscillospirales	Ruminococcaceae	Ruminiclostridium_E	Ruminiclostridium_E	0.668172	0.995053	0.638643	0.97073	-1.07144	-1.31137	-0.800493	0.485156	4.2015	0.102945	-3.75526	4.47127	0.449333
Otu06229	Bacteria	Bacillota_A	Clostridia	Lachnospirales	Lachnospiraceae	Lachnospiraceae	Lachnospiraceae	0.665492	0.991308	0.625301	0.964395	-0.968999	-1.25245	-0.682592	0.55739	4.19122	0.113509	-3.66836	4.60785	0.438333
Otu06318	Bacteria	Bacteroidota	Bacteroidia	Bacteroidales	Barnesiellaceae	Barnesiella	Barnesiella intestinihominis	0.650591	0.999213	0.671955	0.994429	-1.03047	-0.741451	-1.35972	-0.563086	4.03923	-0.116094	-4.50989	3.60714	0.438333
Otu06327	Bacteria	Bacillota_A	Clostridia	Oscillospirales	Ruminococcaceae	Merdimmobilis	Merdimmobilis hominis	0.6348	0.999494	0.645565	0.996606	-1.02804	-0.668298	-1.32571	-0.663861	4.27098	-0.137444	-4.461	3.37609	0.427191
Otu06388	Bacteria	Bacillota_A	Clostridia	Oscillospirales	Ruminococcaceae	Ruminococcaceae	Ruminococcaceae	0.613288	0.99909	0.621768	0.996914	-1.00242	-0.595013	-1.40117	-0.854779	4.28395	-0.178203	-4.9834	3.47195	0.412
Otu06447	Bacteria	Bacillota_A	Clostridia	Oscillospirales	Oscillospiraceae	Oscillospiraceae	Oscillospiraceae	0.637458	0.999248	0.650621	0.996641	-1.00938	-0.687066	-1.33423	-0.685122	4.23081	-0.129837	-4.73626	3.41471	0.421526
Otu06481	Bacteria	Bacteroidota	Bacteroidia	Bacteroidales	Bacteroidaceae	Phocaeicola	Phocaeicola	0.660748	0.999509	0.679019	0.994064	-1.06611	-0.803591	-1.30478	-0.565862	4.25871	-0.114589	-4.43342	3.71446	0.440667
Otu06501	Bacteria	Bacillota_A	Clostridia	Oscillospirales	Oscillospiraceae	Vescimonas	Vescimonas coprocola	0.631668	0.999712	0.643147	0.996652	-1.00587	-0.657941	-1.31348	-0.681226	4.21196	-0.142373	-4.57899	3.13942	0.423525
Otu06625	Bacteria	Pseudomonadota	Gammaproteobacteria	Burkholderiales	Burkholderiaceae	Oxalobacter	Oxalobacter	0.640904	0.994375	0.594292	0.961736	-1.01986	-1.32427	-0.672329	0.675126	4.30645	0.132776	-3.46709	4.59755	0.426191
Otu06634	Bacteria	Bacillota_A	Clostridia	Oscillospirales	Oscillospiraceae	Lawsonibacter	Lawsonibacter	0.655595	0.999281	0.680541	0.993119	-1.09574	-0.849735	-1.32214	-0.554117	4.16606	-0.111767	-4.19981	3.76916	0.437
Otu06644	Bacteria	Bacillota_A	Clostridia	TANB77	CAG-508	CAG-508	CAG-508	0.657158	0.99569	0.621177	0.960286	-1.04653	-1.32024	-0.752674	0.498208	4.23058	0.10216	-3.56604	4.17454	0.447184
Otu06705	Bacteria	Bacillota_A	Clostridia	Oscillospirales	Ruminococcaceae	Ruminococcaceae	Ruminococcaceae	0.675066	0.990836	0.637519	0.954658	-1.13108	-1.41481	-0.813742	0.55607	4.23254	0.113328	-3.94537	4.43007	0.437854
Otu06761	Bacteria	Bacillota_A	Clostridia	TANB77	CAG-508	CAG-269	CAG-269 sp003525075	0.654326	0.999472	0.665931	0.99388	-1.09713	-0.769797	-1.40211	-0.538525	4.24686	-0.109316	-5.00645	3.67663	0.442
Otu06775	Bacteria	Bacillota_A	Clostridia	Lachnospirales	Lachnospiraceae	Lachnospira	Lachnospira	0.688109	0.994325	0.667089	0.967382	-1.04645	-1.20717	-0.869575	0.368828	4.01976	0.0799311	-3.65121	4.249	0.459
Otu06794	Bacteria	Bacillota_A	Clostridia	Lachnospirales	Lachnospiraceae	Lachnospiraceae	Lachnospiraceae	0.66607	0.999415	0.681028	0.993106	-1.03534	-0.768723	-1.29935	-0.5535	4.18122	-0.105089	-4.50238	3.80684	0.442852
Otu06804	Bacteria	Bacillota_A	Clostridia	Lachnospirales	Lachnospiraceae	Enterocloster	Enterocloster sp000431375	0.658169	0.99911	0.675745	0.992371	-1.10374	-0.790503	-1.39133	-0.574429	4.19757	-0.114662	-4.56787	3.60175	0.438333
Otu06811	Bacteria	Bacillota_A	Clostridia	Oscillospirales	Ruminococcaceae	Faecalibacterium	Faecalibacterium longum	0.63255	0.998749	0.64853	0.996656	-0.965057	-0.617978	-1.23724	-0.711652	4.17936	-0.140352	-4.63623	3.38241	0.425858
Otu06824	Bacteria	Bacillota_A	Clostridia	Lachnospirales	Lachnospiraceae	Laedolimicola	Laedolimicola	0.676333	0.992583	0.647074	0.963565	-1.02209	-1.20798	-0.836218	0.427122	4.20628	0.0825364	-3.75534	4.03266	0.454182
Otu06826	Bacteria	Bacteroidota	Bacteroidia	Bacteroidales	Muribaculaceae	UBA3263	UBA3263 sp001689615	0.682502	0.995728	0.648271	0.970623	-1.02062	-1.24992	-0.79954	0.380419	4.24745	0.0708876	-4.10158	4.21035	0.457847
Otu06849	Bacteria	Bacillota_A	Clostridia	Oscillospirales	Oscillospiraceae	Lawsonibacter	Lawsonibacter sp900066825	0.670959	0.997799	0.683372	0.991102	-1.08552	-0.798905	-1.38942	-0.48623	4.12659	-0.104755	-4.45205	3.49182	0.440333
Otu06887	Bacteria	Bacillota_C	Negativicutes	Veillonellales	Megasphaeraceae	Megasphaera	Megasphaera sp002319965	0.639226	0.990491	0.592626	0.958093	-0.974704	-1.3104	-0.656221	0.764563	4.33233	0.155732	-3.72149	4.57202	0.417333
Otu06958	Bacteria	Bacteroidota	Bacteroidia	Bacteroidales	Bacteroidaceae	Bacteroidaceae	Bacteroidaceae	0.618303	0.992498	0.592065	0.961016	-1.06267	-1.34697	-0.733929	0.787582	4.44006	0.158358	-3.41117	4.81994	0.422
Otu06996	Bacteria	Bacteria	Bacteria	Bacteria	Bacteria	Bacteria	Bacteria	0.66604	0.999289	0.677201	0.990506	-1.07056	-0.767052	-1.35925	-0.631356	4.12529	-0.12906	-4.33738	3.87991	0.431523
Otu07021	Bacteria	Bacillota_A	Clostridia	Tissierellales	Peptoniphilaceae	Parvimonas	Parvimonas	0.66868	0.999256	0.688881	0.990744	-1.06312	-0.798855	-1.31319	-0.470234	4.19483	-0.0927861	-4.50344	3.839	0.443186
Otu07024	Bacteria	Bacillota_C	Negativicutes	Veillonellales	Megasphaeraceae	Megasphaera	Megasphaera sp001546855	0.638759	0.998088	0.66142	0.997478	-1.02828	-0.673425	-1.3707	-0.694447	4.30166	-0.137605	-4.41734	3.23046	0.426
Otu07029	Bacteria	Bacillota_A	Clostridia	Lachnospirales	Lachnospiraceae	Gallintestinimicrobium	Gallintestinimicrobium propionicum	0.630127	0.998964	0.647948	0.997382	-0.984509	-0.640025	-1.27232	-0.794748	4.37688	-0.153932	-4.32911	3.36046	0.421667
Otu07036	Bacteria	Bacteroidota	Bacteroidia	Bacteroidales	Tannerellaceae	Parabacteroides	Parabacteroides	0.640513	0.992016	0.593617	0.952587	-1.01209	-1.34504	-0.668065	0.671858	4.20825	0.141579	-3.7107	4.56575	0.429857
Otu07098	Bacteria	Bacillota_A	Clostridia	Oscillospirales	Acutalibacteraceae	Fimenecus	Fimenecus sp000432435	0.635624	0.993021	0.597121	0.95723	-1.01993	-1.36041	-0.668587	0.77275	4.29071	0.146874	-3.75839	4.61408	0.421
Otu07230	Bacteria	Verrucomicrobiota	Lentisphaeria	Victivallales	Victivallaceae	Victivallis	Victivallis lenta	0.636921	0.999794	0.65329	0.996542	-1.00192	-0.688208	-1.29471	-0.723117	4.23329	-0.142639	-4.48449	3.57781	0.423
Otu07277	Bacteria	Bacillota_A	Clostridia	Oscillospirales	Ruminococcaceae	Anaerotruncus	Anaerotruncus colihominis_A	0.647096	0.998338	0.673041	0.992704	-1.06387	-0.771094	-1.35618	-0.583305	4.13815	-0.120007	-4.82786	3.73512	0.436
Otu07281	Bacteria	Bacillota_A	Clostridia	Oscillospirales	Oscillospiraceae	Vescimonas	Vescimonas cirricatena	0.676077	0.998902	0.690639	0.993042	-1.05342	-0.805533	-1.29841	-0.467722	4.12447	-0.0959655	-4.46725	3.55824	0.451183
Otu07358	Bacteria	Bacillota_A	Clostridia	Lachnospirales	Lachnospiraceae	Limivivens	Limivivens sp900066135	0.642783	0.992527	0.607775	0.960321	-1.01477	-1.30114	-0.72646	0.62543	4.31696	0.120816	-3.7406	4.28669	0.428
Otu07362	Bacteria	Bacillota_A	Clostridia	Lachnospirales	Lachnospiraceae	Lachnospiraceae	Lachnospiraceae	0.653514	0.994794	0.616491	0.96495	-1.02383	-1.30181	-0.737336	0.610804	4.23866	0.126108	-3.5581	4.31242	0.432333
Otu07428	Bacteria	Bacillota_A	Clostridia	Lachnospirales	Lachnospiraceae	Bariatricus	Bariatricus comes_A	0.640087	0.999619	0.658143	0.996136	-0.996775	-0.683309	-1.26776	-0.626074	4.27968	-0.126587	-4.92947	3.50831	0.43019
Otu07486	Bacteria	Bacillota_A	Clostridia	Lachnospirales	Lachnospiraceae	Lachnospiraceae	Lachnospiraceae	0.688212	0.996123	0.651364	0.967664	-1.06749	-1.27614	-0.849897	0.419389	4.17897	0.0832548	-3.56286	4.40963	0.453515
Otu07490	Bacteria	Bacillota_A	Clostridia	Oscillospirales	Acutalibacteraceae	Acutalibacteraceae	Acutalibacteraceae	0.654605	0.993832	0.619026	0.9623	-0.995341	-1.23755	-0.715955	0.551594	4.24047	0.11009	-3.49254	4.42043	0.441186
Otu07636	Bacteria	Bacillota_A	Clostridia	Lachnospirales	Lachnospiraceae	Lachnospira	Lachnospira	0.65851	0.995489	0.614279	0.96889	-1.07883	-1.33457	-0.774883	0.673712	4.29461	0.134144	-3.85011	4.40394	0.428333
Otu07651	Bacteria	Bacteroidota	Bacteroidia	Bacteroidales	Tannerellaceae	Parabacteroides	Parabacteroides distasonis	0.664644	0.99871	0.677807	0.9931	-1.04877	-0.765265	-1.33609	-0.483413	4.28397	-0.10148	-4.55233	3.39143	0.445667
Otu07653	Bacteria	Bacteroidota	Bacteroidia	Bacteroidales	Tannerellaceae	Parabacteroides	Parabacteroides johnsonii	0.665565	0.994722	0.641087	0.964169	-1.09157	-1.33154	-0.859595	0.472829	4.13216	0.100611	-3.83325	4.19252	0.451516
Otu07692	Bacteria	Bacteroidota	Bacteroidia	Bacteroidales	Bacteroidaceae	Phocaeicola	Phocaeicola	0.686972	0.995271	0.651067	0.964774	-1.07915	-1.31392	-0.846016	0.387388	4.11924	0.0740579	-3.94707	4.5012	0.454667
Otu07716	Bacteria	Bacillota_A	Clostridia	Oscillospirales	Acutalibacteraceae	Fimenecus	Fimenecus sp000432435	0.661176	0.99955	0.677188	0.990667	-1.04056	-0.777967	-1.27296	-0.475157	4.10833	-0.101622	-4.22733	3.66167	0.440187
Otu07824	Bacteria	Bacillota_A	Clostridia	Oscillospirales	Ruminococcaceae	Ruminiclostridium_E	Ruminiclostridium_E siraeum	0.648657	0.995775	0.610855	0.966603	-1.005	-1.30968	-0.693558	0.720789	4.27412	0.134634	-3.56917	4.67116	0.42919
Otu07851	Bacteria	Bacillota_A	Clostridia	Clostridiales	Clostridiaceae	Clostridium	Clostridium lentum	0.658434	0.999365	0.68132	0.993315	-1.0205	-0.746717	-1.26125	-0.501197	4.0717	-0.109381	-4.74245	3.9088	0.441667
Otu08108	Bacteria	Bacillota_A	Clostridia	Oscillospirales	Ruminococcaceae	Ruminococcaceae	Ruminococcaceae	0.668716	0.991792	0.62324	0.961485	-0.993056	-1.27232	-0.723161	0.631565	4.38002	0.128629	-3.85242	4.42212	0.431523
Otu08184	Bacteria	Bacillota_A	Clostridia	Peptostreptococcales	Anaerovoracaceae	Mogibacterium	Mogibacterium diversum	0.655948	0.999608	0.666439	0.991284	-1.05902	-0.77933	-1.34902	-0.542248	4.14633	-0.106144	-4.53847	3.63499	0.438187
Otu08394	Bacteria	Bacillota_A	Clostridia	Oscillospirales	Oscillospiraceae	Lawsonibacter	Lawsonibacter	0.680711	0.991752	0.637279	0.964332	-1.11346	-1.39306	-0.829732	0.409066	4.16596	0.0906655	-3.58773	4.81868	0.45
Otu08416	Bacteria	Bacteroidota	Bacteroidia	Bacteroidales	Muribaculaceae	UBA7173	UBA7173 sp001689685	0.665761	0.993358	0.635173	0.960163	-1.04842	-1.28888	-0.771293	0.542333	4.13064	0.114568	-3.82961	4.28589	0.432667
Otu08871	Bacteria	Bacillota_A	Clostridia	TANB77	CAG-508	CAG-245	CAG-245 sp000435175	0.665502	0.994051	0.625357	0.967214	-0.989629	-1.27466	-0.717453	0.479316	4.15111	0.0967904	-3.45625	4.36203	0.446333
Otu09222	Bacteria	Bacillota_A	Clostridia	Oscillospirales	Ruminococcaceae	Ruminococcaceae	Ruminococcaceae	0.680575	0.999917	0.700591	0.994751	-1.08909	-0.830008	-1.34934	-0.453146	4.12339	-0.0950847	-4.16335	3.80013	0.447851
Otu09227	Bacteria	Bacillota_A	Clostridia	Oscillospirales	Ruminococcaceae	Angelakisella	Angelakisella massiliensis	0.64097	0.993505	0.604338	0.964434	-1.01419	-1.30064	-0.686644	0.686978	4.22895	0.13932	-3.48973	4.38371	0.428667
Otu09344	Bacteria	Bacillota	Bacilli	Staphylococcales	Gemellaceae	Gemella	Gemella	0.687022	0.994345	0.656335	0.970333	-1.06674	-1.25549	-0.899003	0.329098	4.11685	0.0666412	-3.82337	4.39714	0.465178
Otu09468	Bacteria	Bacillota_A	Clostridia	Oscillospirales	Oscillospirales	Oscillospirales	Oscillospirales	0.675313	0.996003	0.636909	0.967477	-1.05488	-1.27922	-0.818187	0.464771	4.07777	0.0966827	-3.77068	4.62648	0.449667
Otu09651	Bacteria	Bacillota_A	Clostridia	Lachnospirales	Lachnospiraceae	Lachnospiraceae	Lachnospiraceae	0.624425	0.999338	0.641714	0.997805	-0.984839	-0.588852	-1.30843	-0.725539	4.21673	-0.149926	-4.80556	3.61234	0.420193
Otu09776	Bacteria	Bacillota_C	Negativicutes	Veillonellales	Megasphaeraceae	Megasphaera	Megasphaera sp001546855	0.659514	0.993551	0.617838	0.958696	-1.04043	-1.33787	-0.72308	0.515208	4.18755	0.103603	-3.74878	4.73487	0.442667
Otu09831	Bacteria	Bacillota_A	Clostridia	Oscillospirales	Ruminococcaceae	Ruminococcaceae	Ruminococcaceae	0.682189	0.993599	0.648548	0.961308	-1.077	-1.2934	-0.828737	0.38711	4.20086	0.0849786	-3.73757	4.5113	0.456848
Otu09886	Bacteria	Actinomycetota	Coriobacteriia	Coriobacteriales	Eggerthellaceae	Gordonibacter	Gordonibacter pamelaeae	0.646169	0.999752	0.652716	0.995458	-1.02535	-0.700251	-1.32514	-0.728557	4.24578	-0.14883	-4.68993	3.60934	0.422333
Otu09958	Bacteria	Bacillota_A	Clostridia	Oscillospirales	Ruminococcaceae	HUN007	HUN007 sp016296165	0.630931	0.991212	0.5955	0.954742	-0.965995	-1.29099	-0.581012	0.714559	4.26128	0.13382	-3.78927	4.60144	0.420333
Otu10025	Bacteria	Bacillota_A	Clostridia	Lachnospirales	Lachnospiraceae	Lachnospiraceae	Lachnospiraceae	0.631022	0.994995	0.589333	0.961397	-1.02199	-1.33439	-0.673822	0.685829	4.22827	0.137579	-3.79009	4.68023	0.422333
Otu10094	Bacteria	Bacillota_C	Negativicutes	Veillonellales	Megasphaeraceae	Megasphaera	Megasphaera sp002319965	0.652403	0.993049	0.617766	0.962328	-1.00751	-1.28069	-0.680477	0.708887	4.42045	0.133778	-3.27574	4.16131	0.431333
Otu10182	Bacteria	Bacillota_A	Clostridia	Christensenellales	Aristaeellaceae	Ventricola	Ventricola sp900542395	0.6563	0.999217	0.675942	0.989498	-1.0792	-0.789657	-1.33025	-0.537677	4.25551	-0.105404	-4.58027	3.90671	0.442186
Otu10292	Bacteria	Bacteroidota	Bacteroidia	Bacteroidales	Muribaculaceae	UBA7173	UBA7173	0.616194	0.999956	0.646078	0.998142	-1.00136	-0.669569	-1.35422	-0.847227	4.35005	-0.166185	-4.59686	3.49116	0.413667
Otu10444	Bacteria	Bacillota_A	Clostridia	Monoglobales	Monoglobaceae	Monoglobus	Monoglobus pectinilyticus	0.660325	0.99296	0.634082	0.956679	-1.04665	-1.26523	-0.81565	0.465586	4.17514	0.093952	-3.62305	4.73678	0.444518
Otu10540	Bacteria	Bacillota	Bacilli	Lactobacillales	Lactobacillaceae	Limosilactobacillus	Limosilactobacillus	0.666699	0.995966	0.642541	0.970344	-1.12013	-1.32168	-0.889888	0.487759	4.13883	0.0982883	-3.88959	4.73858	0.443667
Otu11144	Bacteria	Pseudomonadota	Gammaproteobacteria	Enterobacterales	Pasteurellaceae	Aggregatibacter	Aggregatibacter segnis	0.618029	0.998646	0.632584	0.997645	-1.00609	-0.663558	-1.3057	-0.83433	4.40196	-0.163684	-4.68166	3.46613	0.416
Otu11175	Bacteria	Bacillota_A	Clostridia	Oscillospirales	Ruminococcaceae	Ruminiclostridium_E	Ruminiclostridium_E siraeum	0.666051	0.993954	0.631613	0.957092	-1.09089	-1.36737	-0.839499	0.461185	4.1325	0.0976178	-3.78047	4.7106	0.448
Otu11178	Bacteria	Bacillota_A	Clostridia	Oscillospirales	Oscillospiraceae	Pseudoscilispira	Pseudoscilispira	0.649879	0.999773	0.658249	0.995875	-1.091	-0.772621	-1.35211	-0.705263	4.34722	-0.130596	-4.59438	3.40425	0.43119
Otu11206	Bacteria	Bacteroidota	Bacteroidia	Bacteroidales	Tannerellaceae	Parabacteroides	Parabacteroides distasonis	0.66116	0.995561	0.630418	0.95954	-1.07564	-1.31655	-0.816602	0.45385	4.21291	0.0924313	-3.63648	4.48995	0.448667
Otu11434	Bacteria	Bacillota_A	Clostridia	Oscillospirales	Acutalibacteraceae	Ruminococcus_E	Ruminococcus_E bromii	0.660237	0.998509	0.677377	0.992216	-1.05815	-0.76428	-1.33806	-0.543442	4.06515	-0.115027	-4.30722	3.8772	0.439333
Otu11503	Bacteria	Bacillota_A	Clostridia	Lachnospirales	Lachnospiraceae	Agathobacter	Agathobacter	0.673719	0.998759	0.689615	0.992061	-1.0869	-0.858553	-1.31064	-0.524704	4.09728	-0.103515	-4.48137	3.48434	0.447184
Otu11528	Bacteria	Bacillota_I	Bacilli_A	Erysipelotrichales	Coprobacillaceae	Faecalibacillus	Faecalibacillus intestinalis	0.663982	0.994549	0.620913	0.96099	-0.999045	-1.30522	-0.648499	0.542946	4.29411	0.11184	-3.65433	4.63523	0.440667
Otu11539	Bacteria	Pseudomonadota	Gammaproteobacteria	Burkholderiales	Burkholderiaceae	Sutterella	Sutterella wadsworthensis	0.674578	0.994506	0.641784	0.960078	-1.01881	-1.26871	-0.755169	0.433363	4.20113	0.0841629	-3.90767	4.68567	0.453515
