# Supplementary material for: Analytic attributes of the 16S rRNA gene sequencing methodology for human gut microbiota characterization
Source: Appl Microbiol Biotechnol. 2026 May 22;110(1):217. doi: 10.1007/s00253-026-13844-8 (PMC13375765; doi:10.1007/s00253-026-13844-8)
Supplement: Supplementary file 8 — XLSX (392 KB) [file 253_2026_13844_MOESM8_ESM.xlsx]

## Sheet: phylum
		Individual W		Individual X		Individual Y		Individual Z
Domain	Phylum	mean CLR	CV%	mean CLR	CV%	mean CLR	CV%	mean CLR	CV%
Bacteria	Bacteroidota	5.3	6.51	5.73	7.28	3.61	4.71	5.42	7.74
Bacteria	Bacillota_A	4.87	4.17	5.81	3.08	4.77	2.65	5.02	9.17
Bacteria	Bacillota_I	1.5	25.07	3.24	11.51	2.17	7.32	1.32	15.76
Archaea	Methanobacteriota	0.39	182.91	-3.34	24.75	2.2	13.19	-0.71	281.79
Archaea	Thermoplasmatota	0.25	245.66	-3.56	2.86	1.1	16.46	-0.53	342.35
Bacteria	Actinomycetota	1.23	32.69	3.87	12.03	2.22	12.22	1.38	14.09
Bacteria	Bacillota_C	3.6	11.94	4.79	6.61	1.72	12.96	3.95	22.18
Bacteria	Verrucomicrobiota	0.45	140.07	-1.65	75.91	1.96	23.27	0.31	265.57
Bacteria	Pseudomonadota	1.57	18.93	3.21	9.48	0.75	55.82	1.59	10.36
Bacteria	Spirochaetota	2.62	19.4	-3.56	2.86	-5.03	1.64	1.81	69.4
Bacteria	Synergistota	-4.35	6.11	-3.56	2.86	-1.6	28.85	-4.21	10.25
Bacteria	Bacillota	-0.38	155.46	0.17	347.96	-0.93	49.4	0.49	163.93
Bacteria	Cyanobacteriota	1.08	47.32	1.27	50.95	1.08	45.53	1.16	38.87
Bacteria	Desulfobacterota	-0.02	1873.85	-0.12	229.28	0.7	36.56	0.56	115.87
Bacteria	Bacteria	-1.88	32.93	0.39	118.51	-0.7	38.84	-1.8	18.95
Bacteria	Elusimicrobiota	-4.35	6.11	-3.56	2.86	-2.29	65.2	-4.21	10.25
Bacteria	Bacillota_B	-3.47	22.9	-2.28	38.5	-2.45	21.83	-3.39	25.87
Bacteria	Fusobacteriota	-4.12	14.06	-3.29	21.19	-4.31	21.27	-4.21	10.25
Bacteria	Campylobacterota	-4.28	8.91	-3.56	2.86	-4.96	7.11	-3.94	11.55

## Sheet: class
			Individual W		Individual X		Individual Y		Individual Z
Domain	Phylum	Class	mean CLR	CV%	mean CLR	CV%	mean CLR	CV%	mean CLR	CV%
Bacteria	Bacteroidota	Bacteroidia	6.21	5.49	6.37	6.51	4.53	3.6	6.37	6.09
Bacteria	Bacillota_A	Clostridia	5.78	3.44	6.45	2.68	5.69	2.34	5.97	7.19
Bacteria	Bacillota_I	Bacilli_A	2.41	15.98	3.9	8.96	3.09	5.62	2.31	6.96
Bacteria	Actinomycetota	Actinomycetes	-0.82	106.46	3.81	10	1.56	24.51	-0.11	180.51
Archaea	Methanobacteriota	Methanobacteria	1.33	46.49	-2.7	30.89	3.12	10.24	0.22	919.8
Archaea	Thermoplasmatota	Thermoplasmata	1.14	45.78	-2.92	3.16	2	9.22	0.41	447.2
Bacteria	Actinomycetota	Coriobacteriia	2.1	19.35	3.79	16.26	2.9	8	2.2	8.9
Bacteria	Bacillota_C	Negativicutes	4.51	9.65	5.43	5.88	2.63	8.26	4.9	17.32
Bacteria	Verrucomicrobiota	Verrucomicrobiae	-1.67	63.24	-2.73	18.32	2.74	18.41	-3.26	12.28
Bacteria	Pseudomonadota	Alphaproteobacteria	1.51	31.62	3.03	23.75	0.3	222.55	1.01	74.76
Bacteria	Spirochaetota	Spirochaetia	3.52	14.72	-2.92	3.16	-4.11	2.09	2.88	39.32
Bacteria	Pseudomonadota	Gammaproteobacteria	1.88	24.38	2.93	23.35	1.4	27.79	2.25	9
Bacteria	Synergistota	Synergistia	-3.45	7.65	-2.92	3.16	-0.67	61.04	-3.26	12.28
Bacteria	Bacillota	Bacilli	0.54	102.91	0.81	71.71	0.05	945.54	1.4	57.17
Bacteria	Cyanobacteriota	Vampirovibrionia	1.96	27.3	1.92	34.09	2.01	25.17	2.09	24.21
Bacteria	Desulfobacterota	Desulfovibrionia	0.97	30.04	0.52	52.84	1.58	18.65	1.49	40.01
Bacteria	Bacteria	Bacteria	-1	74.68	1.03	45.39	0.22	128.85	-0.95	28.47
Bacteria	Verrucomicrobiota	Kiritimatiellia	1.22	60.06	-2.92	3.16	-4.11	2.09	1.23	74.42
Bacteria	Verrucomicrobiota	Lentisphaeria	-1.95	40.93	-1.05	118.45	0.81	55.75	-2.1	48.28
Bacteria	Elusimicrobiota	Elusimicrobia	-3.45	7.65	-2.92	3.16	-1.49	109.2	-3.26	12.28
Bacteria	Bacillota_B	Dehalobacteriia	-2.61	28.3	-1.64	53.65	-1.94	40.47	-2.72	31.09
Bacteria	Fusobacteriota	Fusobacteriia	-3.22	17.66	-2.65	26.43	-3.27	28.82	-3.26	12.28
Bacteria	Bacillota_B	Bacillota_B	-3.45	7.65	-2.92	3.16	-3.18	21.63	-2.99	25.51
Bacteria	Bacillota_B	Syntrophomonadia	-3.33	14.35	-2.92	3.16	-3.8	17.36	-3.26	12.28
Bacteria	Bacillota_B	Peptococcia	-3.45	7.65	-2.92	3.16	-3.82	17.09	-3.26	12.28
Bacteria	Spirochaetota	Brachyspirae	-3.33	14.57	-2.92	3.16	-4.11	2.09	-3.26	12.28
Bacteria	Campylobacterota	Campylobacteria	-3.37	11.03	-2.92	3.16	-4.11	2.09	-2.99	14.7

## Sheet: order
				Individual W		Individual X		Individual Y		Individual Z
Domain	Phylum	Class	Order	mean CLR	CV%	mean CLR	CV%	mean CLR	CV%	mean CLR	CV%
Bacteria	Bacteroidota	Bacteroidia	Bacteroidales	7.1	3.41	7.21	5.61	5.44	2.47	7.22	2.99
Bacteria	Bacillota_A	Clostridia	Oscillospirales	5.93	2.95	6.43	3.74	5.86	2.38	6.16	10.29
Bacteria	Bacillota_C	Negativicutes	Veillonellales	3.41	21.19	5.62	13.41	3.49	5.56	5.09	20.13
Bacteria	Bacillota_I	Bacilli_A	Erysipelotrichales	3.01	13.37	4.73	7.49	3.1	4.77	2.86	6.87
Bacteria	Actinomycetota	Actinomycetes	Actinomycetales	-0.41	182.84	4.64	9.41	2.37	18.69	0.31	286.72
Bacteria	Bacillota_A	Clostridia	Lachnospirales	5.36	5.99	6.43	5.63	5.15	3.03	5.23	7.39
Archaea	Methanobacteriota	Methanobacteria	Methanobacteriales	2.21	35.39	-1.93	30.69	4.01	9.2	1.16	193.31
Archaea	Thermoplasmatota	Thermoplasmata	Methanomassiliicoccales	2.04	28.51	-2.09	4.43	2.94	6.59	0.36	832.76
Bacteria	Actinomycetota	Coriobacteriia	Coriobacteriales	2.94	20.93	4.63	14.22	3.83	6.26	3.13	7.57
Bacteria	Bacillota_C	Negativicutes	Acidaminococcales	5.01	6.27	5.25	7.93	-1.23	51.29	4.41	15.23
Bacteria	Bacillota_A	Clostridia	Clostridiales	4.36	5.93	2.39	65.39	3.29	18.38	4.61	15.6
Bacteria	Bacillota_A	Clostridia	Peptostreptococcales	4.23	7.89	3.28	19.19	2.87	10.13	3.77	17.83
Bacteria	Verrucomicrobiota	Verrucomicrobiae	Verrucomicrobiales	-2.48	16.43	-2.01	12.63	3.52	16.71	-2.41	9.47
Bacteria	Pseudomonadota	Alphaproteobacteria	RF32	2.38	21.11	3.91	18.22	1.12	65.25	1.92	33.66
Bacteria	Spirochaetota	Spirochaetia	Treponematales	4.41	11.13	-2.09	4.43	-3.2	2.17	3.66	37.83
Bacteria	Bacillota_A	Clostridia	Christensenellales	3.15	9.39	2.61	11.72	4.32	4.2	2.69	10.2
Bacteria	Pseudomonadota	Gammaproteobacteria	Burkholderiales	1.83	20.22	3.7	19.56	1.48	17.94	1.98	40.96
Bacteria	Synergistota	Synergistia	Synergistales	-2.55	6.35	-2.09	4.43	0.23	224.38	-2.41	9.47
Bacteria	Bacillota_A	Clostridia	TANB77	1.83	66.98	4.14	15.8	4.31	5.78	1.72	17.84
Bacteria	Bacillota_C	Negativicutes	Selenomonadales	3.43	20.99	-2.01	14.59	0.07	1457.39	3.74	7.47
Bacteria	Pseudomonadota	Gammaproteobacteria	Enterobacterales	2.23	37.64	0.6	212.98	1.68	45.1	2.64	13.2
Bacteria	Verrucomicrobiota	Verrucomicrobiae	Opitutales	-1.04	98.75	-1.97	23.28	1.31	34.81	-2.41	9.47
Bacteria	Bacillota	Bacilli	Lactobacillales	0.82	76.79	1.61	31.29	0.76	79.13	1.61	56.93
Bacteria	Cyanobacteriota	Vampirovibrionia	Gastranaerophilales	2.9	17.03	2.74	25.86	2.9	16.91	3.01	20.19
Bacteria	Bacillota_A	Clostridia	UBA1381	-2.55	6.35	1.31	50.18	-0.93	77.01	-2.41	9.47
Bacteria	Desulfobacterota	Desulfovibrionia	Desulfovibrionales	1.88	18.35	1.21	50.64	2.51	11.4	2.26	22.76
Bacteria	Bacteria	Bacteria	Bacteria	-0.22	398.08	1.97	24.01	1.18	19.86	0.18	209.89
Bacteria	Bacillota_I	Bacilli_A	RF39	1.03	81.07	-0.34	383.45	3.34	6.42	0.35	268.71
Bacteria	Verrucomicrobiota	Kiritimatiellia	RFP12	2.2	32.53	-2.09	4.43	-3.2	2.17	2	40.63
Bacteria	Bacillota_A	Clostridia	Monoglobales	-2.55	6.35	0.54	218.85	-2.81	18.52	-2.41	9.47
Bacteria	Bacillota	Bacilli	MOL361	0.55	115.23	-1.89	28.13	-2.96	15.77	1.45	25.92
Bacteria	Bacillota_A	Clostridia	Clostridia	1.29	27.21	-1.11	84.16	2.04	18.07	0.16	471.64
Bacteria	Bacillota_I	Bacilli_A	ML615J-28	-0.7	161.65	-2.09	4.43	1.35	27.07	-1.54	61.91
Bacteria	Actinomycetota	Actinomycetes	Mycobacteriales	-0.95	135.6	-1.21	81.03	-1.33	83.22	-1.87	52.09
Bacteria	Verrucomicrobiota	Lentisphaeria	Victivallales	-1.03	93.49	0.19	495.97	1.82	14.83	-1.59	54.25
Bacteria	Bacillota_A	Clostridia	SK-Y3	-2.48	12.79	-1.97	19.58	0.63	63.49	-2.41	9.47
Bacteria	Elusimicrobiota	Elusimicrobia	Elusimicrobiales	-2.55	6.35	-2.09	4.43	-0.38	404.05	-2.41	9.47
Bacteria	Bacillota_B	Dehalobacteriia	Dehalobacteriia	-1.89	32.87	-0.87	97.19	-2.08	45.44	-1.65	60.14
Bacteria	Bacillota_A	Clostridia	UMGS1810	-2.55	6.35	-2.09	4.43	-0.47	143.6	-2.41	9.47
Bacteria	Bacillota_I	Bacilli_A	RFN20	0.18	289.55	-2.09	4.43	-1.64	52.16	0.15	1040.68
Bacteria	Bacillota	Bacilli	Staphylococcales	-1.97	36.04	-1.77	34.91	-2.67	27.59	-2.14	29.24
Bacteria	Bacillota_B	Dehalobacteriia	UBA4068	-2.55	6.35	-2.09	4.43	-1.22	38.74	-2.41	9.47
Bacteria	Bacteroidota	Bacteroidia	Flavobacteriales	-2.55	6.35	-2.09	4.43	-1.36	71.42	-2.41	9.47
Bacteria	Bacillota_A	Clostridia	Tissierellales	-2.55	6.35	-2.09	4.43	-2.89	20.88	-1.74	59.41
Bacteria	Bacillota_A	Clostridia	HGM11327	-2.55	6.35	-2.09	4.43	-1	69.45	-2.41	9.47
Bacteria	Bacillota_A	Clostridia	UMGS1840	-1.8	45.31	-2.09	4.43	-2.88	18.14	-1.65	67.08
Bacteria	Bacillota_I	Bacilli_A	Bacilli_A	-2.48	16.43	-2.09	4.43	-3.12	10.32	-2.41	9.47
Bacteria	Bacillota_A	Clostridia	Eubacteriales	-2.55	6.35	-2.09	4.43	-3.12	9.29	-2.41	9.47
Bacteria	Fusobacteriota	Fusobacteriia	Fusobacteriales	-2.48	12.92	-1.7	47.05	-2.38	44.36	-2.14	35.39
Bacteria	Bacillota_B	Bacillota_B	Bacillota_B	-2.55	6.35	-2.09	4.43	-2.19	40.76	-2.14	29.24
Bacteria	Bacillota_A	Clostridia	Acetivibrionales	-2.55	6.35	-2.09	4.43	-2.63	26.8	-2.41	9.47
Bacteria	Bacillota_B	Syntrophomonadia	Syntrophomonadales	-2.44	17.72	-2.09	4.43	-2.96	16.57	-2.41	9.47
Bacteria	Bacillota_B	Peptococcia	Peptococcales	-2.55	6.35	-2.09	4.43	-3.12	9.9	-2.41	9.47
Bacteria	Bacillota_B	Peptococcia	DRI-13	-2.55	6.35	-2.09	4.43	-3.12	10.32	-2.41	9.47
Bacteria	Bacillota_B	Dehalobacteriia	Dehalobacteriales	-2.55	6.35	-2.09	4.43	-3.2	2.17	-2.14	35.39
Bacteria	Spirochaetota	Brachyspirae	Brachyspirales	-2.48	13.07	-2.09	4.43	-3.2	2.17	-2.41	9.47
Bacteria	Campylobacterota	Campylobacteria	Campylobacterales	-2.48	12.5	-2.09	4.43	-3.08	15.07	-2.14	20.7
Bacteria	Bacillota	Bacilli	Paenibacillales	-2.55	6.35	-2.09	4.43	-3.12	10.06	-2.41	9.47
Bacteria	Bacillota	Bacilli	Bacilli	-2.55	6.35	-2.09	4.43	-3.12	9.81	-2.41	9.47
Bacteria	Pseudomonadota	Gammaproteobacteria	Xanthomonadales	-2.44	17.52	-2.09	4.43	-3.2	2.17	-2.41	9.47
Bacteria	Bacillota	Bacilli	Bacillales	-2.55	6.35	-2.09	4.43	-3.12	9.9	-2.41	9.47

## Sheet: family
					Individual W		Individual X		Individual Y		Individual Z
Domain	Phylum	Class	Order	Family	mean CLR	CV%	mean CLR	CV%	mean CLR	CV%	mean CLR	CV%
Bacteria	Bacteroidota	Bacteroidia	Bacteroidales	Bacteroidaceae	7.68	3.16	7.61	4.85	5.8	3.52	7.73	2.64
Bacteria	Bacillota_A	Clostridia	Oscillospirales	Ruminococcaceae	5.56	5.98	6.19	4.21	4.98	4.91	5.95	12.43
Bacteria	Bacillota_C	Negativicutes	Veillonellales	Dialisteraceae	3.98	19	4.41	30.49	3.93	5.53	5.16	24.78
Bacteria	Bacillota_A	Clostridia	Oscillospirales	Oscillospiraceae	5.59	4.24	5.02	10.95	5.54	2.92	5.47	10.28
Bacteria	Bacillota_I	Bacilli_A	Erysipelotrichales	Coprobacillaceae	3.12	17.24	5.19	7.2	1.65	19.94	2.75	17.6
Bacteria	Bacillota_A	Clostridia	Oscillospirales	Acutalibacteraceae	4.92	6.81	5.75	7.38	4.4	3.61	5.19	10.17
Bacteria	Actinomycetota	Actinomycetes	Actinomycetales	Bifidobacteriaceae	-0.72	147.64	5.09	8.56	2.79	15.66	0.58	94.77
Bacteria	Bacillota_C	Negativicutes	Veillonellales	Megasphaeraceae	-0.54	215.18	5.75	11.57	-2.57	15.4	4.4	17.62
Bacteria	Bacillota_A	Clostridia	Lachnospirales	Lachnospiraceae	6.01	5.48	6.9	5.47	5.6	2.61	5.79	5.72
Archaea	Methanobacteriota	Methanobacteria	Methanobacteriales	Methanobacteriaceae	2.93	23.19	-1.39	58.61	4.48	8.34	1.72	131.05
Archaea	Thermoplasmatota	Thermoplasmata	Methanomassiliicoccales	Methanomethylophilaceae	2.64	23.65	-1.61	5.08	3.38	6.55	1.65	122.95
Bacteria	Actinomycetota	Coriobacteriia	Coriobacteriales	Coriobacteriaceae	2.2	40.96	4.98	13.88	3.06	7.64	2.46	52.37
Bacteria	Bacillota_C	Negativicutes	Acidaminococcales	Acidaminococcaceae	5.68	5.53	5.71	7.76	-1.04	86.87	4.98	13.02
Bacteria	Bacillota_A	Clostridia	Clostridiales	Clostridiaceae	5.01	4.84	2.77	66.1	3.76	16.25	5.17	14.59
Bacteria	Bacteroidota	Bacteroidia	Bacteroidales	Tannerellaceae	2.16	22.26	4.1	19.88	2.64	21.04	1.81	58.1
Bacteria	Bacillota_A	Clostridia	Peptostreptococcales	Peptostreptococcaceae	4.78	7.91	3.71	16.47	2.99	11.18	4.23	13.48
Bacteria	Verrucomicrobiota	Verrucomicrobiae	Verrucomicrobiales	Akkermansiaceae	-1.77	34.47	-1.53	17.06	4.01	13.84	-1.86	12.36
Bacteria	Pseudomonadota	Alphaproteobacteria	RF32	CAG-239	2.54	24.47	4.37	17.59	-0.38	324.83	2.41	27.64
Bacteria	Spirochaetota	Spirochaetia	Treponematales	Treponemataceae	5.07	9.47	-1.61	5.08	-2.73	1.89	4.16	36.18
Bacteria	Bacteroidota	Bacteroidia	Bacteroidales	Marinifilaceae	-1.13	72.32	2.34	38.19	1.49	26.7	-1.03	96.03
Bacteria	Bacillota_A	Clostridia	Christensenellales	Aristaeellaceae	2.85	14.37	2.83	14.79	3.63	5.05	2.44	10.98
Bacteria	Pseudomonadota	Gammaproteobacteria	Burkholderiales	Burkholderiaceae	2.49	12.49	4.19	17.5	1.89	15.86	2.49	31.76
Bacteria	Synergistota	Synergistia	Synergistales	Synergistaceae	-1.9	7.91	-1.61	5.08	0.6	124.13	-1.86	12.36
Bacteria	Actinomycetota	Coriobacteriia	Coriobacteriales	Eggerthellaceae	2.85	15.96	2.66	22.2	3.81	7.96	2.52	12.13
Bacteria	Bacillota_I	Bacilli_A	Erysipelotrichales	Erysipelotrichaceae	2.73	14.99	-0.09	1079.27	3.44	6.14	2.78	15.47
Bacteria	Bacillota_A	Clostridia	Christensenellales	CAG-138	1.48	61.78	-1.39	38.86	3.51	9.22	0.34	394.83
Bacteria	Bacteroidota	Bacteroidia	Bacteroidales	Rikenellaceae	-0.93	104.52	3.8	24.57	1.08	31.18	0.21	383.77
Bacteria	Bacillota_A	Clostridia	TANB77	CAG-508	2.54	47.84	4.29	19.23	4.75	4.48	2.25	11.08
Bacteria	Bacillota_C	Negativicutes	Selenomonadales	Selenomonadaceae	4.13	17.12	-1.53	20.82	0.32	383.13	4.3	5.86
Bacteria	Bacteroidota	Bacteroidia	Bacteroidales	Barnesiellaceae	-1.9	7.91	2.77	34.24	2.14	19.46	-1.86	12.36
Bacteria	Bacillota_A	Clostridia	Oscillospirales	Butyricicoccaceae	2	19.78	2.5	28.01	2.48	10.09	1.53	33.34
Bacteria	Pseudomonadota	Gammaproteobacteria	Enterobacterales	Enterobacteriaceae	0.93	237.81	-0.51	205.71	1.89	37.34	-0.17	542.02
Bacteria	Verrucomicrobiota	Verrucomicrobiae	Opitutales	CAG-312	-0.1	1099.91	-1.49	30.07	1.84	24.63	-1.86	12.36
Bacteria	Bacillota	Bacilli	Lactobacillales	Streptococcaceae	0.81	115.04	1.9	19.33	0.76	71.18	2.09	36.55
Bacteria	Bacillota_C	Negativicutes	Veillonellales	Veillonellaceae	0.44	207.05	1.85	47.16	-1.08	114.37	2.23	19.98
Bacteria	Bacteroidota	Bacteroidia	Bacteroidales	Coprobacteraceae	-1.9	7.91	-0.06	1776.61	0.02	2659.13	-1.86	12.36
Bacteria	Cyanobacteriota	Vampirovibrionia	Gastranaerophilales	Gastranaerophilaceae	3.56	14.79	3.18	25.02	3.37	14.69	3.55	18.63
Bacteria	Bacillota_A	Clostridia	UBA1381	UBA1381	-1.9	7.91	1.73	43.65	-0.63	99.3	-1.86	12.36
Bacteria	Pseudomonadota	Gammaproteobacteria	Enterobacterales	Pasteurellaceae	0.87	156.3	1.1	99.87	0.55	134.27	0.22	630.34
Bacteria	Desulfobacterota	Desulfovibrionia	Desulfovibrionales	Desulfovibrionaceae	2.5	16.82	1.85	20.85	2.95	10.32	2.94	18.74
Bacteria	Bacteria	Bacteria	Bacteria	Bacteria	0.28	323.47	2.42	17.52	1.72	11.36	0.91	21.44
Bacteria	Bacteroidota	Bacteroidia	Bacteroidales	Muribaculaceae	3.28	16.89	1.96	72.75	0.85	54.18	3.51	34.99
Bacteria	Bacillota	Bacilli	Lactobacillales	Lactobacillaceae	-0.69	212.7	-0.71	187.23	0	20120.3	0.32	297
Bacteria	Bacillota_A	Clostridia	Lachnospirales	Anaerotignaceae	0.31	280.96	1.63	19.9	0.31	109.54	-0.42	183.88
Bacteria	Bacteroidota	Bacteroidia	Bacteroidales	UBA932	4.6	11.24	-1.61	5.08	0.44	118.61	3.24	24.24
Bacteria	Bacillota_I	Bacilli_A	ML615J-28	CAG-313	-0.27	435.96	-1.61	5.08	0.43	139.11	-1.18	52.04
Bacteria	Bacillota_I	Bacilli_A	RF39	UBA660	1.65	58.14	0.07	1706.1	3.78	5.5	0.75	137.08
Bacteria	Actinomycetota	Coriobacteriia	Coriobacteriales	UMGS124	1.53	39.07	0.03	3260.97	1.5	34.33	0.99	44.21
Bacteria	Verrucomicrobiota	Kiritimatiellia	RFP12	UBA1067	2.74	31.8	-1.61	5.08	-2.73	1.89	2.48	34.77
Bacteria	Bacillota_A	Clostridia	TANB77	CAG-465	-1.9	7.91	2.14	93.79	0.72	136.54	-1.86	12.36
Bacteria	Bacillota_A	Clostridia	Monoglobales	Monoglobaceae	-1.83	21.38	0.99	133.54	-2.4	30.07	-1.86	12.36
Bacteria	Bacillota_A	Clostridia	Christensenellales	Christensenellales	-1.9	7.91	-1.61	5.08	-1.4	69.25	-1.58	31.42
Bacteria	Bacillota_A	Clostridia	Christensenellales	CAG-917	-0.18	788	-1.45	41.63	2.19	11.8	1	108.38
Bacteria	Bacillota_A	Clostridia	Christensenellales	UBA1242	-1.9	7.91	-1.61	5.08	2.75	13.36	-0.63	196.32
Bacteria	Bacillota_A	Clostridia	Peptostreptococcales	Anaerovoracaceae	2.15	26.56	1.27	44.85	2.24	10.74	1.86	18.1
Bacteria	Bacillota	Bacilli	MOL361	Turicibacteraceae	1.23	50.06	-1.34	41.05	-2.11	43.49	1.97	27.56
Bacteria	Actinomycetota	Actinomycetes	Actinomycetales	Actinomycetaceae	-0.29	251.34	0.48	205.65	-0.35	261.11	0.66	119.2
Bacteria	Bacillota_A	Clostridia	Clostridia	Clostridia	1.9	26.25	-0.55	180.74	2.47	16.19	0.14	1034.61
Bacteria	Bacillota	Bacilli	Lactobacillales	Enterococcaceae	-1.67	42.49	-1.61	5.08	-1.23	96.94	-0.69	97.4
Bacteria	Bacillota_A	Clostridia	Oscillospirales	CAG-272	3.04	11.67	-0.99	80.21	3.54	7.87	2.34	11.88
Bacteria	Bacillota_A	Clostridia	Christensenellales	UBA1750	1.38	46.67	-0.63	161.6	0.95	53.09	1.22	38.98
Bacteria	Pseudomonadota	Gammaproteobacteria	Enterobacterales	Succinivibrionaceae	2.1	30.45	-1.53	19.82	-2.73	1.89	3.08	12.31
Bacteria	Bacillota_A	Clostridia	Lachnospirales	CAG-274	-1.9	7.91	0.48	198.09	-2.73	1.89	-1.86	12.36
Bacteria	Bacillota_A	Clostridia	Christensenellales	Pumilibacteraceae	-1.9	7.91	-1.53	19.51	2.18	20.81	-1.86	12.36
Bacteria	Pseudomonadota	Alphaproteobacteria	RF32	CAG-977	2.08	27.86	-1.61	5.08	1.33	71.81	-0.82	122.36
Bacteria	Bacillota_A	Clostridia	Oscillospirales	Oscillospirales	-0.87	82.7	-1.45	27.98	2.41	7.48	-1.18	52.04
Bacteria	Bacillota_I	Bacilli_A	ML615J-28	ML615J-28	-1.9	7.91	-1.61	5.08	1.62	23.06	-1.86	12.36
Bacteria	Actinomycetota	Actinomycetes	Mycobacteriales	Frankiaceae	-0.44	327.71	-0.84	116.53	-0.81	146.02	-1.58	28.41
Bacteria	Actinomycetota	Coriobacteriia	Coriobacteriales	Atopobiaceae	1.14	79.63	-0.72	124.96	-2.21	35.15	1.5	42.15
Bacteria	Bacillota_A	Clostridia	Christensenellales	Borkfalkiaceae	2.31	12.91	-0.39	299.32	1.46	21.75	1	65.5
Bacteria	Bacillota_A	Clostridia	Oscillospirales	UBA644	-1.9	7.91	-1.53	20.23	1.58	21.39	-1.03	65.78
Bacteria	Verrucomicrobiota	Lentisphaeria	Victivallales	UBA1829	-1.9	7.91	-1.61	5.08	1.64	23.81	-1.58	28.41
Bacteria	Bacillota_A	Clostridia	Christensenellales	Christensenellaceae	-1.01	91.91	-0.06	1626.84	0.65	62.85	-0.67	246.04
Bacteria	Bacillota_A	Clostridia	Oscillospirales	CAG-382	-0.32	279.31	-1.61	5.08	1.69	22.72	-1.1	77.13
Bacteria	Bacillota_A	Clostridia	SK-Y3	SK-Y3	-1.9	7.91	-1.61	5.08	1.1	45.09	-1.86	12.36
Bacteria	Bacillota_A	Clostridia	Christensenellales	QALW01	-1.44	40.48	0.46	259.56	0.14	495.9	-1.58	28.41
Bacteria	Actinomycetota	Actinomycetes	Actinomycetales	Micrococcaceae	-1.83	14.86	-1.45	24.74	-1.37	74.95	-1.86	12.36
Bacteria	Verrucomicrobiota	Lentisphaeria	Victivallales	Victivallaceae	-0.5	188.42	0.62	132.63	1.43	24.33	-0.98	97.24
Bacteria	Actinomycetota	Coriobacteriia	Coriobacteriales	QAMH01	-1.9	7.91	-0.67	116.71	-2.73	1.89	-1.45	50.67
Bacteria	Elusimicrobiota	Elusimicrobia	Elusimicrobiales	Elusimicrobiaceae	-1.9	7.91	-1.61	5.08	-0.18	943.77	-1.86	12.36
Bacteria	Bacillota_A	Clostridia	Lachnospirales	Bianqueaceae	-1.19	62.25	-0.95	86.58	-0.2	338.15	-0.71	168.71
Bacteria	Bacillota_A	Clostridia	Christensenellales	CAG-314	0.74	128.44	-1.61	5.08	0.36	164.42	-1.58	28.41
Bacteria	Bacillota_B	Dehalobacteriia	Dehalobacteriia	Dehalobacteriia	-1.26	59.99	-0.13	576.58	-1.61	59.62	-1.58	31.42
Bacteria	Bacillota_A	Clostridia	UMGS1810	UMGS1810	-1.9	7.91	-1.61	5.08	0.12	551.98	-1.86	12.36
Bacteria	Bacillota_I	Bacilli_A	RFN20	CAG-449	1.05	44.03	-1.61	5.08	-1.9	40.85	0.25	495.29
Bacteria	Bacillota_A	Clostridia	Christensenellales	Maliibacteriaceae	-1.38	54.77	-1.61	5.08	-0.59	88.73	-1.37	75.44
Bacteria	Bacillota	Bacilli	Staphylococcales	Gemellaceae	-1.15	65.64	-1.22	61.08	-2.47	28.58	-1.31	64.65
Bacteria	Bacillota	Bacilli	Lactobacillales	Aerococcaceae	-1.59	33.41	-0.73	158.97	-2.54	19.18	-1.86	12.36
Bacteria	Bacillota_B	Dehalobacteriia	UBA4068	UBA4997	-1.9	7.91	-1.47	32.87	-0.93	46.3	-1.86	12.36
Bacteria	Bacteroidota	Bacteroidia	Flavobacteriales	UBA1820	-1.9	7.91	-1.61	5.08	-0.94	97.26	-1.86	12.36
Bacteria	Bacillota_A	Clostridia	Tissierellales	Peptoniphilaceae	-1.79	24.35	-1.41	36.04	-2.4	28.37	-1.31	57.64
Bacteria	Bacteroidota	Bacteroidia	Bacteroidales	P3	-1.9	7.91	-1.53	22.55	-0.98	83.73	-1.86	12.36
Bacteria	Bacillota_A	Clostridia	Lachnospirales	Lachnospirales	-0.92	81.74	-1.61	5.08	-1.19	79.28	-1.86	12.36
Bacteria	Bacillota_A	Clostridia	HGM11327	HGM11327	-1.9	7.91	-1.61	5.08	-0.68	111.81	-1.86	12.36
Bacteria	Bacillota_A	Clostridia	UMGS1840	HGM11507	-1.59	44.25	-1.61	5.08	-2.3	32.68	-1.45	59.85
Bacteria	Bacillota_I	Bacilli_A	RFN20	CAG-288	-1.9	7.91	-1.61	5.08	-2.73	1.89	0.05	2505.37
Bacteria	Bacillota_A	Clostridia	Christensenellales	GCA-900066905	-1.9	7.91	-1.39	42.74	-1.79	42.78	-1.86	12.36
Bacteria	Bacillota_A	Clostridia	Oscillospirales	UMGS1384	-1.9	7.91	-1.61	5.08	-0.32	222.49	-1.86	12.36
Bacteria	Bacillota_I	Bacilli_A	Bacilli_A	Bacilli_A	-1.79	29.12	-1.61	5.08	-2.65	11.81	-1.86	12.36
Bacteria	Bacillota_I	Bacilli_A	RFN20	CAG-826	-1.9	7.91	-1.61	5.08	-1.45	75.88	-1.86	12.36
Bacteria	Pseudomonadota	Gammaproteobacteria	Burkholderiales	Burkholderiales	-1.46	50.25	-1.61	5.08	-2.73	1.89	-0.44	325.92
Bacteria	Bacillota_A	Clostridia	Oscillospirales	QAMX01	-1.52	51.13	-1.61	5.08	-2.38	24.82	-1.58	39.65
Bacteria	Bacteroidota	Bacteroidia	Bacteroidales	Paludibacteraceae	-1.9	7.91	-1.61	5.08	-1.99	47.44	-1.86	12.36
Bacteria	Actinomycetota	Actinomycetes	Mycobacteriales	Mycobacteriaceae	-1.9	7.91	-1.53	20.58	-2.57	15.18	-1.86	12.36
Bacteria	Bacillota_A	Clostridia	Eubacteriales	Anaerofustaceae	-1.9	7.91	-1.61	5.08	-2.65	11.02	-1.86	12.36
Bacteria	Fusobacteriota	Fusobacteriia	Fusobacteriales	Leptotrichiaceae	-1.9	7.91	-1.61	5.08	-2.05	43.01	-1.86	12.36
Bacteria	Bacteroidota	Bacteroidia	Bacteroidales	Porphyromonadaceae	-1.9	7.91	-1.53	19.82	-2.65	11.45	-1.86	12.36
Bacteria	Desulfobacterota	Desulfovibrionia	Desulfovibrionales	Desulfovibrionales	-1.9	7.91	-1.61	5.08	-2.62	16.05	-1.86	12.36
Bacteria	Bacillota_A	Clostridia	UBA1381	UMGS1253	-1.9	7.91	-1.61	5.08	-2.57	15.16	-1.86	12.36
Bacteria	Fusobacteriota	Fusobacteriia	Fusobacteriales	Fusobacteriaceae	-1.67	28.28	-1.45	40.74	-2.28	29.09	-1.58	47.91
Bacteria	Bacillota_C	Negativicutes	Negativicutes	Negativicutes	-1.9	7.91	-1.61	5.08	-2.73	1.89	-1.58	47.91
Bacteria	Bacillota_B	Bacillota_B	Bacillota_B	Bacillota_B	-1.79	29.12	-1.61	5.08	-1.9	40.37	-1.86	12.36
Bacteria	Bacillota_A	Clostridia	Acetivibrionales	DSM-27016	-1.9	7.91	-1.61	5.08	-2.38	24.37	-1.86	12.36
Bacteria	Bacillota_A	Clostridia	Christensenellales	NSJ-53	-1.9	7.91	-1.61	5.08	-2.5	23.25	-1.86	12.36
Bacteria	Bacillota_B	Syntrophomonadia	Syntrophomonadales	Syntrophomonadaceae	-1.83	17.11	-1.61	5.08	-2.57	16.32	-1.86	12.36
Bacteria	Bacillota_A	Clostridia	Oscillospirales	Feifaniaceae	-1.9	7.91	-1.45	24.74	-2.54	19.58	-1.86	12.36
Bacteria	Bacillota_A	Clostridia	Saccharofermentanales	Fastidiosipilaceae	-1.9	7.91	-1.61	5.08	-2.65	11.81	-1.86	12.36
Bacteria	Pseudomonadota	Gammaproteobacteria	Pseudomonadales	Pseudomonadaceae	-1.9	7.91	-1.61	5.08	-2.65	11.53	-1.86	12.36
Bacteria	Bacillota_I	Bacilli_A	ML615J-28	CAG-698	-1.9	7.91	-1.61	5.08	-2.62	15.56	-1.86	12.36
Bacteria	Bacillota_B	Peptococcia	Peptococcales	Peptococcaceae	-1.9	7.91	-1.61	5.08	-2.54	19.68	-1.86	12.36
Bacteria	Bacillota_B	Peptococcia	DRI-13	UBA5745	-1.9	7.91	-1.61	5.08	-2.62	16.59	-1.86	12.36
Bacteria	Bacteroidota	Bacteroidia	Bacteroidales	Bacteroidales	-1.57	43.17	-1.61	5.08	-2.73	1.89	-1.18	65.07
Bacteria	Bacillota_B	Dehalobacteriia	Dehalobacteriales	Dehalobacteriaceae	-1.71	29.61	-1.61	5.08	-2.73	1.89	-1.45	69.54
Bacteria	Bacillota	Bacilli	Lactobacillales	Lactobacillales	-1.79	23.41	-1.61	5.08	-2.73	1.89	-1.86	12.36
Bacteria	Spirochaetota	Brachyspirae	Brachyspirales	Brachyspiraceae	-1.83	17.11	-1.61	5.08	-2.73	1.89	-1.86	12.36
Bacteria	Campylobacterota	Campylobacteria	Campylobacterales	Campylobacteraceae	-1.83	17.11	-1.61	5.08	-2.73	1.89	-1.58	28.41
Bacteria	Bacillota_C	Negativicutes	Veillonellales	Veillonellales	-1.9	7.91	-1.61	5.08	-2.73	1.89	-1.37	62.33
Bacteria	Bacillota_A	Clostridia	Oscillospirales	QAKW01	-1.83	17.11	-1.61	5.08	-2.73	1.89	-1.86	12.36
Bacteria	Bacillota	Bacilli	Paenibacillales	NBRC-103111	-1.9	7.91	-1.61	5.08	-2.65	11.19	-1.86	12.36
Bacteria	Bacillota	Bacilli	Bacilli	Bacilli	-1.9	7.91	-1.61	5.08	-2.65	11.57	-1.86	12.36
Bacteria	Pseudomonadota	Gammaproteobacteria	Xanthomonadales	Xanthomonadaceae	-1.79	23.41	-1.61	5.08	-2.73	1.89	-1.86	12.36
Bacteria	Bacillota	Bacilli	Bacillales	Bacillaceae	-1.9	7.91	-1.61	5.08	-2.65	11.55	-1.86	12.36

## Sheet: genus
						Individual W		Individual X		Individual Y		Individual Z
Domain	Phylum	Class	Order	Family	Genus	mean CLR	CV%	mean CLR	CV%	mean CLR	CV%	mean CLR	CV%
Bacteria	Bacteroidota	Bacteroidia	Bacteroidales	Bacteroidaceae	Prevotella	8.14	2.81	6.76	6.34	6.18	6.61	8.23	2.39
Bacteria	Bacillota_C	Negativicutes	Acidaminococcales	Acidaminococcaceae	Phascolarctobacterium	-0.77	120.35	5.68	14.81	0.03	1676.64	-1.2	14
Bacteria	Bacillota_A	Clostridia	Oscillospirales	Ruminococcaceae	Faecalibacterium	5.72	6.56	6.12	5.76	5.17	4.35	6.22	13.73
Bacteria	Bacteroidota	Bacteroidia	Bacteroidales	Bacteroidaceae	Alloprevotella	6.23	4.81	7.18	4.48	-1.48	61.84	6.26	3.78
Bacteria	Bacillota_C	Negativicutes	Veillonellales	Dialisteraceae	Dialister	4.62	16.21	4.86	28.88	4.79	4.07	5.81	20.79
Bacteria	Bacteroidota	Bacteroidia	Bacteroidales	Bacteroidaceae	Phocaeicola	2.35	19.76	6.55	13.55	4.32	5.71	2.23	23.89
Bacteria	Bacillota_A	Clostridia	Lachnospirales	Lachnospiraceae	Agathobacter	3.62	19.5	5.7	7.95	2.05	41.79	2.4	16.32
Bacteria	Bacillota_A	Clostridia	Oscillospirales	Oscillospiraceae	Vescimonas	5.44	6.06	4.55	23.62	5.68	3.2	5.37	15.21
Bacteria	Bacillota_I	Bacilli_A	Erysipelotrichales	Coprobacillaceae	Catenibacterium	3.73	14.89	5.73	6.04	-1.78	23.53	3.39	15.58
Bacteria	Bacillota_A	Clostridia	Oscillospirales	Acutalibacteraceae	Ruminococcus_E	4.69	11.47	5.74	8.65	3.96	10.54	4.38	16.72
Bacteria	Actinomycetota	Actinomycetes	Actinomycetales	Bifidobacteriaceae	Bifidobacterium	0.06	1862.85	5.66	7.41	3.65	12.69	0.99	27.47
Bacteria	Bacillota_C	Negativicutes	Veillonellales	Megasphaeraceae	Megasphaera	-1.12	35.88	6.3	10.74	-1.67	35.59	5.01	12.42
Bacteria	Bacillota_A	Clostridia	Oscillospirales	Acutalibacteraceae	Fimenecus	4.33	6.05	5.08	14.4	0.54	154.15	5.14	15.78
Bacteria	Bacteroidota	Bacteroidia	Bacteroidales	Bacteroidaceae	Paraprevotella	-1.27	8.96	-1.06	4.47	3.39	12.81	-1.2	14
Bacteria	Bacillota_A	Clostridia	Lachnospirales	Lachnospiraceae	Blautia_A	4.78	10.98	5.84	12.67	4.76	6.5	3.83	42.83
Archaea	Methanobacteriota	Methanobacteria	Methanobacteriales	Methanobacteriaceae	Methanobrevibacter_A	3.5	24.49	-0.87	84.57	5.03	7.67	2.22	100.31
Bacteria	Bacillota_A	Clostridia	Oscillospirales	Ruminococcaceae	Gemmiger	3.46	10.3	5.29	12.21	3.3	9.86	3.71	8.7
Archaea	Thermoplasmatota	Thermoplasmata	Methanomassiliicoccales	Methanomethylophilaceae	UBA71	3.28	22.07	-1.06	4.47	4.21	5.34	2.24	102.34
Bacteria	Bacillota_A	Clostridia	Oscillospirales	Acutalibacteraceae	CAG-217	2.55	24.96	2.59	48.65	-1.9	1.84	-1.2	14
Bacteria	Actinomycetota	Coriobacteriia	Coriobacteriales	Coriobacteriaceae	Collinsella	2.94	34.15	5.54	12.14	3.82	6.04	3.43	27
Bacteria	Bacillota_C	Negativicutes	Acidaminococcales	Acidaminococcaceae	Phascolarctobacterium_A	6.29	4.44	-0.75	84.6	-1.9	1.84	5.67	10.93
Bacteria	Bacillota_A	Clostridia	Clostridiales	Clostridiaceae	Clostridium	5.65	4.39	3.45	46.61	4.58	14.27	5.88	11.65
Bacteria	Bacillota_A	Clostridia	Lachnospirales	Lachnospiraceae	Coprococcus	-0.03	3727.33	4.94	9.33	-1.01	88.64	-1.2	14
Bacteria	Bacteroidota	Bacteroidia	Bacteroidales	Tannerellaceae	Parabacteroides	2.7	16.41	4.68	16.67	3.46	17.17	2.66	36.7
Bacteria	Bacillota_A	Clostridia	Peptostreptococcales	Peptostreptococcaceae	Romboutsia_E	4.8	7.84	4.12	14.73	3.71	10.96	4.31	23.62
Bacteria	Bacillota_A	Clostridia	Lachnospirales	Lachnospiraceae	Dorea_A	3.56	14.43	3.89	15.28	2.9	8.32	2.37	63.08
Bacteria	Bacillota_A	Clostridia	Lachnospirales	Lachnospiraceae	Fusicatenibacter	2.37	24.04	4.95	9.11	1.89	17.04	1.83	66.57
Bacteria	Bacillota_A	Clostridia	TANB77	CAG-508	CAG-269	1.28	78.16	4.27	18.46	3.79	12.4	2.01	27.4
Bacteria	Bacillota_C	Negativicutes	Acidaminococcales	Acidaminococcaceae	Acidaminococcus	-1.27	8.96	5.05	10.87	-1.76	29.22	-1.2	14
Bacteria	Bacillota_A	Clostridia	Oscillospirales	Oscillospiraceae	Hominicoprocola	4.03	6.67	3.3	29.32	3.75	6.43	4.05	5.48
Bacteria	Bacteroidota	Bacteroidia	Bacteroidales	Bacteroidaceae	Bacteroides	-0.07	1297.26	5.99	9.07	4.54	8.36	-0.79	100.84
Bacteria	Bacillota_A	Clostridia	Oscillospirales	Ruminococcaceae	Ruminiclostridium_E	0.37	502.24	3.43	19.1	1.78	36.64	3	21
Bacteria	Bacillota_A	Clostridia	Lachnospirales	Lachnospiraceae	Bariatricus	1.96	23.88	4.01	16.42	3.15	7.97	2.75	17.7
Bacteria	Bacillota_A	Clostridia	Lachnospirales	Lachnospiraceae	Mediterraneibacter	3.15	19.7	3.49	11.46	3.76	5.59	2.88	39.79
Bacteria	Bacillota_A	Clostridia	Lachnospirales	Lachnospiraceae	Acetatifactor	2.41	56.44	3.35	25.67	1.05	71.36	1.91	48.59
Bacteria	Bacillota_A	Clostridia	Lachnospirales	Lachnospiraceae	Lachnospira	3.76	16.08	4.85	7.96	2.17	9.09	3.54	21.3
Bacteria	Bacillota_A	Clostridia	Lachnospirales	Lachnospiraceae	Roseburia	2.07	64.05	2.62	29.31	1.12	69.48	0.64	167.51
Bacteria	Bacillota_A	Clostridia	Lachnospirales	Lachnospiraceae	Anaerostipes	1.73	52.9	3.16	17.46	3.53	8.44	0.17	892.97
Bacteria	Bacillota_A	Clostridia	Oscillospirales	Oscillospiraceae	Dysosmobacter	3.84	7.69	3.67	10.96	3.43	11.01	3.8	9.3
Bacteria	Verrucomicrobiota	Verrucomicrobiae	Verrucomicrobiales	Akkermansiaceae	Akkermansia	-1.1	64.44	-1.06	4.47	4.8	11.69	-1.2	14
Bacteria	Desulfobacterota	Desulfovibrionia	Desulfovibrionales	Desulfovibrionaceae	Mailhella	3.04	15.1	-1.06	4.47	-1.29	68.24	3.5	16.11
Bacteria	Pseudomonadota	Alphaproteobacteria	RF32	CAG-239	Scatacola_A	-1.27	8.96	4.6	18.8	-1.78	23.69	-1.2	14
Bacteria	Spirochaetota	Spirochaetia	Treponematales	Treponemataceae	Treponema_D	5.67	8.73	-1.06	4.47	-1.9	1.84	4.9	28.26
Bacteria	Bacteroidota	Bacteroidia	Bacteroidales	Marinifilaceae	Odoribacter	-1.2	25.5	1.88	62.03	1.63	31.8	-1.2	14
Bacteria	Bacillota_A	Clostridia	Oscillospirales	Ruminococcaceae	Ruminococcus_C	3.74	18.88	4	15.39	0.14	935.26	4.23	13.45
Bacteria	Pseudomonadota	Gammaproteobacteria	Enterobacterales	Enterobacteriaceae	Escherichia	-0.63	160.81	-0.3	283.98	0.06	2787.55	0.06	2175.11
Bacteria	Bacillota_A	Clostridia	Christensenellales	Aristaeellaceae	Ventricola	2.47	21	3.38	11.51	3.68	4.79	2.19	25.63
Bacteria	Bacillota_A	Clostridia	Lachnospirales	Lachnospiraceae	Butyrivibrio_A	4.06	10.44	-0.95	45.07	4.91	7.06	4.97	14.92
Bacteria	Bacillota_A	Clostridia	TANB77	CAG-508	CAG-245	-1.27	8.96	2.55	56.96	1.95	22.22	-1.2	14
Archaea	Methanobacteriota	Methanobacteria	Methanobacteriales	Methanobacteriaceae	Methanosphaera	-0.81	97.44	-1.06	4.47	3.9	9.88	0.83	153.4
Bacteria	Bacillota_A	Clostridia	Christensenellales	CAG-138	PeH17	0.99	87.72	-0.98	30.45	2.49	29.77	-0.65	87.77
Bacteria	Pseudomonadota	Gammaproteobacteria	Burkholderiales	Burkholderiaceae	Sutterella	-1.27	8.96	4.47	17.21	-1.36	59.99	-1.2	14
Bacteria	Synergistota	Synergistia	Synergistales	Synergistaceae	Cloacibacillus	-1.27	8.96	-1.06	4.47	1.59	28.24	-1.2	14
Bacteria	Actinomycetota	Coriobacteriia	Coriobacteriales	Eggerthellaceae	Ellagibacter	1.99	46.16	-1.06	4.47	4.01	10.54	0.65	185.72
Bacteria	Bacillota_I	Bacilli_A	Erysipelotrichales	Erysipelotrichaceae	Holdemanella	3.19	11.47	-1.06	4.47	4.2	3.39	2.94	35.77
Bacteria	Bacillota_A	Clostridia	Oscillospirales	Oscillospiraceae	CAG-170	3.06	12.69	2.28	42.16	3.55	6.75	2.9	21.11
Bacteria	Bacillota_A	Clostridia	Lachnospirales	Lachnospiraceae	Dorea	2.03	24.1	2.85	26.86	1.29	28.15	1.83	62.97
Bacteria	Desulfobacterota	Desulfovibrionia	Desulfovibrionales	Desulfovibrionaceae	Desulfovibrionaceae	-0.69	110.83	2.35	16.13	1.24	31.39	-0.65	87.77
Bacteria	Bacillota_A	Clostridia	Lachnospirales	Lachnospiraceae	Eubacterium_G	-1.04	41.52	0.86	111.98	0.97	49.52	-1.2	14
Bacteria	Bacillota_A	Clostridia	Oscillospirales	Oscillospiraceae	CAG-103	3.03	15.06	2.54	31.29	2.53	24.66	2.93	11.35
Bacteria	Bacillota_A	Clostridia	Christensenellales	CAG-138	SFEL01	1.16	102.22	-0.95	45.13	3.58	8.33	0.59	174.84
Bacteria	Bacillota_A	Clostridia	Lachnospirales	Lachnospiraceae	Anaerobutyricum	3.38	21.66	3.71	19.09	3.57	7.45	2.05	99.86
Bacteria	Bacteroidota	Bacteroidia	Bacteroidales	Rikenellaceae	Alistipes	-0.38	234.6	4.24	23.47	1.75	35.32	0.6	92.15
Bacteria	Bacillota_A	Clostridia	Lachnospirales	Lachnospiraceae	Otoolea	1.45	50.14	3.21	27.07	1.19	26.57	1.79	51.49
Bacteria	Pseudomonadota	Gammaproteobacteria	Burkholderiales	Burkholderiaceae	Duodenibacillus	3	18.08	-1.06	4.47	2.08	19.51	2.7	41.2
Bacteria	Bacteroidota	Bacteroidia	Bacteroidales	Marinifilaceae	Butyricimonas	-0.76	105.94	2.35	34.07	1.49	35.27	-0.43	206.78
Bacteria	Bacillota_A	Clostridia	Lachnospirales	Lachnospiraceae	Oliverpabstia	1.26	63.9	3.16	20.49	2.53	13.49	1.33	116.39
Bacteria	Bacillota_A	Clostridia	Lachnospirales	Lachnospiraceae	Eubacterium_F	1.91	28.58	3.08	25.79	1.67	25.44	1.14	76.22
Bacteria	Bacillota_A	Clostridia	TANB77	CAG-508	CAG-273	-1.2	26.77	0.72	175.92	3.32	12.84	1.35	22.92
Bacteria	Bacillota_A	Clostridia	Lachnospirales	Lachnospiraceae	Wujia	1.7	48.02	-1.06	4.47	1.1	60.8	0.42	487.68
Bacteria	Bacillota_A	Clostridia	TANB77	CAG-508	CAG-508	-1.27	8.96	2.39	42.41	4.18	9.1	-0.79	122.25
Bacteria	Bacillota_C	Negativicutes	Selenomonadales	Selenomonadaceae	Mitsuokella	2.7	21.21	-1.06	4.47	1.33	76.47	3.83	11.6
Bacteria	Bacillota_A	Clostridia	Lachnospirales	Lachnospiraceae	Alitiscatomonas	2.58	12.13	3.45	29.02	1.38	38.67	2.11	12.07
Bacteria	Bacillota_A	Clostridia	Oscillospirales	Oscillospiraceae	Faecousia	4.01	12.21	-0.9	66.09	4.05	7.8	3.73	8.85
Bacteria	Bacillota_A	Clostridia	Oscillospirales	Oscillospiraceae	F23-B02	0.59	123.1	-1.06	4.47	2.84	14.22	0.43	138.13
Bacteria	Bacillota_A	Clostridia	Christensenellales	Aristaeellaceae	UBA11524	2.42	26.15	-0.57	122.91	2.88	12.75	1.34	14.69
Bacteria	Bacillota_A	Clostridia	Lachnospirales	Lachnospiraceae	Anthropogastromicrobium	2.47	21.05	3.18	12.72	2.29	19.75	1.88	105.28
Bacteria	Bacteroidota	Bacteroidia	Bacteroidales	Muribaculaceae	Limisoma	2.45	20.18	-1.06	4.47	-1.9	1.84	2.24	50.77
Bacteria	Pseudomonadota	Alphaproteobacteria	RF32	CAG-239	MGBC133411	-1.27	8.96	-0.95	46.62	0.03	4359.53	-1.2	14
Bacteria	Bacillota_A	Clostridia	Oscillospirales	Ruminococcaceae	Negativibacillus	1.29	67.71	2.37	19.73	-1.76	28.64	0.77	153.62
Bacteria	Pseudomonadota	Gammaproteobacteria	Pseudomonadales	Moraxellaceae	Acinetobacter	-1.27	8.96	-1.06	4.47	-1.82	15.28	-1.2	14
Bacteria	Bacillota_A	Clostridia	Oscillospirales	Acutalibacteraceae	CAG-488	2.95	29.11	-1.06	4.47	2.17	17.72	-1.2	14
Bacteria	Bacillota_C	Negativicutes	Selenomonadales	Selenomonadaceae	Anaerovibrio	4.57	16.8	-1.06	4.47	-1.9	1.84	4.46	12.8
Bacteria	Actinomycetota	Coriobacteriia	Coriobacteriales	Eggerthellaceae	Anaerotardibacter	0.47	216.05	1.78	47.46	3.43	9.11	0.48	264.61
Bacteria	Bacillota_C	Negativicutes	Veillonellales	Megasphaeraceae	Caecibacter	-0.43	274.59	-1.06	4.47	-1.9	1.84	2.31	63.48
Bacteria	Bacillota_A	Clostridia	TANB77	CAG-508	CAG-452	0.56	348.53	-1.06	4.47	4.14	6.44	1.58	28.46
Bacteria	Bacteroidota	Bacteroidia	Bacteroidales	Bacteroidaceae	UBA6398	0.82	115.9	-1.06	4.47	-1.9	1.84	1.77	14.19
Bacteria	Actinomycetota	Coriobacteriia	Coriobacteriales	Eggerthellaceae	Senegalimassilia	1.41	60.91	2.18	41.95	2.06	19.81	1.17	60.17
Bacteria	Bacteroidota	Bacteroidia	Bacteroidales	Barnesiellaceae	Barnesiella	-1.27	8.96	3.35	27.66	2.99	13.24	-1.2	14
Bacteria	Bacillota_A	Clostridia	Peptostreptococcales	Peptostreptococcaceae	Intestinibacter	4.34	12.58	0.42	349.64	-1.14	114.03	2.68	31.4
Bacteria	Bacillota_A	Clostridia	Oscillospirales	Butyricicoccaceae	Agathobaculum	2.34	15.89	2.9	29.19	2.14	19.41	1.66	70.7
Bacteria	Verrucomicrobiota	Lentisphaeria	Victivallales	UBA1829	UBA11452	-1.27	8.96	-1.06	4.47	1.71	27.06	-0.92	53.85
Bacteria	Bacillota_A	Clostridia	Oscillospirales	Acutalibacteraceae	CAG-177	2.71	40.32	-0.98	32.61	4.2	7.39	3.3	37.86
Bacteria	Cyanobacteriota	Vampirovibrionia	Gastranaerophilales	Gastranaerophilaceae	CAG-196	-1.2	24.69	3.76	20.72	-0.49	212.1	-1.2	14
Bacteria	Bacillota_A	Clostridia	Lachnospirales	Lachnospiraceae	Hominiventricola	2.16	17.26	2.66	10.65	0.11	1081.92	2.34	37.11
Bacteria	Bacillota_A	Clostridia	Lachnospirales	Lachnospiraceae	Eubacterium_I	-0.25	447.88	2.76	11.31	1.46	51.8	1.42	39.29
Bacteria	Bacillota_A	Clostridia	Oscillospirales	Oscillospiraceae	Oscillospiraceae	2.64	19.91	1.33	53.34	3.37	6.44	2.35	23.28
Bacteria	Pseudomonadota	Gammaproteobacteria	Enterobacterales	Enterobacteriaceae	Enterobacter	1.56	135.93	-0.95	45.07	2.43	42.63	-0.43	192.88
Bacteria	Bacillota_A	Clostridia	Lachnospirales	Lachnospiraceae	Roseburia_D	-1.27	8.96	-1.06	4.47	0.54	172.71	-1.2	14
Bacteria	Bacillota_A	Clostridia	Lachnospirales	Lachnospiraceae	Gallintestinimicrobium	0.05	1732.12	2.43	42.39	-0.76	117.48	-0.32	329.74
Bacteria	Verrucomicrobiota	Verrucomicrobiae	Opitutales	CAG-312	Merdousia	0.58	205.69	-0.98	31.08	2.62	17.64	-1.2	14
Bacteria	Bacillota	Bacilli	Lactobacillales	Streptococcaceae	Streptococcus	1.39	56.91	2.34	22.1	1.52	40.09	2.55	27.35
Bacteria	Bacillota_A	Clostridia	Lachnospirales	Lachnospiraceae	Lachnospiraceae	5.04	8.22	2.96	29.31	3.74	9.8	4.36	9.95
Bacteria	Bacillota_A	Clostridia	Peptostreptococcales	Anaerovoracaceae	Mogibacterium_A	1.36	74.44	-1.06	4.47	-1.9	1.84	1.22	120.07
Bacteria	Bacillota_A	Clostridia	Peptostreptococcales	Peptostreptococcaceae	Terrisporobacter	3.15	23.57	1.05	177.07	-0.13	848.94	3.1	21.81
Bacteria	Bacillota_A	Clostridia	Lachnospirales	Lachnospiraceae	Coprococcus_A	1.35	60.42	2.31	14.77	2.81	9.53	0.29	307.56
Bacteria	Bacillota_C	Negativicutes	Veillonellales	Veillonellaceae	Veillonella	0.8	132.27	2.45	37.56	-0.06	1887.91	2.86	9.81
Bacteria	Bacillota_I	Bacilli_A	Erysipelotrichales	Coprobacillaceae	Faecalibacillus	-1.27	8.96	0.82	97.33	2.52	11.31	-1.2	14
Bacteria	Bacteroidota	Bacteroidia	Bacteroidales	Coprobacteraceae	Coprobacter	-1.27	8.96	0.19	571.63	0.7	67.53	-1.2	14
Bacteria	Cyanobacteriota	Vampirovibrionia	Gastranaerophilales	Gastranaerophilaceae	RUG841	-1.27	8.96	-1.06	4.47	4.15	11.61	-1.2	14
Bacteria	Bacillota_A	Clostridia	Oscillospirales	Acutalibacteraceae	Hominenteromicrobium	0.76	146.49	-0.14	651.29	2.35	23.12	1.21	70.35
Bacteria	Bacillota_A	Clostridia	Oscillospirales	Oscillospiraceae	Flavonifractor	-1.27	8.96	-0.55	140.46	-1.63	41.97	-1.2	14
Bacteria	Bacillota_A	Clostridia	UBA1381	UBA1381	Hominilimicola	-1.27	8.96	2.19	54.23	0.01	6220.63	-1.2	14
Bacteria	Bacteroidota	Bacteroidia	Bacteroidales	Bacteroidaceae	UBA4372	4.36	6.72	-0.98	31.1	-1.9	1.84	3.4	22.26
Bacteria	Pseudomonadota	Alphaproteobacteria	RF32	CAG-239	Scatocola	-1.27	8.96	3.27	32.1	-1.9	1.84	-1.2	14
Bacteria	Bacillota_A	Clostridia	Lachnospirales	Lachnospiraceae	Hominisplanchenecus	-0.47	172.75	2.36	34.91	-0.19	597.58	-1.2	14
Bacteria	Pseudomonadota	Gammaproteobacteria	Enterobacterales	Pasteurellaceae	Haemophilus_D	1.35	90.88	1.6	67.31	1.41	53.25	1.09	115
Bacteria	Desulfobacterota	Desulfovibrionia	Desulfovibrionales	Desulfovibrionaceae	Desulfovibrio	-1.27	8.96	-0.98	31.1	3.7	8.17	-1.2	14
Bacteria	Bacillota_A	Clostridia	Oscillospirales	Oscillospiraceae	Intestinimonas	-1.27	8.96	-0.9	44.11	-0.11	923.52	-1.2	14
Bacteria	Bacillota_A	Clostridia	Oscillospirales	Ruminococcaceae	Ruminococcaceae	2.65	20.82	0.78	77.5	4.16	9.53	2.63	26.77
Bacteria	Bacteria	Bacteria	Bacteria	Bacteria	Bacteria	1.14	64.8	2.92	18.34	2.52	9.04	1.26	23.42
Bacteria	Actinomycetota	Coriobacteriia	Coriobacteriales	Eggerthellaceae	Slackia	0.81	131.5	1.87	45.59	2.12	22.02	0.16	159.41
Bacteria	Bacteroidota	Bacteroidia	Bacteroidales	Muribaculaceae	Sodaliphilus	3.7	15.06	-1.06	4.47	-1.9	1.84	4	30.8
Bacteria	Bacillota_A	Clostridia	TANB77	CAG-508	CAG-492	-1.27	8.96	2.7	44.13	3.93	7.29	-1.2	14
Bacteria	Bacillota_A	Clostridia	Lachnospirales	Lachnospiraceae	Limivivens	1.05	81.84	1.73	33.73	1.89	12.65	0.75	152.09
Bacteria	Bacillota	Bacilli	Lactobacillales	Lactobacillaceae	Ligilactobacillus	-1.27	8.96	-1.06	4.47	0.54	174.54	-1.2	14
Bacteria	Bacillota_A	Clostridia	Oscillospirales	Ruminococcaceae	Ruminococcus_F	-1.27	8.96	-1.06	4.47	3.39	8.81	-1.2	14
Bacteria	Bacillota_A	Clostridia	Oscillospirales	Ruminococcaceae	SZUA-444	4.13	13.68	-1.06	4.47	-1.9	1.84	-1.2	14
Bacteria	Bacillota_A	Clostridia	Oscillospirales	Oscillospiraceae	Lawsonibacter	1.58	37.32	2.22	22.97	1.24	50.31	1.29	33.16
Bacteria	Bacillota_A	Clostridia	Oscillospirales	Oscillospiraceae	Oscillibacter	-0.49	188.62	2.4	19.92	0.81	68.09	-0.43	249.07
Bacteria	Bacteroidota	Bacteroidia	Bacteroidales	Bacteroidaceae	Bacteroidaceae	2.3	24.24	-0.44	208.54	3.61	9.84	1.1	80.51
Bacteria	Bacillota_A	Clostridia	Oscillospirales	Ruminococcaceae	Hominimerdicola	0.13	705.38	1.35	92.61	-1.51	45.3	3.26	22.05
Bacteria	Bacillota_A	Clostridia	Lachnospirales	Anaerotignaceae	Anaerotignum	0.02	5667.13	1.73	38.27	-0.02	5751.47	-0.92	53.85
Bacteria	Bacteroidota	Bacteroidia	Bacteroidales	UBA932	Cryptobacteroides	5.19	10.41	-1.06	4.47	1.53	29.65	3.77	23.24
Bacteria	Bacillota_A	Clostridia	Oscillospirales	Ruminococcaceae	Pygmaiobacter	-1.2	24.69	-0.36	215.62	0.28	295.98	2.61	11.14
Bacteria	Bacillota_I	Bacilli_A	ML615J-28	CAG-313	CAG-313	0.48	237.56	-1.06	4.47	1.3	39.99	-0.52	134.95
Bacteria	Pseudomonadota	Gammaproteobacteria	Burkholderiales	Burkholderiaceae	Parasutterella	-1.27	8.96	2.97	20.17	0.06	1847.08	-1.2	14
Bacteria	Bacillota_A	Clostridia	Lachnospirales	Lachnospiraceae	Brotaphodocola	1.28	29.33	1.79	48.86	0.55	72.64	0.29	435.49
Bacteria	Pseudomonadota	Gammaproteobacteria	Burkholderiales	Burkholderiaceae	Oxalobacter	0.11	632.77	0.82	134.2	1.6	32.5	1.21	73.95
Bacteria	Bacillota_A	Clostridia	Oscillospirales	Oscillospiraceae	Lawsonibacter_A	-0.72	116.5	-0.98	26.85	-0.07	1125.07	-0.65	89.57
Bacteria	Bacillota_I	Bacilli_A	RF39	UBA660	Onthocola_B	0.7	224.5	0.43	323.96	3.22	7.31	-1.2	14
Bacteria	Actinomycetota	Coriobacteriia	Coriobacteriales	UMGS124	UMGS124	2.13	29.2	0.58	243.75	2.3	20.4	1.49	46.82
Bacteria	Verrucomicrobiota	Kiritimatiellia	RFP12	UBA1067	RUG572	3.4	19.64	-1.06	4.47	-1.9	1.84	3.04	33.68
Bacteria	Bacillota_A	Clostridia	Christensenellales	Aristaeellaceae	Aristaeella	1.9	19.29	0.3	298.2	2.96	10.08	2.09	23.7
Bacteria	Bacillota_A	Clostridia	Lachnospirales	Lachnospiraceae	Butyribacter	0.11	1057.04	1.89	61.34	-0.63	179.86	-1.2	14
Bacteria	Bacillota_C	Negativicutes	Veillonellales	Dialisteraceae	Allisonella	0.32	353.27	1.38	73.76	-1.9	1.84	1.19	45.67
Bacteria	Bacteroidota	Bacteroidia	Bacteroidales	Muribaculaceae	UBA7173	-1.27	8.96	2.87	27.36	-1.9	1.84	-1.2	14
Bacteria	Bacillota_A	Clostridia	TANB77	CAG-465	CAG-465	-1.27	8.96	2.56	84.63	1.61	59.27	-1.2	14
Bacteria	Bacillota_A	Clostridia	Lachnospirales	Lachnospiraceae	Enterocloster	0.34	245.92	1.64	38.58	2.92	13.89	1.21	30.83
Bacteria	Bacillota_A	Clostridia	Oscillospirales	Oscillospiraceae	Limivicinus	2.41	18.1	-0.81	82.11	3.59	12.13	2.59	26.43
Bacteria	Bacillota_A	Clostridia	Lachnospirales	Lachnospiraceae	Hominifimenecus	-0.55	134.4	0.92	98.58	1.33	39.35	0.17	559.38
Bacteria	Bacillota_A	Clostridia	Christensenellales	CAG-138	Phil1	0.26	410.54	-1.06	4.47	2.89	10.14	0	37343.8
Bacteria	Bacillota_A	Clostridia	Monoglobales	Monoglobaceae	Monoglobus	-1.2	30.9	1.66	73.82	-1.66	28.44	-1.2	14
Bacteria	Bacillota_A	Clostridia	Christensenellales	Christensenellales	Christensenellales	-1.27	8.96	-1.06	4.47	-0.84	120.44	-1.2	14
Bacteria	Bacillota_A	Clostridia	Oscillospirales	Ruminococcaceae	Ruthenibacterium	-0.85	74.14	-0.09	966.66	-0.91	121.07	-1.2	14
Bacteria	Cyanobacteriota	Vampirovibrionia	Gastranaerophilales	Gastranaerophilaceae	UBA6984	2.66	32.58	-1.06	4.47	1.47	39.28	2.14	70.14
Bacteria	Bacillota_A	Clostridia	Peptostreptococcales	Anaerovoracaceae	Lentihominibacter	1.35	35.68	1.22	65.79	1.13	62.88	-0.07	2053.34
Bacteria	Bacillota_I	Bacilli_A	Erysipelotrichales	Erysipelotrichaceae	Holdemania	-1.27	8.96	0.26	451.34	-1.33	62.88	-1.2	14
Bacteria	Bacillota_A	Clostridia	Oscillospirales	Acutalibacteraceae	Acutalibacteraceae	0.91	86.79	0.5	242.49	2.25	9.83	1.38	110.19
Bacteria	Bacillota_A	Clostridia	Christensenellales	CAG-917	CAG-349	0.43	340.21	-1.06	4.47	2.82	10.74	1.38	120.1
Bacteria	Bacillota_I	Bacilli_A	Erysipelotrichales	Erysipelotrichaceae	Faecalitalea	-1.27	8.96	-1.06	4.47	0.92	58.34	-1.2	14
Bacteria	Bacillota_A	Clostridia	Christensenellales	UBA1242	Caccovivens	-1.27	8.96	-1.06	4.47	3.33	10.77	-1.2	14
Bacteria	Bacillota_A	Clostridia	Lachnospirales	Lachnospiraceae	Roseburia_C	-0.38	219.09	-0.35	258.53	-1.41	51.1	2.8	11.43
Bacteria	Bacillota_A	Clostridia	Peptostreptococcales	Anaerovoracaceae	Anaerovoracaceae	1.77	29.95	0.36	245.52	2.52	13.38	1.75	11.97
Bacteria	Cyanobacteriota	Vampirovibrionia	Gastranaerophilales	Gastranaerophilaceae	UMGS1585	3.17	24.07	-1.06	4.47	-1.9	1.84	2.52	20.83
Bacteria	Bacillota_A	Clostridia	Lachnospirales	Lachnospiraceae	UBA4285	1.68	31.62	0.97	71.54	-1.9	1.84	0.41	242.85
Bacteria	Bacillota_A	Clostridia	Oscillospirales	Oscillospiraceae	Scatomorpha	-0.27	291.38	-0.32	245.68	0.36	257.86	-1.2	14
Bacteria	Bacillota_A	Clostridia	Oscillospirales	Oscillospiraceae	Vermiculatibacterium	-1.27	8.96	1.61	94.52	-1.9	1.84	-1.2	14
Bacteria	Bacillota	Bacilli	MOL361	Turicibacteraceae	Turicibacter	1.8	37.51	-0.75	83.45	-1.55	50.24	2.65	18.92
Bacteria	Bacillota_I	Bacilli_A	Erysipelotrichales	Coprobacillaceae	Thomasclavelia	-1.27	8.96	-0.98	26.85	-1.9	1.84	-1.2	14
Bacteria	Bacillota_A	Clostridia	Christensenellales	CAG-138	UBA1685	-1.27	8.96	-0.92	54.35	1.3	76.53	-1.2	14
Bacteria	Cyanobacteriota	Vampirovibrionia	Gastranaerophilales	Gastranaerophilaceae	Zag111	2.52	53.11	-0.95	45.13	-1.9	1.84	3.12	19.04
Bacteria	Actinomycetota	Actinomycetes	Actinomycetales	Actinomycetaceae	Pauljensenia	-0.38	256.84	1.03	82.5	0.12	698.34	1.23	56.05
Bacteria	Bacillota_A	Clostridia	Lachnospirales	Lachnospiraceae	CAG-194	-1.27	8.96	-0.9	44.34	-0.36	275.43	-1.2	14
Bacteria	Bacillota_A	Clostridia	Oscillospirales	Oscillospiraceae	Onthomonas	1.36	75.09	-1.06	4.47	2.01	23.17	1.03	130.21
Bacteria	Bacillota_A	Clostridia	Clostridia	Clostridia	Clostridia	2.51	15.55	-0.48	147.2	3.29	12.92	0.94	93.88
Bacteria	Bacillota_A	Clostridia	Lachnospirales	Lachnospiraceae	UBA3402	1.36	44.62	-1.06	4.47	-0.49	184.73	0.42	319.29
Bacteria	Bacillota	Bacilli	Lactobacillales	Enterococcaceae	Enterococcus_B	-1.06	59.86	-1.06	4.47	-0.15	714.28	-0.92	55.29
Bacteria	Bacillota_A	Clostridia	Oscillospirales	CAG-272	CAG-390	0.47	204.55	-1.06	4.47	2.6	19.15	-1.2	14
Bacteria	Pseudomonadota	Alphaproteobacteria	RF32	CAG-239	RUG410	3.19	19.55	-1.06	4.47	-1.9	1.84	3.06	32.15
Bacteria	Actinomycetota	Coriobacteriia	Coriobacteriales	Atopobiaceae	Tractidigestivibacter	-1.27	8.96	-0.18	384.89	-1.9	1.84	1.15	54.09
Bacteria	Bacillota_A	Clostridia	Lachnospirales	Lachnospiraceae	Laedolimicola	0.61	134.95	0.51	168.65	0.33	135.75	1.43	18.33
Bacteria	Bacillota_A	Clostridia	TANB77	CAG-508	UMGS1994	2.77	46.2	-0.98	29.62	-0.29	345.01	-0.03	2182.25
Bacteria	Bacillota_A	Clostridia	Lachnospirales	Lachnospiraceae	Blautia	2.04	50.46	-0.9	43.4	-1.82	16.34	0.43	237.5
Bacteria	Actinomycetota	Coriobacteriia	Coriobacteriales	Eggerthellaceae	Eggerthellaceae	2.64	15.07	-0.3	314.33	0.75	76.07	2.57	17.7
Bacteria	Bacillota_A	Clostridia	Oscillospirales	Ruminococcaceae	RGIG8773	-1.27	8.96	-1.06	4.47	1.89	73.86	-1.2	14
Bacteria	Bacillota_A	Clostridia	Oscillospirales	Ruminococcaceae	Angelakisella	-0.04	1797.31	0.73	158.45	-0.7	144.41	-0.32	375.7
Bacteria	Bacillota_I	Bacilli_A	RF39	UBA660	UBA660	-1.16	37.67	-1.06	4.47	3.27	8.49	-1.2	14
Bacteria	Bacillota_I	Bacilli_A	Erysipelotrichales	Coprobacillaceae	Allocoprobacillus	-1.27	8.96	-0.71	85.04	-1.9	1.84	-1.2	14
Bacteria	Bacillota_A	Clostridia	Oscillospirales	Acutalibacteraceae	Eubacterium_R	1.15	62.42	-1.06	4.47	1.38	47.34	2.07	77.84
Bacteria	Bacillota_A	Clostridia	Lachnospirales	Lachnospiraceae	Oribacterium	2.94	20.66	-1.06	4.47	-1.78	24.73	3.44	17.88
Bacteria	Bacillota_A	Clostridia	Christensenellales	UBA1750	Spyradocola	1.81	37.19	-0.52	180.38	1.96	24.4	1.82	12.89
Bacteria	Pseudomonadota	Gammaproteobacteria	Enterobacterales	Succinivibrionaceae	Succinivibrio	2.83	21.07	-0.98	31.14	-1.9	1.84	3.72	6.52
Bacteria	Bacillota_A	Clostridia	Lachnospirales	CAG-274	CAG-274	-1.27	8.96	1.14	51.16	-1.9	1.84	-1.2	14
Bacteria	Bacillota_A	Clostridia	Peptostreptococcales	Anaerovoracaceae	Fimisoma	-1.27	8.96	-0.65	104.69	-1.55	38.31	-1.2	14
Bacteria	Bacillota_A	Clostridia	Christensenellales	Borkfalkiaceae	Scatosoma	-0.05	1661.65	0.12	915.48	-0.4	241.33	-0.31	301.42
Bacteria	Bacillota_A	Clostridia	Oscillospirales	Ruminococcaceae	Avimicrobium	-0.45	229.82	1.76	39.26	-1.82	16.76	-1.2	14
Bacteria	Bacillota_A	Clostridia	Oscillospirales	Butyricicoccaceae	Pseudobutyricicoccus	1.08	86.71	0.17	513.92	2.45	10.1	0.95	78.79
Bacteria	Bacillota_A	Clostridia	Oscillospirales	Acutalibacteraceae	Avimonas	-0.28	305.25	0.67	204.79	2.35	12.25	-0.92	55.29
Bacteria	Bacillota_A	Clostridia	Oscillospirales	CAG-272	CAG-272	1.74	28.62	-0.65	104.88	3.59	9.86	1.03	112.19
Bacteria	Bacillota_I	Bacilli_A	RF39	UBA660	UBA6448	-1.27	8.96	-1.06	4.47	-0.42	324.45	-1.2	14
Bacteria	Bacillota_I	Bacilli_A	Erysipelotrichales	Erysipelotrichaceae	Merdibacter	-1.27	8.96	-0.98	26.85	-0.12	755.94	-1.2	14
Bacteria	Bacillota_I	Bacilli_A	RF39	UBA660	CAG-628	-1.27	8.96	-1.06	4.47	1.57	50.76	-1.2	14
Bacteria	Bacillota_A	Clostridia	Christensenellales	Pumilibacteraceae	Neoclostridium	-1.27	8.96	-1.06	4.47	2.52	21.22	-1.2	14
Bacteria	Bacillota_A	Clostridia	Lachnospirales	Lachnospiraceae	Bacteroides_F	1.77	56.43	-1.06	4.47	-0.17	719.74	3.41	9.79
Bacteria	Pseudomonadota	Alphaproteobacteria	RF32	CAG-977	UBA11549	2.62	29.73	-1.06	4.47	2.08	56.01	0.03	2476.75
Bacteria	Bacillota_A	Clostridia	Oscillospirales	Oscillospirales	Oscillospirales	-0.39	180.9	-0.79	67.23	3.29	7.17	0.24	338.7
Bacteria	Bacillota_A	Clostridia	Lachnospirales	Lachnospiraceae	Hungatella	-1.2	27.27	-0.98	26.85	-1.9	1.84	-1.2	14
Bacteria	Bacillota_I	Bacilli_A	ML615J-28	ML615J-28	ML615J-28	-1.27	8.96	-1.06	4.47	2.36	19.92	-1.2	14
Bacteria	Actinomycetota	Actinomycetes	Mycobacteriales	Frankiaceae	Protofrankia	0.32	459.13	-0.12	971.07	-0.25	498.15	-0.92	53.85
Bacteria	Bacillota_A	Clostridia	Oscillospirales	Acutalibacteraceae	Clostridium_A	-0.97	63.32	0.87	149.88	0.26	579.57	-1.2	14
Bacteria	Bacillota_A	Clostridia	Lachnospirales	Lachnospiraceae	CAG-882	-1.27	8.96	-1.06	4.47	-1.51	37.13	-1.2	14
Bacteria	Bacillota_A	Clostridia	Christensenellales	Aristaeellaceae	Aristaeellaceae	0.98	57.86	-0.92	57.52	1.89	24.98	0.16	491.64
Bacteria	Actinomycetota	Coriobacteriia	Coriobacteriales	Atopobiaceae	Parolsenella	1.37	44.79	-1.06	4.47	-1.9	1.84	1.77	22.86
Bacteria	Bacillota_A	Clostridia	Christensenellales	Aristaeellaceae	BNUH01	-0.36	189.38	-1.06	4.47	1.34	40.05	-0.24	428.69
Bacteria	Bacillota_I	Bacilli_A	RF39	UBA660	CAG-1000	-1.27	8.96	-1.06	4.47	2.73	15.85	-1.2	14
Bacteria	Bacillota_A	Clostridia	Lachnospirales	Lachnospiraceae	Suilimivivens	2.16	30.62	-1.06	4.47	0.32	383.35	2.16	33.55
Bacteria	Bacillota_A	Clostridia	Lachnospirales	Lachnospiraceae	Muricoprocola	0.76	97.07	-1.06	4.47	1	68.91	0.44	213.24
Bacteria	Actinomycetota	Coriobacteriia	Coriobacteriales	Atopobiaceae	Paratractidigestivibacter	0.94	45	-1.06	4.47	-1.9	1.84	1.06	60.34
Bacteria	Bacillota_A	Clostridia	Oscillospirales	CAG-272	Firm-07	-0.92	97.22	-1.06	4.47	2.2	14.94	-0.43	247.65
Bacteria	Bacillota_A	Clostridia	Christensenellales	Borkfalkiaceae	UBA10281	2.65	14.27	-1.06	4.47	-0.12	762.17	0.79	90.07
Bacteria	Bacillota_A	Clostridia	Lachnospirales	Lachnospiraceae	Lachnoclostridium_B	-0.14	557.74	0	30059	0.14	448.62	-0.79	100.84
Bacteria	Bacillota_A	Clostridia	Oscillospirales	CAG-272	CAG-448	2.58	22.01	-1.06	4.47	-1.9	1.84	0.46	259.9
Bacteria	Bacillota_A	Clostridia	Oscillospirales	UBA644	HGM12619	-1.08	52.49	-0.9	42.51	2.45	13.5	-0.07	2185.3
Bacteria	Bacillota_I	Bacilli_A	RF39	UBA660	CAG-533	-1.27	8.96	-1.06	4.47	-1.82	16.6	-1.2	14
Bacteria	Bacillota_A	Clostridia	Christensenellales	Pumilibacteraceae	UBA10677	-1.27	8.96	-1.06	4.47	2.05	29.74	-1.2	14
Bacteria	Bacillota_A	Clostridia	Oscillospirales	Ruminococcaceae	NK3A76	-1.27	8.96	-1.06	4.47	1.5	67.15	-1.2	14
Bacteria	Bacillota_A	Clostridia	Lachnospirales	Lachnospiraceae	Eisenbergiella	-1.27	8.96	-0.98	30.77	-1.78	24.3	-1.2	14
Bacteria	Bacillota_A	Clostridia	Oscillospirales	Oscillospiraceae	Pseudoflavonifractor	-1.27	8.96	-0.16	660.58	-1.9	1.84	-1.2	14
Bacteria	Bacillota_A	Clostridia	Oscillospirales	Acutalibacteraceae	Pseudoruminococcus	-1.27	8.96	-1.06	4.47	1.18	61.43	-1.2	14
Bacteria	Bacillota_A	Clostridia	Oscillospirales	CAG-272	UMGS1865	0.72	148.39	-1.06	4.47	1.67	18.44	0.57	79.77
Bacteria	Bacillota_I	Bacilli_A	RF39	UBA660	CAG-762	-1.27	8.96	-1.06	4.47	1.63	24.51	-1.2	14
Bacteria	Bacillota_A	Clostridia	Oscillospirales	Acutalibacteraceae	Acutalibacter	-1.27	8.96	-0.51	153.81	-0.04	2076.63	-0.79	95.4
Bacteria	Bacillota	Bacilli	Lactobacillales	Streptococcaceae	Lactococcus	-0.33	282.84	-0.17	609.23	-1.24	57.85	-0.32	375.7
Bacteria	Bacillota_I	Bacilli_A	Erysipelotrichales	Erysipelotrichaceae	Bulleidia	1.42	33.51	-0.92	56.37	-1.78	23.38	1.75	31.01
Bacteria	Bacillota_A	Clostridia	Oscillospirales	Acutalibacteraceae	Anaeromassilibacillus	-1.2	24.27	-0.9	67.79	-1.45	54.48	-1.2	14
Bacteria	Bacillota_A	Clostridia	Clostridiales	Clostridiaceae	Sarcina	-1.12	39.76	-1.06	4.47	-1.9	1.84	-1.2	14
Bacteria	Actinomycetota	Coriobacteriia	Coriobacteriales	Eggerthellaceae	Adlercreutzia	-1.27	8.96	0.8	121.28	-1.63	33.2	-1.2	14
Bacteria	Bacillota_I	Bacilli_A	Erysipelotrichales	Erysipelotrichaceae	Clostridium_AQ	-1.27	8.96	-0.11	689.18	-1.74	34.04	-1.2	14
Bacteria	Bacillota_A	Clostridia	Oscillospirales	Ruminococcaceae	Fimivivens	-1.27	8.96	-1.06	4.47	-1.33	61.81	-1.2	14
Bacteria	Bacillota_A	Clostridia	Peptostreptococcales	Anaerovoracaceae	Emergencia	-1.27	8.96	-0.57	147.16	-1.7	28.83	-1.2	14
Bacteria	Bacillota_A	Clostridia	Christensenellales	QALW01	Neochristensenella	-1.27	8.96	0.78	180.42	-1.9	1.84	-1.2	14
Bacteria	Bacillota_A	Clostridia	Oscillospirales	Oscillospiraceae	Pseudoscilispira	-0.23	348.22	0.21	496.86	-0.69	134.52	-0.03	2182.25
Bacteria	Bacillota_A	Clostridia	Christensenellales	CAG-138	CAG-138	-0.39	216.65	-1.06	4.47	1.74	26.69	-1.2	14
Bacteria	Verrucomicrobiota	Lentisphaeria	Victivallales	UBA1829	UBA1829	-1.27	8.96	-1.06	4.47	1.58	32.09	-1.2	14
Bacteria	Bacillota_I	Bacilli_A	RF39	UBA660	CAG-611	-1.27	8.96	-1.06	4.47	-0.8	115.31	-1.2	14
Bacteria	Bacillota_A	Clostridia	Lachnospirales	Anaerotignaceae	Fimicola	-0.27	346.75	-0.5	153.14	-0.95	81.42	-0.79	95.4
Bacteria	Bacillota_A	Clostridia	Christensenellales	Christensenellaceae	QANA01	0.1	905.06	0.17	461.08	0.92	71.38	-0.31	371.77
Bacteria	Bacteroidota	Bacteroidia	Bacteroidales	Rikenellaceae	Alistipes_A	-1.27	8.96	1.44	91.43	-0.91	76.27	-1.2	14
Bacteria	Bacillota_A	Clostridia	Oscillospirales	CAG-272	UMGS1696	1.55	43.03	-1.06	4.47	1.56	25.88	-0.07	1798.92
Bacteria	Bacillota_A	Clostridia	Oscillospirales	CAG-382	UBA1206	-0.53	189.57	-1.06	4.47	2.13	19.67	-0.24	304.1
Bacteria	Bacillota_I	Bacilli_A	RF39	UBA660	Aphodocola	0.74	132.8	-1.06	4.47	-1.9	1.84	-1.2	14
Bacteria	Bacillota_A	Clostridia	SK-Y3	SK-Y3	SK-Y3	-1.27	8.96	-0.98	28.1	1.65	29.45	-1.2	14
Bacteria	Bacillota_A	Clostridia	Lachnospirales	Lachnospiraceae	Faecalimonas	-1.27	8.96	-0.98	30.77	-1.9	1.84	-1.2	14
Bacteria	Bacillota_A	Clostridia	Oscillospirales	CAG-382	UMGS882	-0.26	336.36	-0.9	66.09	1.49	27.98	-0.92	53.85
Bacteria	Bacillota_A	Clostridia	Christensenellales	QALW01	UMGS1338	-1	51.48	-1.06	4.47	0.94	64.2	-1.2	14
Bacteria	Bacillota_A	Clostridia	Lachnospirales	Lachnospiraceae	Schaedlerella	0.14	696.62	-0.6	112.68	-1.3	68.23	-0.24	488.83
Bacteria	Actinomycetota	Actinomycetes	Actinomycetales	Micrococcaceae	Rothia	-1.2	21.46	-0.71	82.13	-0.59	159.9	-1.2	14
Bacteria	Bacillota_A	Clostridia	Lachnospirales	Lachnospiraceae	JAGTTR01	-0.18	521.43	-1.06	4.47	-0.75	111.91	0.12	1120.47
Bacteria	Bacillota_I	Bacilli_A	RF39	UBA660	JAEDJI01	-1.27	8.96	-1.06	4.47	1.29	30.65	-1.2	14
Bacteria	Bacillota_A	Clostridia	Christensenellales	Borkfalkiaceae	HGM11416	-1.27	8.96	-1.06	4.47	1.65	30.76	-1.2	14
Bacteria	Bacillota_A	Clostridia	Lachnospirales	Lachnospiraceae	V9D3004	-1.27	8.96	-1.06	4.47	1.55	43.03	-1.2	14
Bacteria	Bacillota_A	Clostridia	Oscillospirales	Butyricicoccaceae	Butyricicoccus_A	-1.27	8.96	-1.06	4.47	1.73	46.73	-1.2	14
Bacteria	Bacillota_A	Clostridia	Oscillospirales	Ruminococcaceae	Fournierella	2.06	15.33	-0.79	66.43	-1.35	59.33	2.09	28.04
Bacteria	Bacillota_A	Clostridia	Oscillospirales	CAG-272	DTU064	1.92	25	-1.06	4.47	-0.39	192.24	0.98	103.97
Bacteria	Bacillota_A	Clostridia	Peptostreptococcales	Anaerovoracaceae	CAG-238	0.74	120.95	-1.06	4.47	1.61	23.57	-0.16	703.96
Bacteria	Bacillota_A	Clostridia	Oscillospirales	Ruminococcaceae	Massilioclostridium	-1.27	8.96	0.02	4357.4	-0.83	122.14	-1.2	14
Bacteria	Bacillota_A	Clostridia	Lachnospirales	Lachnospiraceae	Dorea_D	-0.92	66.56	-0.04	3027.76	-1.34	69.71	0.05	2883.83
Bacteria	Verrucomicrobiota	Lentisphaeria	Victivallales	Victivallaceae	Victivallis	0.16	680.6	1.25	59.27	2.03	22.48	-0.37	256.91
Bacteria	Actinomycetota	Coriobacteriia	Coriobacteriales	QAMH01	QAMH01	-1.27	8.96	-0.18	453.79	-1.9	1.84	-1.2	14
Bacteria	Elusimicrobiota	Elusimicrobia	Elusimicrobiales	Elusimicrobiaceae	Avelusimicrobium	-1.27	8.96	-1.06	4.47	0.6	265.68	-1.2	14
Bacteria	Bacillota_A	Clostridia	Lachnospirales	Lachnospiraceae	Scatomonas	-1.2	25.34	-0.54	152.92	-1.82	16.93	-1.2	14
Bacteria	Cyanobacteriota	Vampirovibrionia	Gastranaerophilales	Gastranaerophilaceae	Stercorousia	0.31	355.47	-1.06	4.47	-1.9	1.84	2.18	99.08
Bacteria	Bacillota_I	Bacilli_A	RF39	UBA660	CAG-433	-0.64	133.31	-1.06	4.47	-0.34	313.61	0.58	260.3
Bacteria	Bacillota_A	Clostridia	Lachnospirales	Bianqueaceae	Bianquea	-0.65	117.11	-0.38	238.68	0.59	149.71	-0.43	253.91
Bacteria	Bacteroidota	Bacteroidia	Bacteroidales	UBA932	UBA932	1.34	95.41	-1.06	4.47	-1.9	1.84	0.55	181.41
Bacteria	Bacillota_A	Clostridia	Oscillospirales	CAG-272	UMGS911	0.59	243.9	-1.06	4.47	1.25	39.09	0.19	939.25
Bacteria	Bacillota_A	Clostridia	Oscillospirales	Ruminococcaceae	Huintestinicola	-1.27	8.96	-0.83	78.64	-0.53	336.12	-1.2	14
Bacteria	Bacillota_A	Clostridia	Oscillospirales	Acutalibacteraceae	UBA5905	-0.89	69.85	-1.06	4.47	0.95	62.58	-0.65	81.28
Bacteria	Bacteroidota	Bacteroidia	Bacteroidales	Bacteroidaceae	UBA4334	-1.27	8.96	-1.06	4.47	-1.9	1.84	3.21	17.57
Bacteria	Bacillota_I	Bacilli_A	RF39	UBA660	UMGS1498	-1.2	25.5	-1.06	4.47	0.85	65.93	-1.2	14
Bacteria	Bacillota_A	Clostridia	Oscillospirales	Oscillospiraceae	Pseudoflavonifractor_A	1.27	44.22	-1.06	4.47	0.8	81.21	0.23	283.88
Bacteria	Bacillota_I	Bacilli_A	RF39	UBA660	RUG705	-1.27	8.96	-1.06	4.47	0.36	244.64	-1.2	14
Bacteria	Bacillota_A	Clostridia	Oscillospirales	Ruminococcaceae	JAFBIO01	-0.06	1629.27	-1.06	4.47	-0.79	118.27	0.08	1090.49
Bacteria	Bacillota_A	Clostridia	Christensenellales	CAG-314	Fimimonas	1.44	70.48	-1.06	4.47	1.15	51.52	-0.92	53.85
Bacteria	Bacillota_I	Bacilli_A	RF39	UBA660	CAG-302	0.22	601.32	-0.34	260.56	1.88	39.99	0.06	2175.11
Bacteria	Bacillota_A	Clostridia	Lachnospirales	Lachnospiraceae	Pararoseburia	-0.77	96.48	-1.06	4.47	-0.94	96.45	-0.16	571.49
Bacteria	Bacillota_B	Dehalobacteriia	Dehalobacteriia	Dehalobacteriia	Dehalobacteriia	-0.7	115.98	-0.21	457.31	-0.77	118.18	-0.92	55.29
Bacteria	Bacillota_A	Clostridia	Oscillospirales	Ruminococcaceae	Bittarella	-0.96	50.88	-0.65	113.32	-1.52	42.83	-1.2	14
Bacteria	Bacillota_A	Clostridia	Christensenellales	CAG-917	CAG-475	-1.27	8.96	-0.98	31.08	1.03	66.08	-1.2	14
Bacteria	Bacillota_A	Clostridia	Christensenellales	UBA1242	UBA6345	-1.27	8.96	-1.06	4.47	0.8	120.55	-1.2	14
Bacteria	Bacillota_I	Bacilli_A	RF39	UBA660	CAG-582	-1.27	8.96	-1.06	4.47	0.49	279.09	-1.2	14
Bacteria	Bacteroidota	Bacteroidia	Bacteroidales	Muribaculaceae	Muribaculaceae	-1.27	8.96	-0.98	30.77	0.79	143.67	-1.2	14
Bacteria	Bacillota_A	Clostridia	UMGS1810	UMGS1810	Qingrenia	-1.27	8.96	-1.06	4.47	0.65	147.28	-1.2	14
Bacteria	Bacillota_I	Bacilli_A	RFN20	CAG-449	CAG-449	1.53	40.52	-1.06	4.47	-1.12	76.99	0.68	90.11
Bacteria	Bacillota_A	Clostridia	Oscillospirales	Ruminococcaceae	Fumia	0.34	203.39	-1.06	4.47	0.8	64.69	-0.22	453.89
Bacteria	Bacillota_A	Clostridia	Christensenellales	UBA1242	UMGS2070	-1.27	8.96	-1.06	4.47	1.24	33.57	-1.2	14
Bacteria	Pseudomonadota	Gammaproteobacteria	Enterobacterales	Enterobacteriaceae	Hafnia	-1.12	34.63	-1.06	4.47	-1.63	33.88	-1.2	14
Bacteria	Bacillota_I	Bacilli_A	Erysipelotrichales	Erysipelotrichaceae	Absicoccus	-1.27	8.96	-1.06	4.47	-1.9	1.84	0.4	292.66
Bacteria	Bacillota_A	Clostridia	Christensenellales	Maliibacteriaceae	Maliibacterium	-0.48	160.44	-1.06	4.47	0.35	153.51	-0.92	59.98
Bacteria	Actinomycetota	Actinomycetes	Actinomycetales	Actinomycetaceae	Actinomyces	-0.65	123.45	-0.76	81.78	-0.78	105.44	-0.79	93.76
Bacteria	Bacillota_I	Bacilli_A	Erysipelotrichales	Erysipelotrichaceae	UBA636	0.5	163.27	-1.06	4.47	-1.57	43.42	0.84	112.19
Bacteria	Bacillota	Bacilli	Lactobacillales	Lactobacillaceae	Weissella	-1.08	43.45	-0.69	120.28	-1.9	1.84	0.94	102.31
Bacteria	Bacillota	Bacilli	Staphylococcales	Gemellaceae	Gemella	-0.77	92.56	-0.76	79.47	-1.52	41.75	-1.2	14
Bacteria	Bacillota_A	Clostridia	Oscillospirales	Acutalibacteraceae	JAGZMM01	-1.27	8.96	-0.98	30.77	-1.43	55.29	-1.2	14
Bacteria	Bacillota	Bacilli	Lactobacillales	Aerococcaceae	Granulicatella	-0.9	81.48	-0.18	593.64	-1.74	23.66	-0.65	168.58
Bacteria	Bacteroidota	Bacteroidia	Bacteroidales	Muribaculaceae	Lepagella	-1.2	30.9	-1.06	4.47	0.67	86.78	-1.2	14
Bacteria	Bacillota_A	Clostridia	Tissierellales	Peptoniphilaceae	Parvimonas	-1.27	8.96	-1.06	4.47	-1.74	23.7	-0.92	59.98
Bacteria	Bacillota_A	Clostridia	Oscillospirales	Butyricicoccaceae	Butyricicoccus	-1.2	24.69	-0.6	134.33	-1.27	76.54	-1.2	14
Bacteria	Bacillota_A	Clostridia	Oscillospirales	Ruminococcaceae	Merdimmobilis	-1.27	8.96	0.24	398.83	-1.9	1.84	-0.65	118.47
Bacteria	Bacillota_B	Dehalobacteriia	UBA4068	UBA4997	Avidehalobacter	-1.27	8.96	-1.06	4.47	0.16	468	-1.2	14
Bacteria	Bacillota_A	Clostridia	Oscillospirales	CAG-272	CAG-724	0.23	464.53	-1.06	4.47	0.49	235.81	0.21	463.62
Bacteria	Bacillota_A	Clostridia	Oscillospirales	Oscillospiraceae	UMGS1202	-0.89	69.85	-1.06	4.47	-1.64	39.91	-1.2	14
Bacteria	Actinomycetota	Coriobacteriia	Coriobacteriales	Eggerthellaceae	Gordonibacter	-1.27	8.96	-0.37	215.06	-1.43	45.69	-1.2	14
Bacteria	Bacillota_A	Clostridia	Oscillospirales	Ruminococcaceae	HUN007	-0.61	142.03	-1.06	4.47	0.18	531.98	-0.52	175.43
Bacteria	Bacillota_A	Clostridia	Lachnospirales	Lachnospiraceae	Mediterraneibacter_A	-0.96	53.62	-0.16	615.21	-1.74	22.45	-0.43	192.88
Bacteria	Bacillota_A	Clostridia	Lachnospirales	Lachnospiraceae	Muricomes	-1.27	8.96	-0.9	41.92	-1.9	1.84	-1.2	14
Bacteria	Bacillota_A	Clostridia	Christensenellales	Borkfalkiaceae	SIG402	0.78	134.68	-1.06	4.47	-1.9	1.84	-0.79	95.4
Bacteria	Bacillota_A	Clostridia	Christensenellales	UBA1242	CAJKWP01	-1.27	8.96	-1.06	4.47	0.5	196.25	-1.2	14
Bacteria	Bacillota	Bacilli	Lactobacillales	Lactobacillaceae	Lactiplantibacillus	-0.45	300.73	-0.67	149.8	-1.66	28.28	-0.79	100.84
Bacteria	Bacillota_A	Clostridia	Christensenellales	Borkfalkiaceae	Borkfalkiaceae	-0.86	77.32	-1.06	4.47	0.38	152.02	-0.92	55.29
Bacteria	Bacillota_A	Clostridia	Lachnospirales	Lachnospiraceae	Massilistercora	-1.27	8.96	-1.06	4.47	-0.19	602.88	-1.2	14
Bacteria	Bacillota_I	Bacilli_A	RF39	UBA660	Scybalousia	-0.74	187.62	-1.06	4.47	-1.9	1.84	-1.2	14
Bacteria	Bacillota_A	Clostridia	Clostridiales	Clostridiaceae	Clostridiaceae	-1.27	8.96	-0.98	31.08	-0.22	531.01	-1.2	14
Bacteria	Verrucomicrobiota	Lentisphaeria	Victivallales	Victivallaceae	UMGS1518	-1.12	33.44	-1.06	4.47	0.04	1698.87	-1.2	14
Bacteria	Bacillota_A	Clostridia	Oscillospirales	Ruminococcaceae	Youxingia	-1.08	47.84	-0.36	247.17	-1.74	23.75	-1.2	14
Bacteria	Bacillota_A	Clostridia	Oscillospirales	Ruminococcaceae	SFIE01	-1.27	8.96	-1.06	4.47	-1.9	1.84	2.32	8.7
Bacteria	Bacillota_A	Clostridia	Oscillospirales	Ruminococcaceae	Ruminococcus	-1.27	8.96	-1.06	4.47	-1.33	64.95	-1.2	14
Bacteria	Bacillota_A	Clostridia	Oscillospirales	Acutalibacteraceae	Yeguia	-0.77	80.76	-1.06	4.47	-0.03	2331.31	-1.2	14
Bacteria	Bacillota_A	Clostridia	Oscillospirales	Ruminococcaceae	UBA7177	-1.27	8.96	-1.06	4.47	-1.82	15.85	-1.2	14
Bacteria	Bacillota_A	Clostridia	Oscillospirales	Ruminococcaceae	Harryflintia	-1.27	8.96	-0.98	29.62	-1.82	16.76	-1.2	14
Bacteria	Bacillota_A	Clostridia	Christensenellales	Christensenellaceae	Guopingia	-1	56.91	-0.09	1149.74	0.68	78.22	-0.79	122.25
Bacteria	Bacillota_I	Bacilli_A	RF39	UBA660	CAG-417	-0.96	89.43	-1.06	4.47	-1.9	1.84	-1.2	14
Bacteria	Bacteroidota	Bacteroidia	Flavobacteriales	UBA1820	Merdimorpha	-1.27	8.96	-1.06	4.47	-0.23	507.1	-1.2	14
Bacteria	Bacillota_A	Clostridia	Lachnospirales	Anaerotignaceae	Anaerotignaceae	-0.06	1440.38	0.37	258.68	0.08	1055.61	-0.92	55.29
Bacteria	Bacillota_A	Clostridia	Tissierellales	Peptoniphilaceae	Fenollaria	-1.27	8.96	-1.06	4.47	-1.82	16.6	-0.79	122.25
Bacteria	Bacteroidota	Bacteroidia	Bacteroidales	Marinifilaceae	Gabonibacter	-1.27	8.96	-0.31	300.87	-1.9	1.84	-1.2	14
Bacteria	Bacteroidota	Bacteroidia	Bacteroidales	P3	Pullibacteroides	-1.27	8.96	-0.9	45.86	-0.27	371.61	-1.2	14
Bacteria	Bacillota_A	Clostridia	Lachnospirales	Lachnospirales	Lachnospirales	-0.27	333.97	-1.06	4.47	-0.29	354.23	-1.2	14
Bacteria	Pseudomonadota	Gammaproteobacteria	Enterobacterales	Pasteurellaceae	Haemophilus_A	-1.27	8.96	-1.06	4.47	-1.66	29.13	-1.2	14
Bacteria	Bacillota	Bacilli	Lactobacillales	Lactobacillaceae	Leuconostoc	-1.02	59.79	-0.92	56.95	-1.4	51.19	-1.2	14
Bacteria	Bacillota_A	Clostridia	HGM11327	HGM11327	SIG354	-1.27	8.96	-1.06	4.47	-0.14	681.81	-1.2	14
Bacteria	Bacillota_A	Clostridia	Peptostreptococcales	Peptostreptococcaceae	Peptostreptococcaceae	-0.25	401.35	0.01	9869.32	-1.7	29.8	-1.2	14
Bacteria	Bacillota_A	Clostridia	UMGS1840	HGM11507	HGM11507	-0.81	81.58	-1.06	4.47	-1.57	43.53	-0.92	59.98
Bacteria	Bacillota_I	Bacilli_A	RFN20	CAG-288	CAG-568	-1.16	33.32	-1.06	4.47	-1.9	1.84	0.23	672.15
Bacteria	Bacillota_A	Clostridia	Oscillospirales	Ruminococcaceae	Zongyangia	-1.27	8.96	-0.9	43.15	-1.82	15.85	-1.2	14
Bacteria	Bacillota_A	Clostridia	Oscillospirales	CAG-272	Avispirillum	-1.27	8.96	-1.06	4.47	-0.75	116.3	-0.79	122.25
Bacteria	Bacillota_A	Clostridia	Oscillospirales	Acutalibacteraceae	Solibaculum	-1.27	8.96	-0.52	150.17	-0.99	107.4	-1.2	14
Bacteria	Bacillota_A	Clostridia	Peptostreptococcales	Anaerovoracaceae	Mogibacterium	-1.06	49.63	-0.95	45.48	-1.76	29.88	-1.2	14
Bacteria	Cyanobacteriota	Vampirovibrionia	Gastranaerophilales	Gastranaerophilaceae	UMGS1477	-1.27	8.96	-1.06	4.47	-1.63	33.33	-1.2	14
Bacteria	Bacillota_A	Clostridia	Oscillospirales	Acutalibacteraceae	Clostridium_E	-1.27	8.96	-1.06	4.47	-1.78	23.38	-1.2	14
Bacteria	Bacillota_A	Clostridia	Christensenellales	GCA-900066905	Luoshenia	-1.27	8.96	-0.98	30.69	-1.14	64.68	-1.2	14
Bacteria	Pseudomonadota	Alphaproteobacteria	RF32	CAG-239	CAG-239	-1.27	8.96	-1.06	4.47	-0.48	269.34	-1.2	14
Bacteria	Bacillota_I	Bacilli_A	RF39	UBA660	HGM10766	-1.27	8.96	-1.06	4.47	-0.96	112.91	-1.2	14
Bacteria	Bacillota_A	Clostridia	Oscillospirales	UMGS1384	JAAZKA01	-1.27	8.96	-1.06	4.47	0.33	147.81	-1.2	14
Bacteria	Bacillota_A	Clostridia	Oscillospirales	CAG-272	RUG13077	-1.27	8.96	-1.06	4.47	-0.54	155.92	-1.2	14
Bacteria	Bacillota_A	Clostridia	Peptostreptococcales	Anaerovoracaceae	Eubacterium_B	-1.27	8.96	-1.06	4.47	-1.82	16.49	-0.92	77.56
Bacteria	Actinomycetota	Coriobacteriia	Coriobacteriales	Atopobiaceae	Atopobiaceae	-0.94	78.79	-1.06	4.47	-1.9	1.84	-0.31	318.71
Bacteria	Bacillota_A	Clostridia	Oscillospirales	Ruminococcaceae	Massiliimalia	-1.12	48.29	-1.06	4.47	-1.82	16.88	-0.92	77.56
Bacteria	Actinomycetota	Coriobacteriia	Coriobacteriales	Atopobiaceae	Lancefieldella	-1.27	8.96	-0.98	30.56	-1.74	23.36	-1.2	14
Bacteria	Bacillota_A	Clostridia	SK-Y3	SK-Y3	X23	-1.12	36.16	-1.06	4.47	-1.58	33.66	-1.2	14
Bacteria	Bacillota_A	Clostridia	TANB77	CAG-508	CAKPQL01	-1.27	8.96	-1.06	4.47	-1.55	38.22	-1.2	14
Bacteria	Bacillota_A	Clostridia	Oscillospirales	Ruminococcaceae	Anaerotruncus	-1.12	36.17	-0.71	81.57	-0.48	189.96	-1.2	14
Bacteria	Bacillota_I	Bacilli_A	Bacilli_A	Bacilli_A	Bacilli_A	-1.16	43.36	-1.06	4.47	-1.9	1.84	-1.2	14
Bacteria	Cyanobacteriota	Vampirovibrionia	Gastranaerophilales	Gastranaerophilaceae	Gastranaerophilaceae	-1.27	8.96	-1.06	4.47	-1.78	23.53	0.82	199.31
Bacteria	Bacillota	Bacilli	Lactobacillales	Lactobacillaceae	Lactobacillus	-1.16	36.63	-0.98	29.68	-1.76	28.64	-1.2	14
Bacteria	Fusobacteriota	Fusobacteriia	Fusobacteriales	Fusobacteriaceae	Fusobacterium	-1.27	8.96	-0.87	55.25	-1.9	1.84	-0.92	77.56
Bacteria	Fusobacteriota	Fusobacteriia	Fusobacteriales	Leptotrichiaceae	Leptotrichia	-1.27	8.96	-1.06	4.47	-1.82	16.93	-1.2	14
Bacteria	Bacillota_I	Bacilli_A	RFN20	CAG-826	RUG131	-1.27	8.96	-1.06	4.47	-0.83	111.02	-1.2	14
Bacteria	Bacillota_A	Clostridia	Oscillospirales	Acutalibacteraceae	Hydrogeniiclostridium	-1.04	44.82	-0.83	57.18	-0.94	100.72	-0.65	81.28
Bacteria	Pseudomonadota	Gammaproteobacteria	Burkholderiales	Burkholderiales	Burkholderiales	-1.04	43.32	-1.06	4.47	-1.9	1.84	0.5	250.36
Bacteria	Bacillota_A	Clostridia	Peptostreptococcales	Peptostreptococcaceae	Peptostreptococcus	-1.27	8.96	-0.98	29.62	-1.9	1.84	-1.2	14
Bacteria	Bacillota_A	Clostridia	Oscillospirales	QAMX01	SIG499	-0.94	68.5	-1.06	4.47	-1.63	33.18	-0.92	59.98
Bacteria	Bacillota_A	Clostridia	Oscillospirales	Oscillospiraceae	Sporobacter	-0.85	102.38	-1.06	4.47	-0.73	122.29	-0.71	160.5
Bacteria	Bacillota_A	Clostridia	Lachnospirales	Lachnospiraceae	Cuneatibacter	-1.27	8.96	-0.9	39.93	-1.9	1.84	-1.2	14
Bacteria	Bacteroidota	Bacteroidia	Bacteroidales	Paludibacteraceae	UPXZ01	-1.27	8.96	-1.06	4.47	-0.99	95.02	-1.2	14
Bacteria	Actinomycetota	Coriobacteriia	Coriobacteriales	Eggerthellaceae	Raoultibacter	-1.27	8.96	-0.95	45.13	-1.82	15.85	-1.2	14
Bacteria	Bacillota_C	Negativicutes	Veillonellales	Megasphaeraceae	Anaeroglobus	-1.27	8.96	-0.95	45.13	-1.9	1.84	-1.2	14
Bacteria	Bacillota_A	Clostridia	Christensenellales	Borkfalkiaceae	UBA4636	-0.92	75.99	-1.06	4.47	-1.9	1.84	-0.07	1798.92
Bacteria	Desulfobacterota	Desulfovibrionia	Desulfovibrionales	Desulfovibrionaceae	Cupidesulfovibrio	-0.78	88.61	-1.06	4.47	-1.9	1.84	-0.79	100.84
Bacteria	Bacillota_C	Negativicutes	Veillonellales	Megasphaeraceae	Megasphaeraceae	-1.2	24.67	-1.06	4.47	-1.9	1.84	-1.2	14
Bacteria	Actinomycetota	Actinomycetes	Mycobacteriales	Mycobacteriaceae	Corynebacterium	-1.27	8.96	-1.06	4.47	-1.78	23.69	-1.2	14
Bacteria	Bacillota_A	Clostridia	Eubacteriales	Anaerofustaceae	Anaerofustis	-1.27	8.96	-1.06	4.47	-1.74	23.68	-1.2	14
Bacteria	Bacillota_I	Bacilli_A	RF39	UBA660	CAJOJO01	-0.72	104.8	-1.06	4.47	-1.7	29.24	-1.2	14
Bacteria	Actinomycetota	Coriobacteriia	Coriobacteriales	Eggerthellaceae	Eggerthella	-1.27	8.96	-0.98	30.69	-1.9	1.84	-1.2	14
Bacteria	Bacillota_A	Clostridia	Lachnospirales	Lachnospiraceae	Ventrisoma	-1.27	8.96	-0.83	68.15	-1.9	1.84	-1.2	14
Bacteria	Bacillota_A	Clostridia	Christensenellales	Christensenellaceae	Christensenella	-1.27	8.96	-1.06	4.47	-1.51	43.42	-1.2	14
Bacteria	Fusobacteriota	Fusobacteriia	Fusobacteriales	Leptotrichiaceae	Sneathia	-1.27	8.96	-1.06	4.47	-1.22	81.06	-1.2	14
Bacteria	Bacteroidota	Bacteroidia	Bacteroidales	Porphyromonadaceae	Porphyromonas	-1.27	8.96	-1.06	4.47	-1.82	15.74	-1.2	14
Bacteria	Bacillota_A	Clostridia	UBA1381	UBA1381	UBA1381	-1.27	8.96	-1.06	4.47	-1.08	72.2	-1.2	14
Bacteria	Bacillota_I	Bacilli_A	RF39	UBA660	RUG14121	-1.27	8.96	-1.06	4.47	-0.89	101.15	-1.2	14
Bacteria	Bacillota_A	Clostridia	Christensenellales	QALW01	QALW01	-1.27	8.96	-1.06	4.47	-1.35	58.52	-1.2	14
Bacteria	Bacillota_I	Bacilli_A	RF39	UBA660	CAG-1193	-0.88	73.86	-1.06	4.47	-1.9	1.84	-1.2	14
Bacteria	Bacillota_A	Clostridia	Christensenellales	Pumilibacteraceae	Protoclostridium	-1.27	8.96	-1.06	4.47	-1.16	82.83	-1.2	14
Bacteria	Bacillota_I	Bacilli_A	RF39	UBA660	Ventrenecus	-1.27	8.96	-1.06	4.47	-1.4	59.71	-1.2	14
Bacteria	Bacillota_A	Clostridia	UBA1381	UMGS1253	JAKJBW01	-1.2	25.5	-1.06	4.47	-1.7	29.99	-1.2	14
Bacteria	Fusobacteriota	Fusobacteriia	Fusobacteriales	Fusobacteriaceae	Fusobacterium_C	-1.2	25.5	-1.06	4.47	-1.43	46.08	-1.2	14
Bacteria	Bacillota_I	Bacilli_A	Erysipelotrichales	Erysipelotrichaceae	Eubacterium_P	-1.27	8.96	-0.9	43.07	-1.9	1.84	-1.2	14
Bacteria	Bacillota_C	Negativicutes	Negativicutes	Negativicutes	Negativicutes	-1.27	8.96	-1.06	4.47	-1.9	1.84	-0.31	363.46
Bacteria	Bacillota_A	Clostridia	Lachnospirales	Lachnospiraceae	Lactonifactor	-1.27	8.96	-0.98	30.69	-1.9	1.84	-1.2	14
Bacteria	Pseudomonadota	Gammaproteobacteria	Enterobacterales	Enterobacteriaceae	Pantoea	-1.27	8.96	-1.06	4.47	-1.74	34.51	-1.2	14
Bacteria	Fusobacteriota	Fusobacteriia	Fusobacteriales	Leptotrichiaceae	Streptobacillus	-1.27	8.96	-1.06	4.47	-1.67	35.08	-1.2	14
Bacteria	Bacillota	Bacilli	Lactobacillales	Lactobacillaceae	Fructobacillus	-1.27	8.96	-0.98	29.62	-1.9	1.84	-1.2	14
Bacteria	Bacillota_A	Clostridia	Christensenellales	Borkfalkiaceae	Borkfalkia	-1.27	8.96	-0.83	73.9	-1.74	22.45	-1.2	14
Bacteria	Actinomycetota	Coriobacteriia	Coriobacteriales	Eggerthellaceae	Xiamenia	-1.27	8.96	-0.98	30.77	-1.9	1.84	-1.2	14
Bacteria	Verrucomicrobiota	Verrucomicrobiae	Opitutales	CAG-312	UMGS1490	-1.27	8.96	-1.06	4.47	-1.55	50.06	-1.2	14
Bacteria	Bacillota_B	Bacillota_B	Bacillota_B	Bacillota_B	Bacillota_B	-1.16	43.36	-1.06	4.47	-1.19	67.2	-1.2	14
Bacteria	Bacillota_A	Clostridia	Oscillospirales	Oscillospiraceae	Papillibacter	-1.27	8.96	-1.06	4.47	-0.93	113.52	-1.2	14
Bacteria	Bacillota_A	Clostridia	Christensenellales	QALW01	UMGS1322	-1.27	8.96	-1.06	4.47	-1.49	48.79	-1.2	14
Bacteria	Bacillota_A	Clostridia	Acetivibrionales	DSM-27016	Ruminiclostridium	-1.27	8.96	-1.06	4.47	-1.37	54.53	-1.2	14
Bacteria	Bacillota	Bacilli	Lactobacillales	Streptococcaceae	Lactococcus_A	-1.2	30.9	-1.06	4.47	-1.68	34.85	-1.2	14
Bacteria	Bacteroidota	Bacteroidia	Bacteroidales	Rikenellaceae	Gallalistipes	-1.27	8.96	-1.06	4.47	-1.15	70.36	-1.2	14
Bacteria	Bacillota_A	Clostridia	Christensenellales	UBA1242	UMGS1470	-1.27	8.96	-1.06	4.47	-1.9	1.84	-0.28	401.43
Bacteria	Actinomycetota	Actinomycetes	Actinomycetales	Actinomycetaceae	Mobiluncus	-1.27	8.96	-1.06	4.47	-1.7	29.11	-1.2	14
Bacteria	Bacillota	Bacilli	Lactobacillales	Lactobacillaceae	Limosilactobacillus	-1.27	8.96	-0.98	26.85	-1.9	1.84	-1.2	14
Bacteria	Bacillota_I	Bacilli_A	Erysipelotrichales	Erysipelotrichaceae	Dielma	-1.27	8.96	-0.95	42.24	-1.9	1.84	-1.2	14
Bacteria	Campylobacterota	Campylobacteria	Campylobacterales	Campylobacteraceae	Campylobacter_B	-1.27	8.96	-1.06	4.47	-1.82	15.74	-1.2	14
Bacteria	Bacillota_A	Clostridia	Lachnospirales	Lachnospiraceae	Clostridium_AP	-1.27	8.96	-1.06	4.47	-1.82	16.62	-1.2	14
Bacteria	Bacillota_A	Clostridia	Christensenellales	Borkfalkiaceae	UBA1259	-0.85	82.72	-1.06	4.47	-1.19	76.21	-1.2	14
Bacteria	Pseudomonadota	Gammaproteobacteria	Enterobacterales	Enterobacteriaceae	Enterobacteriaceae	-0.81	88.77	-1.06	4.47	-1.76	29.73	-1.2	14
Bacteria	Bacillota	Bacilli	Lactobacillales	Lactobacillaceae	Lacticaseibacillus	-1.2	27.27	-1.06	4.47	-1.9	1.84	-1.2	14
Bacteria	Actinomycetota	Coriobacteriia	Coriobacteriales	QAMH01	CACZQA01	-1.27	8.96	-1.06	4.47	-1.9	1.84	-0.52	134.95
Bacteria	Bacillota_A	Clostridia	TANB77	CAG-508	Scatovivens	-1.27	8.96	-1.06	4.47	-1.82	16.6	-1.2	14
Bacteria	Bacillota_A	Clostridia	Christensenellales	Borkfalkiaceae	Coproplasma	-1.27	8.96	-1.06	4.47	-1.68	34.25	-1.2	14
Bacteria	Bacillota_A	Clostridia	Christensenellales	Christensenellaceae	Christensenellaceae	-1.12	52.43	-0.95	48.22	-1.66	26.92	-1.2	14
Bacteria	Bacillota_B	Syntrophomonadia	Syntrophomonadales	Syntrophomonadaceae	Syntrophomonadaceae	-1.27	8.96	-1.06	4.47	-1.59	39.24	-1.2	14
Bacteria	Bacillota_A	Clostridia	Oscillospirales	Ruminococcaceae	Ligaoa	-1.27	8.96	-1.06	4.47	-1.78	23.53	-1.2	14
Bacteria	Bacillota_A	Clostridia	Oscillospirales	Feifaniaceae	Feifania	-1.27	8.96	-0.98	31.14	-1.63	33.42	-1.2	14
Bacteria	Bacillota_A	Clostridia	Lachnospirales	Lachnospiraceae	Velocimicrobium	-1.27	8.96	-1.06	4.47	-1.78	23.8	-1.2	14
Bacteria	Bacillota_C	Negativicutes	Veillonellales	Veillonellaceae	F0422	-1.27	8.96	-0.98	31.14	-1.9	1.84	-0.52	179.24
Bacteria	Cyanobacteriota	Vampirovibrionia	Gastranaerophilales	Gastranaerophilaceae	Limenecus	-1.27	8.96	-1.06	4.47	-1.68	34.97	-1.2	14
Bacteria	Bacillota_A	Clostridia	Lachnospirales	Lachnospiraceae	Moryella	-1.27	8.96	-0.98	30.77	-1.9	1.84	-1.2	14
Bacteria	Bacillota_I	Bacilli_A	ML615J-28	CAG-698	CAG-698	-1.27	8.96	-1.06	4.47	-1.74	21.74	-1.2	14
Bacteria	Bacillota	Bacilli	Lactobacillales	Lactobacillaceae	Pediococcus	-1.27	8.96	-1.06	4.47	-1.82	16.88	-1.2	14
Bacteria	Bacillota	Bacilli	Lactobacillales	Lactobacillaceae	Levilactobacillus	-0.98	61.77	-1.06	4.47	-1.9	1.84	-1.2	14
Bacteria	Bacillota_B	Peptococcia	Peptococcales	Peptococcaceae	UBA7185	-1.27	8.96	-1.06	4.47	-1.82	16.93	-1.2	14
Bacteria	Chloroflexota	Anaerolineae	J036	Brachytrichaceae	Brachytrichaceae	-1.27	8.96	-1.06	4.47	-1.9	1.84	-0.92	77.56
Bacteria	Bacillota_A	Clostridia	Monoglobales	Monoglobaceae	Monoglobaceae	-1.27	8.96	-1.06	4.47	-1.78	23.8	-1.2	14
Bacteria	Bacillota_A	Clostridia	Tissierellales	Peptoniphilaceae	Aedoeadaptatus	-1.27	8.96	-1.06	4.47	-1.82	16.34	-1.2	14
Bacteria	Actinomycetota	Coriobacteriia	Coriobacteriales	Atopobiaceae	Fannyhessea	-1.27	8.96	-1.06	4.47	-1.74	22.88	-1.2	14
Bacteria	Bacillota_A	Clostridia	Lachnospirales	Lachnospiraceae	Lientehia	-1.2	21.46	-1.06	4.47	-1.9	1.84	-1.2	14
Bacteria	Bacillota_B	Peptococcia	DRI-13	UBA5745	WRMS01	-1.27	8.96	-1.06	4.47	-1.66	38.03	-1.2	14
Bacteria	Bacteroidota	Bacteroidia	Bacteroidales	Bacteroidales	Bacteroidales	-1.2	25.34	-0.83	78.33	-1.9	1.84	-0.92	59.98
Bacteria	Bacillota_B	Dehalobacteriia	Dehalobacteriales	Dehalobacteriaceae	Dehalobacterium	-1.27	8.96	-1.06	4.47	-1.9	1.84	-0.92	77.56
Bacteria	Actinomycetota	Coriobacteriia	Coriobacteriales	Eggerthellaceae	Phoenicibacter	-1.2	25.67	-1.06	4.47	-1.9	1.84	-1.2	14
Bacteria	Spirochaetota	Brachyspirae	Brachyspirales	Brachyspiraceae	Brachyspira	-1.08	45.83	-1.06	4.47	-1.9	1.84	-1.2	14
Bacteria	Bacillota	Bacilli	Lactobacillales	Aerococcaceae	Abiotrophia	-1.2	21.46	-0.98	30.56	-1.9	1.84	-1.2	14
Bacteria	Campylobacterota	Campylobacteria	Campylobacterales	Campylobacteraceae	Campylobacter_A	-1.16	38.5	-1.06	4.47	-1.9	1.84	-0.92	53.85
Bacteria	Bacillota_A	Clostridia	Christensenellales	CAG-138	JAJDHH01	-1.27	8.96	-1.06	4.47	-1.67	33.67	-1.2	14
Bacteria	Bacillota_A	Clostridia	Oscillospirales	Acutalibacteraceae	CAG-557	-1.27	8.96	-1.06	4.47	-1.63	34.35	-1.2	14
Bacteria	Bacillota_C	Negativicutes	Selenomonadales	Selenomonadaceae	Selenomonadaceae	-1.2	24.69	-1.06	4.47	-1.9	1.84	-1.2	14
Bacteria	Bacillota_A	Clostridia	Oscillospirales	Butyricicoccaceae	Butyricicoccaceae	-1.27	8.96	-0.98	31.08	-1.66	39.08	-1.2	14
Bacteria	Bacillota_A	Clostridia	Lachnospirales	Lachnospiraceae	Suipraeoptans	-1.27	8.96	-1.06	4.47	-1.64	39.13	-1.2	14
Bacteria	Bacillota_C	Negativicutes	Acidaminococcales	Acidaminococcaceae	Acidaminococcaceae	-1.2	25.5	-1.06	4.47	-1.9	1.84	-1.2	14
Bacteria	Bacillota_C	Negativicutes	Veillonellales	Veillonellales	Veillonellales	-1.27	8.96	-1.06	4.47	-1.9	1.84	-0.92	53.85
Bacteria	Bacillota_A	Clostridia	Lachnospirales	Lachnospiraceae	Diplocloster	-1.27	8.96	-1.06	4.47	-1.82	16.6	-1.2	14
Bacteria	Bacillota_A	Clostridia	Lachnospirales	Lachnospiraceae	F0428	-1.2	24.67	-1.06	4.47	-1.9	1.84	-0.79	95.4
Bacteria	Bacillota_A	Clostridia	Clostridiales	Clostridiaceae	Clostridium_AA	-1.27	8.96	-1.06	4.47	-1.82	15.28	-1.2	14
Bacteria	Bacillota_I	Bacilli_A	Mycoplasmatales	Mycoplasmoidaceae	Malacoplasma_A	-1.27	8.96	-1.06	4.47	-1.82	15.28	-1.2	14
Bacteria	Bacillota_B	Dehalobacteriia	Dehalobacteriales	Dehalobacteriaceae	Dehalobacteriaceae	-1.27	8.96	-1.06	4.47	-1.9	1.84	-0.92	77.56
Bacteria	Bacillota	Bacilli	Lactobacillales	Lactobacillaceae	Periweissella	-1.27	8.96	-0.98	28.1	-1.9	1.84	-1.2	14
Bacteria	Bacillota_A	Clostridia	Christensenellales	Pumilibacteraceae	Pumilibacteraceae	-1.27	8.96	-1.06	4.47	-1.78	23.38	-1.2	14
Bacteria	Cyanobacteriota	Vampirovibrionia	Gastranaerophilales	Gastranaerophilaceae	CAIPUE01	-1.27	8.96	-1.06	4.47	-1.82	15.74	-1.2	14
Bacteria	Bacillota_A	Clostridia	Lachnospirales	Anaerotignaceae	JANFXS01	-1.27	8.96	-0.98	26.85	-1.9	1.84	-1.2	14
Bacteria	Pseudomonadota	Gammaproteobacteria	Burkholderiales	Neisseriaceae	Neisseria	-1.27	8.96	-1.06	4.47	-1.9	1.84	-0.79	95.4
Bacteria	Pseudomonadota	Gammaproteobacteria	Burkholderiales	Burkholderiaceae	Lautropia	-1.27	8.96	-1.06	4.47	-1.9	1.84	-0.79	95.4
Bacteria	Bacillota_A	Clostridia	Lachnospirales	Lachnospiraceae	Roseburia_A	-1.16	36.61	-1.06	4.47	-1.9	1.84	-1.2	14
Bacteria	Bacillota	Bacilli	Paenibacillales	NBRC-103111	Paenibacillus_E	-1.27	8.96	-1.06	4.47	-1.82	16.34	-1.2	14
Bacteria	Bacillota	Bacilli	Bacilli	Bacilli	Bacilli	-1.27	8.96	-1.06	4.47	-1.82	16.38	-1.2	14
Bacteria	Bacillota_B	Syntrophomonadia	Syntrophomonadales	Syntrophomonadaceae	PHAA01	-1.16	38.5	-1.06	4.47	-1.9	1.84	-1.2	14
Bacteria	Pseudomonadota	Gammaproteobacteria	Xanthomonadales	Xanthomonadaceae	Stenotrophomonas	-1.2	24.27	-1.06	4.47	-1.9	1.84	-1.2	14
Bacteria	Bacillota	Bacilli	Bacillales	Bacillaceae	Bacillus	-1.27	8.96	-1.06	4.47	-1.82	16.76	-1.2	14
Bacteria	Bacillota_A	Clostridia	Oscillospirales	Oscillospiraceae	Dysosmobacter_A	-1.2	24.69	-1.06	4.47	-1.9	1.84	-1.2	14
Bacteria	Bacillota_A	Clostridia	Christensenellales	CAG-314	Heteroclostridium	-1.27	8.96	-1.06	4.47	-1.82	15.59	-1.2	14
Bacteria	Bacillota	Bacilli	Lactobacillales	Aerococcaceae	Facklamia	-1.27	8.96	-1.06	4.47	-1.82	15.44	-1.2	14

## Sheet: species
							Individual W		Individual X		Individual Y		Individual Z
Domain	Phylum	Class	Order	Family	Genus	Species	mean CLR	CV%	mean CLR	CV%	mean CLR	CV%	mean CLR	CV%
Bacteria	Bacteroidota	Bacteroidia	Bacteroidales	Bacteroidaceae	Prevotella	Prevotella copri_A	7.99	3.13	0.25	351.31	6.69	5.84	7.8	2.8
Bacteria	Bacillota_C	Negativicutes	Acidaminococcales	Acidaminococcaceae	Phascolarctobacterium	Phascolarctobacterium faecium	-0.36	222.74	5.97	14.01	0.44	132.98	-0.9	14.42
Bacteria	Bacillota_A	Clostridia	Oscillospirales	Ruminococcaceae	Faecalibacterium	Faecalibacterium prausnitzii_D	5.99	6.07	6.31	5.76	5.69	3.71	6.49	12.95
Bacteria	Bacteroidota	Bacteroidia	Bacteroidales	Bacteroidaceae	Alloprevotella	Alloprevotella timonensis	6.5	4.23	7.47	3.94	-0.79	129.97	6.51	4.53
Bacteria	Pseudomonadota	Gammaproteobacteria	Enterobacterales	Succinivibrionaceae	Succinivibrio	Succinivibrio sp000431835	1.99	38.21	-0.43	140.09	-1.35	1.4	0.68	186.74
Bacteria	Bacillota_C	Negativicutes	Veillonellales	Dialisteraceae	Dialister	Dialister hominis	4.92	15.11	2.11	150.64	5.34	3.82	6.04	20.49
Bacteria	Bacteroidota	Bacteroidia	Bacteroidales	Bacteroidaceae	Phocaeicola	Phocaeicola sp959599425	0.34	454.46	6.15	15.75	4.87	4.71	0.23	544.37
Bacteria	Bacillota_A	Clostridia	Lachnospirales	Lachnospiraceae	Agathobacter	Agathobacter rectalis	3.94	15.88	5.96	7.34	2.49	43.32	2.89	13.45
Bacteria	Bacillota_A	Clostridia	Oscillospirales	Oscillospiraceae	Vescimonas	Vescimonas sp000435555	4.84	8.4	4.6	22.76	5.9	3.19	5.39	16.13
Bacteria	Bacillota_I	Bacilli_A	Erysipelotrichales	Coprobacillaceae	Catenibacterium	Catenibacterium faecis	4.08	13.86	5.99	5.85	-1.27	23.71	3.58	12.69
Bacteria	Bacteroidota	Bacteroidia	Bacteroidales	Bacteroidaceae	Prevotella	Prevotella	5.86	3.34	7.06	6.05	-0.51	162.25	6.62	2.54
Bacteria	Bacillota_A	Clostridia	Oscillospirales	Acutalibacteraceae	Ruminococcus_E	Ruminococcus_E bromii_B	4.81	12.19	5.54	11.72	4.49	10.12	4.7	16.48
Bacteria	Actinomycetota	Actinomycetes	Actinomycetales	Bifidobacteriaceae	Bifidobacterium	Bifidobacterium adolescentis	-0.36	200.43	5.94	6.78	4.18	11.07	1.16	21.82
Bacteria	Bacteroidota	Bacteroidia	Bacteroidales	Bacteroidaceae	Prevotella	Prevotella sp900313215	2.26	22.37	-0.51	138.13	2.59	36.47	2.43	31.37
Bacteria	Bacillota_C	Negativicutes	Veillonellales	Megasphaeraceae	Megasphaera	Megasphaera sp001546855	-0.85	57.37	6.58	10.51	-1.19	33.66	-0.63	79.54
Bacteria	Bacillota_A	Clostridia	Oscillospirales	Acutalibacteraceae	Fimenecus	Fimenecus sp000432435	4.52	5.69	5.31	14.06	-1.27	23.71	5.5	11.85
Bacteria	Bacteroidota	Bacteroidia	Bacteroidales	Bacteroidaceae	Paraprevotella	Paraprevotella clara	-0.96	8.91	-0.78	5.14	3.95	11.01	-0.9	14.42
Bacteria	Bacillota_A	Clostridia	Lachnospirales	Lachnospiraceae	Blautia_A	Blautia_A sp003471165	4.32	10.18	5.34	12.75	4.63	10.89	3.01	84.14
Bacteria	Bacillota_A	Clostridia	Oscillospirales	Ruminococcaceae	Faecalibacterium	Faecalibacterium hattorii	2.07	24.17	3.85	17.73	2.27	11.31	2.98	9.61
Archaea	Methanobacteriota	Methanobacteria	Methanobacteriales	Methanobacteriaceae	Methanobrevibacter_A	Methanobrevibacter_A smithii	3.87	19.6	-0.6	116.34	5.57	7.09	2.62	65.85
Bacteria	Bacillota_A	Clostridia	Oscillospirales	Oscillospiraceae	Vescimonas	Vescimonas coprocola	5.16	9.39	3.58	20.07	4.97	4.53	3.9	14.28
Bacteria	Bacillota_A	Clostridia	Oscillospirales	Ruminococcaceae	Gemmiger	Gemmiger qucibialis	2.6	18.1	4.97	15.59	3.32	10.21	3.01	14.08
Bacteria	Bacillota_C	Negativicutes	Veillonellales	Megasphaeraceae	Megasphaera	Megasphaera elsdenii	-0.88	35.12	-0.78	5.14	-1.27	22.9	5.27	11.3
Archaea	Thermoplasmatota	Thermoplasmata	Methanomassiliicoccales	Methanomethylophilaceae	UBA71	UBA71 sp006954465	3.64	19.97	-0.78	5.14	4.77	5.69	2.79	76.05
Bacteria	Bacillota_A	Clostridia	Oscillospirales	Acutalibacteraceae	CAG-217	CAG-217 sp000436335	2.91	18.92	2.69	51.1	-1.35	1.4	-0.9	14.42
Bacteria	Actinomycetota	Coriobacteriia	Coriobacteriales	Coriobacteriaceae	Collinsella	Collinsella sp003466125	3.08	34.11	5.81	11.73	4.42	5.93	3.55	33.1
Bacteria	Bacteroidota	Bacteroidia	Bacteroidales	Bacteroidaceae	Phocaeicola	Phocaeicola coprocola	-0.85	57.37	5.97	13.35	-1.27	23.14	-0.63	107.76
Bacteria	Bacteroidota	Bacteroidia	Bacteroidales	Bacteroidaceae	Bacteroides	Bacteroides uniformis	-0.78	90.8	4.69	17.25	3.17	19.94	-0.9	14.42
Bacteria	Bacteroidota	Bacteroidia	Bacteroidales	Bacteroidaceae	Prevotella	Prevotella hominis	5.52	10.62	-0.78	5.14	-1.17	54.27	6.73	2.58
Bacteria	Bacteroidota	Bacteroidia	Bacteroidales	Bacteroidaceae	Prevotella	Prevotella sp000436035	5.63	9.07	-0.78	5.14	3.1	19	3.63	31.33
Bacteria	Cyanobacteriota	Vampirovibrionia	Gastranaerophilales	Gastranaerophilaceae	Zag111	Zag111 sp003258735	-0.88	35.42	-0.7	42.53	-1.35	1.4	-0.63	81.6
Bacteria	Verrucomicrobiota	Verrucomicrobiae	Verrucomicrobiales	Akkermansiaceae	Akkermansia	Akkermansia muciniphila_A	-0.8	79.78	-0.78	5.14	-1.21	43.66	-0.9	14.42
Bacteria	Bacillota_C	Negativicutes	Acidaminococcales	Acidaminococcaceae	Phascolarctobacterium_A	Phascolarctobacterium_A succinatutens	6.59	4.03	-0.48	131.26	-1.35	1.4	5.91	11.1
Bacteria	Bacteroidota	Bacteroidia	Bacteroidales	Bacteroidaceae	Bacteroides	Bacteroides faecis	-0.88	34.98	3.51	27.08	2.84	25.27	-0.9	14.42
Bacteria	Bacillota_A	Clostridia	Clostridiales	Clostridiaceae	Clostridium	Clostridium lentum	4.64	26.53	1.92	80.03	5.01	11.96	5.93	12.43
Bacteria	Bacillota_A	Clostridia	Lachnospirales	Lachnospiraceae	Coprococcus	Coprococcus aceti	-0.96	8.91	5.19	9.55	-0.73	126.43	-0.9	14.42
Bacteria	Bacteroidota	Bacteroidia	Bacteroidales	Tannerellaceae	Parabacteroides	Parabacteroides merdae	-0.96	8.91	4.6	17.38	3.2	16.58	-0.9	14.42
Bacteria	Bacillota_A	Clostridia	Peptostreptococcales	Peptostreptococcaceae	Romboutsia_E	Romboutsia_E sp900066495	5.08	8.09	4.3	14.12	4.3	9.54	4.56	26.72
Bacteria	Bacillota_A	Clostridia	Lachnospirales	Lachnospiraceae	Dorea_A	Dorea_A longicatena	3.83	15.15	4.26	13.69	3.43	8.77	2.69	37.31
Bacteria	Bacillota_A	Clostridia	Lachnospirales	Lachnospiraceae	Fusicatenibacter	Fusicatenibacter saccharivorans	2.66	23.97	5.22	8.67	2.45	14.65	2.26	57.73
Bacteria	Bacillota_A	Clostridia	TANB77	CAG-508	CAG-269	CAG-269 sp003525075	-0.96	8.91	4.45	19.89	1.87	51.21	-0.9	14.42
Bacteria	Bacillota_C	Negativicutes	Acidaminococcales	Acidaminococcaceae	Acidaminococcus	Acidaminococcus intestini	-0.96	8.91	5.28	10.9	-1.35	1.4	-0.9	14.42
Bacteria	Bacillota_A	Clostridia	Oscillospirales	Oscillospiraceae	Hominicoprocola	Hominicoprocola fusiformis	4.02	7.91	3.57	27.16	3.71	11.62	3.98	10.85
Bacteria	Bacteroidota	Bacteroidia	Bacteroidales	Bacteroidaceae	Prevotella	Prevotella sp000434975	5.3	3.2	-0.78	5.14	-1.35	1.4	4.53	9.39
Bacteria	Bacillota_A	Clostridia	Lachnospirales	Lachnospiraceae	Blautia_A	Blautia_A fusiformis	3.67	19.56	4.58	17.41	3.03	11.92	2.39	89.31
Bacteria	Bacteroidota	Bacteroidia	Bacteroidales	Bacteroidaceae	Bacteroides	Bacteroides sp902362375	-0.57	110.46	5.11	7.22	2.32	27.57	-0.9	14.42
Bacteria	Bacillota_A	Clostridia	Oscillospirales	Acutalibacteraceae	Ruminococcus_E	Ruminococcus_E sp934476515	2.74	42.41	4.87	8.81	-1.27	23.71	-0.9	14.42
Bacteria	Bacillota_A	Clostridia	Oscillospirales	Ruminococcaceae	Ruminiclostridium_E	Ruminiclostridium_E	0.58	320.8	3.19	27.5	-0.37	254.55	2.59	28.5
Bacteria	Pseudomonadota	Gammaproteobacteria	Burkholderiales	Burkholderiaceae	Duodenibacillus	Duodenibacillus massiliensis	-0.71	91.16	-0.78	5.14	2.67	13.19	-0.14	608.38
Bacteria	Bacillota_A	Clostridia	Lachnospirales	Lachnospiraceae	Bariatricus	Bariatricus comes	2.35	26.51	4.23	15.81	3.61	5.66	2.98	14.21
Bacteria	Bacteroidota	Bacteroidia	Bacteroidales	Tannerellaceae	Parabacteroides	Parabacteroides distasonis	-0.96	8.91	3.79	16.46	3.21	22.05	-0.9	14.42
Bacteria	Bacillota_A	Clostridia	Oscillospirales	Ruminococcaceae	Gemmiger	Gemmiger formicilis	3.26	15.38	4.74	13.29	2.65	16.02	3.19	12.21
Bacteria	Bacillota_A	Clostridia	Lachnospirales	Lachnospiraceae	Mediterraneibacter	Mediterraneibacter faecis	3.53	15.03	3.7	11.53	3.1	11.16	3.27	28.99
Bacteria	Bacillota_A	Clostridia	Lachnospirales	Lachnospiraceae	Blautia_A	Blautia_A obeum	3.03	24.04	4.69	15.22	3.63	9.68	1.97	54.44
Bacteria	Bacillota_A	Clostridia	Lachnospirales	Lachnospiraceae	Lachnospira	Lachnospira pectinoschiza_A	2.63	24.83	4.42	9.47	0.4	288.54	2.98	48.43
Bacteria	Bacillota_A	Clostridia	Lachnospirales	Lachnospiraceae	Acetatifactor	Acetatifactor intestinalis	2.73	50.58	3.74	22.04	1.68	41.59	2.31	23.13
Bacteria	Bacillota_A	Clostridia	Lachnospirales	Lachnospiraceae	Lachnospira	Lachnospira eligens_A	3.57	21.53	4.43	11.68	2.39	14.17	2.09	58.65
Bacteria	Bacillota_A	Clostridia	Lachnospirales	Lachnospiraceae	Roseburia	Roseburia inulinivorans	2.23	58.34	2.5	45.79	-0.05	2242.3	0.38	238.65
Bacteria	Bacillota_A	Clostridia	Clostridiales	Clostridiaceae	Clostridium	Clostridium saudiense	5.04	15.49	2.18	126.88	2.97	32.53	4.33	24.96
Bacteria	Bacillota_A	Clostridia	Lachnospirales	Lachnospiraceae	Anaerostipes	Anaerostipes hadrus	1.82	59.61	3.47	12.62	4.1	7.97	0.48	310.37
Bacteria	Bacillota_A	Clostridia	Oscillospirales	Acutalibacteraceae	CAG-177	CAG-177 sp003514385	2.9	47.64	-0.7	43.26	3.2	13.03	1.81	54.56
Bacteria	Bacillota_A	Clostridia	Oscillospirales	Oscillospiraceae	Dysosmobacter	Dysosmobacter segnis	3.85	11.77	3.07	16.14	3.59	18.82	3.93	9.75
Bacteria	Verrucomicrobiota	Verrucomicrobiae	Verrucomicrobiales	Akkermansiaceae	Akkermansia	Akkermansia massiliensis	-0.96	8.91	-0.7	40.5	5.37	10.82	-0.9	14.42
Bacteria	Desulfobacterota	Desulfovibrionia	Desulfovibrionales	Desulfovibrionaceae	Mailhella	Mailhella sp900553065	3.33	14.93	-0.78	5.14	-0.97	67.43	3.77	11.64
Bacteria	Pseudomonadota	Alphaproteobacteria	RF32	CAG-239	Scatacola_A	Scatacola_A faecigallinarum	-0.96	8.91	4.86	19.1	-1.23	34.91	-0.63	107.76
Bacteria	Spirochaetota	Spirochaetia	Treponematales	Treponemataceae	Treponema_D	Treponema_D succinifaciens	5.99	8.06	-0.78	5.14	-1.35	1.4	5.19	27.83
Bacteria	Bacteroidota	Bacteroidia	Bacteroidales	Marinifilaceae	Odoribacter	Odoribacter splanchnicus	-0.96	8.91	2.11	62.02	2.13	20.77	-0.9	14.42
Bacteria	Bacillota_C	Negativicutes	Selenomonadales	Selenomonadaceae	Mitsuokella	Mitsuokella multacida	1.32	44.71	-0.78	5.14	0.01	10694.3	3.13	13.57
Bacteria	Bacillota_A	Clostridia	Oscillospirales	Ruminococcaceae	Ruminococcus_C	Ruminococcus_C sp000433635	3.71	23.24	4.28	14.81	-1.35	1.4	4.56	11.15
Bacteria	Pseudomonadota	Gammaproteobacteria	Enterobacterales	Enterobacteriaceae	Escherichia	Escherichia marmotae	-0.26	356.71	-0.09	941.6	0.7	205.04	0.18	633.75
Bacteria	Bacillota_A	Clostridia	Christensenellales	Aristaeellaceae	Ventricola	Ventricola sp900542395	2.66	21.87	3.61	12.92	4.18	5.72	2.5	4.84
Bacteria	Bacillota_A	Clostridia	Lachnospirales	Lachnospiraceae	Butyrivibrio_A	Butyrivibrio_A crossotus	4.08	14.55	-0.7	43.21	5.44	6.81	5.04	16.76
Bacteria	Bacillota_A	Clostridia	TANB77	CAG-508	CAG-245	CAG-245 sp000435175	-0.88	33.65	2.9	47.02	2.44	27.1	-0.9	14.42
Archaea	Methanobacteriota	Methanobacteria	Methanobacteriales	Methanobacteriaceae	Methanosphaera	Methanosphaera stadtmanae	-0.59	105.76	-0.78	5.14	4.44	7.66	0.65	149.29
Bacteria	Bacillota_A	Clostridia	Christensenellales	CAG-138	PeH17	PeH17 sp000435055	1.5	61.77	-0.78	5.14	3.06	22.43	-0.35	295.69
Bacteria	Pseudomonadota	Gammaproteobacteria	Burkholderiales	Burkholderiaceae	Sutterella	Sutterella wadsworthensis	-0.96	8.91	4.69	18.22	-0.46	181.87	-0.9	14.42
Bacteria	Synergistota	Synergistia	Synergistales	Synergistaceae	Cloacibacillus	Cloacibacillus evryensis	-0.96	8.91	-0.78	5.14	2.21	17.31	-0.9	14.42
Bacteria	Actinomycetota	Coriobacteriia	Coriobacteriales	Eggerthellaceae	Ellagibacter	Ellagibacter isourolithinifaciens	2.41	43.18	-0.78	5.14	4.58	8.03	0.92	68.51
Bacteria	Bacillota_I	Bacilli_A	Erysipelotrichales	Erysipelotrichaceae	Holdemanella	Holdemanella sp900556915	3.27	14.01	-0.78	5.14	-1.27	23.36	3.08	25.45
Bacteria	Bacillota_I	Bacilli_A	Erysipelotrichales	Erysipelotrichaceae	Holdemanella	Holdemanella biformis	1.69	60.61	-0.78	5.14	4.75	3.49	1.26	116.45
Bacteria	Bacillota_A	Clostridia	Oscillospirales	Oscillospiraceae	CAG-170	CAG-170 sp000432135	2.15	26.36	1.97	64.91	3.78	8.68	2.25	15.27
Bacteria	Bacillota_A	Clostridia	Lachnospirales	Lachnospiraceae	Dorea	Dorea formicigenerans	2.09	28.13	3.16	20.03	1.74	30.56	1.87	92.89
Bacteria	Desulfobacterota	Desulfovibrionia	Desulfovibrionales	Desulfovibrionaceae	Desulfovibrionaceae	Desulfovibrionaceae	-0.14	595.11	2.69	15.04	1.74	24.3	-0.22	341.41
Bacteria	Bacteroidota	Bacteroidia	Bacteroidales	Rikenellaceae	Alistipes_A	Alistipes_A indistinctus	-0.96	8.91	0.45	216.47	-1.19	33.53	-0.9	14.42
Bacteria	Bacteroidota	Bacteroidia	Bacteroidales	Bacteroidaceae	Bacteroides	Bacteroides stercoris	-0.85	57.37	4.99	12.16	1.93	23.81	-0.9	14.42
Bacteria	Bacillota_A	Clostridia	Lachnospirales	Lachnospiraceae	Eubacterium_G	Eubacterium_G ventriosum	-0.96	8.91	-0.02	4416.85	0.54	138.88	-0.9	14.42
Bacteria	Bacillota_A	Clostridia	Oscillospirales	Oscillospiraceae	CAG-103	CAG-103 sp000432375	3.45	13.54	2.82	28.38	3.17	19.07	3.23	9.45
Bacteria	Bacillota_A	Clostridia	Christensenellales	CAG-138	SFEL01	SFEL01 sp004557245	1.44	75.03	-0.78	5.14	4.1	6.91	1	88.14
Bacteria	Bacteroidota	Bacteroidia	Bacteroidales	Bacteroidaceae	Bacteroides	Bacteroides cellulosilyticus	-0.96	8.91	3.62	23.12	3.54	10.48	-0.9	14.42
Bacteria	Bacillota_A	Clostridia	Lachnospirales	Lachnospiraceae	Anaerobutyricum	Anaerobutyricum hallii	3.66	23.62	3.99	19.5	4.09	6.41	2.34	59.54
Bacteria	Bacillota_A	Clostridia	TANB77	CAG-508	CAG-273	CAG-273 sp000435755	-0.77	65.25	1.06	137.87	2.88	18.65	1.5	15.78
Bacteria	Bacteroidota	Bacteroidia	Bacteroidales	Rikenellaceae	Alistipes	Alistipes putredinis	-0.96	8.91	4.45	20	0.74	143.82	-0.9	14.42
Bacteria	Bacillota_A	Clostridia	TANB77	CAG-508	CAG-269	CAG-269 sp947367845	1.64	57.8	1.76	63.93	4.11	9.84	2.4	16.7
Bacteria	Bacillota_A	Clostridia	Lachnospirales	Lachnospiraceae	Otoolea	Otoolea fessa	1.71	38.14	3.55	26.63	1.82	29.68	2.22	41.34
Bacteria	Bacillota_C	Negativicutes	Veillonellales	Dialisteraceae	Dialister	Dialister invisus	-0.88	30.03	4.47	17.89	-1.35	1.4	-0.9	14.42
Bacteria	Pseudomonadota	Gammaproteobacteria	Burkholderiales	Burkholderiaceae	Duodenibacillus	Duodenibacillus sp900544335	3.4	16.51	-0.78	5.14	-1.35	1.4	2.95	34.27
Bacteria	Bacteroidota	Bacteroidia	Bacteroidales	Bacteroidaceae	Prevotella	Prevotella sp900544495	5.36	6.3	-0.78	5.14	-1.35	1.4	5.37	6.19
Bacteria	Bacteroidota	Bacteroidia	Bacteroidales	Marinifilaceae	Butyricimonas	Butyricimonas virosa	0.04	2636.44	1.93	60.04	1.75	57.08	-0.63	88.63
Bacteria	Bacillota_A	Clostridia	Lachnospirales	Lachnospiraceae	Oliverpabstia	Oliverpabstia intestinalis	1.69	35.3	3.35	22.67	3.04	11.95	1.73	97.76
Bacteria	Bacillota_A	Clostridia	Lachnospirales	Lachnospiraceae	Eubacterium_F	Eubacterium_F sp003491505	2.31	27.05	3.23	26.52	1.73	44.06	0.6	180.52
Bacteria	Bacillota_A	Clostridia	TANB77	CAG-508	CAG-273	CAG-273 sp003534295	-0.96	8.91	-0.78	5.14	3.46	10.36	-0.9	14.42
Bacteria	Bacillota_A	Clostridia	Lachnospirales	Lachnospiraceae	Wujia	Wujia chipingensis	1.94	47.82	-0.78	5.14	1.61	40.76	0.51	359.96
Bacteria	Bacillota_A	Clostridia	TANB77	CAG-508	CAG-508	CAG-508	-0.96	8.91	2.59	41.29	4.69	8.23	-0.5	186.48
Bacteria	Bacillota_A	Clostridia	TANB77	CAG-508	CAG-492	CAG-492 sp000434335	-0.96	8.91	2.95	45.01	0.58	245.98	-0.9	14.42
Bacteria	Bacillota_C	Negativicutes	Selenomonadales	Selenomonadaceae	Mitsuokella	Mitsuokella jalaludinii	2.85	17.7	-0.78	5.14	1.65	76.11	3.62	12.98
Bacteria	Bacillota_A	Clostridia	Oscillospirales	Oscillospiraceae	Lawsonibacter	Lawsonibacter asaccharolyticus	-0.77	63.64	1.5	36.93	0.48	283.16	-0.9	14.42
Bacteria	Bacillota_A	Clostridia	Lachnospirales	Lachnospiraceae	Alitiscatomonas	Alitiscatomonas sp900066535	2.58	20.09	3.69	27.57	1.88	30.8	1.91	53.77
Bacteria	Bacillota_A	Clostridia	Oscillospirales	Oscillospiraceae	Faecousia	Faecousia sp000434635	4.35	10.04	-0.59	124.89	4.56	7.79	4.06	7.87
Bacteria	Bacillota_A	Clostridia	Oscillospirales	Oscillospiraceae	F23-B02	F23-B02 sp001916715	0.76	128.06	-0.78	5.14	3.39	13.38	0.05	2467.11
Bacteria	Bacillota_A	Clostridia	Christensenellales	Aristaeellaceae	UBA11524	UBA11524 sp000437595	2.68	23.48	-0.39	143.46	3.23	11.64	0.14	823.83
Bacteria	Bacillota_A	Clostridia	Lachnospirales	Lachnospiraceae	Anthropogastromicrobium	Anthropogastromicrobium aceti	2.77	18.24	3.36	12.79	2.78	20.43	2.62	49.12
Bacteria	Bacteroidota	Bacteroidia	Bacteroidales	Muribaculaceae	Limisoma	Limisoma sp000437795	2.61	17.9	-0.78	5.14	-1.27	22.72	2.59	28.15
Bacteria	Pseudomonadota	Alphaproteobacteria	RF32	CAG-239	MGBC133411	MGBC133411 sp944391715	-0.96	8.91	-0.66	66.02	0.72	149.8	-0.9	14.42
Bacteria	Bacillota_A	Clostridia	Oscillospirales	Ruminococcaceae	Negativibacillus	Negativibacillus massiliensis	1.67	47.96	2.8	16.78	-1.35	1.4	0.89	120.92
Bacteria	Bacillota_A	Clostridia	Lachnospirales	Lachnospiraceae	Blautia_A	Blautia_A faecis	2.1	37.25	3.06	26.18	2.85	14.35	1.7	96.84
Bacteria	Bacillota_A	Clostridia	Oscillospirales	Acutalibacteraceae	CAG-488	CAG-488 sp000434915	3.11	34.63	-0.78	5.14	2.71	12.01	-0.9	14.42
Bacteria	Bacillota_A	Clostridia	Oscillospirales	Oscillospiraceae	CAG-170	CAG-170 sp900549635	2.85	19.18	1.32	68.39	2.55	11.19	3.11	14.43
Bacteria	Bacillota_C	Negativicutes	Selenomonadales	Selenomonadaceae	Anaerovibrio	Anaerovibrio sp900548165	4.92	14.42	-0.78	5.14	-1.35	1.4	4.77	10.55
Bacteria	Actinomycetota	Coriobacteriia	Coriobacteriales	Eggerthellaceae	Anaerotardibacter	Anaerotardibacter	0.44	258.98	2.21	35.35	4.01	6.63	1.37	53.87
Bacteria	Bacillota_C	Negativicutes	Veillonellales	Megasphaeraceae	Caecibacter	Caecibacter massiliensis	-0.13	868.98	-0.78	5.14	-1.35	1.4	2.55	62.86
Bacteria	Bacillota_A	Clostridia	TANB77	CAG-508	CAG-452	CAG-452 sp000434035	0.76	272.86	-0.7	43.21	4.69	4.89	2.09	11.13
Bacteria	Bacteroidota	Bacteroidia	Bacteroidales	Bacteroidaceae	UBA6398	UBA6398 sp003150315	1.08	62.24	-0.78	5.14	-1.35	1.4	2.02	7.65
Bacteria	Actinomycetota	Coriobacteriia	Coriobacteriales	Eggerthellaceae	Senegalimassilia	Senegalimassilia anaerobia	1.99	36.29	2.39	31.9	2.8	14.19	1.44	43.95
Bacteria	Bacteroidota	Bacteroidia	Bacteroidales	Bacteroidaceae	Prevotella	Prevotella faecis	4.47	11.67	-0.78	5.14	-1.35	1.4	5.72	5.17
Bacteria	Bacteroidota	Bacteroidia	Bacteroidales	Barnesiellaceae	Barnesiella	Barnesiella intestinihominis	-0.96	8.91	3.6	28.6	3.56	8.33	-0.9	14.42
Bacteria	Bacillota_A	Clostridia	Lachnospirales	Lachnospiraceae	Coprococcus	Coprococcus ammoniilyticus	0.14	875.88	1.73	34.48	-0.89	75.29	-0.9	14.42
Bacteria	Bacillota_A	Clostridia	Peptostreptococcales	Peptostreptococcaceae	Intestinibacter	Intestinibacter bartlettii	4.58	13.64	0.5	271.09	-0.5	282.64	3.02	25.8
Bacteria	Bacteroidota	Bacteroidia	Bacteroidales	Bacteroidaceae	Phocaeicola	Phocaeicola sp000434735	2.31	24.19	-0.78	5.14	-1.35	1.4	2.5	23.04
Bacteria	Bacillota_A	Clostridia	Oscillospirales	Butyricicoccaceae	Agathobaculum	Agathobaculum butyriciproducens	2.05	30.97	3.33	21.68	1.31	41.69	1.89	26.52
Bacteria	Bacillota_A	Clostridia	Oscillospirales	Ruminococcaceae	Ruminiclostridium_E	Ruminiclostridium_E siraeum	-0.88	39.58	2.52	31.09	2.2	33.7	2.55	27.07
Bacteria	Bacillota_A	Clostridia	Oscillospirales	Oscillospiraceae	Hominicoprocola	Hominicoprocola sp900317525	3.19	15.61	-0.78	5.14	3.28	6.14	2.84	6.83
Bacteria	Verrucomicrobiota	Lentisphaeria	Victivallales	UBA1829	UBA11452	UBA11452	-0.96	8.91	-0.78	5.14	2.29	20.94	-0.63	79.54
Bacteria	Bacillota_A	Clostridia	Oscillospirales	Acutalibacteraceae	CAG-177	CAG-177 sp000431775	-0.96	8.91	-0.78	5.14	4.49	7	3.52	31.62
Bacteria	Cyanobacteriota	Vampirovibrionia	Gastranaerophilales	Gastranaerophilaceae	CAG-196	CAG-196 sp002102975	-0.96	8.91	3.97	19.54	-0.24	574.39	-0.63	81.6
Bacteria	Bacillota_A	Clostridia	Lachnospirales	Lachnospiraceae	Hominiventricola	Hominiventricola sp003480725	2.39	21.08	2.86	15.82	0.53	223.8	2.49	40.94
Bacteria	Bacillota_A	Clostridia	Lachnospirales	Lachnospiraceae	Eubacterium_I	Eubacterium_I ramulus	0.33	308.79	3.06	14.11	2.14	24.18	1.16	45.72
Bacteria	Bacillota_A	Clostridia	Oscillospirales	Oscillospiraceae	Oscillospiraceae	Oscillospiraceae	2.97	17.36	1.52	58.75	3.91	6.24	2.47	16.91
Bacteria	Pseudomonadota	Gammaproteobacteria	Enterobacterales	Enterobacteriaceae	Enterobacter	Enterobacter	1.89	101.99	-0.47	145.1	2.95	34.06	-0.9	14.42
Bacteria	Bacillota_A	Clostridia	Lachnospirales	Lachnospiraceae	Roseburia_D	Roseburia_D yibonii	-0.96	8.91	-0.78	5.14	1	74.07	-0.9	14.42
Bacteria	Bacillota_A	Clostridia	Lachnospirales	Lachnospiraceae	Gallintestinimicrobium	Gallintestinimicrobium propionicum	0.31	338.47	2.47	47.77	-0.06	1316.41	-0.22	333.18
Bacteria	Verrucomicrobiota	Verrucomicrobiae	Opitutales	CAG-312	Merdousia	Merdousia sp021641325	0.78	143.48	-0.78	5.14	2.69	20.8	-0.9	14.42
Bacteria	Bacillota_A	Clostridia	Oscillospirales	Oscillospiraceae	Dysosmobacter	Dysosmobacter welbionis	-0.49	107.6	2.84	17.6	-0.84	84.05	-0.9	14.42
Bacteria	Bacillota	Bacilli	Lactobacillales	Streptococcaceae	Streptococcus	Streptococcus thermophilus	1.11	108.52	1.85	59.58	1.77	38.51	2.77	14.41
Bacteria	Bacillota_A	Clostridia	Lachnospirales	Lachnospiraceae	Lachnospiraceae	Lachnospiraceae	5.35	7.44	3.14	30.05	4.32	8.08	4.62	8.49
Bacteria	Bacillota_A	Clostridia	Peptostreptococcales	Anaerovoracaceae	Mogibacterium_A	Mogibacterium_A kristiansenii	1.65	48.28	-0.78	5.14	-1.35	1.4	1.66	95.9
Bacteria	Bacillota_A	Clostridia	Lachnospirales	Lachnospiraceae	Enterocloster	Enterocloster bolteae	-0.96	8.91	-0.78	5.14	-1.27	23.22	-0.9	14.42
Bacteria	Bacillota_A	Clostridia	Peptostreptococcales	Peptostreptococcaceae	Terrisporobacter	Terrisporobacter othiniensis	3.53	18.52	1.46	117.64	0.34	299.74	3.4	17.32
Bacteria	Bacillota_A	Clostridia	Lachnospirales	Lachnospiraceae	Coprococcus_A	Coprococcus_A catus_A	1.77	52.85	2.48	16.67	3.34	9.19	0.94	153.34
Bacteria	Bacillota_C	Negativicutes	Veillonellales	Veillonellaceae	Veillonella	Veillonella	1.21	73.73	2.64	36.12	0.37	349.25	3.28	11.32
Bacteria	Bacillota_I	Bacilli_A	Erysipelotrichales	Coprobacillaceae	Faecalibacillus	Faecalibacillus faecis	-0.96	8.91	1.06	78.88	3.06	10.49	-0.9	14.42
Bacteria	Bacteroidota	Bacteroidia	Bacteroidales	Coprobacteraceae	Coprobacter	Coprobacter secundus	-0.88	39.58	0.68	161.3	1.41	43.23	-0.9	14.42
Bacteria	Pseudomonadota	Gammaproteobacteria	Burkholderiales	Burkholderiaceae	Sutterella	Sutterella wadsworthensis_A	-0.88	39.73	-0.78	5.14	-0.96	68.02	-0.9	14.42
Bacteria	Bacteroidota	Bacteroidia	Bacteroidales	Bacteroidaceae	Phocaeicola	Phocaeicola massiliensis	-0.96	8.91	3.41	41.34	-1.35	1.4	-0.9	14.42
Bacteria	Cyanobacteriota	Vampirovibrionia	Gastranaerophilales	Gastranaerophilaceae	RUG841	RUG841 sp900772035	-0.96	8.91	-0.78	5.14	4.68	10.76	-0.9	14.42
Bacteria	Bacteroidota	Bacteroidia	Bacteroidales	Marinifilaceae	Butyricimonas	Butyricimonas paravirosa	-0.8	50.12	1.52	46.29	0.56	125.49	-0.9	14.42
Bacteria	Bacillota_A	Clostridia	Oscillospirales	Acutalibacteraceae	Hominenteromicrobium	Hominenteromicrobium mulieris	1.19	86.88	0.02	4569.97	2.84	16.51	1.08	120.07
Bacteria	Bacillota_A	Clostridia	Oscillospirales	Oscillospiraceae	Flavonifractor	Flavonifractor plautii	-0.96	8.91	-0.33	228.08	-1.27	23.14	-0.9	14.42
Bacteria	Bacillota_A	Clostridia	UBA1381	UBA1381	Hominilimicola	Hominilimicola fabiformis	-0.85	57.37	2.69	28.22	0.41	134.97	-0.9	14.42
Bacteria	Bacillota_A	Clostridia	Lachnospirales	Lachnospiraceae	Blautia_A	Blautia_A intestinalis	2.38	29.38	1.48	66.24	1.81	29.58	1.59	97.1
Bacteria	Bacteroidota	Bacteroidia	Bacteroidales	Bacteroidaceae	Bacteroides	Bacteroides nordii	-0.96	8.91	0.08	1431.77	-1.35	1.4	-0.9	14.42
Bacteria	Bacteroidota	Bacteroidia	Bacteroidales	Bacteroidaceae	Prevotella	Prevotella stercorea	4.59	7.12	-0.78	5.14	-1.35	1.4	4.72	2.29
Bacteria	Bacillota_A	Clostridia	Oscillospirales	Acutalibacteraceae	Fimenecus	Fimenecus	2.6	25.89	0.62	226.26	1.02	73.58	1.68	83.69
Bacteria	Bacteroidota	Bacteroidia	Bacteroidales	Bacteroidaceae	UBA4372	UBA4372 sp900320715	4.72	6.12	-0.78	5.14	-1.35	1.4	3.57	25.12
Bacteria	Pseudomonadota	Alphaproteobacteria	RF32	CAG-239	Scatocola	Scatocola faecipullorum	-0.96	8.91	3.56	28.46	-1.35	1.4	-0.9	14.42
Bacteria	Bacillota_A	Clostridia	Oscillospirales	Ruminococcaceae	Gemmiger	Gemmiger	0.56	186.1	1.42	75.81	0.04	2818.58	0.9	55.64
Bacteria	Bacillota_A	Clostridia	Lachnospirales	Lachnospiraceae	Hominisplanchenecus	Hominisplanchenecus faecis	-0.13	750.43	2.65	30.87	0.33	335.11	-0.63	81.6
Bacteria	Pseudomonadota	Gammaproteobacteria	Enterobacterales	Pasteurellaceae	Haemophilus_D	Haemophilus_D parainfluenzae	1.76	79.17	2.02	51.48	1.94	37.17	0.86	225.16
Bacteria	Desulfobacterota	Desulfovibrionia	Desulfovibrionales	Desulfovibrionaceae	Desulfovibrio	Desulfovibrio	-0.96	8.91	-0.78	5.14	4.25	6.05	-0.9	14.42
Bacteria	Bacillota_A	Clostridia	Oscillospirales	Oscillospiraceae	Intestinimonas	Intestinimonas massiliensis	-0.96	8.91	-0.78	5.14	0.41	208.61	-0.9	14.42
Bacteria	Bacillota	Bacilli	Lactobacillales	Streptococcaceae	Streptococcus	Streptococcus parasanguinis	0.38	260.82	1.18	86.61	0.09	1102.99	0.84	146.72
Bacteria	Bacillota_A	Clostridia	Oscillospirales	Ruminococcaceae	Ruminococcaceae	Ruminococcaceae	3.06	17.39	1.11	70.42	4.7	8.51	3.02	15.59
Bacteria	Bacteria	Bacteria	Bacteria	Bacteria	Bacteria	Bacteria	1.35	71.03	3.25	14.33	3.01	7.96	1.58	26.39
Bacteria	Actinomycetota	Coriobacteriia	Coriobacteriales	Eggerthellaceae	Slackia	Slackia isoflavoniconvertens	0.83	123.96	2.27	28.07	2.67	15.86	-0.01	7801.06
Bacteria	Bacteroidota	Bacteroidia	Bacteroidales	Muribaculaceae	Sodaliphilus	Sodaliphilus sp004557565	4	13.48	-0.78	5.14	-1.35	1.4	4.36	26.42
Bacteria	Bacillota_A	Clostridia	TANB77	CAG-508	CAG-492	CAG-492 sp000434015	-0.96	8.91	-0.78	5.14	4.14	10.59	-0.9	14.42
Bacteria	Bacillota_A	Clostridia	Lachnospirales	Lachnospiraceae	Limivivens	Limivivens sp900066135	1.49	37.07	1.99	37.07	2.34	17.09	0.97	117.4
Bacteria	Bacillota	Bacilli	Lactobacillales	Lactobacillaceae	Ligilactobacillus	Ligilactobacillus ruminis	-0.96	8.91	-0.78	5.14	1.11	82.33	-0.9	14.42
Bacteria	Bacillota_A	Clostridia	Oscillospirales	Ruminococcaceae	Ruminococcus_F	Ruminococcus_F champanellensis	-0.96	8.91	-0.78	5.14	3.87	7.95	-0.9	14.42
Bacteria	Bacillota_A	Clostridia	Oscillospirales	Ruminococcaceae	SZUA-444	SZUA-444 sp023440965	4.42	15.03	-0.78	5.14	-1.35	1.4	-0.9	14.42
Bacteria	Bacillota_A	Clostridia	Oscillospirales	Oscillospiraceae	Dysosmobacter	Dysosmobacter sp000436875	2.05	33	-0.18	539.79	2.32	12.02	1.44	45.05
Bacteria	Bacteroidota	Bacteroidia	Bacteroidales	Tannerellaceae	Parabacteroides	Parabacteroides massiliensis	-0.72	62.49	-0.78	5.14	-1.35	1.4	-0.9	14.42
Bacteria	Bacillota_A	Clostridia	Oscillospirales	Oscillospiraceae	Lawsonibacter	Lawsonibacter faecis	1.55	43.84	0.83	151.44	0.78	135.99	2.04	15.48
Bacteria	Bacteroidota	Bacteroidia	Bacteroidales	Bacteroidaceae	Bacteroides	Bacteroides caccae	-0.96	8.91	0.05	1827.27	3.28	26.02	-0.9	14.42
Bacteria	Bacillota_A	Clostridia	Oscillospirales	Oscillospiraceae	Oscillibacter	Oscillibacter ruminantium	-0.06	1531.86	2.69	19.31	1.31	37.09	-0.35	200.77
Bacteria	Bacteroidota	Bacteroidia	Bacteroidales	UBA932	Cryptobacteroides	Cryptobacteroides sp900545245	3.9	28.93	-0.78	5.14	-1.35	1.4	2.24	98.87
Bacteria	Bacteroidota	Bacteroidia	Bacteroidales	Bacteroidaceae	Bacteroidaceae	Bacteroidaceae	2.54	24.93	-0.21	398.29	4.15	8.28	1.51	43.89
Bacteria	Bacillota_A	Clostridia	Oscillospirales	Oscillospiraceae	Lawsonibacter	Lawsonibacter sp000177015	-0.17	429.71	0.71	189.01	-0.78	119.57	-0.63	81.6
Bacteria	Bacillota_A	Clostridia	Oscillospirales	Ruminococcaceae	Hominimerdicola	Hominimerdicola aceti	0.32	299.67	1.58	80.61	-1.19	33.52	3.24	32.87
Bacteria	Bacillota_A	Clostridia	Lachnospirales	Anaerotignaceae	Anaerotignum	Anaerotignum faecicola	0.01	6648.72	1.85	32.02	0.56	139.26	-0.9	14.42
Bacteria	Bacteroidota	Bacteroidia	Bacteroidales	UBA932	Cryptobacteroides	Cryptobacteroides sp900769905	3.87	32.91	-0.78	5.14	-1.35	1.4	2.11	54.22
Bacteria	Bacillota_A	Clostridia	Oscillospirales	Ruminococcaceae	Pygmaiobacter	Pygmaiobacter	-0.96	8.91	-0.78	5.14	0.88	87.46	3.02	7.31
Bacteria	Bacteroidota	Bacteroidia	Bacteroidales	Bacteroidaceae	Prevotella	Prevotella pectinovora	4.79	4.88	-0.7	43.26	-1.35	1.4	5.09	7.72
Bacteria	Bacillota_I	Bacilli_A	ML615J-28	CAG-313	CAG-313	CAG-313 sp003539625	0.69	177.63	-0.78	5.14	1.85	46.35	-0.63	79.54
Bacteria	Pseudomonadota	Gammaproteobacteria	Burkholderiales	Burkholderiaceae	Parasutterella	Parasutterella excrementihominis	-0.96	8.91	3.27	14.94	0.53	171.05	-0.9	14.42
Bacteria	Bacillota_A	Clostridia	Lachnospirales	Lachnospiraceae	Brotaphodocola	Brotaphodocola sp003478505	1.36	62.77	2.1	45.33	1.2	26.25	0.46	359.72
Bacteria	Pseudomonadota	Gammaproteobacteria	Burkholderiales	Burkholderiaceae	Oxalobacter	Oxalobacter aliiformigenes	0.55	168.91	1.12	94.29	2.19	25.04	1.62	54.75
Bacteria	Bacteroidota	Bacteroidia	Bacteroidales	Rikenellaceae	Alistipes	Alistipes communis	-0.96	8.91	1.82	71.79	-1.23	34.66	-0.9	14.42
Bacteria	Bacillota_A	Clostridia	Oscillospirales	Oscillospiraceae	Lawsonibacter_A	Lawsonibacter_A hominis	-0.25	376.07	-0.78	5.14	0.33	303.91	-0.35	210.01
Bacteria	Bacillota_A	Clostridia	Lachnospirales	Lachnospiraceae	Blautia_A	Blautia_A	1.98	22.46	2.4	43.25	2.26	17.58	1.21	106.86
Bacteria	Bacillota_I	Bacilli_A	RF39	UBA660	Onthocola_B	Onthocola_B sp000437355	1.1	142.04	0.72	194.3	2.75	16.94	-0.9	14.42
Bacteria	Bacillota_I	Bacilli_A	RF39	UBA660	CAG-302	CAG-302 sp900543825	-0.16	556.95	-0.78	5.14	1.43	63.63	-0.9	14.42
Bacteria	Bacteroidota	Bacteroidia	Bacteroidales	UBA932	Cryptobacteroides	Cryptobacteroides sp000435075	4.42	9.01	-0.78	5.14	-1.35	1.4	3.18	23.11
Bacteria	Bacillota_A	Clostridia	Oscillospirales	Oscillospiraceae	Intestinimonas	Intestinimonas butyriciproducens	-0.96	8.91	-0.56	102.77	-1.35	1.4	-0.9	14.42
Bacteria	Actinomycetota	Coriobacteriia	Coriobacteriales	UMGS124	UMGS124	UMGS124 sp900555105	2.42	27.33	-0.78	5.14	2.87	14.88	1.79	65.06
Bacteria	Verrucomicrobiota	Kiritimatiellia	RFP12	UBA1067	RUG572	RUG572 sp900547945	3.78	20.56	-0.78	5.14	-1.35	1.4	3.56	22.81
Bacteria	Bacillota_A	Clostridia	Lachnospirales	Lachnospiraceae	Lachnospira	Lachnospira sp900551945	0.25	452.92	-0.78	5.14	-1.27	23.2	0.45	180.76
Bacteria	Bacillota_A	Clostridia	Christensenellales	Aristaeellaceae	Aristaeella	Aristaeella	2.16	17.42	0.44	218.81	3.2	9.24	2.28	29.51
Bacteria	Bacillota_A	Clostridia	Lachnospirales	Lachnospiraceae	Butyribacter	Butyribacter sp003529475	0.13	818.57	2.06	53.44	-0.92	65.62	-0.9	14.42
Bacteria	Bacillota_C	Negativicutes	Veillonellales	Dialisteraceae	Allisonella	Allisonella histaminiformans	0.51	221.59	1.89	43.03	-1.35	1.4	1	60.43
Bacteria	Verrucomicrobiota	Verrucomicrobiae	Opitutales	CAG-312	Merdousia	Merdousia sp000438015	-0.96	8.91	-0.78	5.14	1.5	47.69	-0.9	14.42
Bacteria	Bacteroidota	Bacteroidia	Bacteroidales	Muribaculaceae	UBA7173	UBA7173 sp001689685	-0.96	8.91	2.91	36.16	-1.35	1.4	-0.9	14.42
Bacteria	Bacillota_I	Bacilli_A	RF39	UBA660	CAG-1000	CAG-1000 sp000434555	-0.96	8.91	-0.78	5.14	2.39	25.43	-0.9	14.42
Bacteria	Bacillota_A	Clostridia	TANB77	CAG-465	CAG-465	CAG-465 sp905204915	-0.96	8.91	2.88	71.59	2.09	50.27	-0.9	14.42
Bacteria	Bacillota_A	Clostridia	Lachnospirales	Lachnospiraceae	Enterocloster	Enterocloster	-0.8	48.95	-0.7	41.27	3.46	13.8	-0.9	14.42
Bacteria	Bacteroidota	Bacteroidia	Bacteroidales	Bacteroidaceae	Prevotella	Prevotella sp002251385	3.41	13.14	-0.78	5.14	-1.35	1.4	3.38	15.66
Bacteria	Bacillota_A	Clostridia	Oscillospirales	Oscillospiraceae	Limivicinus	Limivicinus sp002320035	2.71	14.46	-0.62	64.7	4.09	8.84	2.96	10.08
Bacteria	Bacillota_A	Clostridia	Lachnospirales	Lachnospiraceae	Mediterraneibacter	Mediterraneibacter lactaris	-0.85	52.67	-0.7	43.03	2.9	8.54	-0.9	14.42
Bacteria	Bacillota_A	Clostridia	Lachnospirales	Lachnospiraceae	Hominifimenecus	Hominifimenecus microfluidus	-0.43	190.04	0.94	120.53	1.94	33.87	-0.5	161.53
Bacteria	Bacillota_A	Clostridia	Christensenellales	CAG-138	Phil1	Phil1 sp001940855	0.55	185.41	-0.78	5.14	3.43	10.43	1.07	30.93
Bacteria	Bacillota_A	Clostridia	Monoglobales	Monoglobaceae	Monoglobus	Monoglobus pectinilyticus	-0.88	39.73	1.76	71.36	-1.11	42.12	-0.9	14.42
Bacteria	Bacteroidota	Bacteroidia	Bacteroidales	Bacteroidaceae	Bacteroides	Bacteroides eggerthii	-0.96	8.91	-0.78	5.14	3.51	12.53	-0.9	14.42
Bacteria	Bacillota_A	Clostridia	Oscillospirales	Ruminococcaceae	Ruminococcus_C	Ruminococcus_C callidus	2.81	14.31	-0.1	759.74	1.03	117.81	0.69	186.47
Bacteria	Bacillota_A	Clostridia	Lachnospirales	Lachnospiraceae	Mediterraneibacter	Mediterraneibacter torques	-0.96	8.91	-0.78	5.14	3.48	8.18	-0.9	14.42
Bacteria	Bacillota_A	Clostridia	Christensenellales	Christensenellales	Christensenellales	Christensenellales	-0.96	8.91	-0.78	5.14	0.19	496.17	-0.63	81.6
Bacteria	Bacillota_A	Clostridia	Oscillospirales	Ruminococcaceae	Ruthenibacterium	Ruthenibacterium lactatiformans	-0.88	35.12	0.14	672.61	-0.67	150.06	-0.9	14.42
Bacteria	Cyanobacteriota	Vampirovibrionia	Gastranaerophilales	Gastranaerophilaceae	UBA6984	UBA6984 sp003258725	2.97	30.76	-0.78	5.14	1.99	35.13	2.68	40.89
Bacteria	Bacillota_A	Clostridia	Peptostreptococcales	Anaerovoracaceae	Lentihominibacter	Lentihominibacter faecis	0.92	67.78	0.76	163.98	0.72	165.49	-0.22	374.61
Bacteria	Bacillota_I	Bacilli_A	Erysipelotrichales	Erysipelotrichaceae	Holdemania	Holdemania filiformis	-0.96	8.91	0.26	362.73	-1.11	42.62	-0.9	14.42
Bacteria	Bacillota_A	Clostridia	Oscillospirales	Acutalibacteraceae	Acutalibacteraceae	Acutalibacteraceae	1.27	46.57	1.09	92.7	2.77	9.57	1.43	103.69
Bacteria	Bacillota_A	Clostridia	Christensenellales	Borkfalkiaceae	Scatosoma	Scatosoma sp017626135	-0.96	8.91	-0.51	110.18	-1.11	42.48	-0.9	14.42
Bacteria	Bacillota_A	Clostridia	Christensenellales	CAG-917	CAG-349	CAG-349 sp003539515	1.05	96.14	-0.78	5.14	3.41	7.67	1.89	60.06
Bacteria	Bacillota_I	Bacilli_A	Erysipelotrichales	Erysipelotrichaceae	Faecalitalea	Faecalitalea cylindroides	-0.96	8.91	-0.78	5.14	1.4	43.93	-0.9	14.42
Bacteria	Bacillota_A	Clostridia	Christensenellales	UBA1242	Caccovivens	Caccovivens	-0.96	8.91	-0.78	5.14	3.51	11.84	-0.9	14.42
Bacteria	Bacillota_A	Clostridia	Lachnospirales	Lachnospiraceae	Roseburia_C	Roseburia_C amylophila	0.15	506.01	-0.07	1098.76	-0.54	175.22	3.31	11
Bacteria	Bacillota_A	Clostridia	Peptostreptococcales	Anaerovoracaceae	Anaerovoracaceae	Anaerovoracaceae	2.09	31.36	0.46	190.97	3.13	8.1	1.97	12.55
Bacteria	Cyanobacteriota	Vampirovibrionia	Gastranaerophilales	Gastranaerophilaceae	UMGS1585	UMGS1585 sp944324825	3.43	23.09	-0.78	5.14	-1.35	1.4	3.14	7.72
Bacteria	Bacillota_A	Clostridia	Lachnospirales	Lachnospiraceae	UBA4285	UBA4285 sp902775895	1.74	37.88	1.44	39.99	-1.35	1.4	0.32	297.95
Bacteria	Bacillota_A	Clostridia	Oscillospirales	Oscillospiraceae	Scatomorpha	Scatomorpha sp900545405	-0.46	147.49	-0.17	484.73	0.86	69.6	-0.9	14.42
Bacteria	Bacillota_A	Clostridia	Oscillospirales	Oscillospiraceae	Vermiculatibacterium	Vermiculatibacterium agrestimuris	-0.96	8.91	2	72.34	-1.35	1.4	-0.9	14.42
Bacteria	Bacillota_A	Clostridia	Lachnospirales	Lachnospiraceae	Enterocloster	Enterocloster sp900541315	0.57	176.38	1.68	42.76	0.68	100.39	1.6	16.62
Bacteria	Bacillota	Bacilli	MOL361	Turicibacteraceae	Turicibacter	Turicibacter sanguinis	2.02	42.68	-0.54	84.27	-0.78	107.43	2.93	25.65
Bacteria	Bacillota_I	Bacilli_A	Erysipelotrichales	Coprobacillaceae	Thomasclavelia	Thomasclavelia ramosa	-0.96	8.91	-0.43	167.54	-1.35	1.4	-0.9	14.42
Bacteria	Bacillota_A	Clostridia	Christensenellales	Borkfalkiaceae	UBA10281	UBA10281 sp900767815	-0.96	8.91	-0.78	5.14	0.41	270.65	-0.5	152.73
Bacteria	Bacillota_A	Clostridia	Peptostreptococcales	Anaerovoracaceae	Lentihominibacter	Lentihominibacter butyrica	0.39	221.64	0.43	201.34	0.81	126.37	0.26	331.79
Bacteria	Bacillota_A	Clostridia	Lachnospirales	Lachnospiraceae	Roseburia	Roseburia hominis	0.21	422.35	1.22	89.87	1.21	68.76	0.85	82.2
Bacteria	Bacillota_A	Clostridia	Christensenellales	CAG-138	UBA1685	UBA1685 sp004560435	-0.96	8.91	-0.64	79.54	2	27.35	-0.9	14.42
Bacteria	Cyanobacteriota	Vampirovibrionia	Gastranaerophilales	Gastranaerophilaceae	Zag111	Zag111 sp002102825	2.92	44.7	-0.78	5.14	-1.35	1.4	3.35	13.15
Bacteria	Actinomycetota	Actinomycetes	Actinomycetales	Actinomycetaceae	Pauljensenia	Pauljensenia sp000185285	-0.28	293.85	1.35	71.83	0.93	94.33	1.5	15.19
Bacteria	Bacillota_A	Clostridia	Lachnospirales	Lachnospiraceae	CAG-194	CAG-194 sp018917935	-0.96	8.91	-0.66	66.85	0.55	134.23	-0.9	14.42
Bacteria	Bacillota_A	Clostridia	Oscillospirales	Oscillospiraceae	Onthomonas	Onthomonas sp900545815	1.81	60.27	-0.78	5.14	2.57	22.2	1.15	120.21
Bacteria	Bacillota_A	Clostridia	Clostridia	Clostridia	Clostridia	Clostridia	2.82	14.14	0.21	460.21	3.84	10.37	1.58	41.57
Bacteria	Bacillota_A	Clostridia	Lachnospirales	Lachnospiraceae	UBA3402	UBA3402 sp003478355	1.41	43.5	-0.78	5.14	0.11	889.86	1.52	68.36
Bacteria	Bacteroidota	Bacteroidia	Bacteroidales	Bacteroidaceae	Phocaeicola	Phocaeicola plebeius	-0.88	39.58	-0.78	5.14	-1.35	1.4	-0.9	14.42
Bacteria	Bacillota_I	Bacilli_A	RF39	UBA660	Onthocola_B	Onthocola_B sp934096035	-0.96	8.91	-0.78	5.14	3.22	8.98	-0.9	14.42
Bacteria	Actinomycetota	Coriobacteriia	Coriobacteriales	Atopobiaceae	Parolsenella	Parolsenella catena	0.55	130.63	-0.78	5.14	-1.35	1.4	0.93	89.92
Bacteria	Bacillota	Bacilli	Lactobacillales	Enterococcaceae	Enterococcus_B	Enterococcus_B	-0.77	68.66	-0.78	5.14	0.41	238.25	-0.9	14.42
Bacteria	Bacillota_A	Clostridia	Oscillospirales	CAG-272	CAG-390	CAG-390 sp900753295	-0.96	8.91	-0.78	5.14	3.06	17.97	-0.9	14.42
Bacteria	Pseudomonadota	Alphaproteobacteria	RF32	CAG-239	RUG410	RUG410 sp900769705	3.48	18.3	-0.78	5.14	-1.35	1.4	3.42	20.21
Bacteria	Actinomycetota	Coriobacteriia	Coriobacteriales	Atopobiaceae	Tractidigestivibacter	Tractidigestivibacter	-0.96	8.91	-0.78	5.14	-1.35	1.4	1.06	45.66
Bacteria	Bacillota_A	Clostridia	Lachnospirales	Lachnospiraceae	Laedolimicola	Laedolimicola ammoniilytica	0.96	65.59	1.02	71.83	-0.28	320.32	0.5	180.38
Bacteria	Bacteroidota	Bacteroidia	Bacteroidales	Bacteroidaceae	Bacteroides	Bacteroides	-0.61	91.95	1.09	146.82	0.59	170.33	-0.9	14.42
Bacteria	Bacillota_A	Clostridia	Christensenellales	Christensenellaceae	QANA01	QANA01 sp910588425	-0.96	8.91	0.22	342.54	-1.05	58.73	-0.9	14.42
Bacteria	Bacillota_A	Clostridia	TANB77	CAG-508	UMGS1994	UMGS1994 sp947368535	3.11	39.39	-0.7	43.98	0.18	491.2	1	123.48
Bacteria	Bacillota_A	Clostridia	Lachnospirales	Lachnospiraceae	Blautia	Blautia celeris	2.05	53.61	-0.78	5.14	-1.35	1.4	0.68	176.07
Bacteria	Actinomycetota	Coriobacteriia	Coriobacteriales	Eggerthellaceae	Eggerthellaceae	Eggerthellaceae	3.06	15.55	-0.25	298.13	1.52	30.98	2.92	10.34
Bacteria	Bacillota_A	Clostridia	Oscillospirales	Ruminococcaceae	RGIG8773	RGIG8773 sp910584715	-0.96	8.91	-0.78	5.14	2.46	61.24	-0.9	14.42
Bacteria	Bacillota_A	Clostridia	Oscillospirales	Ruminococcaceae	Angelakisella	Angelakisella massiliensis	0.29	267.12	0.96	133.46	-0.25	444.6	0.1	1273.44
Bacteria	Bacillota_A	Clostridia	Oscillospirales	Acutalibacteraceae	Acutalibacter	Acutalibacter muris	-0.96	8.91	-0.78	5.14	0.02	4560.47	-0.9	14.42
Bacteria	Bacillota_I	Bacilli_A	RF39	UBA660	UBA660	UBA660	-0.96	8.91	-0.78	5.14	3.78	8.24	-0.9	14.42
Bacteria	Bacillota_I	Bacilli_A	Erysipelotrichales	Coprobacillaceae	Allocoprobacillus	Allocoprobacillus merdigallinarum	-0.96	8.91	-0.51	107.91	-1.35	1.4	-0.9	14.42
Bacteria	Bacillota_A	Clostridia	Oscillospirales	Acutalibacteraceae	Eubacterium_R	Eubacterium_R sp011958665	1.57	39.05	-0.78	5.14	-1.35	1.4	2.35	61.76
Bacteria	Bacillota_A	Clostridia	Lachnospirales	Lachnospiraceae	Oribacterium	Oribacterium sp004554245	1.72	41.85	-0.78	5.14	-1.35	1.4	2.58	21.25
Bacteria	Bacillota_A	Clostridia	Oscillospirales	Oscillospiraceae	Dysosmobacter	Dysosmobacter faecalis_A	1.16	74.32	1.97	47.71	-0.19	433.83	-0.1	903.94
Bacteria	Bacteroidota	Bacteroidia	Bacteroidales	Bacteroidaceae	Alloprevotella	Alloprevotella rava	3.33	13.14	-0.78	5.14	-1.35	1.4	2.87	4.44
Bacteria	Bacillota_A	Clostridia	Lachnospirales	Lachnospiraceae	Oribacterium	Oribacterium sp000513555	2.89	22.98	-0.78	5.14	-1.35	1.4	3.3	18.09
Bacteria	Bacillota_A	Clostridia	Christensenellales	UBA1750	Spyradocola	Spyradocola merdavium	2.25	33.1	-0.1	976.09	2.41	18.35	2.14	30.21
Bacteria	Pseudomonadota	Gammaproteobacteria	Enterobacterales	Succinivibrionaceae	Succinivibrio	Succinivibrio faecicola	2.52	34.38	-0.78	5.14	-1.35	1.4	3.9	7.45
Bacteria	Bacillota_A	Clostridia	Lachnospirales	CAG-274	CAG-274	CAG-274 sp000432155	-0.96	8.91	1.29	51.87	-1.35	1.4	-0.9	14.42
Bacteria	Bacillota_A	Clostridia	Oscillospirales	Butyricicoccaceae	Agathobaculum	Agathobaculum hominis	1.75	37.14	0.06	1345.44	2.4	14.95	0.32	410.33
Bacteria	Bacillota_A	Clostridia	Peptostreptococcales	Anaerovoracaceae	Fimisoma	Fimisoma sp910588185	-0.96	8.91	-0.47	128.79	-0.99	59.85	-0.9	14.42
Bacteria	Bacillota_A	Clostridia	Peptostreptococcales	Anaerovoracaceae	CAG-238	CAG-238 sp900542245	0.63	145.18	-0.78	5.14	1.06	60.15	0.26	281.24
Bacteria	Bacillota_A	Clostridia	Christensenellales	Borkfalkiaceae	Scatosoma	Scatosoma sp900542935	-0.51	156.28	0.06	1919.24	-0.28	405.22	-0.1	862.16
Bacteria	Bacillota_A	Clostridia	Oscillospirales	Ruminococcaceae	Avimicrobium	Avimicrobium caecorum	0.1	1137.54	2.08	35.71	-1.23	34.97	-0.9	14.42
Bacteria	Bacillota_I	Bacilli_A	RF39	UBA660	CAG-302	CAG-302 sp000431795	-0.96	8.91	-0.43	137.53	1.39	34.37	-0.9	14.42
Bacteria	Bacillota_A	Clostridia	Oscillospirales	Butyricicoccaceae	Pseudobutyricicoccus	Pseudobutyricicoccus	1.4	70.66	-0.66	63.16	2.9	8.13	0.29	510.58
Bacteria	Bacillota_A	Clostridia	Oscillospirales	Acutalibacteraceae	Avimonas	Avimonas	0.34	284.72	0.63	204.34	2.48	17.48	-0.9	14.42
Bacteria	Bacillota_A	Clostridia	Oscillospirales	CAG-272	CAG-272	CAG-272	2.07	18.73	-0.37	186.31	4.17	7.4	1.54	45.06
Bacteria	Bacillota_I	Bacilli_A	RF39	UBA660	UBA6448	UBA6448 sp000437315	-0.96	8.91	-0.78	5.14	0.43	321.44	-0.9	14.42
Bacteria	Bacillota_I	Bacilli_A	Erysipelotrichales	Erysipelotrichaceae	Merdibacter	Merdibacter merdipullorum	-0.96	8.91	-0.78	5.14	0.28	415.01	-0.9	14.42
Bacteria	Bacillota_I	Bacilli_A	RF39	UBA660	CAG-628	CAG-628 sp003524085	-0.96	8.91	-0.78	5.14	2.26	21.04	-0.9	14.42
Bacteria	Bacillota_A	Clostridia	Christensenellales	Pumilibacteraceae	Neoclostridium	Neoclostridium	-0.96	8.91	-0.78	5.14	2.99	14.95	-0.9	14.42
Bacteria	Bacillota_A	Clostridia	Lachnospirales	Lachnospiraceae	Bacteroides_F	Bacteroides_F pectinophilus	1.95	65.97	-0.78	5.14	0.54	221.39	3.59	16.02
Bacteria	Pseudomonadota	Alphaproteobacteria	RF32	CAG-977	UBA11549	UBA11549 sp021639925	-0.96	8.91	-0.78	5.14	2.71	36.8	-0.9	14.42
Bacteria	Bacillota_A	Clostridia	Lachnospirales	Lachnospiraceae	Agathobacter	Agathobacter	-0.08	1057.56	0.35	307.81	-0.96	80.68	-0.22	318.85
Bacteria	Bacillota_A	Clostridia	Oscillospirales	Oscillospirales	Oscillospirales	Oscillospirales	-0.03	2703.53	-0.62	60.12	3.86	5.77	0.52	188.48
Bacteria	Bacillota_A	Clostridia	Lachnospirales	Lachnospiraceae	Hungatella	Hungatella effluvii	-0.96	8.91	-0.56	98.37	-1.35	1.4	-0.9	14.42
Bacteria	Verrucomicrobiota	Lentisphaeria	Victivallales	Victivallaceae	Victivallis	Victivallis lenta	-0.38	230.8	1.37	68.46	0.95	96.28	-0.9	14.42
Bacteria	Bacillota_I	Bacilli_A	ML615J-28	ML615J-28	ML615J-28	ML615J-28	-0.96	8.91	-0.78	5.14	2.92	18.51	-0.9	14.42
Bacteria	Actinomycetota	Actinomycetes	Mycobacteriales	Frankiaceae	Protofrankia	Protofrankia coriariae	0.65	204.48	-0.01	19002	0.47	259.71	-0.41	220.82
Bacteria	Bacillota_A	Clostridia	TANB77	CAG-508	CAG-492	CAG-492	-0.96	8.91	-0.78	5.14	2.54	29.45	-0.9	14.42
Bacteria	Bacillota_A	Clostridia	Lachnospirales	Lachnospiraceae	Blautia_A	Blautia_A ammoniilytica	0.51	241.56	0.32	309.17	0.76	68.26	0.23	543.05
Bacteria	Bacillota_I	Bacilli_A	Erysipelotrichales	Erysipelotrichaceae	Holdemanella	Holdemanella hominis	-0.47	152.44	-0.78	5.14	-1.35	1.4	1.38	24.88
Bacteria	Bacillota_A	Clostridia	Oscillospirales	Acutalibacteraceae	Clostridium_A	Clostridium_A leptum	-0.85	49.52	1.02	132.79	0.92	128.61	-0.22	397.26
Bacteria	Pseudomonadota	Alphaproteobacteria	RF32	CAG-977	UBA11549	UBA11549	2.93	22.34	-0.78	5.14	-1.35	1.4	-0.03	3893.92
Bacteria	Bacillota_A	Clostridia	Lachnospirales	Lachnospiraceae	CAG-882	CAG-882 sp003486385	-0.96	8.91	-0.78	5.14	-0.89	74.66	-0.9	14.42
Bacteria	Bacteroidota	Bacteroidia	Bacteroidales	Tannerellaceae	Parabacteroides	Parabacteroides goldsteinii	-0.96	8.91	-0.78	5.14	1.49	89.15	-0.9	14.42
Bacteria	Bacillota_A	Clostridia	Lachnospirales	Lachnospiraceae	Butyrivibrio_A	Butyrivibrio_A sp000431815	2.33	32.22	-0.78	5.14	-1.35	1.4	3.79	8.46
Bacteria	Bacillota_A	Clostridia	Christensenellales	Aristaeellaceae	Aristaeellaceae	Aristaeellaceae	0.94	110.62	-0.7	41.68	2.35	16.92	0.29	360.68
Bacteria	Bacteroidota	Bacteroidia	Bacteroidales	Tannerellaceae	Parabacteroides	Parabacteroides	2.96	19.38	-0.78	5.14	-1.21	43.14	2.54	28.26
Bacteria	Bacillota	Bacilli	Lactobacillales	Streptococcaceae	Lactococcus	Lactococcus formosensis	-0.43	188.2	-0.7	42.53	-1.35	1.4	-0.9	14.42
Bacteria	Actinomycetota	Coriobacteriia	Coriobacteriales	Atopobiaceae	Parolsenella	Parolsenella uli_B	1.55	39.53	-0.78	5.14	-1.35	1.4	1.65	25.82
Bacteria	Bacillota_A	Clostridia	Lachnospirales	Lachnospiraceae	Enterocloster	Enterocloster aldenensis	-0.96	8.91	-0.66	66.02	-1.35	1.4	-0.9	14.42
Bacteria	Bacteroidota	Bacteroidia	Bacteroidales	Bacteroidaceae	Phocaeicola	Phocaeicola dorei	-0.96	8.91	0.31	363.66	-0.08	1327.84	-0.9	14.42
Bacteria	Bacillota_A	Clostridia	Christensenellales	Aristaeellaceae	BNUH01	BNUH01	0.11	786.32	-0.78	5.14	1.99	29.83	0.46	206.73
Bacteria	Bacillota_I	Bacilli_A	RF39	UBA660	CAG-1000	CAG-1000 sp000436975	-0.96	8.91	-0.78	5.14	2.64	19.15	-0.9	14.42
Bacteria	Bacillota_A	Clostridia	Lachnospirales	Lachnospiraceae	Suilimivivens	Suilimivivens sp021628825	1.88	30.88	-0.78	5.14	0.39	224.22	1.28	142.33
Bacteria	Bacillota_A	Clostridia	Lachnospirales	Lachnospiraceae	Lachnospira	Lachnospira sp000437735	0.68	173.88	-0.07	1292.49	-0.1	858.95	0.45	180.76
Bacteria	Bacillota_A	Clostridia	Lachnospirales	Lachnospiraceae	Muricoprocola	Muricoprocola aceti	1.03	64.24	-0.78	5.14	1.85	26.99	0.36	302.4
Bacteria	Actinomycetota	Coriobacteriia	Coriobacteriales	Atopobiaceae	Paratractidigestivibacter	Paratractidigestivibacter faecalis	0.9	98.58	-0.78	5.14	-1.35	1.4	1.24	62.46
Bacteria	Bacillota_A	Clostridia	Lachnospirales	Lachnospiraceae	Jutongia	Jutongia huaianensis	-0.96	8.91	-0.78	5.14	-1.23	34.99	-0.9	14.42
Bacteria	Bacillota_A	Clostridia	Oscillospirales	CAG-272	Firm-07	Firm-07 sp905187695	-0.66	92.82	-0.78	5.14	2.63	14.68	0.1	1280.39
Bacteria	Bacillota_A	Clostridia	Christensenellales	Borkfalkiaceae	UBA10281	UBA10281 sp000437515	3.04	9.87	-0.78	5.14	-1.35	1.4	1.26	29.77
Bacteria	Bacteroidota	Bacteroidia	Bacteroidales	UBA932	Cryptobacteroides	Cryptobacteroides sp900546445	2.9	16.46	-0.78	5.14	-1.35	1.4	1.49	102.4
Bacteria	Bacillota_A	Clostridia	Christensenellales	Borkfalkiaceae	Scatosoma	Scatosoma sp900767195	-0.14	673.55	-0.78	5.14	-0.33	230.73	-0.63	81.6
Bacteria	Bacillota_A	Clostridia	Lachnospirales	Lachnospiraceae	Lachnoclostridium_B	Lachnoclostridium_B ammoniilytica	0.42	193.48	0.45	256.59	0.67	123.22	-0.5	161.53
Bacteria	Bacillota_A	Clostridia	Lachnospirales	Lachnospiraceae	Butyribacter	Butyribacter intestini	-0.72	64.85	-0.78	5.14	-0.11	851.58	-0.9	14.42
Bacteria	Bacillota_A	Clostridia	Oscillospirales	Butyricicoccaceae	Pseudobutyricicoccus	Pseudobutyricicoccus sp003477405	-0.88	30.03	0.39	273.86	0.65	143.83	0.38	240.93
Bacteria	Bacillota_A	Clostridia	Oscillospirales	CAG-272	CAG-448	CAG-448 sp003150135	2.88	27.36	-0.78	5.14	-1.35	1.4	0.79	143.47
Bacteria	Bacillota_A	Clostridia	Oscillospirales	UBA644	HGM12619	HGM12619 sp015067305	-0.96	8.91	-0.78	5.14	3	12.28	0.32	307.35
Bacteria	Bacillota_A	Clostridia	Oscillospirales	Acutalibacteraceae	Eubacterium_R	Eubacterium_R	-0.85	57.37	-0.78	5.14	1.9	40.13	-0.9	14.42
Bacteria	Bacillota_A	Clostridia	Christensenellales	UBA1242	Caccovivens	Caccovivens sp910584295	-0.96	8.91	-0.78	5.14	2.55	26.32	-0.9	14.42
Bacteria	Bacillota_I	Bacilli_A	RF39	UBA660	CAG-533	CAG-533 sp000434495	-0.96	8.91	-0.78	5.14	-1.27	23.2	-0.9	14.42
Bacteria	Bacteroidota	Bacteroidia	Bacteroidales	Tannerellaceae	Parabacteroides	Parabacteroides timonensis	-0.96	8.91	-0.4	153.61	-0.19	574.67	-0.9	14.42
Bacteria	Bacillota_A	Clostridia	Christensenellales	Pumilibacteraceae	UBA10677	UBA10677 sp003533505	-0.96	8.91	-0.78	5.14	2.39	36.72	-0.9	14.42
Bacteria	Bacillota_A	Clostridia	Oscillospirales	Ruminococcaceae	NK3A76	NK3A76 sp000686125	-0.96	8.91	-0.78	5.14	2.07	51.73	-0.9	14.42
Bacteria	Bacillota_A	Clostridia	Clostridiales	Clostridiaceae	Clostridium	Clostridium sp900539375	1.32	147.56	-0.78	5.14	-1.35	1.4	-0.9	14.42
Bacteria	Bacillota_A	Clostridia	Lachnospirales	Lachnospiraceae	Eisenbergiella	Eisenbergiella tayi	-0.96	8.91	-0.47	127.55	-1.27	23.22	-0.9	14.42
Bacteria	Bacillota_A	Clostridia	Oscillospirales	Acutalibacteraceae	Ruminococcus_E	Ruminococcus_E intestinalis	-0.96	8.91	0.48	297.92	-0.66	120.11	-0.63	79.54
Bacteria	Bacillota_A	Clostridia	Oscillospirales	Oscillospiraceae	Pseudoflavonifractor	Pseudoflavonifractor sp902362925	-0.96	8.91	0.18	614.19	-1.35	1.4	-0.9	14.42
Bacteria	Bacillota_A	Clostridia	Oscillospirales	Acutalibacteraceae	Pseudoruminococcus	Pseudoruminococcus massiliensis	-0.96	8.91	-0.78	5.14	1.61	37.09	-0.9	14.42
Bacteria	Bacillota_A	Clostridia	Oscillospirales	CAG-272	UMGS1865	UMGS1865 sp944391805	1.02	73.47	-0.78	5.14	2.18	14.95	0.26	287.5
Bacteria	Bacillota_I	Bacilli_A	RF39	UBA660	CAG-762	CAG-762 sp900551315	-0.96	8.91	-0.78	5.14	2.25	13.16	-0.9	14.42
Bacteria	Bacillota_A	Clostridia	Oscillospirales	Acutalibacteraceae	Acutalibacter	Acutalibacter timonensis	-0.96	8.91	-0.36	192.78	-0.64	134.62	-0.63	81.6
Bacteria	Bacillota_A	Clostridia	Lachnospirales	Lachnospiraceae	Eubacterium_G	Eubacterium_G sp000435815	-0.63	106.24	0.94	106.43	-1.35	1.4	-0.9	14.42
Bacteria	Bacillota_A	Clostridia	Oscillospirales	Ruminococcaceae	Faecalibacterium	Faecalibacterium	0.5	159.81	0.57	196.63	0.19	503.05	0.45	249.23
Bacteria	Bacillota	Bacilli	Lactobacillales	Streptococcaceae	Lactococcus	Lactococcus lactis	-0.43	200.1	-0.11	959.14	-0.77	122.63	0.16	925.44
Bacteria	Bacillota_I	Bacilli_A	Erysipelotrichales	Erysipelotrichaceae	Bulleidia	Bulleidia	0.95	91.79	-0.78	5.14	-1.35	1.4	1.65	54.37
Bacteria	Bacillota_A	Clostridia	Oscillospirales	Acutalibacteraceae	Anaeromassilibacillus	Anaeromassilibacillus stercoravium	-0.73	79.15	-0.53	123.96	-1.15	43.68	-0.9	14.42
Bacteria	Actinomycetota	Coriobacteriia	Coriobacteriales	UMGS124	UMGS124	UMGS124	-0.96	8.91	1.24	98.7	-0.87	95.33	-0.9	14.42
Bacteria	Bacillota_A	Clostridia	Clostridiales	Clostridiaceae	Sarcina	Sarcina perfringens	-0.69	84.29	-0.78	5.14	-1.35	1.4	-0.9	14.42
Bacteria	Actinomycetota	Coriobacteriia	Coriobacteriales	Eggerthellaceae	Adlercreutzia	Adlercreutzia equolifaciens	-0.96	8.91	1.18	78.64	-1.15	43.53	-0.9	14.42
Bacteria	Bacillota_I	Bacilli_A	Erysipelotrichales	Erysipelotrichaceae	Clostridium_AQ	Clostridium_AQ innocuum	-0.96	8.91	-0.43	168.56	-1.27	23.55	-0.9	14.42
Bacteria	Bacillota	Bacilli	Lactobacillales	Streptococcaceae	Streptococcus	Streptococcus	-0.2	454.5	-0.27	331.93	-0.56	156.08	0.01	8164.46
Bacteria	Bacillota_A	Clostridia	Oscillospirales	Ruminococcaceae	Fimivivens	Fimivivens sp900113995	-0.96	8.91	-0.78	5.14	-0.37	192.99	-0.9	14.42
Bacteria	Bacillota_A	Clostridia	Peptostreptococcales	Anaerovoracaceae	Emergencia	Emergencia timonensis	-0.96	8.91	-0.28	257.15	-1.27	22.68	-0.9	14.42
Bacteria	Bacillota_A	Clostridia	Christensenellales	QALW01	Neochristensenella	Neochristensenella gallicola	-0.96	8.91	1.1	129.44	-1.35	1.4	-0.9	14.42
Bacteria	Bacteroidota	Bacteroidia	Bacteroidales	Rikenellaceae	Alistipes_A	Alistipes_A hominis	-0.96	8.91	0.73	162.01	-0.93	74.4	-0.9	14.42
Bacteria	Bacillota_A	Clostridia	Oscillospirales	Oscillospiraceae	Pseudoscilispira	Pseudoscilispira	-0.17	535.47	0.53	203.73	-0.23	322.48	0.35	229.69
Bacteria	Bacillota_A	Clostridia	Christensenellales	CAG-138	CAG-138	CAG-138	-0.02	3706.13	-0.78	5.14	2.21	23.95	-0.9	14.42
Bacteria	Verrucomicrobiota	Lentisphaeria	Victivallales	UBA1829	UBA1829	UBA1829 sp900549045	-0.96	8.91	-0.78	5.14	2.34	25.29	-0.9	14.42
Bacteria	Bacillota_I	Bacilli_A	RF39	UBA660	CAG-611	CAG-611 sp000434175	-0.96	8.91	-0.78	5.14	-0.39	186.72	-0.9	14.42
Bacteria	Bacillota_A	Clostridia	Lachnospirales	Lachnospiraceae	Suilimivivens	Suilimivivens aceti	1.62	41.01	-0.78	5.14	0.35	310.81	1.6	98.95
Bacteria	Bacillota_A	Clostridia	Lachnospirales	Anaerotignaceae	Fimicola	Fimicola cottocaccae	0.05	2107.53	-0.25	306.12	-0.14	766.8	0.5	175.59
Bacteria	Bacillota_A	Clostridia	Christensenellales	Christensenellaceae	QANA01	QANA01 sp017439085	0.29	338.34	-0.78	5.14	1.09	99.58	-0.26	541.35
Bacteria	Bacteroidota	Bacteroidia	Bacteroidales	Rikenellaceae	Alistipes_A	Alistipes_A ihumii	-0.96	8.91	0.88	123.97	-1.35	1.4	-0.9	14.42
Bacteria	Bacillota_A	Clostridia	Oscillospirales	CAG-272	UMGS1696	UMGS1696 sp900753285	1.94	27.21	-0.78	5.14	2.09	12.08	0.24	561.08
Bacteria	Bacillota_A	Clostridia	Oscillospirales	CAG-382	UBA1206	UBA1206 sp002310055	0.1	956.86	-0.78	5.14	2.71	15.82	0.26	352.32
Bacteria	Bacillota_I	Bacilli_A	RF39	UBA660	Aphodocola	Aphodocola sp900547225	0.98	99.21	-0.78	5.14	-1.35	1.4	-0.9	14.42
Bacteria	Bacillota_A	Clostridia	SK-Y3	SK-Y3	SK-Y3	SK-Y3	-0.96	8.91	-0.64	79.54	2.3	18.25	-0.9	14.42
Bacteria	Bacillota_A	Clostridia	Oscillospirales	CAG-382	UMGS882	UMGS882 sp905235695	0.25	305.15	-0.7	43.21	1.97	26.04	-0.22	399.4
Bacteria	Bacillota_A	Clostridia	Christensenellales	QALW01	UMGS1338	UMGS1338 sp900550805	-0.72	86.09	-0.78	5.14	1.5	43.19	-0.9	14.42
Bacteria	Bacillota_A	Clostridia	Lachnospirales	Lachnospiraceae	Schaedlerella	Schaedlerella hominis	0.81	115.56	-0.62	65.91	-0.7	119.51	0.32	295.18
Bacteria	Actinomycetota	Actinomycetes	Actinomycetales	Micrococcaceae	Rothia	Rothia sp001808955	-0.88	30.03	-0.56	102.64	-0.23	424.18	-0.9	14.42
Bacteria	Bacillota_A	Clostridia	Lachnospirales	Lachnospiraceae	Blautia_A	Blautia_A acetigignens	-0.13	623.79	-0.62	63.08	-0.3	264.48	-0.9	14.42
Bacteria	Bacillota_A	Clostridia	Lachnospirales	Lachnospiraceae	JAGTTR01	JAGTTR01 sp018223385	0.31	286.17	-0.78	5.14	-0.19	523.17	0.29	375.81
Bacteria	Bacillota_I	Bacilli_A	RF39	UBA660	JAEDJI01	JAEDJI01 sp934096805	-0.96	8.91	-0.78	5.14	1.85	25.15	-0.9	14.42
Bacteria	Bacillota_A	Clostridia	Christensenellales	Borkfalkiaceae	HGM11416	HGM11416 sp900768525	-0.96	8.91	-0.78	5.14	2.33	14.8	-0.9	14.42
Bacteria	Bacillota_A	Clostridia	Lachnospirales	Lachnospiraceae	V9D3004	V9D3004 sp948472945	-0.96	8.91	-0.78	5.14	2.15	31.75	-0.9	14.42
Bacteria	Bacillota_A	Clostridia	Christensenellales	Aristaeellaceae	Aristaeella	Aristaeella sp017569285	-0.33	231.05	-0.78	5.14	2.18	24.48	-0.5	152.73
Bacteria	Bacillota_A	Clostridia	Oscillospirales	Butyricicoccaceae	Butyricicoccus_A	Butyricicoccus_A intestinisimiae	-0.96	8.91	-0.78	5.14	2.28	19.32	-0.9	14.42
Bacteria	Bacillota_A	Clostridia	Oscillospirales	Ruminococcaceae	Fournierella	Fournierella	2.32	15.67	-0.51	104.03	-1.11	58.23	2.6	21.45
Bacteria	Actinomycetota	Coriobacteriia	Coriobacteriales	Eggerthellaceae	Gordonibacter	Gordonibacter massiliensis	-0.96	8.91	-0.78	5.14	-1.27	23.71	-0.9	14.42
Bacteria	Actinomycetota	Coriobacteriia	Coriobacteriales	Coriobacteriaceae	Collinsella	Collinsella bouchesdurhonensis	0.58	170.48	-0.78	5.14	-1.35	1.4	0.46	203.16
Bacteria	Bacillota_A	Clostridia	Oscillospirales	CAG-272	DTU064	DTU064 sp947624945	2.29	16.58	-0.78	5.14	0.46	157.35	1.25	66.63
Bacteria	Bacillota_A	Clostridia	Peptostreptococcales	Anaerovoracaceae	CAG-238	CAG-238 sp900754805	0.33	302.47	-0.78	5.14	1.93	29.15	-0.9	14.42
Bacteria	Bacteroidota	Bacteroidia	Bacteroidales	Bacteroidaceae	Prevotella	Prevotella sp022741625	-0.46	199.41	-0.26	394.72	-0.86	97.46	0.42	259.4
Bacteria	Bacillota_A	Clostridia	Oscillospirales	Ruminococcaceae	Massilioclostridium	Massilioclostridium facile	-0.96	8.91	0.41	279.27	-0.32	278.2	-0.9	14.42
Bacteria	Bacillota_A	Clostridia	Lachnospirales	Lachnospiraceae	Dorea_D	Dorea_D hominis	-0.96	8.91	0.39	331.88	-1.01	67.05	0.41	356.53
Bacteria	Bacillota_C	Negativicutes	Veillonellales	Dialisteraceae	Dialister	Dialister sp900543165	-0.65	107.68	0.01	19382.8	-0.8	89.29	0.78	104.43
Bacteria	Bacteroidota	Bacteroidia	Bacteroidales	Marinifilaceae	Butyricimonas	Butyricimonas	-0.8	50.2	-0.59	88.24	-1.1	61.92	-0.9	14.42
Bacteria	Bacillota_A	Clostridia	TANB77	CAG-508	CAG-269	CAG-269	-0.96	8.91	-0.66	66.85	1.29	123.44	-0.9	14.42
Bacteria	Bacteroidota	Bacteroidia	Bacteroidales	UBA932	Cryptobacteroides	Cryptobacteroides sp000433355	-0.27	287.99	-0.78	5.14	1.83	31.51	-0.9	14.42
Bacteria	Verrucomicrobiota	Lentisphaeria	Victivallales	Victivallaceae	Victivallis	Victivallis sp900551245	-0.96	8.91	-0.78	5.14	2.08	22.95	-0.9	14.42
Bacteria	Bacillota_A	Clostridia	Oscillospirales	Oscillospiraceae	Dysosmobacter	Dysosmobacter faecalis	-0.8	48.55	1.36	62.04	-1.19	33.56	-0.9	14.42
Bacteria	Actinomycetota	Coriobacteriia	Coriobacteriales	QAMH01	QAMH01	QAMH01 sp900544245	-0.96	8.91	0.53	154.74	-1.35	1.4	-0.9	14.42
Bacteria	Elusimicrobiota	Elusimicrobia	Elusimicrobiales	Elusimicrobiaceae	Avelusimicrobium	Avelusimicrobium	-0.96	8.91	-0.78	5.14	1.33	102.6	-0.9	14.42
Bacteria	Bacillota_A	Clostridia	Lachnospirales	Lachnospiraceae	Scatomonas	Scatomonas hejianensis	-0.74	76.65	-0.02	4758.79	-1.27	22.65	-0.9	14.42
Bacteria	Bacillota_A	Clostridia	Oscillospirales	Oscillospiraceae	Faecousia	Faecousia sp000435995	-0.85	50.79	-0.78	5.14	0.52	133.84	-0.9	14.42
Bacteria	Verrucomicrobiota	Verrucomicrobiae	Opitutales	CAG-312	Merdousia	Merdousia sp944391135	-0.96	8.91	-0.62	93.92	0.33	249.63	-0.9	14.42
Bacteria	Cyanobacteriota	Vampirovibrionia	Gastranaerophilales	Gastranaerophilaceae	Stercorousia	Stercorousia	0.8	125.1	-0.78	5.14	-1.35	1.4	2.52	87.88
Bacteria	Bacteroidota	Bacteroidia	Bacteroidales	Rikenellaceae	Alistipes	Alistipes	-0.96	8.91	-0.78	5.14	1.81	32.97	-0.9	14.42
Bacteria	Bacillota_I	Bacilli_A	RF39	UBA660	CAG-433	CAG-433 sp019423565	-0.4	198.83	-0.78	5.14	0.33	298.47	0.86	196.37
Bacteria	Bacillota_A	Clostridia	Lachnospirales	Bianqueaceae	Bianquea	Bianquea renquensis	-0.04	2373.77	-0.25	339.95	1.12	75.9	-0.03	4590.99
Bacteria	Bacillota_A	Clostridia	Lachnospirales	Lachnospiraceae	Enterocloster	Enterocloster sp001517625	-0.96	8.91	0.32	341.88	-1.35	1.4	-0.9	14.42
Bacteria	Bacteroidota	Bacteroidia	Bacteroidales	UBA932	UBA932	UBA932	1.72	80.28	-0.78	5.14	-1.35	1.4	0.93	122.96
Bacteria	Bacillota_A	Clostridia	Oscillospirales	CAG-272	UMGS911	UMGS911 sp900546695	0.78	171.11	-0.78	5.14	1.91	22.61	0.85	159.86
Bacteria	Bacillota_A	Clostridia	Oscillospirales	Ruminococcaceae	Huintestinicola	Huintestinicola butyrica	-0.96	8.91	-0.56	102.93	0.03	6966.68	-0.9	14.42
Bacteria	Actinomycetota	Coriobacteriia	Coriobacteriales	Coriobacteriaceae	Collinsella	Collinsella	-0.72	62.33	0.51	200.65	-0.68	126.07	-0.9	14.42
Bacteria	Bacillota_A	Clostridia	Oscillospirales	Acutalibacteraceae	UBA5905	UBA5905 sp002437905	-0.28	276.43	-0.78	5.14	1.66	29.92	-0.63	81.6
Bacteria	Bacteroidota	Bacteroidia	Bacteroidales	Bacteroidaceae	UBA4334	UBA4334 sp900316505	-0.96	8.91	-0.78	5.14	-1.35	1.4	3.26	26.18
Bacteria	Bacillota_I	Bacilli_A	RF39	UBA660	UMGS1498	UMGS1498 sp934153945	-0.88	34.14	-0.78	5.14	1.57	48.66	-0.9	14.42
Bacteria	Bacillota_A	Clostridia	Oscillospirales	Oscillospiraceae	Pseudoflavonifractor_A	Pseudoflavonifractor_A	0.63	110.18	-0.78	5.14	1.04	60.44	-0.5	152.73
Bacteria	Bacillota_A	Clostridia	Lachnospirales	Lachnospiraceae	Ruminococcus_B	Ruminococcus_B gnavus	-0.96	8.91	-0.7	41.27	-1.35	1.4	-0.9	14.42
Bacteria	Bacillota_I	Bacilli_A	RF39	UBA660	RUG705	RUG705 sp905188025	-0.96	8.91	-0.78	5.14	0.85	91.42	-0.9	14.42
Bacteria	Bacillota_A	Clostridia	Lachnospirales	Lachnospiraceae	Enterocloster	Enterocloster asparagiformis	-0.96	8.91	-0.7	43.03	-1.35	1.4	-0.9	14.42
Bacteria	Bacillota_A	Clostridia	Oscillospirales	Ruminococcaceae	JAFBIO01	JAFBIO01 sp021531255	0.4	202.55	-0.78	5.14	-0.41	246.32	0.67	142.43
Bacteria	Bacillota_A	Clostridia	Oscillospirales	CAG-272	CAG-390	CAG-390	1.09	75.49	-0.78	5.14	0.18	463.13	-0.63	81.6
Bacteria	Actinomycetota	Coriobacteriia	Coriobacteriales	Eggerthellaceae	Anaerotardibacter	Anaerotardibacter sp900540345	-0.8	47.35	-0.78	5.14	0.97	81.73	-0.9	14.42
Bacteria	Bacillota_A	Clostridia	Christensenellales	CAG-314	Fimimonas	Fimimonas sp003537755	1.82	54.39	-0.78	5.14	-0.78	95.44	-0.9	14.42
Bacteria	Actinomycetota	Actinomycetes	Actinomycetales	Bifidobacteriaceae	Bifidobacterium	Bifidobacterium bifidum	0.01	8783.77	-0.78	5.14	-1.35	1.4	-0.9	14.42
Bacteria	Bacillota_I	Bacilli_A	RF39	UBA660	CAG-302	CAG-302 sp002375205	-0.01	8756.86	-0.78	5.14	0.64	235.9	0.41	231.87
Bacteria	Bacillota_A	Clostridia	Oscillospirales	Oscillospiraceae	CAG-170	CAG-170	-0.1	775.8	-0.78	5.14	0.33	314.04	-0.9	14.42
Bacteria	Bacillota_A	Clostridia	Lachnospirales	Lachnospiraceae	Pararoseburia	Pararoseburia lenta	-0.61	91.63	-0.78	5.14	-0.09	1012.71	0.18	477.27
Bacteria	Bacillota_B	Dehalobacteriia	Dehalobacteriia	Dehalobacteriia	Dehalobacteriia	Dehalobacteriia	-0.47	175.74	0.42	245.78	0.28	247.21	-0.03	4590.99
Bacteria	Bacillota_A	Clostridia	Oscillospirales	Ruminococcaceae	Bittarella	Bittarella massiliensis	-0.59	108.79	-0.1	766.57	-1.07	51.69	-0.9	14.42
Bacteria	Bacillota_A	Clostridia	Christensenellales	CAG-917	CAG-475	CAG-475 sp900550915	-0.96	8.91	-0.78	5.14	1.83	25	-0.9	14.42
Bacteria	Bacillota_A	Clostridia	Christensenellales	UBA1242	UBA6345	UBA6345 sp948806215	-0.96	8.91	-0.78	5.14	1.54	50.93	-0.9	14.42
Bacteria	Bacillota_A	Clostridia	Oscillospirales	Oscillospiraceae	Pseudoflavonifractor_A	Pseudoflavonifractor_A gallinarum	0.78	112.76	-0.78	5.14	-0.01	6436.81	0.39	191.98
Bacteria	Bacillota_A	Clostridia	Lachnospirales	Lachnospiraceae	Alitiscatomonas	Alitiscatomonas	1.54	41.61	-0.66	64.19	-1.12	53.12	0.9	63.45
Bacteria	Bacillota_I	Bacilli_A	RF39	UBA660	CAG-582	CAG-582 sp000435515	-0.96	8.91	-0.78	5.14	0.81	182.28	-0.9	14.42
Bacteria	Bacteroidota	Bacteroidia	Bacteroidales	Muribaculaceae	Muribaculaceae	Muribaculaceae	-0.96	8.91	-0.7	40.69	1.36	90.87	-0.9	14.42
Bacteria	Bacillota_A	Clostridia	UMGS1810	UMGS1810	Qingrenia	Qingrenia yutianensis	-0.96	8.91	-0.78	5.14	1.64	51.18	-0.9	14.42
Bacteria	Bacillota_A	Clostridia	Oscillospirales	Ruminococcaceae	Faecalibacterium	Faecalibacterium prausnitzii_I	-0.51	160.68	0.32	328.98	-0.99	58.79	0.18	353.47
Bacteria	Bacillota_I	Bacilli_A	RFN20	CAG-449	CAG-449	CAG-449	1.82	31.69	-0.78	5.14	-0.49	164.46	1.31	51.75
Bacteria	Bacillota_A	Clostridia	Oscillospirales	Ruminococcaceae	Fumia	Fumia xinanensis	0.2	491.24	-0.78	5.14	1.29	36.04	0.6	170.21
Bacteria	Bacillota_A	Clostridia	Christensenellales	UBA1242	UMGS2070	UMGS2070 sp900557655	-0.96	8.91	-0.78	5.14	1.29	67.75	-0.9	14.42
Bacteria	Pseudomonadota	Gammaproteobacteria	Enterobacterales	Enterobacteriaceae	Hafnia	Hafnia alvei	-0.73	77.92	-0.78	5.14	-1.15	43.3	-0.9	14.42
Bacteria	Bacillota_A	Clostridia	Lachnospirales	Anaerotignaceae	Anaerotignum	Anaerotignum sp001304995	-0.48	168.24	0.03	2480.64	-1.21	42.57	-0.9	14.42
Bacteria	Bacillota_A	Clostridia	Christensenellales	CAG-314	Fimimonas	Fimimonas sp910586625	-0.96	8.91	-0.78	5.14	1.63	23.99	-0.9	14.42
Bacteria	Bacillota_I	Bacilli_A	Erysipelotrichales	Erysipelotrichaceae	Absicoccus	Absicoccus sp000434355	-0.96	8.91	-0.78	5.14	-1.35	1.4	1.05	65.6
Bacteria	Bacillota_A	Clostridia	Christensenellales	Maliibacteriaceae	Maliibacterium	Maliibacterium massiliense	-0.34	203.33	-0.78	5.14	0.64	115.32	-0.9	14.42
Bacteria	Verrucomicrobiota	Lentisphaeria	Victivallales	Victivallaceae	Victivallis	Victivallis vadensis	-0.47	175.58	-0.37	228.4	1.18	86.31	-0.01	7529.93
Bacteria	Actinomycetota	Actinomycetes	Actinomycetales	Actinomycetaceae	Actinomyces	Actinomyces oris	-0.47	181.23	-0.62	66.56	-0.43	208.77	-0.9	14.42
Bacteria	Bacillota_I	Bacilli_A	Erysipelotrichales	Erysipelotrichaceae	UBA636	UBA636 sp900546285	0.83	85.79	-0.78	5.14	-1.07	66	1.49	55.94
Bacteria	Bacillota	Bacilli	Lactobacillales	Lactobacillaceae	Weissella	Weissella cibaria	-0.8	46.18	-0.51	144.41	-1.27	22.65	1.59	52.62
Bacteria	Bacillota_A	Clostridia	Oscillospirales	Oscillospiraceae	Lawsonibacter	Lawsonibacter	-0.88	32.81	0.25	375.3	-0.81	115.19	-0.9	14.42
Bacteria	Bacillota	Bacilli	Staphylococcales	Gemellaceae	Gemella	Gemella morbillorum	-0.57	97.73	-0.45	160.07	-0.89	91.17	-0.63	107.76
Bacteria	Bacillota_A	Clostridia	Oscillospirales	Acutalibacteraceae	JAGZMM01	JAGZMM01 sp018364155	-0.96	8.91	-0.7	40.69	-1	68.11	-0.9	14.42
Bacteria	Bacillota	Bacilli	Lactobacillales	Aerococcaceae	Granulicatella	Granulicatella adiacens	-0.96	8.91	0.01	9252.61	-1.27	22.72	-0.35	168.52
Bacteria	Bacteroidota	Bacteroidia	Bacteroidales	Muribaculaceae	Lepagella	Lepagella	-0.96	8.91	-0.78	5.14	1.47	51.31	-0.9	14.42
Bacteria	Bacillota_A	Clostridia	Christensenellales	Aristaeellaceae	UBA11524	UBA11524 sp900769075	0.8	142.93	-0.78	5.14	1.42	45.99	-0.35	311.65
Bacteria	Bacillota_A	Clostridia	Tissierellales	Peptoniphilaceae	Parvimonas	Parvimonas micra	-0.85	49.91	-0.78	5.14	-1.27	24.07	-0.9	14.42
Bacteria	Bacillota_A	Clostridia	Oscillospirales	Butyricicoccaceae	Butyricicoccus	Butyricicoccus sp900604335	-0.77	64.18	-0.22	392.44	-0.51	176.6	-0.9	14.42
Bacteria	Bacillota_A	Clostridia	Oscillospirales	Ruminococcaceae	Merdimmobilis	Merdimmobilis hominis	-0.96	8.91	0.64	131.33	-1.27	23.69	-0.63	107.76
Bacteria	Bacillota_B	Dehalobacteriia	UBA4068	UBA4997	Avidehalobacter	Avidehalobacter sp022797295	-0.96	8.91	-0.7	40.5	0.71	69.3	-0.9	14.42
Bacteria	Verrucomicrobiota	Verrucomicrobiae	Opitutales	CAG-312	Merdousia	Merdousia sp002437405	-0.96	8.91	-0.78	5.14	1.15	59.36	-0.9	14.42
Bacteria	Bacteroidota	Bacteroidia	Bacteroidales	Rikenellaceae	Alistipes	Alistipes provencensis	-0.96	8.91	0.07	1280.3	-1.11	42.16	-0.9	14.42
Bacteria	Bacillota_A	Clostridia	Oscillospirales	CAG-272	CAG-724	CAG-724 sp905202255	1.01	75.9	-0.7	43.21	1.09	118.24	0.3	432.34
Bacteria	Bacillota_A	Clostridia	Oscillospirales	Oscillospiraceae	UMGS1202	UMGS1202 sp900549565	-0.61	94.41	-0.78	5.14	-1.07	66.63	-0.9	14.42
Bacteria	Bacillota_A	Clostridia	Lachnospirales	Lachnospiraceae	Blautia_A	Blautia_A wexlerae	-0.03	3616.79	0.36	296.43	0.12	623.78	-0.22	345.18
Bacteria	Actinomycetota	Coriobacteriia	Coriobacteriales	Eggerthellaceae	Gordonibacter	Gordonibacter pamelaeae	-0.96	8.91	-0.12	683.77	-1.35	1.4	-0.9	14.42
Bacteria	Bacteroidota	Bacteroidia	Bacteroidales	Tannerellaceae	Parabacteroides	Parabacteroides sp900549585	0.69	163.65	-0.78	5.14	-1.35	1.4	1.16	145.33
Bacteria	Bacillota_A	Clostridia	Oscillospirales	Ruminococcaceae	HUN007	HUN007 sp016296165	-0.4	192.56	-0.78	5.14	0.2	604.04	-0.9	14.42
Bacteria	Bacillota_A	Clostridia	Oscillospirales	Acutalibacteraceae	Avimonas	Avimonas sp012839705	-0.96	8.91	0.22	472.93	1.7	29.08	-0.9	14.42
Bacteria	Bacteroidota	Bacteroidia	Bacteroidales	Bacteroidaceae	Bacteroides	Bacteroides xylanisolvens	-0.88	35.42	-0.43	134.72	-0.76	114.19	-0.9	14.42
Bacteria	Bacillota_A	Clostridia	Lachnospirales	Lachnospiraceae	Eubacterium_F	Eubacterium_F sp900539115	-0.96	8.91	-0.78	5.14	0.7	82.23	-0.9	14.42
Bacteria	Bacillota_A	Clostridia	Lachnospirales	Lachnospiraceae	Mediterraneibacter_A	Mediterraneibacter_A butyricigenes	-0.66	88.64	-0.06	1475.94	-1.23	35.14	-0.5	152.73
Bacteria	Bacillota_A	Clostridia	Oscillospirales	Oscillospiraceae	Vescimonas	Vescimonas	-0.6	136.99	-0.24	329.64	-0.39	250.55	2.75	18.3
Bacteria	Bacillota_I	Bacilli_A	Erysipelotrichales	Erysipelotrichaceae	Merdibacter	Merdibacter merdigallinarum	-0.96	8.91	-0.66	61.28	-1.35	1.4	-0.9	14.42
Bacteria	Bacillota_A	Clostridia	Lachnospirales	Lachnospiraceae	Muricomes	Muricomes contortus_B	-0.96	8.91	-0.78	5.14	-1.27	23.22	-0.9	14.42
Bacteria	Bacillota_A	Clostridia	Christensenellales	Borkfalkiaceae	SIG402	SIG402 sp934272745	1.23	73.1	-0.78	5.14	-1.35	1.4	-0.41	223.84
Bacteria	Bacillota_A	Clostridia	Oscillospirales	Ruminococcaceae	Faecalibacterium	Faecalibacterium prausnitzii_E	-0.88	34.98	-0.39	195.59	-0.12	630.03	0.32	302.07
Bacteria	Actinomycetota	Actinomycetes	Actinomycetales	Actinomycetaceae	Actinomyces	Actinomyces vulturis	-0.77	67.05	-0.7	43.15	-0.96	67.91	0.05	2050.21
Bacteria	Bacteroidota	Bacteroidia	Bacteroidales	UBA932	Cryptobacteroides	Cryptobacteroides	1.9	46.35	-0.78	5.14	-1.35	1.4	0.93	122.96
Bacteria	Bacillota_I	Bacilli_A	Erysipelotrichales	Erysipelotrichaceae	Bulleidia	Bulleidia massiliensis	0.68	138.89	-0.78	5.14	-1.35	1.4	1.14	32.55
Bacteria	Bacillota_A	Clostridia	Christensenellales	UBA1242	CAJKWP01	CAJKWP01 sp905203645	-0.96	8.91	-0.78	5.14	0.98	91.52	-0.9	14.42
Bacteria	Bacillota	Bacilli	Lactobacillales	Lactobacillaceae	Lactiplantibacillus	Lactiplantibacillus pentosus	-0.08	1686.23	-0.34	333.6	-1.05	58.28	-0.5	161.53
Bacteria	Bacillota_A	Clostridia	Christensenellales	Borkfalkiaceae	Borkfalkiaceae	Borkfalkiaceae	-0.63	103.42	-0.78	5.14	0.67	140.87	-0.41	223.84
Bacteria	Bacillota_A	Clostridia	Lachnospirales	Lachnospiraceae	Blautia_A	Blautia_A caecimuris	-0.96	8.91	-0.54	85.21	-1.35	1.4	-0.9	14.42
Bacteria	Bacillota_A	Clostridia	Lachnospirales	Lachnospiraceae	Massilistercora	Massilistercora timonensis	-0.96	8.91	-0.78	5.14	0.09	1381.66	-0.9	14.42
Bacteria	Bacillota_I	Bacilli_A	RF39	UBA660	Scybalousia	Scybalousia sp934167875	-0.42	324	-0.78	5.14	-1.35	1.4	-0.9	14.42
Bacteria	Bacteroidota	Bacteroidia	Bacteroidales	UBA932	Cryptobacteroides	Cryptobacteroides sp000432655	0.98	92.9	-0.78	5.14	-1.35	1.4	0.73	100.43
Bacteria	Bacillota_A	Clostridia	Lachnospirales	Lachnospiraceae	Laedolimicola	Laedolimicola	-0.96	8.91	-0.78	5.14	0.66	102.11	0.38	298.58
Bacteria	Bacteroidota	Bacteroidia	Bacteroidales	Bacteroidaceae	Prevotella	Prevotella timonensis	-0.96	8.91	-0.78	5.14	-0.42	291.56	-0.9	14.42
Bacteria	Bacillota_A	Clostridia	Clostridiales	Clostridiaceae	Clostridiaceae	Clostridiaceae	-0.96	8.91	-0.64	80.81	0.37	266.38	-0.9	14.42
Bacteria	Verrucomicrobiota	Lentisphaeria	Victivallales	Victivallaceae	UMGS1518	UMGS1518 sp900552575	-0.72	61.65	-0.78	5.14	0.73	129.74	-0.9	14.42
Bacteria	Bacillota_A	Clostridia	Lachnospirales	Lachnospiraceae	Eubacterium_G	Eubacterium_G sp000434315	-0.96	8.91	-0.78	5.14	0.74	110.25	-0.9	14.42
Bacteria	Bacillota_A	Clostridia	Oscillospirales	Ruminococcaceae	Youxingia	Youxingia wuxianensis	-0.88	36.27	-0.14	593.55	-1.35	1.4	-0.9	14.42
Bacteria	Bacillota_A	Clostridia	Oscillospirales	Ruminococcaceae	SFIE01	SFIE01 sp004555405	-0.96	8.91	-0.78	5.14	-1.35	1.4	2.65	15.52
Bacteria	Bacillota_I	Bacilli_A	Erysipelotrichales	Erysipelotrichaceae	Holdemania	Holdemania massiliensis	-0.96	8.91	-0.42	194.14	-1.15	44.04	-0.9	14.42
Bacteria	Bacillota_A	Clostridia	Oscillospirales	Ruminococcaceae	Pygmaiobacter	Pygmaiobacter hominis	-0.77	65.15	0.01	10570.4	-1.23	35.87	-0.9	14.42
Bacteria	Bacteroidota	Bacteroidia	Bacteroidales	Bacteroidaceae	Prevotella	Prevotella corporis	-0.73	84.46	-0.7	41.48	-0.92	66.99	0.07	1712.58
Bacteria	Bacillota_A	Clostridia	Oscillospirales	Ruminococcaceae	Ruminococcus	Ruminococcus sp900540005	-0.96	8.91	-0.78	5.14	-1.04	60.52	-0.9	14.42
Bacteria	Bacillota_A	Clostridia	Oscillospirales	Acutalibacteraceae	Yeguia	Yeguia hominis	-0.13	617.67	-0.78	5.14	0.26	335.44	-0.63	81.6
Bacteria	Bacillota_A	Clostridia	Oscillospirales	Ruminococcaceae	UBA7177	UBA7177 sp910579545	-0.96	8.91	-0.78	5.14	-1.35	1.4	-0.5	161.53
Bacteria	Bacillota_C	Negativicutes	Veillonellales	Megasphaeraceae	Megasphaera	Megasphaera	-0.96	8.91	-0.62	95.78	-1.35	1.4	-0.22	602.29
Bacteria	Bacillota_A	Clostridia	Oscillospirales	Oscillospiraceae	Lawsonibacter	Lawsonibacter sp900066825	-0.96	8.91	-0.08	1146.2	-0.76	99.02	-0.9	14.42
Bacteria	Bacillota_A	Clostridia	Lachnospirales	Lachnospiraceae	Eubacterium_F	Eubacterium_F sp000433735	-0.85	52.67	-0.15	680.1	-1.04	59.57	-0.9	14.42
Bacteria	Bacillota_I	Bacilli_A	Erysipelotrichales	Coprobacillaceae	Catenibacterium	Catenibacterium mitsuokai	-0.45	138.87	0.51	198.12	-1.35	1.4	-0.9	14.42
Bacteria	Bacillota_A	Clostridia	Lachnospirales	Lachnospiraceae	Coprococcus_A	Coprococcus_A catus	-0.37	242.43	-0.78	5.14	0.01	12096.7	-0.9	14.42
Bacteria	Bacteroidota	Bacteroidia	Bacteroidales	Bacteroidaceae	Prevotella	Prevotella disiens	-0.96	8.91	-0.78	5.14	-0.55	158.75	-0.9	14.42
Bacteria	Bacillota_A	Clostridia	Oscillospirales	Ruminococcaceae	Harryflintia	Harryflintia acetispora	-0.96	8.91	-0.78	5.14	-1.04	59.69	-0.9	14.42
Bacteria	Bacillota_A	Clostridia	Christensenellales	Christensenellaceae	Guopingia	Guopingia tenuis	-0.65	99.54	0	121840	1.38	48.26	-0.63	107.76
Bacteria	Bacillota_I	Bacilli_A	RF39	UBA660	CAG-417	CAG-417 sp000432835	-0.45	229.68	-0.78	5.14	-1.35	1.4	-0.9	14.42
Bacteria	Bacteroidota	Bacteroidia	Flavobacteriales	UBA1820	Merdimorpha	Merdimorpha sp002314265	-0.96	8.91	-0.78	5.14	0.79	86.35	-0.9	14.42
Bacteria	Bacillota_A	Clostridia	Lachnospirales	Anaerotignaceae	Anaerotignaceae	Anaerotignaceae	0.41	228.05	0.48	242.17	0.51	186.32	-0.9	14.42
Bacteria	Bacillota_A	Clostridia	Oscillospirales	Oscillospiraceae	Dysosmobacter	Dysosmobacter sp900115635	-0.69	74.21	-0.7	45	-0.41	251.34	-0.9	14.42
Bacteria	Bacillota_A	Clostridia	Tissierellales	Peptoniphilaceae	Fenollaria	Fenollaria massiliensis	-0.96	8.91	-0.78	5.14	-1.35	1.4	-0.5	186.48
Bacteria	Bacteroidota	Bacteroidia	Bacteroidales	Marinifilaceae	Gabonibacter	Gabonibacter massiliensis	-0.96	8.91	-0.02	5435.51	-1.35	1.4	-0.9	14.42
Bacteria	Bacillota_A	Clostridia	Lachnospirales	Anaerotignaceae	Anaerotignum	Anaerotignum	-0.96	8.91	0.01	12234.1	-1.35	1.4	-0.9	14.42
Bacteria	Bacteroidota	Bacteroidia	Bacteroidales	P3	Pullibacteroides	Pullibacteroides sp014803485	-0.96	8.91	-0.7	43.98	0.15	656.85	-0.9	14.42
Bacteria	Bacillota_A	Clostridia	Lachnospirales	Lachnospirales	Lachnospirales	Lachnospirales	-0.1	785.71	-0.78	5.14	0.12	843.57	-0.9	14.42
Bacteria	Pseudomonadota	Gammaproteobacteria	Enterobacterales	Pasteurellaceae	Haemophilus_A	Haemophilus_A parahaemolyticus	-0.88	33.24	-0.45	151.53	-1.13	52.06	-0.9	14.42
Bacteria	Bacillota	Bacilli	Lactobacillales	Lactobacillaceae	Leuconostoc	Leuconostoc citreum	-0.79	79.83	-0.56	104.52	-0.74	120	-0.63	88.63
Bacteria	Bacillota_A	Clostridia	HGM11327	HGM11327	SIG354	SIG354 sp015056385	-0.96	8.91	-0.78	5.14	0.69	129.06	-0.9	14.42
Bacteria	Bacillota_A	Clostridia	Peptostreptococcales	Peptostreptococcaceae	Peptostreptococcaceae	Peptostreptococcaceae	0.07	1410.95	0.09	1541.29	-1.15	43.74	-0.5	152.73
Bacteria	Actinomycetota	Coriobacteriia	Coriobacteriales	Atopobiaceae	Tractidigestivibacter	Tractidigestivibacter sp000752675	-0.96	8.91	-0.09	1071.18	-1.35	1.4	-0.9	14.42
Bacteria	Bacillota_I	Bacilli_A	RF39	UBA660	Onthocola_B	Onthocola_B sp000438075	-0.88	32.44	-0.78	5.14	-1.07	50.73	-0.9	14.42
Bacteria	Bacillota_A	Clostridia	UMGS1840	HGM11507	HGM11507	HGM11507 sp900761005	-0.49	134.09	-0.78	5.14	-0.96	80.87	-0.22	602.29
Bacteria	Bacillota_I	Bacilli_A	RF39	UBA660	CAG-628	CAG-628 sp934085635	-0.96	8.91	-0.78	5.14	-0.78	102.07	-0.9	14.42
Bacteria	Bacillota_I	Bacilli_A	RFN20	CAG-288	CAG-568	CAG-568 sp000434395	-0.82	59.2	-0.78	5.14	-1.35	1.4	1.03	129.69
Bacteria	Bacillota_A	Clostridia	Lachnospirales	Lachnospiraceae	Otoolea	Otoolea saccharolyticum_A	-0.96	8.91	-0.39	166.77	-1.35	1.4	-0.9	14.42
Bacteria	Bacillota_A	Clostridia	Oscillospirales	Ruminococcaceae	Zongyangia	Zongyangia hominis	-0.96	8.91	-0.7	43.15	-1.35	1.4	-0.9	14.42
Bacteria	Bacteroidota	Bacteroidia	Bacteroidales	Bacteroidaceae	Bacteroides	Bacteroides sp900552405	-0.96	8.91	-0.64	82.31	-0.88	76.79	-0.9	14.42
Bacteria	Bacteroidota	Bacteroidia	Bacteroidales	Bacteroidaceae	Bacteroides	Bacteroides fragilis	-0.96	8.91	-0.7	40.69	-1.27	22.9	-0.9	14.42
Bacteria	Actinomycetota	Actinomycetes	Actinomycetales	Actinomycetaceae	Actinomyces	Actinomyces	-0.96	8.91	-0.7	42.53	-1.12	52.28	-0.9	14.42
Bacteria	Bacillota	Bacilli	Lactobacillales	Streptococcaceae	Streptococcus	Streptococcus sanguinis	-0.69	78.96	-0.78	5.14	-1.23	34.73	-0.9	14.42
Bacteria	Bacteroidota	Bacteroidia	Bacteroidales	Bacteroidaceae	Phocaeicola	Phocaeicola	-0.96	8.91	1.06	145.35	-0.81	93.13	-0.9	14.42
Bacteria	Bacillota_A	Clostridia	Oscillospirales	CAG-272	Avispirillum	Avispirillum sp011957885	-0.96	8.91	-0.78	5.14	0.1	850.41	-0.35	347.76
Bacteria	Bacillota_A	Clostridia	Lachnospirales	Lachnospiraceae	Oribacterium	Oribacterium sinus	-0.88	32.81	-0.78	5.14	-1.27	23.2	-0.9	14.42
Bacteria	Bacteroidota	Bacteroidia	Bacteroidales	Rikenellaceae	Alistipes	Alistipes sp900770635	0.14	691.36	-0.78	5.14	-1.35	1.4	1.25	64.63
Bacteria	Bacillota_A	Clostridia	Oscillospirales	Acutalibacteraceae	Solibaculum	Solibaculum mannosilyticum	-0.96	8.91	-0.33	225.47	-0.54	184.38	-0.9	14.42
Bacteria	Bacillota_A	Clostridia	Peptostreptococcales	Anaerovoracaceae	Mogibacterium	Mogibacterium diversum	-0.96	8.91	-0.7	41.27	-1.27	23.55	-0.9	14.42
Bacteria	Cyanobacteriota	Vampirovibrionia	Gastranaerophilales	Gastranaerophilaceae	UMGS1477	UMGS1477 sp900552205	-0.96	8.91	-0.78	5.14	-1.04	60.55	-0.9	14.42
Bacteria	Bacillota_A	Clostridia	Oscillospirales	Acutalibacteraceae	Clostridium_E	Clostridium_E	-0.96	8.91	-0.78	5.14	-1.15	43.13	-0.9	14.42
Bacteria	Bacillota_A	Clostridia	Christensenellales	GCA-900066905	Luoshenia	Luoshenia tenuis	-0.96	8.91	-0.62	66.05	-0.66	114.04	-0.9	14.42
Bacteria	Bacillota_I	Bacilli_A	RF39	UBA660	CAG-582	CAG-582 sp900760845	-0.96	8.91	-0.78	5.14	0.21	381.25	-0.9	14.42
Bacteria	Bacillota_A	Clostridia	TANB77	CAG-508	CAG-269	CAG-269 sp001916005	-0.96	8.91	-0.78	5.14	-0.35	293.51	-0.9	14.42
Bacteria	Bacillota_A	Clostridia	Oscillospirales	Oscillospiraceae	CAG-103	CAG-103	-0.38	231.16	-0.7	41.68	-1.05	59.27	-0.63	79.54
Bacteria	Bacillota_A	Clostridia	Lachnospirales	Lachnospiraceae	Dorea_A	Dorea_A	-0.43	174.19	-0.56	102.9	-1.15	44.04	-0.9	14.42
Bacteria	Bacillota_A	Clostridia	Clostridiales	Clostridiaceae	Clostridium	Clostridium	0.36	348.04	-0.61	104.94	-1	68.32	-0.5	150.2
Bacteria	Pseudomonadota	Alphaproteobacteria	RF32	CAG-239	CAG-239	CAG-239	-0.85	49.91	-0.78	5.14	0	279580	-0.9	14.42
Bacteria	Bacteroidota	Bacteroidia	Bacteroidales	Bacteroidaceae	Prevotella	Prevotella bivia	-0.77	69.52	-0.78	5.14	-1.35	1.4	-0.9	14.42
Bacteria	Bacillota_I	Bacilli_A	RF39	UBA660	HGM10766	HGM10766 sp900757295	-0.96	8.91	-0.78	5.14	-0.29	348.15	-0.9	14.42
Bacteria	Bacillota_A	Clostridia	Lachnospirales	Lachnospiraceae	Mediterraneibacter	Mediterraneibacter massiliensis	-0.96	8.91	-0.35	228.15	-1.35	1.4	-0.9	14.42
Bacteria	Bacillota_A	Clostridia	Oscillospirales	UMGS1384	JAAZKA01	JAAZKA01 sp016297585	-0.96	8.91	-0.78	5.14	0.87	67.88	-0.9	14.42
Bacteria	Bacillota_A	Clostridia	Oscillospirales	CAG-272	RUG13077	RUG13077 sp902785485	-0.96	8.91	-0.78	5.14	-0.01	16319.5	-0.9	14.42
Bacteria	Bacillota	Bacilli	Lactobacillales	Lactobacillaceae	Lactobacillus	Lactobacillus paragasseri	-0.88	39.73	-0.78	5.14	-1.35	1.4	-0.9	14.42
Bacteria	Bacillota_A	Clostridia	Christensenellales	Pumilibacteraceae	UBA10677	UBA10677 sp900767465	-0.96	8.91	-0.78	5.14	0.01	7006.73	-0.9	14.42
Bacteria	Bacteroidota	Bacteroidia	Bacteroidales	Tannerellaceae	Parabacteroides	Parabacteroides chongii	-0.96	8.91	-0.39	165.65	-1.35	1.4	-0.9	14.42
Bacteria	Bacillota_A	Clostridia	Peptostreptococcales	Anaerovoracaceae	Eubacterium_B	Eubacterium_B sulci	-0.88	32.81	-0.78	5.14	-1.19	34.23	-0.63	79.54
Bacteria	Actinomycetota	Coriobacteriia	Coriobacteriales	Atopobiaceae	Atopobiaceae	Atopobiaceae	-0.23	410.16	-0.78	5.14	-1.35	1.4	0.1	1157.34
Bacteria	Bacteroidota	Bacteroidia	Bacteroidales	Bacteroidaceae	Bacteroides	Bacteroides intestinalis	-0.96	8.91	-0.05	2126.71	-1.15	43.25	-0.9	14.42
Bacteria	Bacillota_A	Clostridia	Oscillospirales	Ruminococcaceae	Massiliimalia	Massiliimalia massiliensis	-0.96	8.91	-0.78	5.14	-1.12	53.14	-0.9	14.42
Bacteria	Bacteroidota	Bacteroidia	Bacteroidales	Bacteroidaceae	Prevotella	Prevotella sp900551275	1.09	81.47	-0.78	5.14	-0.47	190.88	-0.22	320.73
Bacteria	Actinomycetota	Coriobacteriia	Coriobacteriales	Atopobiaceae	Lancefieldella	Lancefieldella sp000564995	-0.96	8.91	-0.62	67.32	-1.35	1.4	-0.9	14.42
Bacteria	Bacillota_A	Clostridia	SK-Y3	SK-Y3	X23	X23 sp030013905	-0.88	33.48	-0.78	5.14	-1.12	52.14	-0.9	14.42
Bacteria	Bacillota_A	Clostridia	TANB77	CAG-508	CAKPQL01	CAKPQL01 sp949840345	-0.96	8.91	-0.78	5.14	-1.11	42.19	-0.9	14.42
Bacteria	Bacillota_A	Clostridia	Oscillospirales	Ruminococcaceae	Anaerotruncus	Anaerotruncus rubiinfantis	-0.96	8.91	-0.78	5.14	-0.97	79.68	-0.63	107.76
Bacteria	Bacillota_A	Clostridia	Lachnospirales	Lachnospiraceae	Dorea_A	Dorea_A amylophila	-0.74	76.54	-0.48	129.38	-1.35	1.4	-0.9	14.42
Bacteria	Bacillota_I	Bacilli_A	Bacilli_A	Bacilli_A	Bacilli_A	Bacilli_A	-0.88	39.73	-0.78	5.14	-1.35	1.4	-0.9	14.42
Bacteria	Cyanobacteriota	Vampirovibrionia	Gastranaerophilales	Gastranaerophilaceae	Gastranaerophilaceae	Gastranaerophilaceae	-0.96	8.91	-0.78	5.14	-1.35	1.4	0.95	166.18
Bacteria	Bacillota_A	Clostridia	Oscillospirales	Oscillospiraceae	Dysosmobacter	Dysosmobacter avistercoris	-0.96	8.91	-0.7	43.15	-1.35	1.4	-0.9	14.42
Bacteria	Bacillota	Bacilli	Lactobacillales	Lactobacillaceae	Lactobacillus	Lactobacillus acidophilus	-0.88	34.14	-0.7	42.53	-1.35	1.4	-0.9	14.42
Bacteria	Fusobacteriota	Fusobacteriia	Fusobacteriales	Fusobacteriaceae	Fusobacterium	Fusobacterium animalis	-0.96	8.91	-0.7	43.98	-1.35	1.4	-0.5	186.48
Bacteria	Bacillota_A	Clostridia	Oscillospirales	Acutalibacteraceae	Acutalibacter	Acutalibacter stercoravium	-0.96	8.91	-0.51	106.71	-1.35	1.4	-0.9	14.42
Bacteria	Fusobacteriota	Fusobacteriia	Fusobacteriales	Leptotrichiaceae	Leptotrichia	Leptotrichia wadei	-0.96	8.91	-0.78	5.14	-1.27	24.07	-0.9	14.42
Bacteria	Bacillota_I	Bacilli_A	RFN20	CAG-826	RUG131	RUG131 sp900549975	-0.96	8.91	-0.78	5.14	-0.25	414.17	-0.9	14.42
Bacteria	Bacillota_A	Clostridia	Lachnospirales	Lachnospiraceae	Mediterraneibacter	Mediterraneibacter faecipullorum	-0.96	8.91	-0.7	42.53	-1.35	1.4	-0.9	14.42
Bacteria	Bacillota_A	Clostridia	Oscillospirales	Acutalibacteraceae	Hydrogeniiclostridium	Hydrogeniiclostridium mannosilyticum	-0.69	82.12	-0.62	66.01	-0.58	125.07	-0.63	79.54
Bacteria	Bacillota_A	Clostridia	Christensenellales	UBA1242	UMGS2070	UMGS2070	-0.96	8.91	-0.78	5.14	-0.24	356.95	-0.9	14.42
Bacteria	Pseudomonadota	Gammaproteobacteria	Burkholderiales	Burkholderiales	Burkholderiales	Burkholderiales	-0.67	113.93	-0.78	5.14	-1.35	1.4	0.69	168.55
Bacteria	Bacillota_C	Negativicutes	Veillonellales	Veillonellaceae	Veillonella	Veillonella nakazawae	-0.96	8.91	-0.78	5.14	-1.04	60.4	-0.9	14.42
Bacteria	Bacillota_A	Clostridia	Oscillospirales	Oscillospiraceae	Faecousia	Faecousia sp900544945	-0.8	55.5	-0.78	5.14	-1.19	33.17	-0.9	14.42
Bacteria	Bacillota_A	Clostridia	Oscillospirales	Ruminococcaceae	Faecalibacterium	Faecalibacterium sp900758465	-0.46	161.33	-0.54	84.85	-0.71	130.31	-0.22	318.85
Bacteria	Bacillota_A	Clostridia	Oscillospirales	QAMX01	SIG499	SIG499 sp016303065	-0.77	64.83	-0.78	5.14	-1.15	43.35	-0.41	234.4
Bacteria	Bacillota_A	Clostridia	Oscillospirales	Oscillospiraceae	Sporobacter	Sporobacter	-0.65	100.56	-0.78	5.14	-0.35	258.24	-0.3	438.79
Bacteria	Bacillota_A	Clostridia	Lachnospirales	Lachnospiraceae	Cuneatibacter	Cuneatibacter caecimuris	-0.96	8.91	-0.33	235.25	-1.35	1.4	-0.9	14.42
Bacteria	Bacteroidota	Bacteroidia	Bacteroidales	Paludibacteraceae	UPXZ01	UPXZ01	-0.96	8.91	-0.78	5.14	-0.41	244.57	-0.9	14.42
Bacteria	Bacillota_A	Clostridia	Oscillospirales	Ruminococcaceae	Neobittarella	Neobittarella massiliensis	-0.96	8.91	-0.7	43.03	-1.35	1.4	-0.9	14.42
Bacteria	Bacillota_A	Clostridia	Lachnospirales	Lachnospiraceae	Acetatifactor	Acetatifactor acetigignens	-0.45	144.39	-0.7	41.27	-1.35	1.4	-0.9	14.42
Bacteria	Actinomycetota	Coriobacteriia	Coriobacteriales	Eggerthellaceae	Raoultibacter	Raoultibacter timonensis	-0.96	8.91	-0.78	5.14	-1.15	43.27	-0.9	14.42
Bacteria	Bacillota_C	Negativicutes	Veillonellales	Megasphaeraceae	Anaeroglobus	Anaeroglobus micronuciformis	-0.96	8.91	-0.64	81.75	-1.35	1.4	-0.9	14.42
Bacteria	Bacillota_A	Clostridia	Lachnospirales	Lachnospiraceae	Lachnospira	Lachnospira	0.06	1338.44	-0.04	2347.11	-0.97	66.28	-0.5	152.73
Bacteria	Bacillota_A	Clostridia	Oscillospirales	Acutalibacteraceae	Ruminococcus_E	Ruminococcus_E bromii	-0.47	153.2	-0.29	245.54	-0.84	89.06	-0.35	295.69
Bacteria	Bacteroidota	Bacteroidia	Bacteroidales	Bacteroidaceae	Phocaeicola	Phocaeicola vulgatus	-0.88	30.03	0.06	1925.05	-1.23	34.48	-0.9	14.42
Bacteria	Bacillota_A	Clostridia	Christensenellales	Borkfalkiaceae	UBA4636	UBA4636 sp900770945	-0.28	254.07	-0.78	5.14	-1.35	1.4	0.31	476.34
Bacteria	Bacillota_I	Bacilli_A	RF39	UBA660	Aphodocola	Aphodocola sp934155185	-0.49	202.92	-0.78	5.14	-1.35	1.4	-0.9	14.42
Bacteria	Desulfobacterota	Desulfovibrionia	Desulfovibrionales	Desulfovibrionaceae	Cupidesulfovibrio	Cupidesulfovibrio	-0.37	155.98	-0.78	5.14	-1.35	1.4	-0.41	234.4
Bacteria	Bacteroidota	Bacteroidia	Bacteroidales	Bacteroidaceae	Phocaeicola	Phocaeicola sartorii	-0.96	8.91	-0.35	172.15	-1.35	1.4	-0.9	14.42
Bacteria	Bacillota_C	Negativicutes	Veillonellales	Megasphaeraceae	Megasphaeraceae	Megasphaeraceae	-0.82	62.87	-0.78	5.14	-1.35	1.4	-0.63	79.54
Bacteria	Bacillota_A	Clostridia	Oscillospirales	Ruminococcaceae	Anaerotruncus	Anaerotruncus colihominis	-0.96	8.91	-0.62	62.43	-1.35	1.4	-0.9	14.42
Bacteria	Actinomycetota	Actinomycetes	Mycobacteriales	Mycobacteriaceae	Corynebacterium	Corynebacterium durum	-0.96	8.91	-0.7	41.27	-1.27	22.65	-0.9	14.42
Bacteria	Bacillota_A	Clostridia	UBA1381	UBA1381	Hominilimicola	Hominilimicola	-0.96	8.91	-0.78	5.14	-0.48	193.38	-0.9	14.42
Bacteria	Bacillota_A	Clostridia	TANB77	CAG-508	CAG-492	CAG-492 sp900553225	-0.96	8.91	-0.78	5.14	-0.55	137.56	-0.9	14.42
Bacteria	Bacillota_A	Clostridia	Eubacteriales	Anaerofustaceae	Anaerofustis	Anaerofustis stercorihominis_A	-0.96	8.91	-0.78	5.14	-0.99	73.48	-0.9	14.42
Bacteria	Bacillota_I	Bacilli_A	RF39	UBA660	CAJOJO01	CAJOJO01 sp900546745	-0.21	433.37	-0.78	5.14	-1.05	58.6	-0.9	14.42
Bacteria	Actinomycetota	Coriobacteriia	Coriobacteriales	Eggerthellaceae	Eggerthella	Eggerthella lenta	-0.96	8.91	-0.7	43.32	-1.35	1.4	-0.9	14.42
Bacteria	Bacillota_C	Negativicutes	Veillonellales	Megasphaeraceae	Megasphaera	Megasphaera sp000417505	-0.96	8.91	-0.78	5.14	-1.35	1.4	-0.63	79.54
Bacteria	Bacillota_A	Clostridia	Oscillospirales	Ruminococcaceae	Anaerotruncus	Anaerotruncus	-0.96	8.91	-0.62	65.2	-0.52	176.73	-0.9	14.42
Bacteria	Bacillota_C	Negativicutes	Selenomonadales	Selenomonadaceae	Mitsuokella	Mitsuokella	-0.28	278.83	-0.78	5.14	-1.35	1.4	0.47	203.08
Bacteria	Bacillota_A	Clostridia	Lachnospirales	Lachnospiraceae	Ventrisoma	Ventrisoma faecale	-0.96	8.91	-0.42	172	-1.35	1.4	-0.9	14.42
Bacteria	Actinomycetota	Actinomycetes	Actinomycetales	Bifidobacteriaceae	Bifidobacterium	Bifidobacterium	-0.82	64.66	0.02	3432.18	-1.15	44.6	-0.9	14.42
Bacteria	Bacillota_A	Clostridia	Christensenellales	Christensenellaceae	Christensenella	Christensenella sp022846035	-0.96	8.91	-0.78	5.14	-0.99	58.57	-0.9	14.42
Bacteria	Fusobacteriota	Fusobacteriia	Fusobacteriales	Leptotrichiaceae	Sneathia	Sneathia vaginalis	-0.96	8.91	-0.78	5.14	-0.85	105.61	-0.9	14.42
Bacteria	Bacteroidota	Bacteroidia	Bacteroidales	Porphyromonadaceae	Porphyromonas	Porphyromonas sp900539155	-0.96	8.91	-0.78	5.14	-1.04	60.38	-0.9	14.42
Bacteria	Bacillota_A	Clostridia	Oscillospirales	Oscillospiraceae	Vermiculatibacterium	Vermiculatibacterium sp900543935	-0.96	8.91	-0.64	82.31	-1.35	1.4	-0.9	14.42
Bacteria	Bacillota_A	Clostridia	Lachnospirales	Lachnospiraceae	Eubacterium_I	Eubacterium_I ramulus_A	-0.96	8.91	-0.78	5.14	-0.94	78.02	-0.5	150.2
Bacteria	Bacillota_A	Clostridia	Oscillospirales	Oscillospiraceae	Dysosmobacter	Dysosmobacter sp018228705	-0.96	8.91	-0.7	42.53	-0.53	150.23	-0.9	14.42
Bacteria	Bacillota_A	Clostridia	UBA1381	UBA1381	UBA1381	UBA1381	-0.96	8.91	-0.78	5.14	-0.49	164.83	-0.9	14.42
Bacteria	Bacillota_I	Bacilli_A	RF39	UBA660	RUG14121	RUG14121 sp934129945	-0.96	8.91	-0.78	5.14	-0.57	149.67	-0.9	14.42
Bacteria	Bacillota_A	Clostridia	Lachnospirales	Lachnospiraceae	Otoolea	Otoolea	-0.8	48.2	-0.54	88.48	-1.35	1.4	-0.63	107.76
Bacteria	Bacillota_A	Clostridia	Christensenellales	QALW01	QALW01	QALW01	-0.96	8.91	-0.78	5.14	-0.64	126	-0.9	14.42
Bacteria	Bacillota_I	Bacilli_A	Erysipelotrichales	Erysipelotrichaceae	Bulleidia	Bulleidia moorei	-0.96	8.91	-0.7	41.27	-1.35	1.4	-0.9	14.42
Bacteria	Desulfobacterota	Desulfovibrionia	Desulfovibrionales	Desulfovibrionales	Desulfovibrionales	Desulfovibrionales	-0.96	8.91	-0.78	5.14	-1.27	22.97	-0.9	14.42
Bacteria	Bacillota_I	Bacilli_A	RF39	UBA660	CAG-1193	CAG-1193 sp900550145	-0.6	115.79	-0.78	5.14	-1.35	1.4	-0.9	14.42
Bacteria	Bacteroidota	Bacteroidia	Bacteroidales	Tannerellaceae	Parabacteroides	Parabacteroides johnsonii	-0.96	8.91	-0.54	83.89	-1.35	1.4	-0.9	14.42
Bacteria	Bacillota_A	Clostridia	Oscillospirales	Acutalibacteraceae	CAG-177	CAG-177 sp003538135	-0.25	340.11	-0.78	5.14	-1.16	58.47	-0.9	14.42
Bacteria	Bacillota_A	Clostridia	Lachnospirales	Lachnospiraceae	Blautia_A	Blautia_A sp900066335	-0.65	103.42	-0.51	109.61	-1.23	34.99	-0.63	88.63
Bacteria	Bacillota_A	Clostridia	Lachnospirales	Lachnospiraceae	Bariatricus	Bariatricus	-0.96	8.91	-0.41	187.62	-0.92	65.99	-0.9	14.42
Bacteria	Bacillota_A	Clostridia	Christensenellales	Pumilibacteraceae	Protoclostridium	Protoclostridium sp944362615	-0.96	8.91	-0.78	5.14	-0.62	148.37	-0.9	14.42
Bacteria	Bacillota_I	Bacilli_A	RF39	UBA660	Ventrenecus	Ventrenecus sp934096605	-0.96	8.91	-0.78	5.14	-0.63	142.92	-0.9	14.42
Bacteria	Bacillota_A	Clostridia	UBA1381	UMGS1253	JAKJBW01	JAKJBW01 sp022706785	-0.96	8.91	-0.78	5.14	-1.19	34.1	-0.9	14.42
Bacteria	Fusobacteriota	Fusobacteriia	Fusobacteriales	Fusobacteriaceae	Fusobacterium_C	Fusobacterium_C gonidiaformans	-0.85	50.61	-0.78	5.14	-1.11	41.18	-0.9	14.42
Bacteria	Actinomycetota	Coriobacteriia	Coriobacteriales	Atopobiaceae	Parolsenella	Parolsenella	-0.88	33.65	-0.78	5.14	-1.35	1.4	-0.9	14.42
Bacteria	Bacillota_A	Clostridia	Oscillospirales	Oscillospiraceae	Intestinimonas	Intestinimonas	-0.8	49.16	-0.78	5.14	-0.66	130.57	-0.9	14.42
Bacteria	Pseudomonadota	Gammaproteobacteria	Burkholderiales	Burkholderiaceae	Duodenibacillus	Duodenibacillus	-0.85	49.91	-0.78	5.14	-1.35	1.4	0.63	155.82
Bacteria	Bacillota_I	Bacilli_A	Erysipelotrichales	Erysipelotrichaceae	Eubacterium_P	Eubacterium_P hominis	-0.96	8.91	-0.7	43.32	-1.35	1.4	-0.9	14.42
Bacteria	Bacillota_I	Bacilli_A	Erysipelotrichales	Erysipelotrichaceae	Clostridium_AQ	Clostridium_AQ	-0.96	8.91	-0.41	175.58	-1.35	1.4	-0.9	14.42
Bacteria	Bacillota_C	Negativicutes	Negativicutes	Negativicutes	Negativicutes	Negativicutes	-0.96	8.91	-0.78	5.14	-1.35	1.4	-0.22	379.64
Bacteria	Bacillota_A	Clostridia	Lachnospirales	Lachnospiraceae	Coprococcus	Coprococcus eutactus	-0.96	8.91	-0.5	142.4	-1.19	33.75	-0.9	14.42
Bacteria	Bacillota_A	Clostridia	Oscillospirales	Acutalibacteraceae	Ruminococcus_E	Ruminococcus_E	-0.55	120.87	-0.54	85.04	-1.07	51.15	-0.9	14.42
Bacteria	Bacillota_A	Clostridia	Peptostreptococcales	Anaerovoracaceae	Gallibacter	Gallibacter brachus	-0.82	59.2	-0.78	5.14	-1.35	1.4	-0.9	14.42
Bacteria	Bacillota_A	Clostridia	Lachnospirales	Lachnospiraceae	Lactonifactor	Lactonifactor sp009677585	-0.96	8.91	-0.7	43.32	-1.35	1.4	-0.9	14.42
Bacteria	Pseudomonadota	Gammaproteobacteria	Enterobacterales	Enterobacteriaceae	Pantoea	Pantoea dispersa	-0.96	8.91	-0.78	5.14	-1.21	44.04	-0.9	14.42
Bacteria	Fusobacteriota	Fusobacteriia	Fusobacteriales	Leptotrichiaceae	Streptobacillus	Streptobacillus notomytis	-0.96	8.91	-0.78	5.14	-1.23	35.5	-0.9	14.42
Bacteria	Bacteroidota	Bacteroidia	Bacteroidales	Bacteroidaceae	Bacteroides	Bacteroides muris	-0.77	70.68	-0.78	5.14	-1.35	1.4	-0.9	14.42
Bacteria	Bacillota_A	Clostridia	Peptostreptococcales	Peptostreptococcaceae	Romboutsia_E	Romboutsia_E	-0.3	281.37	-0.7	43.15	-1.35	1.4	-0.9	14.42
Bacteria	Actinomycetota	Actinomycetes	Actinomycetales	Micrococcaceae	Rothia	Rothia dentocariosa	-0.96	8.91	-0.59	86.88	-1.27	23.2	-0.9	14.42
Bacteria	Bacillota_A	Clostridia	Lachnospirales	Lachnospiraceae	Massilistercora	Massilistercora sp902406105	-0.96	8.91	-0.78	5.14	-1.27	23.14	-0.9	14.42
Bacteria	Bacillota_A	Clostridia	Lachnospirales	Lachnospiraceae	Muricomes	Muricomes	-0.96	8.91	-0.7	41.48	-1.35	1.4	-0.9	14.42
Bacteria	Bacillota_A	Clostridia	Christensenellales	Borkfalkiaceae	Borkfalkia	Borkfalkia sp944346885	-0.96	8.91	-0.43	165.82	-1.27	23.22	-0.9	14.42
Bacteria	Verrucomicrobiota	Verrucomicrobiae	Opitutales	CAG-312	UMGS1490	UMGS1490 sp900548185	-0.96	8.91	-0.78	5.14	-0.98	77.76	-0.9	14.42
Bacteria	Bacillota_B	Bacillota_B	Bacillota_B	Bacillota_B	Bacillota_B	Bacillota_B	-0.88	39.73	-0.78	5.14	-0.52	156.02	-0.63	88.63
Bacteria	Bacillota_A	Clostridia	Oscillospirales	Oscillospiraceae	Papillibacter	Papillibacter cinnamivorans	-0.96	8.91	-0.78	5.14	-0.22	384.97	-0.9	14.42
Bacteria	Bacillota_A	Clostridia	Lachnospirales	Lachnospiraceae	Alitiscatomonas	Alitiscatomonas sp900066055	-0.73	83.03	-0.53	123.16	-1.21	43.12	-0.9	14.42
Bacteria	Bacillota_A	Clostridia	Christensenellales	QALW01	UMGS1322	UMGS1322 sp905200615	-0.96	8.91	-0.78	5.14	-0.82	92.86	-0.9	14.42
Bacteria	Bacillota_C	Negativicutes	Veillonellales	Dialisteraceae	Dialister	Dialister	-0.96	8.91	-0.37	248.53	-1.04	60.43	-0.41	223.84
Bacteria	Bacillota_A	Clostridia	Acetivibrionales	DSM-27016	Ruminiclostridium	Ruminiclostridium	-0.96	8.91	-0.78	5.14	-0.96	67.06	-0.9	14.42
Bacteria	Bacillota_A	Clostridia	Lachnospirales	Lachnospiraceae	Blautia	Blautia sp900541955	-0.96	8.91	-0.64	80.81	-1.23	34.99	-0.9	14.42
Bacteria	Bacillota_A	Clostridia	Lachnospirales	Lachnospiraceae	Anaerobutyricum	Anaerobutyricum soehngenii	-0.69	80.09	-0.62	65.03	-0.84	90.61	-0.35	153.47
Bacteria	Actinomycetota	Actinomycetes	Actinomycetales	Actinomycetaceae	Varibaculum	Varibaculum timonense_A	-0.96	8.91	-0.78	5.14	-1.15	43.9	-0.9	14.42
Bacteria	Bacillota_A	Clostridia	Christensenellales	Christensenellaceae	Christensenella	Christensenella massiliensis	-0.96	8.91	-0.78	5.14	-1.27	22.72	-0.9	14.42
Bacteria	Bacillota_A	Clostridia	Oscillospirales	Oscillospiraceae	CAG-103	CAG-103 sp900543625	-0.85	57.2	-0.51	107.43	-1.23	35.14	-0.9	14.42
Bacteria	Bacillota_I	Bacilli_A	Erysipelotrichales	Coprobacillaceae	Faecalibacillus	Faecalibacillus	-0.96	8.91	-0.66	63.36	-1.35	1.4	-0.9	14.42
Bacteria	Bacillota	Bacilli	Lactobacillales	Streptococcaceae	Lactococcus_A	Lactococcus_A raffinolactis	-0.96	8.91	-0.78	5.14	-1.15	44.36	-0.5	152.73
Bacteria	Bacteroidota	Bacteroidia	Bacteroidales	Rikenellaceae	Gallalistipes	Gallalistipes aquisgranensis	-0.96	8.91	-0.78	5.14	-0.76	115.29	-0.9	14.42
Bacteria	Bacillota_A	Clostridia	Lachnospirales	Anaerotignaceae	Anaerotignum	Anaerotignum propionicum	-0.96	8.91	-0.78	5.14	-0.65	139.13	-0.63	79.54
Bacteria	Bacillota_C	Negativicutes	Selenomonadales	Selenomonadaceae	Mitsuokella	Mitsuokella sp003458855	-0.65	83.26	-0.78	5.14	-1.27	23.36	-0.35	168.52
Bacteria	Bacillota_A	Clostridia	Christensenellales	Borkfalkiaceae	Borkfalkia	Borkfalkia ceftriaxoniphila	-0.96	8.91	-0.78	5.14	-1.27	23.36	-0.9	14.42
Bacteria	Bacillota_A	Clostridia	Christensenellales	NSJ-53	Gehongia	Gehongia tenuis	-0.96	8.91	-0.78	5.14	-1.27	23.71	-0.9	14.42
Bacteria	Bacillota_A	Clostridia	Lachnospirales	Lachnospiraceae	Hominiventricola	Hominiventricola filiformis	-0.96	8.91	-0.62	63.95	-1.19	33.15	-0.9	14.42
Bacteria	Actinomycetota	Coriobacteriia	Coriobacteriales	Eggerthellaceae	Anaerotardibacter	Anaerotardibacter sp900556585	-0.96	8.91	-0.66	64.19	-1.35	1.4	-0.9	14.42
Bacteria	Bacillota_A	Clostridia	Lachnospirales	Lachnospiraceae	Schaedlerella	Schaedlerella glycyrrhizinilytica_A	-0.96	8.91	-0.62	60.97	-1.35	1.4	-0.9	14.42
Bacteria	Bacillota_A	Clostridia	Christensenellales	UBA1242	UMGS1470	UMGS1470 sp900766395	-0.96	8.91	-0.78	5.14	-1.35	1.4	-0.35	299.23
Bacteria	Bacillota_A	Clostridia	Lachnospirales	Lachnospiraceae	Hominiventricola	Hominiventricola	-0.96	8.91	-0.78	5.14	-1.27	23.71	-0.5	150.2
Bacteria	Bacteroidota	Bacteroidia	Bacteroidales	Bacteroidaceae	Phocaeicola	Phocaeicola sp948566455	-0.96	8.91	-0.48	125.36	-1.35	1.4	-0.9	14.42
Bacteria	Bacillota_A	Clostridia	Lachnospirales	Lachnospiraceae	Coprococcus	Coprococcus	-0.96	8.91	-0.35	213.21	-1.35	1.4	-0.9	14.42
Bacteria	Bacillota	Bacilli	Lactobacillales	Lactobacillaceae	Leuconostoc	Leuconostoc gelidum	-0.96	8.91	-0.66	66.14	-1.35	1.4	-0.63	79.54
Bacteria	Bacteroidota	Bacteroidia	Bacteroidales	Bacteroidaceae	Prevotella	Prevotella colorans	-0.96	8.91	-0.78	5.14	-1.07	65.22	-0.9	14.42
Bacteria	Bacillota_A	Clostridia	Oscillospirales	Oscillospiraceae	Faecousia	Faecousia	-0.63	106.2	-0.78	5.14	-1.11	57.97	-0.63	79.54
Bacteria	Bacillota	Bacilli	Lactobacillales	Aerococcaceae	Granulicatella	Granulicatella	-0.88	33.24	-0.78	5.14	-1.35	1.4	-0.9	14.42
Bacteria	Bacillota_C	Negativicutes	Veillonellales	Veillonellaceae	Veillonella	Veillonella tobetsuensis	-0.96	8.91	-0.78	5.14	-1.35	1.4	-0.41	223.84
Bacteria	Actinomycetota	Coriobacteriia	Coriobacteriales	Eggerthellaceae	Anaerotardibacter	Anaerotardibacter sp000436075	-0.88	35.42	-0.78	5.14	-1.35	1.4	-0.9	14.42
Bacteria	Bacillota_A	Clostridia	Oscillospirales	Oscillospiraceae	Dysosmobacter	Dysosmobacter	-0.22	356.16	-0.59	85.81	-0.61	112.14	-0.22	333.18
Bacteria	Bacillota_A	Clostridia	Lachnospirales	Lachnospiraceae	Anaerostipes	Anaerostipes amylophilus	-0.96	8.91	-0.78	5.14	-1.27	23.36	-0.9	14.42
Bacteria	Bacteroidota	Bacteroidia	Bacteroidales	Bacteroidaceae	Prevotella	Prevotella copri_E	-0.57	136.06	-0.78	5.14	-1.07	64.99	-0.9	14.42
Bacteria	Bacillota_A	Clostridia	Lachnospirales	Lachnospiraceae	Mediterraneibacter	Mediterraneibacter	-0.88	34.14	-0.78	5.14	-0.86	83.36	-0.9	14.42
Bacteria	Bacillota_A	Clostridia	Christensenellales	Borkfalkiaceae	UBA1259	UBA1259	-0.96	8.91	-0.78	5.14	-1.03	65.07	-0.9	14.42
Bacteria	Bacillota_A	Clostridia	Oscillospirales	Oscillospiraceae	Vescimonas	Vescimonas fastidiosa	-0.72	64.34	-0.78	5.14	-1.27	23.69	-0.22	374.61
Bacteria	Bacillota_A	Clostridia	Lachnospirales	Lachnospiraceae	Enterocloster	Enterocloster sp000431375	-0.96	8.91	-0.66	66.14	-1.35	1.4	-0.9	14.42
Bacteria	Pseudomonadota	Gammaproteobacteria	Enterobacterales	Enterobacteriaceae	Enterobacteriaceae	Enterobacteriaceae	-0.8	48.52	-0.78	5.14	-1.35	1.4	-0.9	14.42
Bacteria	Bacillota_A	Clostridia	Lachnospirales	Lachnospiraceae	Anaerostipes	Anaerostipes	-0.69	102.56	-0.78	5.14	-0.96	68.01	-0.9	14.42
Bacteria	Bacillota_A	Clostridia	TANB77	CAG-508	Scatovivens	Scatovivens	-0.96	8.91	-0.78	5.14	-1.21	42.8	-0.9	14.42
Bacteria	Bacillota_A	Clostridia	Christensenellales	Borkfalkiaceae	Coproplasma	Coproplasma sp910586065	-0.96	8.91	-0.78	5.14	-1.15	43.69	-0.9	14.42
Bacteria	Bacteroidota	Bacteroidia	Bacteroidales	Muribaculaceae	Lepagella	Lepagella muris_A	-0.88	39.73	-0.78	5.14	-1.35	1.4	-0.9	14.42
Bacteria	Bacillota_A	Clostridia	TANB77	CAG-508	CAG-269	CAG-269 sp928721565	-0.77	67.2	-0.7	43.98	-1.11	42.38	-0.9	14.42
Bacteria	Bacillota_A	Clostridia	TANB77	CAG-508	CAG-269	CAG-269 sp934120045	-0.96	8.91	-0.78	5.14	-1.07	52.57	-0.9	14.42
Bacteria	Bacillota_A	Clostridia	Christensenellales	Christensenellaceae	Christensenellaceae	Christensenellaceae	-0.96	8.91	-0.64	82.56	-0.99	59.27	-0.9	14.42
Bacteria	Bacillota_B	Syntrophomonadia	Syntrophomonadales	Syntrophomonadaceae	Syntrophomonadaceae	Syntrophomonadaceae	-0.96	8.91	-0.78	5.14	-1.27	23.36	-0.9	14.42
Bacteria	Bacillota_A	Clostridia	Oscillospirales	Ruminococcaceae	Ligaoa	Ligaoa zhengdingensis	-0.96	8.91	-0.78	5.14	-1.04	59.67	-0.9	14.42
Bacteria	Bacillota_A	Clostridia	Oscillospirales	Feifaniaceae	Feifania	Feifania hominis	-0.85	51.31	-0.78	5.14	-1.27	23.14	-0.9	14.42
Bacteria	Bacillota_A	Clostridia	Lachnospirales	Lachnospiraceae	Velocimicrobium	Velocimicrobium porci	-0.96	8.91	-0.78	5.14	-1.23	34.99	-0.9	14.42
Bacteria	Actinomycetota	Actinomycetes	Actinomycetales	Actinomycetaceae	Peptidiphaga	Peptidiphaga sp000466165	-0.85	52.35	-0.7	41.68	-1.35	1.4	-0.9	14.42
Bacteria	Cyanobacteriota	Vampirovibrionia	Gastranaerophilales	Gastranaerophilaceae	Limenecus	Limenecus avicola	-0.96	8.91	-0.78	5.14	-0.97	67.02	-0.9	14.42
Bacteria	Bacillota_A	Clostridia	Peptostreptococcales	Anaerovoracaceae	Emergencia	Emergencia intestinalis	-0.96	8.91	-0.78	5.14	-1.27	23.14	-0.9	14.42
Bacteria	Bacillota_A	Clostridia	Christensenellales	Borkfalkiaceae	UBA1259	UBA1259 sp905210545	-0.63	107.52	-0.78	5.14	-1.15	42.92	-0.9	14.42
Bacteria	Bacillota_A	Clostridia	Lachnospirales	Lachnospiraceae	Alitiscatomonas	Alitiscatomonas sp900066785	-0.96	8.91	-0.7	43.26	-1.27	23.55	-0.9	14.42
Bacteria	Bacillota_C	Negativicutes	Veillonellales	Dialisteraceae	Dialister	Dialister sp900765565	-0.85	51.31	-0.59	87.18	-1.19	33.73	-0.9	14.42
Bacteria	Bacillota_A	Clostridia	Lachnospirales	Lachnospiraceae	Lachnospira	Lachnospira sp000436535	-0.96	8.91	-0.62	64.41	-1.27	23.14	-0.9	14.42
Bacteria	Bacillota_A	Clostridia	Peptostreptococcales	Anaerovoracaceae	Eubacterium_N	Eubacterium_N saphenum	-0.96	8.91	-0.7	38.69	-1.35	1.4	-0.9	14.42
Archaea	Methanobacteriota	Methanobacteria	Methanobacteriales	Methanobacteriaceae	Methanobrevibacter_A	Methanobrevibacter_A smithii_A	-0.96	8.91	-0.78	5.14	-0.64	134.41	-0.63	79.54
Bacteria	Bacillota	Bacilli	Lactobacillales	Lactobacillaceae	Lactobacillus	Lactobacillus delbrueckii	-0.96	8.91	-0.78	5.14	-1.27	22.65	-0.9	14.42
Bacteria	Bacillota_I	Bacilli_A	ML615J-28	CAG-698	CAG-698	CAG-698	-0.96	8.91	-0.78	5.14	-1.19	32.73	-0.9	14.42
Bacteria	Bacillota_A	Clostridia	Lachnospirales	Lachnospiraceae	Acetatifactor	Acetatifactor	-0.96	8.91	-0.66	63.96	-1.19	34.26	-0.9	14.42
Bacteria	Bacillota_A	Clostridia	Clostridiales	Clostridiaceae	Clostridium	Clostridium disporicum_B	-0.96	8.91	-0.78	5.14	-1.35	1.4	-0.22	374.61
Bacteria	Bacillota_A	Clostridia	Oscillospirales	Ruminococcaceae	Faecalibacterium	Faecalibacterium prausnitzii	-0.96	8.91	-0.78	5.14	-1.35	1.4	-0.5	150.2
Bacteria	Bacillota_A	Clostridia	Oscillospirales	Ruminococcaceae	Fournierella	Fournierella sp900543285	-0.96	8.91	-0.78	5.14	-1.21	42.87	-0.9	14.42
Bacteria	Bacteroidota	Bacteroidia	Bacteroidales	Bacteroidaceae	UBA4334	UBA4334	-0.96	8.91	-0.78	5.14	-1.35	1.4	-0.5	150.2
Bacteria	Bacillota_A	Clostridia	Oscillospirales	Ruminococcaceae	Anaerotruncus	Anaerotruncus colihominis_A	-0.85	52.2	-0.78	5.14	-0.96	67.04	-0.9	14.42
Bacteria	Bacillota_C	Negativicutes	Acidaminococcales	Acidaminococcaceae	Acidaminococcus	Acidaminococcus	-0.96	8.91	-0.61	106.78	-1.35	1.4	-0.9	14.42
Bacteria	Bacillota_A	Clostridia	Lachnospirales	Lachnospiraceae	Oliverpabstia	Oliverpabstia faecicola	-0.8	51.64	-0.78	5.14	-1.11	57.5	-0.9	14.42
Bacteria	Bacteroidota	Bacteroidia	Bacteroidales	Coprobacteraceae	Coprobacter	Coprobacter fastidiosus	-0.96	8.91	-0.78	5.14	-1.27	23.55	-0.9	14.42
Bacteria	Bacillota_A	Clostridia	Lachnospirales	Lachnospiraceae	Eubacterium_G	Eubacterium_G segne	-0.96	8.91	-0.78	5.14	-1.23	34.97	-0.9	14.42
Bacteria	Bacillota	Bacilli	Lactobacillales	Vagococcaceae	Vagococcus	Vagococcus	-0.96	8.91	-0.66	67.94	-1.35	1.4	-0.9	14.42
Bacteria	Bacillota_A	Clostridia	Lachnospirales	Lachnospiraceae	Blautia_A	Blautia_A hydrogenotrophica	-0.96	8.91	-0.7	43.03	-1.35	1.4	-0.9	14.42
Bacteria	Actinomycetota	Coriobacteriia	Coriobacteriales	Eggerthellaceae	Enterorhabdus	Enterorhabdus sp009911695	-0.96	8.91	-0.56	102.89	-1.35	1.4	-0.9	14.42
Bacteria	Bacillota	Bacilli	Lactobacillales	Lactobacillaceae	Pediococcus	Pediococcus acidilactici	-0.96	8.91	-0.78	5.14	-1.23	35.48	-0.9	14.42
Bacteria	Bacillota_A	Clostridia	Oscillospirales	Oscillospiraceae	Flavonifractor	Flavonifractor avicola	-0.96	8.91	-0.78	5.14	-1.27	22.65	-0.9	14.42
Bacteria	Bacillota_A	Clostridia	Christensenellales	Christensenellaceae	Christensenella	Christensenella	-0.96	8.91	-0.78	5.14	-1.19	33.99	-0.9	14.42
Bacteria	Bacillota	Bacilli	Lactobacillales	Lactobacillaceae	Levilactobacillus	Levilactobacillus brevis	-0.85	51.31	-0.78	5.14	-1.35	1.4	-0.9	14.42
Bacteria	Bacillota_A	Clostridia	Oscillospirales	Acutalibacteraceae	CAG-177	CAG-177	-0.96	8.91	-0.78	5.14	-1.23	34.48	-0.9	14.42
Bacteria	Bacillota_A	Clostridia	Lachnospirales	Lachnospiraceae	Roseburia	Roseburia	-0.96	8.91	-0.7	43.21	-1.35	1.4	-0.63	79.54
Bacteria	Patescibacteria	Saccharimonadia	Saccharimonadales	Nanosynbacteraceae	Nanosynbacter	Nanosynbacter	-0.96	8.91	-0.78	5.14	-1.35	1.4	-0.63	107.76
Bacteria	Bacillota_A	Clostridia	Lachnospirales	Lachnospiraceae	Eubacterium_F	Eubacterium_F	-0.88	35.42	-0.78	5.14	-1.35	1.4	-0.5	152.73
Bacteria	Desulfobacterota	Desulfovibrionia	Desulfovibrionales	Desulfovibrionaceae	Desulfovibrio	Desulfovibrio intestinipullorum	-0.96	8.91	-0.78	5.14	-1.13	51.75	-0.9	14.42
Bacteria	Bacillota_A	Clostridia	Clostridiales	Clostridiaceae	Clostridium	Clostridium butyricum	-0.96	8.91	-0.7	38.69	-1.35	1.4	-0.9	14.42
Bacteria	Bacillota_A	Clostridia	Lachnospirales	Lachnospiraceae	Hungatella	Hungatella	-0.88	35.42	-0.78	5.14	-1.35	1.4	-0.9	14.42
Bacteria	Bacillota_A	Clostridia	Oscillospirales	Acutalibacteraceae	Anaeromassilibacillus	Anaeromassilibacillus	-0.96	8.91	-0.78	5.14	-1.15	43.99	-0.9	14.42
Bacteria	Bacillota_B	Peptococcia	Peptococcales	Peptococcaceae	UBA7185	UBA7185 sp910585405	-0.96	8.91	-0.78	5.14	-1.23	34.97	-0.9	14.42
Bacteria	Chloroflexota	Anaerolineae	J036	Brachytrichaceae	Brachytrichaceae	Brachytrichaceae	-0.96	8.91	-0.78	5.14	-1.35	1.4	-0.63	107.76
Bacteria	Bacillota	Bacilli	Lactobacillales	Lactobacillaceae	Ligilactobacillus	Ligilactobacillus	-0.96	8.91	-0.78	5.14	-1.27	23.71	-0.9	14.42
Bacteria	Bacillota_A	Clostridia	Lachnospirales	Lachnospiraceae	Oliverpabstia	Oliverpabstia	-0.88	35.42	-0.78	5.14	-1.19	33.12	-0.9	14.42
Bacteria	Bacillota_A	Clostridia	Monoglobales	Monoglobaceae	Monoglobaceae	Monoglobaceae	-0.96	8.91	-0.78	5.14	-1.23	34.99	-0.9	14.42
Bacteria	Bacteroidota	Bacteroidia	Bacteroidales	Rikenellaceae	Alistipes_A	Alistipes_A	-0.96	8.91	-0.78	5.14	-1.11	41.87	-0.9	14.42
Bacteria	Bacillota_A	Clostridia	Tissierellales	Peptoniphilaceae	Aedoeadaptatus	Aedoeadaptatus	-0.96	8.91	-0.78	5.14	-1.21	43.14	-0.9	14.42
Bacteria	Bacillota_A	Clostridia	Lachnospirales	Lachnospiraceae	Choladousia	Choladousia sp902363665	-0.85	53.59	-0.78	5.14	-1.13	51.42	-0.9	14.42
Bacteria	Actinomycetota	Coriobacteriia	Coriobacteriales	Atopobiaceae	Fannyhessea	Fannyhessea vaginae	-0.96	8.91	-0.78	5.14	-1.27	23.22	-0.9	14.42
Bacteria	Bacillota_A	Clostridia	Lachnospirales	Lachnospiraceae	Coprococcus_A	Coprococcus_A	-0.88	34.14	-0.7	41.48	-1.35	1.4	-0.9	14.42
Bacteria	Bacteroidota	Bacteroidia	Bacteroidales	Bacteroidaceae	Bacteroides	Bacteroides stercoris_A	-0.96	8.91	-0.7	43.26	-1.35	1.4	-0.9	14.42
Bacteria	Bacillota_A	Clostridia	Lachnospirales	Lachnospiraceae	Lientehia	Lientehia dongpingensis	-0.88	30.03	-0.78	5.14	-1.35	1.4	-0.9	14.42
Bacteria	Bacillota_A	Clostridia	Lachnospirales	Lachnospiraceae	Limivivens	Limivivens faecihominis	-0.96	8.91	-0.78	5.14	-1.15	43.24	-0.9	14.42
Bacteria	Bacillota_B	Peptococcia	DRI-13	UBA5745	WRMS01	WRMS01 sp018434325	-0.96	8.91	-0.78	5.14	-0.97	66.83	-0.9	14.42
Bacteria	Bacillota_I	Bacilli_A	Erysipelotrichales	Coprobacillaceae	Longibaculum	Longibaculum muris	-0.96	8.91	-0.66	64.4	-1.35	1.4	-0.9	14.42
Bacteria	Desulfobacterota	Desulfovibrionia	Desulfovibrionales	Desulfovibrionaceae	Desulfovibrio	Desulfovibrio sp900556755	-0.96	8.91	-0.64	82.5	-1.27	23.36	-0.9	14.42
Bacteria	Bacteroidota	Bacteroidia	Bacteroidales	Bacteroidales	Bacteroidales	Bacteroidales	-0.69	75.99	-0.78	5.14	-1.35	1.4	-0.01	8944.3
Bacteria	Bacteroidota	Bacteroidia	Bacteroidales	Marinifilaceae	Butyricimonas	Butyricimonas faecalis	-0.88	33.48	-0.78	5.14	-1.35	1.4	-0.9	14.42
Bacteria	Bacillota_A	Clostridia	Oscillospirales	Ruminococcaceae	Ruminococcus_C	Ruminococcus_C	-0.66	111.49	-0.78	5.14	-1.35	1.4	-0.9	14.42
Bacteria	Bacillota_B	Dehalobacteriia	Dehalobacteriales	Dehalobacteriaceae	Dehalobacterium	Dehalobacterium formicoaceticum	-0.96	8.91	-0.78	5.14	-1.35	1.4	-0.5	186.48
Bacteria	Bacteroidota	Bacteroidia	Bacteroidales	Bacteroidaceae	Prevotella	Prevotella sp934191715	-0.88	35.12	-0.78	5.14	-1.35	1.4	-0.5	152.73
Bacteria	Actinomycetota	Coriobacteriia	Coriobacteriales	Eggerthellaceae	Phoenicibacter	Phoenicibacter congonensis	-0.88	33.48	-0.78	5.14	-1.35	1.4	-0.9	14.42
Bacteria	Bacillota_A	Clostridia	Peptostreptococcales	Peptostreptococcaceae	Terrisporobacter	Terrisporobacter	-0.85	52.35	-0.78	5.14	-1.35	1.4	-0.3	382
Bacteria	Bacillota_A	Clostridia	Lachnospirales	Lachnospiraceae	Blautia	Blautia	-0.8	50.37	-0.78	5.14	-1.35	1.4	-0.9	14.42
Bacteria	Bacillota	Bacilli	Lactobacillales	Lactobacillales	Lactobacillales	Lactobacillales	-0.79	79.42	-0.78	5.14	-1.35	1.4	-0.9	14.42
Bacteria	Spirochaetota	Brachyspirae	Brachyspirales	Brachyspiraceae	Brachyspira	Brachyspira aalborgi	-0.88	33.24	-0.78	5.14	-1.35	1.4	-0.9	14.42
Bacteria	Bacillota	Bacilli	Lactobacillales	Lactobacillaceae	Leuconostoc	Leuconostoc	-0.88	30.03	-0.78	5.14	-1.35	1.4	-0.9	14.42
Bacteria	Bacteroidota	Bacteroidia	Bacteroidales	Bacteroidaceae	Bacteroides	Bacteroides ndongoniae	-0.96	8.91	-0.55	104.4	-1.35	1.4	-0.9	14.42
Bacteria	Bacteroidota	Bacteroidia	Bacteroidales	Bacteroidaceae	Prevotella	Prevotella buccalis	-0.96	8.91	-0.78	5.14	-1.27	23.55	-0.9	14.42
Bacteria	Bacillota	Bacilli	Lactobacillales	Aerococcaceae	Abiotrophia	Abiotrophia defectiva	-0.85	47.04	-0.78	5.14	-1.35	1.4	-0.9	14.42
Bacteria	Bacillota_A	Clostridia	Oscillospirales	Oscillospiraceae	Pseudoscilispira	Pseudoscilispira sp020555605	-0.96	8.91	-0.53	126.98	-1.35	1.4	-0.9	14.42
Bacteria	Campylobacterota	Campylobacteria	Campylobacterales	Campylobacteraceae	Campylobacter_A	Campylobacter_A concisus_C	-0.85	52.35	-0.78	5.14	-1.35	1.4	-0.9	14.42
Bacteria	Bacillota_A	Clostridia	Oscillospirales	Butyricicoccaceae	Agathobaculum	Agathobaculum ammoniilyticum	-0.96	8.91	-0.6	114.04	-1.35	1.4	-0.9	14.42
Bacteria	Bacillota_A	Clostridia	Christensenellales	CAG-138	JAJDHH01	JAJDHH01 sp030266105	-0.96	8.91	-0.78	5.14	-1.19	32.95	-0.9	14.42
Bacteria	Bacillota_A	Clostridia	Lachnospirales	Lachnospiraceae	Oliverpabstia	Oliverpabstia tarda	-0.96	8.91	-0.7	43.03	-1.35	1.4	-0.9	14.42
Bacteria	Bacteroidota	Bacteroidia	Bacteroidales	Bacteroidaceae	Prevotella	Prevotella sp002265625	-0.85	52.35	-0.78	5.14	-1.35	1.4	-0.9	14.42
Bacteria	Bacillota_A	Clostridia	Lachnospirales	Lachnospiraceae	Agathobacter	Agathobacter sp900543445	-0.96	8.91	-0.78	5.14	-1.23	34.97	-0.9	14.42
Bacteria	Bacillota_A	Clostridia	Lachnospirales	Lachnospiraceae	Blautia_A	Blautia_A difficilis	-0.69	77.26	-0.78	5.14	-1.27	22.65	-0.9	14.42
Bacteria	Bacillota_A	Clostridia	Oscillospirales	Acutalibacteraceae	CAG-557	CAG-557 sp949068525	-0.96	8.91	-0.78	5.14	-1.19	33.72	-0.9	14.42
Bacteria	Bacillota	Bacilli	Staphylococcales	Gemellaceae	Gemella	Gemella asaccharolytica	-0.96	8.91	-0.78	5.14	-1.19	34.1	-0.9	14.42
Bacteria	Bacillota_C	Negativicutes	Selenomonadales	Selenomonadaceae	Selenomonadaceae	Selenomonadaceae	-0.8	53.85	-0.78	5.14	-1.35	1.4	-0.9	14.42
Bacteria	Bacillota_A	Clostridia	Christensenellales	Aristaeellaceae	Aristaeella	Aristaeella lactis	-0.96	8.91	-0.78	5.14	-1.27	23.22	-0.9	14.42
Bacteria	Bacillota_A	Clostridia	Oscillospirales	Butyricicoccaceae	Butyricicoccaceae	Butyricicoccaceae	-0.96	8.91	-0.78	5.14	-1.15	44.35	-0.9	14.42
Bacteria	Bacillota_A	Clostridia	Lachnospirales	Lachnospiraceae	Bariatricus	Bariatricus comes_A	-0.96	8.91	-0.62	66.65	-1.27	23.22	-0.14	608.38
Bacteria	Bacillota_A	Clostridia	Peptostreptococcales	Anaerovoracaceae	Emergencia	Emergencia	-0.96	8.91	-0.7	41.48	-1.35	1.4	-0.9	14.42
Bacteria	Bacillota_A	Clostridia	Lachnospirales	Lachnospiraceae	Suipraeoptans	Suipraeoptans intestinalis	-0.96	8.91	-0.78	5.14	-1.15	43.3	-0.9	14.42
Bacteria	Bacillota_A	Clostridia	Lachnospirales	Lachnospiraceae	Anaerobutyricum	Anaerobutyricum	-0.73	79.89	-0.78	5.14	-1.27	23.2	-0.9	14.42
Bacteria	Bacteroidota	Bacteroidia	Bacteroidales	Muribaculaceae	UBA7173	UBA7173	-0.96	8.91	-0.66	63.36	-1.35	1.4	-0.9	14.42
Bacteria	Verrucomicrobiota	Lentisphaeria	Victivallales	UBA1829	UBA1829	UBA1829 sp900549415	-0.96	8.91	-0.78	5.14	-1.21	44.04	-0.9	14.42
Bacteria	Bacillota_A	Clostridia	Tissierellales	Peptoniphilaceae	Parvimonas	Parvimonas sp001552895	-0.96	8.91	-0.78	5.14	-1.27	23.71	-0.9	14.42
Bacteria	Bacillota_C	Negativicutes	Acidaminococcales	Acidaminococcaceae	Phascolarctobacterium_A	Phascolarctobacterium_A	-0.88	33.41	-0.78	5.14	-1.35	1.4	-0.9	14.42
Bacteria	Bacillota	Bacilli	Lactobacillales	Lactobacillaceae	Lactiplantibacillus	Lactiplantibacillus	-0.88	35.12	-0.78	5.14	-1.35	1.4	-0.9	14.42
Bacteria	Bacillota_A	Clostridia	Lachnospirales	Lachnospiraceae	Eubacterium_I	Eubacterium_I	-0.96	8.91	-0.78	5.14	-1.19	49.79	-0.9	14.42
Bacteria	Bacillota_C	Negativicutes	Veillonellales	Veillonellaceae	Veillonella	Veillonella dispar	-0.88	33.48	-0.78	5.14	-1.27	23.55	-0.9	14.42
Bacteria	Bacillota_C	Negativicutes	Acidaminococcales	Acidaminococcaceae	Phascolarctobacterium_A	Phascolarctobacterium_A sp900544885	-0.8	50.24	-0.78	5.14	-1.35	1.4	-0.9	14.42
Bacteria	Bacillota_A	Clostridia	Tissierellales	Peptoniphilaceae	Fenollaria	Fenollaria timonensis	-0.96	8.91	-0.78	5.14	-1.23	35.5	-0.9	14.42
Bacteria	Actinomycetota	Actinomycetes	Actinomycetales	Micrococcaceae	Rothia	Rothia nasimurium_D	-0.96	8.91	-0.78	5.14	-1.23	35.87	-0.9	14.42
Bacteria	Bacillota_A	Clostridia	Lachnospirales	Lachnospiraceae	Wujia	Wujia	-0.8	50.6	-0.78	5.14	-1.27	23.22	-0.9	14.42
Bacteria	Bacillota_C	Negativicutes	Acidaminococcales	Acidaminococcaceae	Acidaminococcaceae	Acidaminococcaceae	-0.69	78.07	-0.78	5.14	-1.35	1.4	-0.9	14.42
Bacteria	Bacillota_I	Bacilli_A	RF39	UBA660	CAG-302	CAG-302	-0.96	8.91	-0.78	5.14	-1.35	1.4	-0.63	81.6
Bacteria	Bacteroidota	Bacteroidia	Bacteroidales	Bacteroidaceae	Prevotella	Prevotella sp001553265	-0.96	8.91	-0.78	5.14	-1.27	23.14	-0.9	14.42
Bacteria	Bacillota_A	Clostridia	Oscillospirales	Ruminococcaceae	Faecalibacterium	Faecalibacterium prausnitzii_A	-0.96	8.91	-0.78	5.14	-1.05	58.72	-0.5	186.48
Bacteria	Bacillota_C	Negativicutes	Veillonellales	Veillonellales	Veillonellales	Veillonellales	-0.96	8.91	-0.78	5.14	-1.35	1.4	-0.63	79.54
Bacteria	Bacillota_A	Clostridia	Clostridiales	Clostridiaceae	Clostridium	Clostridium cuniculi	-0.85	50.61	-0.78	5.14	-1.35	1.4	-0.9	14.42
Bacteria	Bacteroidota	Bacteroidia	Bacteroidales	Bacteroidaceae	Alloprevotella	Alloprevotella	-0.85	52.35	-0.78	5.14	-1.35	1.4	-0.5	161.53
Bacteria	Bacillota_A	Clostridia	Christensenellales	UBA1242	Caccovivens	Caccovivens sp949841595	-0.96	8.91	-0.78	5.14	-1.13	50.65	-0.9	14.42
Bacteria	Bacillota_A	Clostridia	Lachnospirales	Lachnospiraceae	Blautia	Blautia stercoris	-0.51	144.54	-0.78	5.14	-1.35	1.4	-0.9	14.42
Bacteria	Bacteroidota	Bacteroidia	Bacteroidales	Bacteroidaceae	Prevotella	Prevotella multisaccharivorax	-0.96	8.91	-0.78	5.14	-1.35	1.4	-0.22	399.4
Bacteria	Bacillota_A	Clostridia	Oscillospirales	Oscillospiraceae	Hominicoprocola	Hominicoprocola	-0.96	8.91	-0.78	5.14	-1.17	54.96	-0.9	14.42
Bacteria	Bacillota_A	Clostridia	Lachnospirales	Lachnospiraceae	F0428	F0428 sp003043955	-0.88	33.48	-0.78	5.14	-1.35	1.4	-0.63	81.6
Bacteria	Actinomycetota	Coriobacteriia	Coriobacteriales	Eggerthellaceae	Adlercreutzia	Adlercreutzia	-0.96	8.91	-0.64	82.44	-1.35	1.4	-0.9	14.42
Bacteria	Bacillota_I	Bacilli_A	Mycoplasmatales	Mycoplasmoidaceae	Malacoplasma_A	Malacoplasma_A	-0.96	8.91	-0.78	5.14	-1.27	22.65	-0.9	14.42
Bacteria	Bacillota_A	Clostridia	UBA1381	UBA1381	Hominilimicola	Hominilimicola sp001941225	-0.96	8.91	-0.7	41.27	-1.35	1.4	-0.9	14.42
Bacteria	Bacillota_A	Clostridia	Lachnospirales	Lachnospiraceae	Blautia_A	Blautia_A sp900548245	-0.85	49.52	-0.7	41.48	-1.15	44.08	-0.9	14.42
Bacteria	Bacillota_C	Negativicutes	Veillonellales	Megasphaeraceae	Caecibacter	Caecibacter sp003467125	-0.96	8.91	-0.78	5.14	-1.35	1.4	-0.63	107.76
Bacteria	Bacillota_A	Clostridia	Lachnospirales	Lachnospiraceae	Lachnospira	Lachnospira sp000436475	-0.96	8.91	-0.7	41.48	-1.21	42.8	-0.63	88.63
Bacteria	Bacillota_A	Clostridia	Oscillospirales	Ruminococcaceae	Massiliimalia	Massiliimalia timonensis	-0.96	8.91	-0.78	5.14	-1.35	1.4	-0.63	107.76
Bacteria	Bacillota_A	Clostridia	Oscillospirales	Ruminococcaceae	Gemmiger	Gemmiger sp900539695	-0.88	35.42	-0.78	5.14	-1.35	1.4	-0.9	14.42
Bacteria	Bacillota_I	Bacilli_A	RFN20	CAG-288	CAG-345	CAG-345 sp000433315	-0.96	8.91	-0.78	5.14	-1.19	32.95	-0.9	14.42
Bacteria	Bacillota_A	Clostridia	Lachnospirales	Lachnospiraceae	Hominiventricola	Hominiventricola sp018223365	-0.82	62.6	-0.78	5.14	-1.35	1.4	-0.9	14.42
Bacteria	Bacillota_A	Clostridia	Lachnospirales	Lachnospiraceae	Anaerostipes	Anaerostipes sp900066705	-0.96	8.91	-0.78	5.14	-1.27	23.71	-0.9	14.42
Bacteria	Bacillota	Bacilli	Lactobacillales	Lactobacillaceae	Periweissella	Periweissella beninensis	-0.96	8.91	-0.7	40.5	-1.35	1.4	-0.9	14.42
Bacteria	Bacillota_C	Negativicutes	Veillonellales	Dialisteraceae	Dialisteraceae	Dialisteraceae	-0.96	8.91	-0.7	43.32	-1.35	1.4	-0.9	14.42
Bacteria	Bacillota_A	Clostridia	Christensenellales	Pumilibacteraceae	Pumilibacteraceae	Pumilibacteraceae	-0.96	8.91	-0.78	5.14	-1.23	34.73	-0.9	14.42
Bacteria	Bacillota_A	Clostridia	Lachnospirales	Lachnospiraceae	Blautia_A	Blautia_A sp900120195	-0.96	8.91	-0.78	5.14	-1.21	42.54	-0.9	14.42
Bacteria	Actinomycetota	Actinomycetes	Actinomycetales	Actinomycetaceae	Pauljensenia	Pauljensenia	-0.88	33.65	-0.78	5.14	-1.35	1.4	-0.9	14.42
Bacteria	Cyanobacteriota	Vampirovibrionia	Gastranaerophilales	Gastranaerophilaceae	CAIPUE01	CAIPUE01 sp903868125	-0.96	8.91	-0.78	5.14	-1.27	23.14	-0.9	14.42
Bacteria	Bacillota_A	Clostridia	Lachnospirales	Anaerotignaceae	JANFXS01	JANFXS01 sp024460105	-0.96	8.91	-0.7	38.69	-1.35	1.4	-0.9	14.42
Bacteria	Pseudomonadota	Gammaproteobacteria	Burkholderiales	Neisseriaceae	Neisseria	Neisseria mucosa_A	-0.96	8.91	-0.78	5.14	-1.35	1.4	-0.63	81.6
Bacteria	Bacillota_A	Clostridia	TANB77	CAG-508	Scatovivens	Scatovivens sp949927455	-0.96	8.91	-0.78	5.14	-1.27	23.71	-0.9	14.42
Bacteria	Bacillota_A	Clostridia	Lachnospirales	Lachnospiraceae	Roseburia_A	Roseburia_A porci	-0.88	33.48	-0.78	5.14	-1.35	1.4	-0.9	14.42
Bacteria	Bacillota_C	Negativicutes	Veillonellales	Megasphaeraceae	Megasphaera_C	Megasphaera_C lornae	-0.96	8.91	-0.78	5.14	-1.23	34.4	-0.9	14.42
Bacteria	Bacillota	Bacilli	Paenibacillales	NBRC-103111	Paenibacillus_E	Paenibacillus_E sp022163125	-0.96	8.91	-0.78	5.14	-1.27	23.22	-0.9	14.42
Bacteria	Bacillota_I	Bacilli_A	Erysipelotrichales	Coprobacillaceae	Faecalibacillus	Faecalibacillus intestinalis	-0.96	8.91	-0.78	5.14	-1.23	35.48	-0.9	14.42
Bacteria	Bacillota_A	Clostridia	Oscillospirales	Oscillospiraceae	Lawsonibacter	Lawsonibacter aceti	-0.96	8.91	-0.66	61.28	-1.35	1.4	-0.9	14.42
Bacteria	Pseudomonadota	Alphaproteobacteria	RF32	CAG-239	RUG410	RUG410	-0.88	33.48	-0.78	5.14	-1.35	1.4	-0.9	14.42
Bacteria	Bacillota_A	Clostridia	Oscillospirales	Ruminococcaceae	Anaerotruncus	Anaerotruncus massiliensis_A	-0.96	8.91	-0.78	5.14	-1.23	34.99	-0.9	14.42
Bacteria	Bacillota_A	Clostridia	Peptostreptococcales	Peptostreptococcaceae	Clostridioides	Clostridioides	-0.88	33.24	-0.78	5.14	-1.35	1.4	-0.9	14.42
Bacteria	Pseudomonadota	Gammaproteobacteria	Xanthomonadales	Xanthomonadaceae	Stenotrophomonas	Stenotrophomonas muris	-0.88	32.44	-0.78	5.14	-1.35	1.4	-0.9	14.42
Bacteria	Bacillota_A	Clostridia	Oscillospirales	CAG-272	CAG-390	CAG-390 sp000437015	-0.96	8.91	-0.78	5.14	-1.15	43	-0.9	14.42
Bacteria	Bacteroidota	Bacteroidia	Bacteroidales	Barnesiellaceae	Barnesiellaceae	Barnesiellaceae	-0.96	8.91	-0.64	79.74	-1.35	1.4	-0.9	14.42
Bacteria	Bacteroidota	Bacteroidia	Bacteroidales	Bacteroidaceae	Prevotella	Prevotella albensis	-0.96	8.91	-0.78	5.14	-1.35	1.4	-0.63	79.54
Bacteria	Bacteroidota	Bacteroidia	Bacteroidales	UBA932	Cryptobacteroides	Cryptobacteroides sp000431015	-0.88	33.65	-0.78	5.14	-1.35	1.4	-0.9	14.42
Bacteria	Bacillota_A	Clostridia	TANB77	CAG-508	CAG-269	CAG-269 sp900554175	-0.96	8.91	-0.78	5.14	-1.27	23.2	-0.9	14.42
Bacteria	Bacillota_A	Clostridia	Lachnospirales	Lachnospiraceae	Muricoprocola	Muricoprocola	-0.96	8.91	-0.78	5.14	-1.27	23.2	-0.9	14.42
Bacteria	Bacillota_A	Clostridia	Oscillospirales	Acutalibacteraceae	Acutalibacter	Acutalibacter	-0.96	8.91	-0.78	5.14	-1.23	34.73	-0.9	14.42
Bacteria	Verrucomicrobiota	Lentisphaeria	Victivallales	UBA1829	UBA11452	UBA11452 sp944390795	-0.96	8.91	-0.78	5.14	-1.27	22.65	-0.9	14.42
Bacteria	Bacillota	Bacilli	Lactobacillales	Streptococcaceae	Lactococcus	Lactococcus taiwanensis	-0.96	8.91	-0.78	5.14	-1.35	1.4	-0.5	161.53
Bacteria	Bacillota_A	Clostridia	Oscillospirales	CAG-382	CAG-382	CAG-382	-0.96	8.91	-0.78	5.14	-1.27	23.71	-0.9	14.42
Bacteria	Bacillota_A	Clostridia	Lachnospirales	Lachnospiraceae	Schaedlerella	Schaedlerella	-0.96	8.91	-0.7	41.68	-1.35	1.4	-0.9	14.42
Bacteria	Bacillota_A	Clostridia	Oscillospirales	Oscillospiraceae	Flavonifractor	Flavonifractor massiliensis_A	-0.96	8.91	-0.78	5.14	-1.27	22.65	-0.9	14.42
Bacteria	Bacillota_A	Clostridia	Lachnospirales	Lachnospiraceae	Dorea_D	Dorea_D sp000433535	-0.96	8.91	-0.66	65.96	-1.35	1.4	-0.9	14.42
Bacteria	Bacillota_A	Clostridia	Christensenellales	Pumilibacteraceae	Neoclostridium	Neoclostridium sp934229275	-0.96	8.91	-0.78	5.14	-1.23	34.73	-0.9	14.42
Bacteria	Bacillota_A	Clostridia	Oscillospirales	Acutalibacteraceae	Hominenteromicrobium	Hominenteromicrobium	-0.96	8.91	-0.78	5.14	-1.27	23.71	-0.9	14.42
Bacteria	Bacillota_A	Clostridia	Oscillospirales	Butyricicoccaceae	Agathobaculum	Agathobaculum sp900625105	-0.88	33.65	-0.78	5.14	-1.35	1.4	-0.9	14.42
Bacteria	Actinomycetota	Coriobacteriia	Coriobacteriales	Atopobiaceae	Thermophilibacter	Thermophilibacter	-0.88	30.03	-0.78	5.14	-1.35	1.4	-0.9	14.42
Bacteria	Bacillota_A	Clostridia	Oscillospirales	Ruminococcaceae	Negativibacillus	Negativibacillus sp000435195	-0.88	30.03	-0.78	5.14	-1.35	1.4	-0.9	14.42
Bacteria	Bacteroidota	Bacteroidia	Bacteroidales	Bacteroidaceae	Bacteroides	Bacteroides sp019412865	-0.96	8.91	-0.7	43.26	-1.35	1.4	-0.9	14.42
Bacteria	Bacillota_A	Clostridia	Lachnospirales	Lachnospiraceae	Anaerostipes	Anaerostipes faecalis	-0.96	8.91	-0.78	5.14	-1.27	22.72	-0.9	14.42
Bacteria	Bacillota	Bacilli	Lactobacillales	Aerococcaceae	Facklamia	Facklamia hominis	-0.96	8.91	-0.78	5.14	-1.19	49.17	-0.9	14.42

## Sheet: otu
								Individual W		Individual X		Individual Y		Individual Z
OTU	Domain	Phylum	Class	Order	Family	Genus	Species	mean CLR	CV%	mean CLR	CV%	mean CLR	CV%	mean CLR	CV%
Otu00001	Bacteria	Bacteroidota	Bacteroidia	Bacteroidales	Bacteroidaceae	Prevotella	Prevotella copri_A	8.66	2.42	0.75	124.38	7.6	5.17	8.4	1.74
Otu00002	Bacteria	Bacillota_C	Negativicutes	Acidaminococcales	Acidaminococcaceae	Phascolarctobacterium	Phascolarctobacterium faecium	0.26	318.47	6.53	12.56	1.38	38.28	-0.28	16.97
Otu00003	Bacteria	Bacillota_A	Clostridia	Oscillospirales	Ruminococcaceae	Faecalibacterium	Faecalibacterium prausnitzii_D	6.63	4.98	6.87	5.26	6.57	3.33	7.06	11.67
Otu00004	Bacteria	Bacteroidota	Bacteroidia	Bacteroidales	Bacteroidaceae	Alloprevotella	Alloprevotella timonensis	6.67	3.62	8.02	3.48	0.22	456.47	6.94	9.08
Otu00005	Bacteria	Pseudomonadota	Gammaproteobacteria	Enterobacterales	Succinivibrionaceae	Succinivibrio	Succinivibrio sp000431835	2.37	43.45	-0.08	654.76	-0.43	2.41	1.5	86.08
Otu00006	Bacteria	Bacillota_C	Negativicutes	Veillonellales	Dialisteraceae	Dialister	Dialister hominis	5.61	13.12	2.89	105.27	6.27	2.65	6.76	15.91
Otu00007	Bacteria	Bacteroidota	Bacteroidia	Bacteroidales	Bacteroidaceae	Phocaeicola	Phocaeicola sp959599425	0.99	132.53	6.68	14.36	5.75	4.46	0.89	96.3
Otu00008	Bacteria	Bacillota_A	Clostridia	Lachnospirales	Lachnospiraceae	Agathobacter	Agathobacter rectalis	4.58	13.3	6.5	6.86	3.29	42.21	3.56	2.48
Otu00009	Bacteria	Bacillota_A	Clostridia	Oscillospirales	Oscillospiraceae	Vescimonas	Vescimonas sp000435555	5.52	6.53	5.08	22.25	6.8	2.85	5.91	14
Otu00010	Bacteria	Bacillota_I	Bacilli_A	Erysipelotrichales	Coprobacillaceae	Catenibacterium	Catenibacterium faecis	4.69	11.15	6.55	5.63	-0.24	213.43	4.27	6.13
Otu00011	Bacteria	Bacteroidota	Bacteroidia	Bacteroidales	Bacteroidaceae	Prevotella	Prevotella	3.38	6.94	7.62	4.84	-0.24	213.52	4.04	11.55
Otu00012	Bacteria	Bacillota_A	Clostridia	Oscillospirales	Acutalibacteraceae	Ruminococcus_E	Ruminococcus_E bromii_B	5.51	10.35	6.12	10.24	5.4	8.8	5.35	15.31
Otu00013	Bacteria	Actinomycetota	Actinomycetes	Actinomycetales	Bifidobacteriaceae	Bifidobacterium	Bifidobacterium adolescentis	0.35	195.84	6.51	6.01	5.08	9.2	1.76	21.07
Otu00014	Bacteria	Bacteroidota	Bacteroidia	Bacteroidales	Bacteroidaceae	Prevotella	Prevotella sp900313215	2.98	14.43	0.08	785.2	3.51	26.78	2.55	41.02
Otu00015	Bacteria	Bacillota_C	Negativicutes	Veillonellales	Megasphaeraceae	Megasphaera	Megasphaera sp001546855	-0.21	146.36	7.13	9.79	-0.27	147.76	-0.28	16.97
Otu00016	Bacteria	Bacillota_A	Clostridia	Oscillospirales	Acutalibacteraceae	Fimenecus	Fimenecus sp000432435	5.12	4.98	5.9	12.35	-0.43	2.41	6.01	11.1
Otu00017	Bacteria	Bacteroidota	Bacteroidia	Bacteroidales	Bacteroidaceae	Paraprevotella	Paraprevotella clara	-0.29	10.55	-0.22	7.94	4.87	8.91	-0.28	16.97
Otu00018	Bacteria	Bacillota_A	Clostridia	Lachnospirales	Lachnospiraceae	Blautia_A	Blautia_A sp003471165	4.96	10.67	5.89	12.21	5.55	9.27	4.09	45.83
Otu00019	Bacteria	Bacillota_A	Clostridia	Oscillospirales	Ruminococcaceae	Faecalibacterium	Faecalibacterium hattorii	2.49	24.34	4.38	18.18	3.12	11.05	3.48	11.03
Otu00020	Archaea	Methanobacteriota	Methanobacteria	Methanobacteriales	Methanobacteriaceae	Methanobrevibacter_A	Methanobrevibacter_A smithii	4.55	17.98	-0.01	5180.12	6.5	6.18	3.27	73.53
Otu00021	Bacteria	Bacillota_A	Clostridia	Oscillospirales	Oscillospiraceae	Vescimonas	Vescimonas coprocola	5.82	8.91	3.94	23.53	5.82	4.78	4.5	9.39
Otu00022	Bacteria	Bacillota_A	Clostridia	Oscillospirales	Ruminococcaceae	Gemmiger	Gemmiger qucibialis	3.16	15.99	5.5	14.69	4.16	9.49	3.88	11.41
Otu00023	Bacteria	Bacillota_C	Negativicutes	Veillonellales	Megasphaeraceae	Megasphaera	Megasphaera elsdenii	-0.21	146.36	-0.14	208.77	-0.35	84	5.95	9.3
Otu00024	Archaea	Thermoplasmatota	Thermoplasmata	Methanomassiliicoccales	Methanomethylophilaceae	UBA71	UBA71 sp006954465	4.35	15.33	-0.22	7.94	5.71	4.04	3.47	63
Otu00025	Bacteria	Bacillota_A	Clostridia	Oscillospirales	Acutalibacteraceae	CAG-217	CAG-217 sp000436335	3.61	14.88	3.37	36.81	-0.43	2.41	-0.28	16.97
Otu00026	Bacteria	Actinomycetota	Coriobacteriia	Coriobacteriales	Coriobacteriaceae	Collinsella	Collinsella sp003466125	3.83	23.76	6.36	10.97	5.37	3.94	4.05	32.29
Otu00027	Bacteria	Bacteroidota	Bacteroidia	Bacteroidales	Bacteroidaceae	Phocaeicola	Phocaeicola coprocola	-0.14	309.5	6.52	12.07	-0.27	146.66	-0.28	16.97
Otu00028	Bacteria	Bacteroidota	Bacteroidia	Bacteroidales	Bacteroidaceae	Bacteroides	Bacteroides uniformis	-0.12	536.84	5.23	14.89	4.1	16.77	-0.28	16.97
Otu00029	Bacteria	Bacteroidota	Bacteroidia	Bacteroidales	Bacteroidaceae	Prevotella	Prevotella hominis	6.2	8.97	-0.22	7.94	-0.24	307.95	7.33	0.97
Otu00030	Bacteria	Bacteroidota	Bacteroidia	Bacteroidales	Bacteroidaceae	Prevotella	Prevotella sp000436035	6.33	7.32	-0.22	7.94	3.99	15.06	4.33	23.26
Otu00031	Bacteria	Cyanobacteriota	Vampirovibrionia	Gastranaerophilales	Gastranaerophilaceae	Zag111	Zag111 sp003258735	-0.21	138.34	-0.1	423.69	-0.35	84.14	0.4	197.81
Otu00032	Bacteria	Verrucomicrobiota	Verrucomicrobiae	Verrucomicrobiales	Akkermansiaceae	Akkermansia	Akkermansia muciniphila_A	-0.12	545.49	-0.22	7.94	-0.27	217.08	-0.28	16.97
Otu00033	Bacteria	Bacillota_C	Negativicutes	Acidaminococcales	Acidaminococcaceae	Phascolarctobacterium_A	Phascolarctobacterium_A succinatutens	7.28	3.02	-0.14	214.43	-0.43	2.41	6.51	8.14
Otu00034	Bacteria	Bacteroidota	Bacteroidia	Bacteroidales	Bacteroidaceae	Bacteroides	Bacteroides faecis	-0.21	146.36	4.11	20.98	3.66	21.53	-0.28	16.97
Otu00035	Bacteria	Bacillota_A	Clostridia	Clostridiales	Clostridiaceae	Clostridium	Clostridium lentum	5.29	23.46	2.81	41.03	5.9	10.77	6.5	13.92
Otu00036	Bacteria	Bacillota_A	Clostridia	Lachnospirales	Lachnospiraceae	Coprococcus	Coprococcus aceti	-0.29	10.55	5.74	8.69	0.35	209.63	-0.28	16.97
Otu00037	Bacteria	Bacteroidota	Bacteroidia	Bacteroidales	Tannerellaceae	Parabacteroides	Parabacteroides merdae	-0.29	10.55	5.11	18.36	4.03	15.45	-0.28	16.97
Otu00038	Bacteria	Bacillota_A	Clostridia	Peptostreptococcales	Peptostreptococcaceae	Romboutsia_E	Romboutsia_E sp900066495	5.74	7.16	4.88	12.56	5.2	7.29	5.28	17.86
Otu00039	Bacteria	Bacillota_A	Clostridia	Lachnospirales	Lachnospiraceae	Dorea_A	Dorea_A longicatena	4.55	12.21	4.82	13.64	4.36	7.28	3.13	48.96
Otu00040	Bacteria	Bacillota_A	Clostridia	Lachnospirales	Lachnospiraceae	Fusicatenibacter	Fusicatenibacter saccharivorans	3.36	16.41	5.78	8.35	3.36	7.74	3	39.15
Otu00041	Bacteria	Bacillota_A	Clostridia	TANB77	CAG-508	CAG-269	CAG-269 sp003525075	-0.29	10.55	4.96	19.34	2.58	36.3	-0.28	16.97
Otu00042	Bacteria	Bacillota_C	Negativicutes	Acidaminococcales	Acidaminococcaceae	Acidaminococcus	Acidaminococcus intestini	-0.29	10.55	5.89	9.62	-0.43	2.41	-0.28	16.97
Otu00043	Bacteria	Bacillota_A	Clostridia	Oscillospirales	Oscillospiraceae	Hominicoprocola	Hominicoprocola fusiformis	4.6	7.61	4.07	25.02	4.65	7.85	4.53	6.84
Otu00044	Bacteria	Bacteroidota	Bacteroidia	Bacteroidales	Bacteroidaceae	Prevotella	Prevotella sp000434975	5.94	3.2	-0.22	7.94	-0.43	2.41	5.03	12.97
Otu00045	Bacteria	Bacillota_A	Clostridia	Lachnospirales	Lachnospiraceae	Blautia_A	Blautia_A fusiformis	4.27	19.52	5.12	15.51	3.98	9.36	3	72.92
Otu00046	Bacteria	Bacteroidota	Bacteroidia	Bacteroidales	Bacteroidaceae	Bacteroides	Bacteroides sp902362375	0.37	221.58	5.69	7.12	3.28	16.08	-0.28	16.97
Otu00047	Bacteria	Bacillota_A	Clostridia	Oscillospirales	Acutalibacteraceae	Ruminococcus_E	Ruminococcus_E sp934476515	3.38	32.01	5.43	7.25	-0.35	84.58	-0.28	16.97
Otu00048	Bacteria	Bacillota_A	Clostridia	Oscillospirales	Ruminococcaceae	Ruminiclostridium_E	Ruminiclostridium_E	1.44	131.49	3.76	22.52	0.39	211.5	2.92	48.55
Otu00049	Bacteria	Pseudomonadota	Gammaproteobacteria	Burkholderiales	Burkholderiaceae	Duodenibacillus	Duodenibacillus massiliensis	0.08	792.35	-0.22	7.94	3.53	11.15	0.27	219.75
Otu00051	Bacteria	Bacillota_A	Clostridia	Lachnospirales	Lachnospiraceae	Bariatricus	Bariatricus comes	2.82	19.26	4.85	13.49	4.59	5.04	3.59	18.43
Otu00052	Bacteria	Bacteroidota	Bacteroidia	Bacteroidales	Tannerellaceae	Parabacteroides	Parabacteroides distasonis	-0.21	135.41	4.34	18.8	4.04	16.33	-0.28	16.97
Otu00053	Bacteria	Bacillota_A	Clostridia	Oscillospirales	Ruminococcaceae	Gemmiger	Gemmiger formicilis	3.84	15.1	5.26	12.27	3.51	13.75	3.76	14.28
Otu00054	Bacteria	Bacillota_A	Clostridia	Lachnospirales	Lachnospiraceae	Mediterraneibacter	Mediterraneibacter faecis	4.21	13.11	4.23	10.51	4.1	8.18	3.97	27.29
Otu00055	Bacteria	Bacillota_A	Clostridia	Lachnospirales	Lachnospiraceae	Blautia_A	Blautia_A obeum	3.66	21.28	5.23	13.33	4.53	6.74	2.72	45.9
Otu00056	Bacteria	Bacillota_A	Clostridia	Lachnospirales	Lachnospiraceae	Lachnospira	Lachnospira pectinoschiza_A	3.3	18.18	5	8.09	1.47	70.64	4.04	21.73
Otu00057	Bacteria	Bacillota_A	Clostridia	Lachnospirales	Lachnospiraceae	Acetatifactor	Acetatifactor intestinalis	3.3	42.59	4.31	17.76	2.34	44.02	3.21	14.84
Otu00058	Bacteria	Bacillota_A	Clostridia	Lachnospirales	Lachnospiraceae	Lachnospira	Lachnospira eligens_A	4.34	14.87	4.96	11.39	3.38	8.67	3.02	39.38
Otu00059	Bacteria	Bacillota_A	Clostridia	Lachnospirales	Lachnospiraceae	Roseburia	Roseburia inulinivorans	2.72	55.29	3.12	37.28	1.01	103.05	1.18	78.68
Otu00060	Bacteria	Bacillota_A	Clostridia	Clostridiales	Clostridiaceae	Clostridium	Clostridium saudiense	5.75	12.58	2.8	100	3.75	31.57	5.06	18.32
Otu00061	Bacteria	Bacillota_A	Clostridia	Lachnospirales	Lachnospiraceae	Anaerostipes	Anaerostipes hadrus	2.49	53.99	3.99	12.88	4.97	7.79	1.41	96.77
Otu00062	Bacteria	Bacillota_A	Clostridia	Oscillospirales	Acutalibacteraceae	CAG-177	CAG-177 sp003514385	3.46	45.51	-0.22	7.94	4.07	10.05	2.24	63.32
Otu00063	Bacteria	Bacillota_A	Clostridia	Oscillospirales	Oscillospiraceae	Dysosmobacter	Dysosmobacter segnis	4.57	8.95	3.65	13.6	4.57	12.93	4.57	3.99
Otu00064	Bacteria	Verrucomicrobiota	Verrucomicrobiae	Verrucomicrobiales	Akkermansiaceae	Akkermansia	Akkermansia massiliensis	-0.29	10.55	-0.22	7.94	6.29	9.45	-0.28	16.97
Otu00065	Bacteria	Desulfobacterota	Desulfovibrionia	Desulfovibrionales	Desulfovibrionaceae	Mailhella	Mailhella sp900553065	4	12.5	-0.22	7.94	-0.04	1518.26	4.3	10.69
Otu00066	Bacteria	Pseudomonadota	Alphaproteobacteria	RF32	CAG-239	Scatacola_A	Scatacola_A faecigallinarum	-0.29	10.55	5.5	13.76	-0.43	2.41	0.32	387.17
Otu00067	Bacteria	Spirochaetota	Spirochaetia	Treponematales	Treponemataceae	Treponema_D	Treponema_D succinifaciens	6.65	7.41	-0.22	7.94	-0.43	2.41	5.8	28.03
Otu00068	Bacteria	Bacteroidota	Bacteroidia	Bacteroidales	Marinifilaceae	Odoribacter	Odoribacter splanchnicus	-0.29	10.55	2.78	44.97	2.82	26.8	-0.28	16.97
Otu00069	Bacteria	Bacillota_C	Negativicutes	Selenomonadales	Selenomonadaceae	Mitsuokella	Mitsuokella multacida	1.3	93.56	-0.14	214.43	0.94	105.57	3.75	6.4
Otu00070	Bacteria	Bacillota_A	Clostridia	Oscillospirales	Ruminococcaceae	Ruminococcus_C	Ruminococcus_C sp000433635	4.29	21.19	4.85	11.87	-0.43	2.41	5.18	11.46
Otu00071	Bacteria	Pseudomonadota	Gammaproteobacteria	Enterobacterales	Enterobacteriaceae	Escherichia	Escherichia marmotae	0.3	334.76	0.59	153.42	1.71	87.28	0.85	151.63
Otu00072	Bacteria	Bacillota_A	Clostridia	Christensenellales	Aristaeellaceae	Ventricola	Ventricola sp900542395	3.31	17.7	4.12	13.46	5.12	4.1	3.13	12.14
Otu00073	Bacteria	Bacillota_A	Clostridia	Lachnospirales	Lachnospiraceae	Anaerobutyricum	Anaerobutyricum hallii	4.01	20.3	3.35	37.47	4.25	11.16	2.47	74
Otu00074	Bacteria	Bacillota_A	Clostridia	Lachnospirales	Lachnospiraceae	Butyrivibrio_A	Butyrivibrio_A crossotus	4.76	10.08	-0.14	216.43	6.36	5.36	5.64	14.91
Otu00075	Bacteria	Bacillota_A	Clostridia	TANB77	CAG-508	CAG-245	CAG-245 sp000435175	-0.21	135.17	3.29	44.88	3.43	13.77	-0.28	16.97
Otu00076	Bacteria	Bacillota_A	Clostridia	Oscillospirales	Oscillospiraceae	Faecousia	Faecousia sp000434635	2.88	26.82	-0.22	7.94	2.92	13.03	2.44	22.19
Otu00077	Archaea	Methanobacteriota	Methanobacteria	Methanobacteriales	Methanobacteriaceae	Methanosphaera	Methanosphaera stadtmanae	0.21	419.48	-0.22	7.94	5.34	7.98	1.24	94.75
Otu00078	Bacteria	Bacillota_A	Clostridia	Christensenellales	CAG-138	PeH17	PeH17 sp000435055	1.96	51.74	-0.1	412.57	3.14	21.52	0	13933.2
Otu00079	Bacteria	Pseudomonadota	Gammaproteobacteria	Burkholderiales	Burkholderiaceae	Sutterella	Sutterella wadsworthensis	-0.29	10.55	5.28	14.86	-0.1	710.31	-0.28	16.97
Otu00080	Bacteria	Synergistota	Synergistia	Synergistales	Synergistaceae	Cloacibacillus	Cloacibacillus evryensis	-0.29	10.55	-0.22	7.94	3.02	13.91	-0.28	16.97
Otu00081	Bacteria	Actinomycetota	Coriobacteriia	Coriobacteriales	Eggerthellaceae	Ellagibacter	Ellagibacter isourolithinifaciens	3.03	37.9	-0.22	7.94	5.45	6.69	1.9	23.02
Otu00082	Bacteria	Bacillota_I	Bacilli_A	Erysipelotrichales	Erysipelotrichaceae	Holdemanella	Holdemanella sp900556915	3.97	10.8	-0.22	7.94	-0.43	2.41	3.66	18.72
Otu00083	Bacteria	Bacillota_I	Bacilli_A	Erysipelotrichales	Erysipelotrichaceae	Holdemanella	Holdemanella biformis	2.25	41.06	-0.22	7.94	5.65	2.92	2.02	45.72
Otu00084	Bacteria	Bacillota_A	Clostridia	Oscillospirales	Oscillospiraceae	CAG-170	CAG-170 sp000432135	3.08	14.74	2.74	45.06	4.71	7.88	2.94	20.54
Otu00085	Bacteria	Bacillota_A	Clostridia	Lachnospirales	Lachnospiraceae	Dorea	Dorea formicigenerans	2.92	25.42	3.75	19.46	2.77	16.14	2.57	45.71
Otu00086	Bacteria	Desulfobacterota	Desulfovibrionia	Desulfovibrionales	Desulfovibrionaceae	Desulfovibrionaceae	Desulfovibrionaceae	0.29	287.61	3.21	14.85	2.42	21.52	0.53	173.25
Otu00087	Bacteria	Bacteroidota	Bacteroidia	Bacteroidales	Rikenellaceae	Alistipes_A	Alistipes_A indistinctus	-0.29	10.55	0.61	179.79	-0.24	213.87	-0.28	16.97
Otu00088	Bacteria	Bacteroidota	Bacteroidia	Bacteroidales	Bacteroidaceae	Bacteroides	Bacteroides stercoris	-0.21	146.36	5.54	11.29	2.81	25.65	-0.28	16.97
Otu00089	Bacteria	Bacillota_A	Clostridia	Lachnospirales	Lachnospiraceae	Eubacterium_G	Eubacterium_G ventriosum	-0.29	10.55	0.37	277.28	1.65	32.16	-0.28	16.97
Otu00090	Bacteria	Bacillota_A	Clostridia	Oscillospirales	Oscillospiraceae	CAG-103	CAG-103 sp000432375	4.1	11.01	3.24	24.89	4.04	14.28	3.94	7.49
Otu00091	Bacteria	Bacillota_A	Clostridia	Christensenellales	CAG-138	SFEL01	SFEL01 sp004557245	2.32	42.69	-0.06	668.64	4.96	7.7	0.48	191.15
Otu00092	Bacteria	Bacteroidota	Bacteroidia	Bacteroidales	Bacteroidaceae	Bacteroides	Bacteroides cellulosilyticus	-0.29	10.55	4.17	17.2	4.4	9.07	-0.28	16.97
Otu00093	Bacteria	Bacillota_A	Clostridia	Oscillospirales	Ruminococcaceae	Ruminococcaceae	Ruminococcaceae	3.11	19.8	-0.22	7.94	4.08	7.99	3.37	21.11
Otu00094	Bacteria	Bacillota_A	Clostridia	Lachnospirales	Lachnospiraceae	Anaerobutyricum	Anaerobutyricum hallii	3.07	35.07	4.12	16.92	4.36	6.2	2.4	73.19
Otu00095	Bacteria	Bacillota_A	Clostridia	TANB77	CAG-508	CAG-273	CAG-273 sp000435755	-0.1	507.87	-0.22	7.94	3.69	15.78	1.46	50.76
Otu00096	Bacteria	Bacteroidota	Bacteroidia	Bacteroidales	Rikenellaceae	Alistipes	Alistipes putredinis	-0.29	10.55	5.04	17.77	1.56	57.49	-0.28	16.97
Otu00097	Bacteria	Bacillota_A	Clostridia	TANB77	CAG-508	CAG-269	CAG-269 sp947367845	2.09	48.63	2.32	59.06	5.08	6.91	3.03	21.66
Otu00098	Bacteria	Bacillota_A	Clostridia	Lachnospirales	Lachnospiraceae	Otoolea	Otoolea fessa	2.2	41.88	4.02	25.87	2.78	16.16	2.62	50.03
Otu00099	Bacteria	Bacillota_C	Negativicutes	Veillonellales	Dialisteraceae	Dialister	Dialister invisus	-0.29	10.55	5.01	16.86	-0.43	2.41	-0.28	16.97
Otu00100	Bacteria	Pseudomonadota	Gammaproteobacteria	Burkholderiales	Burkholderiaceae	Duodenibacillus	Duodenibacillus sp900544335	3.94	15.79	-0.22	7.94	-0.43	2.41	3.61	35.45
Otu00101	Bacteria	Bacteroidota	Bacteroidia	Bacteroidales	Bacteroidaceae	Prevotella	Prevotella sp900544495	6.04	5.49	-0.22	7.94	-0.43	2.41	6.01	6.53
Otu00102	Bacteria	Bacteroidota	Bacteroidia	Bacteroidales	Marinifilaceae	Butyricimonas	Butyricimonas virosa	0.49	199.88	1.34	70.39	2.33	31.47	0.27	397.56
Otu00103	Bacteria	Bacillota_A	Clostridia	Lachnospirales	Lachnospiraceae	Oliverpabstia	Oliverpabstia intestinalis	2.13	32.05	3.88	19.21	3.83	11.36	2.45	73.39
Otu00105	Bacteria	Bacillota_A	Clostridia	Lachnospirales	Lachnospiraceae	Eubacterium_F	Eubacterium_F sp003491505	2.94	20.64	3.74	20.21	2.77	22.71	1.51	83.84
Otu00106	Bacteria	Bacillota_A	Clostridia	TANB77	CAG-508	CAG-273	CAG-273 sp003534295	-0.29	10.55	-0.22	7.94	4.27	10.24	-0.28	16.97
Otu00107	Bacteria	Bacillota_A	Clostridia	Lachnospirales	Lachnospiraceae	Wujia	Wujia chipingensis	2.42	58.02	-0.22	7.94	2.62	23.66	1.43	109.13
Otu00108	Bacteria	Bacteroidota	Bacteroidia	Bacteroidales	Bacteroidaceae	Alloprevotella	Alloprevotella timonensis	6.05	7.81	-0.22	7.94	-0.43	2.41	4.44	29.31
Otu00109	Bacteria	Bacillota_A	Clostridia	TANB77	CAG-508	CAG-508	CAG-508	-0.29	10.55	-0.22	7.94	5.5	7.88	-0.28	16.97
Otu00110	Bacteria	Bacillota_A	Clostridia	TANB77	CAG-508	CAG-492	CAG-492 sp000434335	-0.29	10.55	3.54	34.2	1.62	95.17	-0.28	16.97
Otu00111	Bacteria	Bacillota_C	Negativicutes	Selenomonadales	Selenomonadaceae	Mitsuokella	Mitsuokella jalaludinii	3.46	15.21	-0.14	213.43	2.57	40.98	4.07	16.07
Otu00112	Bacteria	Bacillota_A	Clostridia	Oscillospirales	Oscillospiraceae	Lawsonibacter	Lawsonibacter asaccharolyticus	-0.29	10.55	1.8	54.55	1	132.37	-0.28	16.97
Otu00113	Bacteria	Bacillota_A	Clostridia	Lachnospirales	Lachnospiraceae	Alitiscatomonas	Alitiscatomonas sp900066535	3.29	15.91	4.24	24.7	2.79	14.03	1.84	82.43
Otu00114	Bacteria	Bacillota_A	Clostridia	Oscillospirales	Oscillospiraceae	Faecousia	Faecousia sp000434635	4.02	10.76	-0.05	1411.86	5.17	6.77	3.23	17.37
Otu00115	Bacteria	Bacillota_A	Clostridia	Oscillospirales	Oscillospiraceae	F23-B02	F23-B02 sp001916715	1.34	81.14	-0.22	7.94	4.33	8.29	0	13949.8
Otu00116	Bacteria	Bacillota_A	Clostridia	Christensenellales	Aristaeellaceae	UBA11524	UBA11524 sp000437595	3.26	20.64	-0.22	7.94	4.1	8.56	1.95	21.72
Otu00117	Bacteria	Bacillota_A	Clostridia	Lachnospirales	Lachnospiraceae	Anthropogastromicrobium	Anthropogastromicrobium aceti	3.42	13.75	4.07	11.87	3.61	13.31	3.38	39.99
Otu00118	Bacteria	Bacteroidota	Bacteroidia	Bacteroidales	Muribaculaceae	Limisoma	Limisoma sp000437795	3.39	14.19	-0.22	7.94	-0.43	2.41	2.99	34.06
Otu00119	Bacteria	Pseudomonadota	Alphaproteobacteria	RF32	CAG-239	MGBC133411	MGBC133411 sp944391715	-0.29	10.55	-0.22	7.94	1.73	63.92	-0.28	16.97
Otu00120	Bacteria	Bacillota_A	Clostridia	Oscillospirales	Ruminococcaceae	Negativibacillus	Negativibacillus massiliensis	2.3	36.26	3.28	11.98	-0.43	2.41	1.18	143.93
Otu00122	Bacteria	Bacillota_A	Clostridia	Lachnospirales	Lachnospiraceae	Blautia_A	Blautia_A faecis	2.61	36.48	3.5	24.08	3.65	12.05	2.31	73.83
Otu00123	Bacteria	Bacillota_A	Clostridia	Oscillospirales	Acutalibacteraceae	CAG-488	CAG-488 sp000434915	3.75	28.26	-0.22	7.94	3.67	9.44	-0.28	16.97
Otu00124	Bacteria	Bacillota_A	Clostridia	Oscillospirales	Oscillospiraceae	CAG-170	CAG-170 sp900549635	3.14	13.68	2.01	42.15	3.44	10.63	3.41	11.66
Otu00125	Bacteria	Bacillota_C	Negativicutes	Selenomonadales	Selenomonadaceae	Anaerovibrio	Anaerovibrio sp900548165	5.58	11.81	-0.22	7.94	-0.43	2.41	5.35	10.23
Otu00126	Bacteria	Actinomycetota	Coriobacteriia	Coriobacteriales	Eggerthellaceae	Anaerotardibacter	Anaerotardibacter	1.16	102.39	2.42	47.36	4.81	6.8	1.67	82.03
Otu00127	Bacteria	Bacillota_C	Negativicutes	Veillonellales	Megasphaeraceae	Caecibacter	Caecibacter massiliensis	0.52	173.45	-0.22	7.94	-0.43	2.41	2.9	61.86
Otu00128	Bacteria	Bacillota_A	Clostridia	TANB77	CAG-508	CAG-452	CAG-452 sp000434035	1.45	134.79	-0.1	427.26	5.29	5.81	2.91	25.42
Otu00129	Bacteria	Bacteroidota	Bacteroidia	Bacteroidales	Bacteroidaceae	UBA6398	UBA6398 sp003150315	1.67	71.78	-0.22	7.94	-0.43	2.41	2.69	4.32
Otu00130	Bacteria	Actinomycetota	Coriobacteriia	Coriobacteriales	Eggerthellaceae	Senegalimassilia	Senegalimassilia anaerobia	2.41	38.8	2.88	29.03	3.65	9.04	1.96	23.53
Otu00131	Bacteria	Bacteroidota	Bacteroidia	Bacteroidales	Bacteroidaceae	Prevotella	Prevotella faecis	5.14	9.45	-0.22	7.94	-0.43	2.41	6.36	3.04
Otu00132	Bacteria	Bacteroidota	Bacteroidia	Bacteroidales	Barnesiellaceae	Barnesiella	Barnesiella intestinihominis	-0.29	10.55	4.19	23.69	4.47	7.58	-0.28	16.97
Otu00133	Bacteria	Bacillota_A	Clostridia	Lachnospirales	Lachnospiraceae	Coprococcus	Coprococcus ammoniilyticus	0.79	124.1	2.28	23.48	-0.04	1566.63	-0.28	16.97
Otu00134	Bacteria	Bacillota_A	Clostridia	Peptostreptococcales	Peptostreptococcaceae	Intestinibacter	Intestinibacter bartlettii	5.25	12.28	1.33	107.94	0.27	437.99	3.81	17.64
Otu00135	Bacteria	Bacteroidota	Bacteroidia	Bacteroidales	Bacteroidaceae	Phocaeicola	Phocaeicola sp000434735	3.06	12.66	-0.22	7.94	-0.43	2.41	3.03	11.72
Otu00136	Bacteria	Bacillota_A	Clostridia	Oscillospirales	Butyricicoccaceae	Agathobaculum	Agathobaculum butyriciproducens	2.74	23.6	3.76	20.07	2.06	22.69	2.76	28.52
Otu00137	Bacteria	Bacillota_A	Clostridia	Oscillospirales	Ruminococcaceae	Ruminiclostridium_E	Ruminiclostridium_E siraeum	-0.21	137.33	3.17	21.41	3.17	21.8	3.21	22.34
Otu00138	Bacteria	Bacillota_A	Clostridia	Oscillospirales	Oscillospiraceae	Hominicoprocola	Hominicoprocola sp900317525	3.82	16.05	-0.22	7.94	4.23	3.24	3.44	8.46
Otu00139	Bacteria	Verrucomicrobiota	Lentisphaeria	Victivallales	UBA1829	UBA11452	UBA11452	-0.29	10.55	-0.22	7.94	3.08	18.81	0.21	456.97
Otu00140	Bacteria	Bacillota_A	Clostridia	Oscillospirales	Acutalibacteraceae	CAG-177	CAG-177 sp000431775	-0.29	10.55	-0.22	7.94	5.4	6.51	4.04	34.11
Otu00141	Bacteria	Cyanobacteriota	Vampirovibrionia	Gastranaerophilales	Gastranaerophilaceae	CAG-196	CAG-196 sp002102975	-0.21	136.42	4.6	16.04	0.52	232.98	-0.28	16.97
Otu00142	Bacteria	Bacillota_A	Clostridia	Lachnospirales	Lachnospiraceae	Hominiventricola	Hominiventricola sp003480725	3.15	15.73	3.49	11.82	1.66	60.81	3.32	26.44
Otu00143	Bacteria	Bacillota_A	Clostridia	Lachnospirales	Lachnospiraceae	Eubacterium_I	Eubacterium_I ramulus	0.81	138.67	3.57	13.72	2.99	17.5	2.12	25.3
Otu00144	Bacteria	Bacillota_A	Clostridia	Oscillospirales	Oscillospiraceae	Oscillospiraceae	Oscillospiraceae	2.93	23.88	-0.22	7.94	3.43	15.25	2.06	74.34
Otu00145	Bacteria	Bacteroidota	Bacteroidia	Bacteroidales	Bacteroidaceae	Prevotella	Prevotella	5.5	8.09	-0.22	7.94	-0.43	2.41	4.54	10.19
Otu00146	Bacteria	Pseudomonadota	Gammaproteobacteria	Enterobacterales	Enterobacteriaceae	Enterobacter	Enterobacter	2.65	76.06	-0.02	2120.61	3.88	27.07	0	14605
Otu00147	Bacteria	Bacillota_A	Clostridia	Lachnospirales	Lachnospiraceae	Roseburia_D	Roseburia_D yibonii	-0.29	10.55	-0.22	7.94	1.56	75.35	-0.28	16.97
Otu00148	Bacteria	Bacillota_A	Clostridia	Lachnospirales	Lachnospiraceae	Gallintestinimicrobium	Gallintestinimicrobium propionicum	0.83	132.1	3.17	34.07	0.76	122.41	0.64	187.05
Otu00149	Bacteria	Bacteroidota	Bacteroidia	Bacteroidales	Bacteroidaceae	Prevotella	Prevotella	3.23	22.27	-0.22	7.94	-0.43	2.41	6.8	3.38
Otu00150	Bacteria	Verrucomicrobiota	Verrucomicrobiae	Opitutales	CAG-312	Merdousia	Merdousia sp021641325	1.56	66.95	-0.22	7.94	3.66	16.71	-0.28	16.97
Otu00151	Bacteria	Bacillota_A	Clostridia	Oscillospirales	Oscillospiraceae	Dysosmobacter	Dysosmobacter welbionis	0.33	236.55	3.31	15.06	0.28	346.64	-0.28	16.97
Otu00153	Bacteria	Bacillota	Bacilli	Lactobacillales	Streptococcaceae	Streptococcus	Streptococcus thermophilus	2.15	39.91	2.8	25.51	2.87	25.21	3.3	21.52
Otu00154	Bacteria	Bacillota_A	Clostridia	Lachnospirales	Lachnospiraceae	Lachnospiraceae	Lachnospiraceae	5.51	9.26	-0.14	212.7	0.61	150.7	0	13949.8
Otu00155	Bacteria	Bacillota_A	Clostridia	Peptostreptococcales	Anaerovoracaceae	Mogibacterium_A	Mogibacterium_A kristiansenii	2.51	41.11	-0.22	7.94	-0.43	2.41	2.09	75.65
Otu00156	Bacteria	Bacillota_A	Clostridia	Lachnospirales	Lachnospiraceae	Enterocloster	Enterocloster bolteae	-0.29	10.55	-0.1	420.56	-0.31	137.67	-0.28	16.97
Otu00157	Bacteria	Bacillota_A	Clostridia	Peptostreptococcales	Peptostreptococcaceae	Terrisporobacter	Terrisporobacter othiniensis	4.2	16.64	1.79	99.4	0.89	139	4.21	14.54
Otu00158	Bacteria	Bacillota_A	Clostridia	Lachnospirales	Lachnospiraceae	Coprococcus_A	Coprococcus_A catus_A	2.3	41.97	3.06	13.64	4.25	6.63	1.71	75.6
Otu00159	Bacteria	Bacillota_C	Negativicutes	Veillonellales	Veillonellaceae	Veillonella	Veillonella	1.68	74.73	3.23	25.93	1.68	59.96	3.4	24.15
Otu00160	Bacteria	Bacillota_I	Bacilli_A	Erysipelotrichales	Coprobacillaceae	Faecalibacillus	Faecalibacillus faecis	-0.29	10.55	1.65	42.2	3.85	8.18	-0.28	16.97
Otu00161	Bacteria	Bacteroidota	Bacteroidia	Bacteroidales	Coprobacteraceae	Coprobacter	Coprobacter secundus	-0.29	10.55	1.5	72	2.25	16.02	-0.28	16.97
Otu00162	Bacteria	Pseudomonadota	Gammaproteobacteria	Burkholderiales	Burkholderiaceae	Sutterella	Sutterella wadsworthensis_A	-0.21	146.36	-0.22	7.94	-0.16	349.66	-0.28	16.97
Otu00163	Bacteria	Bacteroidota	Bacteroidia	Bacteroidales	Bacteroidaceae	Phocaeicola	Phocaeicola massiliensis	-0.29	10.55	4.08	26.36	-0.43	2.41	-0.28	16.97
Otu00164	Bacteria	Cyanobacteriota	Vampirovibrionia	Gastranaerophilales	Gastranaerophilaceae	RUG841	RUG841 sp900772035	-0.29	10.55	-0.14	213.39	5.31	14.32	-0.28	16.97
Otu00165	Bacteria	Bacteroidota	Bacteroidia	Bacteroidales	Marinifilaceae	Butyricimonas	Butyricimonas paravirosa	-0.29	10.55	2.03	33.15	1.13	99.8	-0.28	16.97
Otu00166	Bacteria	Bacillota_A	Clostridia	Oscillospirales	Acutalibacteraceae	Hominenteromicrobium	Hominenteromicrobium mulieris	1.66	61.61	0.11	639.69	3.68	16.49	2	37.71
Otu00167	Bacteria	Bacillota_A	Clostridia	Oscillospirales	Oscillospiraceae	Flavonifractor	Flavonifractor plautii	-0.29	10.55	0.27	264.06	-0.35	82.87	-0.28	16.97
Otu00168	Bacteria	Bacillota_A	Clostridia	UBA1381	UBA1381	Hominilimicola	Hominilimicola fabiformis	-0.29	10.55	3.28	24.25	0.57	154.86	-0.28	16.97
Otu00169	Bacteria	Bacillota_A	Clostridia	Lachnospirales	Lachnospiraceae	Blautia_A	Blautia_A intestinalis	3.18	20.98	1.97	47.85	2.79	17.47	2.01	74.53
Otu00170	Bacteria	Bacteroidota	Bacteroidia	Bacteroidales	Bacteroidaceae	Bacteroides	Bacteroides nordii	-0.29	10.55	0.89	106.51	-0.43	2.41	-0.28	16.97
Otu00171	Bacteria	Bacteroidota	Bacteroidia	Bacteroidales	Bacteroidaceae	Prevotella	Prevotella stercorea	5.26	6.83	-0.22	7.94	-0.43	2.41	5.38	6.1
Otu00173	Bacteria	Bacteroidota	Bacteroidia	Bacteroidales	Bacteroidaceae	Prevotella	Prevotella	5.18	4.76	-0.22	7.94	-0.43	2.41	5.1	3.62
Otu00174	Bacteria	Bacillota_A	Clostridia	Oscillospirales	Acutalibacteraceae	Fimenecus	Fimenecus	3.16	22.15	1.18	121.75	1.83	50.13	2.31	52.58
Otu00175	Bacteria	Bacteroidota	Bacteroidia	Bacteroidales	Bacteroidaceae	UBA4372	UBA4372 sp900320715	5.32	5.46	-0.22	7.94	-0.43	2.41	4.24	20.82
Otu00176	Bacteria	Bacillota_A	Clostridia	Christensenellales	CAG-138	PeH17	PeH17 sp000435055	-0.29	10.55	-0.22	7.94	3.25	21.81	-0.28	16.97
Otu00177	Bacteria	Pseudomonadota	Alphaproteobacteria	RF32	CAG-239	Scatocola	Scatocola faecipullorum	-0.29	10.55	4.16	26.66	-0.43	2.41	-0.28	16.97
Otu00178	Bacteria	Bacillota_A	Clostridia	Oscillospirales	Ruminococcaceae	Gemmiger	Gemmiger	1	115.87	1.83	55.4	0.87	136.83	1.48	18.53
Otu00179	Bacteria	Bacillota_A	Clostridia	Lachnospirales	Lachnospiraceae	Hominisplanchenecus	Hominisplanchenecus faecis	0.35	255.64	3.16	27.71	1.33	81.57	-0.28	16.97
Otu00180	Bacteria	Pseudomonadota	Gammaproteobacteria	Enterobacterales	Pasteurellaceae	Haemophilus_D	Haemophilus_D parainfluenzae	2.47	54.96	2.39	40.86	2.85	28.83	2.11	83.93
Otu00181	Bacteria	Desulfobacterota	Desulfovibrionia	Desulfovibrionales	Desulfovibrionaceae	Desulfovibrio	Desulfovibrio	-0.29	10.55	-0.22	7.94	5.19	5.98	-0.28	16.97
Otu00182	Bacteria	Bacillota_A	Clostridia	Oscillospirales	Oscillospiraceae	Intestinimonas	Intestinimonas massiliensis	-0.29	10.55	-0.22	7.94	1.35	71.27	-0.28	16.97
Otu00183	Bacteria	Bacillota	Bacilli	Lactobacillales	Streptococcaceae	Streptococcus	Streptococcus parasanguinis	1.03	106.72	1.85	59.4	0.8	128.81	1.65	40.16
Otu00184	Bacteria	Bacillota_A	Clostridia	Oscillospirales	Ruminococcaceae	Ruminococcaceae	Ruminococcaceae	-0.29	10.55	-0.22	7.94	5.05	14.78	-0.28	16.97
Otu00185	Bacteria	Bacteria	Bacteria	Bacteria	Bacteria	Bacteria	Bacteria	0.35	199.9	3.7	17.93	3.24	9.87	-0.28	16.97
Otu00186	Bacteria	Actinomycetota	Coriobacteriia	Coriobacteriales	Eggerthellaceae	Slackia	Slackia isoflavoniconvertens	1.85	50.91	2.67	27.19	3.58	11.53	1.31	83.43
Otu00187	Bacteria	Bacteroidota	Bacteroidia	Bacteroidales	Muribaculaceae	Sodaliphilus	Sodaliphilus sp004557565	4.67	11.87	-0.22	7.94	-0.43	2.41	4.84	24.33
Otu00188	Bacteria	Bacillota_A	Clostridia	TANB77	CAG-508	CAG-492	CAG-492 sp000434015	-0.29	10.55	-0.22	7.94	5.08	9.14	-0.28	16.97
Otu00189	Bacteria	Bacillota_A	Clostridia	Lachnospirales	Lachnospiraceae	Limivivens	Limivivens sp900066135	1.89	41.39	2.52	19.23	3.29	10.54	1.24	93.62
Otu00190	Bacteria	Bacillota	Bacilli	Lactobacillales	Lactobacillaceae	Ligilactobacillus	Ligilactobacillus ruminis	-0.29	10.55	-0.22	7.94	2.18	29.09	-0.28	16.97
Otu00191	Bacteria	Bacillota_A	Clostridia	Oscillospirales	Ruminococcaceae	Ruminococcus_F	Ruminococcus_F champanellensis	-0.29	10.55	-0.1	412.72	4.52	6.05	-0.28	16.97
Otu00192	Bacteria	Bacillota_A	Clostridia	Oscillospirales	Ruminococcaceae	SZUA-444	SZUA-444 sp023440965	5.13	14.09	-0.22	7.94	-0.43	2.41	-0.28	16.97
Otu00193	Bacteria	Bacillota_A	Clostridia	Oscillospirales	Oscillospiraceae	Dysosmobacter	Dysosmobacter sp000436875	2.93	17.77	-0.22	7.94	3.14	19.54	2.06	10.33
Otu00195	Bacteria	Bacteroidota	Bacteroidia	Bacteroidales	Tannerellaceae	Parabacteroides	Parabacteroides massiliensis	-0.29	10.55	-0.22	7.94	-0.35	84.14	-0.28	16.97
Otu00196	Bacteria	Bacillota_A	Clostridia	Oscillospirales	Oscillospiraceae	Faecousia	Faecousia sp000434635	4.24	14.06	-0.22	7.94	3.58	18.65	4.02	9.1
Otu00197	Bacteria	Bacillota_A	Clostridia	Oscillospirales	Oscillospiraceae	Oscillospiraceae	Oscillospiraceae	-0.29	10.55	-0.22	7.94	0.02	2736.14	0	13949.8
Otu00198	Bacteria	Bacillota_A	Clostridia	Oscillospirales	Oscillospiraceae	Lawsonibacter	Lawsonibacter faecis	2.26	42.21	1.6	74.19	1.95	24.32	2.39	22.03
Otu00199	Bacteria	Bacteroidota	Bacteroidia	Bacteroidales	Bacteroidaceae	Bacteroides	Bacteroides caccae	-0.29	10.55	0.61	160.38	4.2	23.19	-0.28	16.97
Otu00200	Bacteria	Bacillota_A	Clostridia	Oscillospirales	Oscillospiraceae	Oscillibacter	Oscillibacter ruminantium	-0.29	10.55	3.19	14.19	1.32	71.92	-0.28	16.97
Otu00201	Bacteria	Bacteroidota	Bacteroidia	Bacteroidales	UBA932	Cryptobacteroides	Cryptobacteroides sp900545245	4.63	24.32	-0.22	7.94	-0.43	2.41	3.45	40.11
Otu00202	Bacteria	Bacteroidota	Bacteroidia	Bacteroidales	Bacteroidaceae	Phocaeicola	Phocaeicola sp959599425	-0.29	10.55	2.61	48.65	1.4	44.96	-0.28	16.97
Otu00203	Bacteria	Bacteroidota	Bacteroidia	Bacteroidales	Bacteroidaceae	Bacteroidaceae	Bacteroidaceae	-0.29	10.55	-0.22	7.94	5.04	6.97	-0.28	16.97
Otu00204	Bacteria	Bacillota_A	Clostridia	TANB77	CAG-508	CAG-508	CAG-508	-0.29	10.55	-0.22	7.94	0.86	116.86	-0.28	16.97
Otu00205	Bacteria	Bacillota_A	Clostridia	Oscillospirales	Oscillospiraceae	Lawsonibacter	Lawsonibacter sp000177015	-0.18	253.36	1.43	83.97	0.14	516.24	-0.28	16.97
Otu00206	Bacteria	Bacillota_A	Clostridia	Oscillospirales	Ruminococcaceae	Hominimerdicola	Hominimerdicola aceti	0.77	167.56	2.24	55.13	-0.29	179.66	4.04	17.68
Otu00207	Bacteria	Bacillota_A	Clostridia	Lachnospirales	Anaerotignaceae	Anaerotignum	Anaerotignum faecicola	0.6	102.71	2.36	37.66	1.28	76.98	-0.28	16.97
Otu00208	Bacteria	Bacteroidota	Bacteroidia	Bacteroidales	UBA932	Cryptobacteroides	Cryptobacteroides sp900769905	4.55	29.32	-0.22	7.94	-0.43	2.41	2.74	39.16
Otu00209	Bacteria	Bacillota_A	Clostridia	Oscillospirales	Ruminococcaceae	Pygmaiobacter	Pygmaiobacter	-0.29	10.55	-0.22	7.94	1.49	92.21	3.55	2.68
Otu00210	Bacteria	Bacillota_A	Clostridia	Oscillospirales	Oscillospiraceae	Limivicinus	Limivicinus sp002320035	3.13	17.73	-0.22	7.94	4.03	9.78	3.29	16.87
Otu00211	Bacteria	Bacteroidota	Bacteroidia	Bacteroidales	Bacteroidaceae	Prevotella	Prevotella pectinovora	4.53	6.52	-0.14	211.07	-0.43	2.41	5.04	13.61
Otu00212	Bacteria	Bacillota_I	Bacilli_A	ML615J-28	CAG-313	CAG-313	CAG-313 sp003539625	1.29	85.01	-0.22	7.94	2.77	18.4	0.72	160.78
Otu00213	Bacteria	Pseudomonadota	Gammaproteobacteria	Burkholderiales	Burkholderiaceae	Parasutterella	Parasutterella excrementihominis	-0.29	10.55	3.76	14.72	1.38	73.34	-0.28	16.97
Otu00215	Bacteria	Bacillota_A	Clostridia	Lachnospirales	Lachnospiraceae	Brotaphodocola	Brotaphodocola sp003478505	1.93	34.39	2.5	47.61	2.05	21.1	1.69	80.52
Otu00216	Bacteria	Bacillota_A	Clostridia	Lachnospirales	Lachnospiraceae	Lachnospiraceae	Lachnospiraceae	4.58	8.34	-0.22	7.94	-0.43	2.41	5.08	8.6
Otu00218	Bacteria	Pseudomonadota	Gammaproteobacteria	Burkholderiales	Burkholderiaceae	Oxalobacter	Oxalobacter aliiformigenes	1.27	87.36	1.84	61.82	3.13	15.75	2.15	39.59
Otu00219	Bacteria	Bacteroidota	Bacteroidia	Bacteroidales	Rikenellaceae	Alistipes	Alistipes communis	-0.29	10.55	2.32	55.09	-0.43	2.41	-0.28	16.97
Otu00220	Bacteria	Bacillota_A	Clostridia	Oscillospirales	Oscillospiraceae	Lawsonibacter_A	Lawsonibacter_A hominis	0.69	139.57	-0.14	208.77	1.27	45.5	0.27	241.52
Otu00221	Bacteria	Bacillota_A	Clostridia	Lachnospirales	Lachnospiraceae	Blautia_A	Blautia_A	1.8	32.08	2.74	31.18	2.99	11.84	1.53	98.42
Otu00223	Bacteria	Bacillota_I	Bacilli_A	RF39	UBA660	Onthocola_B	Onthocola_B sp000437355	1.66	104.91	1.11	122.57	3.69	13.78	-0.28	16.97
Otu00224	Bacteria	Bacillota_I	Bacilli_A	RF39	UBA660	CAG-302	CAG-302 sp900543825	0.57	147.48	-0.22	7.94	2.36	24.53	-0.28	16.97
Otu00225	Bacteria	Bacteroidota	Bacteroidia	Bacteroidales	UBA932	Cryptobacteroides	Cryptobacteroides sp000435075	4.69	7.52	-0.22	7.94	-0.43	2.41	3.55	12.68
Otu00226	Bacteria	Bacillota_A	Clostridia	Oscillospirales	Oscillospiraceae	Intestinimonas	Intestinimonas butyriciproducens	-0.29	10.55	-0.14	213.82	-0.43	2.41	-0.28	16.97
Otu00228	Bacteria	Actinomycetota	Coriobacteriia	Coriobacteriales	UMGS124	UMGS124	UMGS124 sp900555105	3.11	20.86	-0.22	7.94	3.72	12.45	2.76	35.03
Otu00229	Bacteria	Verrucomicrobiota	Kiritimatiellia	RFP12	UBA1067	RUG572	RUG572 sp900547945	4.41	18.87	-0.22	7.94	-0.43	2.41	4.12	21.45
Otu00230	Bacteria	Bacteroidota	Bacteroidia	Bacteroidales	Bacteroidaceae	Prevotella	Prevotella pectinovora	4.54	8.31	-0.22	7.94	-0.43	2.41	4.5	4.43
Otu00231	Bacteria	Bacillota_A	Clostridia	Lachnospirales	Lachnospiraceae	Lachnospira	Lachnospira sp900551945	0.79	148.49	-0.22	7.94	-0.31	138.04	0.27	219.75
Otu00232	Bacteria	Bacillota_A	Clostridia	Christensenellales	Aristaeellaceae	Aristaeella	Aristaeella	1.1	101.04	0.05	1004.23	3.29	16.76	0.8	92.81
Otu00233	Bacteria	Bacillota_A	Clostridia	Lachnospirales	Lachnospiraceae	Butyribacter	Butyribacter sp003529475	0.89	131.44	2.73	32.72	-0.12	521.02	-0.28	16.97
Otu00234	Bacteria	Bacillota_C	Negativicutes	Veillonellales	Dialisteraceae	Allisonella	Allisonella histaminiformans	0.81	138.99	2.4	39.64	-0.43	2.41	2.23	8.95
Otu00235	Bacteria	Verrucomicrobiota	Verrucomicrobiae	Opitutales	CAG-312	Merdousia	Merdousia sp000438015	-0.29	10.55	-0.22	7.94	2.53	20.21	-0.28	16.97
Otu00236	Bacteria	Bacteroidota	Bacteroidia	Bacteroidales	Bacteroidaceae	Alloprevotella	Alloprevotella timonensis	2.54	27.12	-0.22	7.94	-0.43	2.41	3.6	12.26
Otu00237	Bacteria	Bacteroidota	Bacteroidia	Bacteroidales	Muribaculaceae	UBA7173	UBA7173 sp001689685	-0.29	10.55	3.53	28.27	-0.43	2.41	-0.28	16.97
Otu00238	Bacteria	Bacillota_I	Bacilli_A	RF39	UBA660	CAG-1000	CAG-1000 sp000434555	-0.29	10.55	-0.22	7.94	3.35	13.66	-0.28	16.97
Otu00239	Bacteria	Bacillota_A	Clostridia	TANB77	CAG-465	CAG-465	CAG-465 sp905204915	-0.29	10.55	3.41	60.82	2.37	70.83	-0.28	16.97
Otu00240	Bacteria	Bacillota_A	Clostridia	Lachnospirales	Lachnospiraceae	Lachnospiraceae	Lachnospiraceae	1.96	34.16	2.17	52.43	3.83	9.95	1.61	85.8
Otu00242	Bacteria	Bacillota_A	Clostridia	Lachnospirales	Lachnospiraceae	Enterocloster	Enterocloster	-0.29	10.55	-0.22	7.94	4.3	10.81	-0.28	16.97
Otu00243	Bacteria	Bacteroidota	Bacteroidia	Bacteroidales	Bacteroidaceae	Prevotella	Prevotella sp002251385	4.1	9.55	-0.22	7.94	-0.43	2.41	4.04	11.3
Otu00244	Bacteria	Bacillota_A	Clostridia	Oscillospirales	Oscillospiraceae	Limivicinus	Limivicinus sp002320035	-0.29	10.55	-0.22	7.94	4.59	7.87	-0.28	16.97
Otu00245	Bacteria	Bacillota_A	Clostridia	Lachnospirales	Lachnospiraceae	Mediterraneibacter	Mediterraneibacter lactaris	-0.29	10.55	-0.22	7.94	3.86	6.81	-0.28	16.97
Otu00246	Bacteria	Bacillota_A	Clostridia	Lachnospirales	Lachnospiraceae	Hominifimenecus	Hominifimenecus microfluidus	0.11	636.17	1.66	64.92	2.86	13.54	0.97	91.58
Otu00247	Bacteria	Bacillota_A	Clostridia	Christensenellales	CAG-138	Phil1	Phil1 sp001940855	1.34	65.97	-0.22	7.94	4.4	7.81	1.22	40.99
Otu00248	Bacteria	Bacillota_A	Clostridia	Monoglobales	Monoglobaceae	Monoglobus	Monoglobus pectinilyticus	-0.29	10.55	2.44	48.83	-0.43	2.41	-0.28	16.97
Otu00249	Bacteria	Bacteroidota	Bacteroidia	Bacteroidales	Bacteroidaceae	Bacteroides	Bacteroides eggerthii	-0.29	10.55	-0.22	7.94	4.36	12.4	-0.28	16.97
Otu00250	Bacteria	Bacillota_A	Clostridia	Oscillospirales	Ruminococcaceae	Ruminococcus_C	Ruminococcus_C callidus	3.3	19.26	0.98	102.63	1.48	88.61	1.82	16.27
Otu00251	Bacteria	Bacillota_A	Clostridia	Lachnospirales	Lachnospiraceae	Mediterraneibacter	Mediterraneibacter torques	-0.29	10.55	-0.22	7.94	4.34	6.82	-0.28	16.97
Otu00252	Bacteria	Bacillota_A	Clostridia	Christensenellales	Christensenellales	Christensenellales	Christensenellales	-0.29	10.55	-0.22	7.94	0.06	1171.96	-0.28	16.97
Otu00253	Bacteria	Bacillota_A	Clostridia	Oscillospirales	CAG-272	CAG-272	CAG-272	0.89	120.02	0.19	449.83	1.86	45.67	1.53	102.87
Otu00254	Bacteria	Bacillota_A	Clostridia	Oscillospirales	Ruminococcaceae	Ruthenibacterium	Ruthenibacterium lactatiformans	0.39	253.33	0.53	156.24	0.7	138.3	0.12	684.95
Otu00255	Bacteria	Bacillota_A	Clostridia	Oscillospirales	Ruminococcaceae	Faecalibacterium	Faecalibacterium prausnitzii_D	1.75	58.85	0.28	251.77	0.1	778.51	1.94	47.68
Otu00256	Bacteria	Cyanobacteriota	Vampirovibrionia	Gastranaerophilales	Gastranaerophilaceae	UBA6984	UBA6984 sp003258725	3.69	23.45	-0.22	7.94	2.91	18.75	3.35	29.3
Otu00257	Bacteria	Bacteroidota	Bacteroidia	Bacteroidales	Bacteroidaceae	Prevotella	Prevotella	4.14	16.93	-0.22	7.94	-0.43	2.41	4.06	23.73
Otu00258	Bacteria	Bacillota_A	Clostridia	Peptostreptococcales	Anaerovoracaceae	Lentihominibacter	Lentihominibacter faecis	1.22	67.55	1.48	76.44	1.68	60.47	0.76	99.75
Otu00259	Bacteria	Bacillota_A	Clostridia	Oscillospirales	Ruminococcaceae	Ruminococcaceae	Ruminococcaceae	2.08	56.36	-0.22	7.94	1.73	79.51	1.2	17.64
Otu00260	Bacteria	Bacillota_I	Bacilli_A	Erysipelotrichales	Erysipelotrichaceae	Holdemania	Holdemania filiformis	-0.29	10.55	0.89	111.05	-0.02	3377.2	-0.28	16.97
Otu00261	Bacteria	Bacillota_A	Clostridia	Oscillospirales	Acutalibacteraceae	Acutalibacteraceae	Acutalibacteraceae	1.64	52.86	0.73	165.83	2.61	18.87	1.9	70.66
Otu00262	Bacteria	Bacillota_A	Clostridia	Christensenellales	Borkfalkiaceae	Scatosoma	Scatosoma sp017626135	-0.29	10.55	0.37	235.84	-0.35	82.87	-0.28	16.97
Otu00263	Bacteria	Bacillota_A	Clostridia	Christensenellales	CAG-917	CAG-349	CAG-349 sp003539515	1.5	84.58	-0.22	7.94	4.3	6.83	2.74	47.95
Otu00264	Bacteria	Bacillota_I	Bacilli_A	Erysipelotrichales	Erysipelotrichaceae	Faecalitalea	Faecalitalea cylindroides	-0.29	10.55	-0.22	7.94	2.13	49.37	-0.28	16.97
Otu00265	Bacteria	Bacillota_A	Clostridia	Christensenellales	UBA1242	Caccovivens	Caccovivens	-0.29	10.55	-0.22	7.94	4.39	8.49	-0.28	16.97
Otu00266	Bacteria	Bacillota_A	Clostridia	Lachnospirales	Lachnospiraceae	Roseburia_C	Roseburia_C amylophila	0.57	145.77	0.41	193.84	0.43	225.03	3.87	8.89
Otu00267	Bacteria	Bacillota_A	Clostridia	Peptostreptococcales	Anaerovoracaceae	Anaerovoracaceae	Anaerovoracaceae	1.62	71.7	-0.22	7.94	3.22	12.63	1.16	96.37
Otu00268	Bacteria	Cyanobacteriota	Vampirovibrionia	Gastranaerophilales	Gastranaerophilaceae	UMGS1585	UMGS1585 sp944324825	4.11	19.42	-0.22	7.94	-0.43	2.41	3.72	9.35
Otu00269	Bacteria	Bacteria	Bacteria	Bacteria	Bacteria	Bacteria	Bacteria	1.34	64.24	-0.22	7.94	-0.43	2.41	0.89	161.52
Otu00270	Bacteria	Bacillota_A	Clostridia	Lachnospirales	Lachnospiraceae	UBA4285	UBA4285 sp902775895	2.63	28.91	1.75	48.07	-0.43	2.41	1.86	33.9
Otu00271	Bacteria	Bacillota_A	Clostridia	Oscillospirales	Oscillospiraceae	Scatomorpha	Scatomorpha sp900545405	0.57	125.6	0.46	186.96	1.85	46.47	0	13933.2
Otu00272	Bacteria	Bacillota_A	Clostridia	Oscillospirales	Oscillospiraceae	Vermiculatibacterium	Vermiculatibacterium agrestimuris	-0.29	10.55	2.6	64.84	-0.43	2.41	-0.28	16.97
Otu00273	Bacteria	Bacillota_A	Clostridia	Lachnospirales	Lachnospiraceae	Enterocloster	Enterocloster sp900541315	1.27	85.46	1.81	63.98	1.54	49.79	2.09	44.35
Otu00274	Bacteria	Bacillota	Bacilli	MOL361	Turicibacteraceae	Turicibacter	Turicibacter sanguinis	2.86	25.5	0.29	300.18	0.12	692.37	3.58	11.84
Otu00276	Bacteria	Bacillota_I	Bacilli_A	Erysipelotrichales	Coprobacillaceae	Thomasclavelia	Thomasclavelia ramosa	-0.29	10.55	-0.14	214.96	-0.43	2.41	-0.28	16.97
Otu00277	Bacteria	Bacillota_A	Clostridia	Christensenellales	Borkfalkiaceae	UBA10281	UBA10281 sp900767815	-0.29	10.55	-0.22	7.94	1.1	89.9	0.12	632.07
Otu00278	Bacteria	Bacillota_A	Clostridia	TANB77	CAG-508	CAG-452	CAG-452 sp000434035	-0.29	10.55	-0.22	7.94	4.28	9.1	-0.28	16.97
Otu00279	Bacteria	Bacillota_A	Clostridia	Lachnospirales	Lachnospiraceae	Lachnospiraceae	Lachnospiraceae	-0.29	10.55	2.71	21.03	-0.43	2.41	-0.28	16.97
Otu00280	Bacteria	Bacillota_A	Clostridia	Christensenellales	Aristaeellaceae	Aristaeellaceae	Aristaeellaceae	0.71	155.71	-0.22	7.94	-0.43	2.41	0.4	199.94
Otu00281	Bacteria	Bacillota_A	Clostridia	Peptostreptococcales	Anaerovoracaceae	Lentihominibacter	Lentihominibacter butyrica	0.85	119.58	1.5	53.5	1.93	27.82	0	14605
Otu00282	Bacteria	Bacillota_A	Clostridia	Lachnospirales	Lachnospiraceae	Roseburia	Roseburia hominis	0.64	121.26	1.68	68.13	2.15	46.85	1.77	37.32
Otu00283	Bacteria	Bacillota_A	Clostridia	Oscillospirales	Ruminococcaceae	Ruminococcus_F	Ruminococcus_F champanellensis	-0.29	10.55	-0.22	7.94	3.35	19.09	-0.28	16.97
Otu00284	Bacteria	Bacillota_A	Clostridia	Christensenellales	CAG-138	UBA1685	UBA1685 sp004560435	-0.29	10.55	-0.22	7.94	2.54	43.79	-0.28	16.97
Otu00285	Bacteria	Cyanobacteriota	Vampirovibrionia	Gastranaerophilales	Gastranaerophilaceae	Zag111	Zag111 sp002102825	3.56	36.07	-0.22	7.94	-0.43	2.41	4	16.5
Otu00286	Bacteria	Actinomycetota	Actinomycetes	Actinomycetales	Actinomycetaceae	Pauljensenia	Pauljensenia sp000185285	0.54	172.51	1.73	66.67	1.91	28.65	2.23	26.9
Otu00287	Bacteria	Bacillota_A	Clostridia	Lachnospirales	Lachnospiraceae	CAG-194	CAG-194 sp018917935	-0.29	10.55	-0.08	665	1.22	81.43	-0.28	16.97
Otu00288	Bacteria	Bacillota_A	Clostridia	Oscillospirales	Oscillospiraceae	Onthomonas	Onthomonas sp900545815	2.42	47.05	-0.22	7.94	3.54	15.79	2.15	73.64
Otu00290	Bacteria	Bacillota_A	Clostridia	Clostridia	Clostridia	Clostridia	Clostridia	-0.29	10.55	-0.22	7.94	3.78	26.48	-0.28	16.97
Otu00291	Bacteria	Bacillota_A	Clostridia	Lachnospirales	Lachnospiraceae	UBA3402	UBA3402 sp003478355	2.15	31.13	-0.22	7.94	1.45	50.41	1.95	52.8
Otu00292	Bacteria	Bacillota_I	Bacilli_A	RF39	UBA660	CAG-302	CAG-302 sp900543825	-0.15	340.37	-0.22	7.94	0.27	315.35	-0.28	16.97
Otu00293	Bacteria	Bacillota_A	Clostridia	Oscillospirales	CAG-272	UMGS911	UMGS911 sp900546695	1.49	95.73	-0.22	7.94	-0.43	2.41	1.61	92.59
Otu00294	Bacteria	Bacillota_A	Clostridia	Christensenellales	Aristaeellaceae	Aristaeella	Aristaeella	-0.29	10.55	-0.22	7.94	-0.11	451.28	-0.28	16.97
Otu00296	Bacteria	Bacillota_I	Bacilli_A	RF39	UBA660	Onthocola_B	Onthocola_B sp934096035	-0.29	10.55	-0.22	7.94	4	9.35	-0.28	16.97
Otu00297	Bacteria	Actinomycetota	Coriobacteriia	Coriobacteriales	Atopobiaceae	Parolsenella	Parolsenella catena	0.98	109.94	-0.22	7.94	-0.43	2.41	1.93	24.54
Otu00298	Bacteria	Bacillota	Bacilli	Lactobacillales	Enterococcaceae	Enterococcus_B	Enterococcus_B	-0.14	287.96	-0.22	7.94	1.4	70.41	0.32	374.33
Otu00299	Bacteria	Bacillota_A	Clostridia	Oscillospirales	Oscillospiraceae	Oscillospiraceae	Oscillospiraceae	-0.29	10.55	-0.22	7.94	1.08	79.72	-0.28	16.97
Otu00300	Bacteria	Bacillota_A	Clostridia	Oscillospirales	CAG-272	CAG-390	CAG-390 sp900753295	-0.29	10.55	-0.22	7.94	4.08	14.05	-0.28	16.97
Otu00301	Bacteria	Pseudomonadota	Alphaproteobacteria	RF32	CAG-239	RUG410	RUG410 sp900769705	3.69	21.52	-0.22	7.94	-0.43	2.41	3.59	26
Otu00302	Bacteria	Actinomycetota	Coriobacteriia	Coriobacteriales	Atopobiaceae	Tractidigestivibacter	Tractidigestivibacter	-0.29	10.55	-0.22	7.94	-0.43	2.41	2.01	74.53
Otu00303	Bacteria	Bacillota_A	Clostridia	Lachnospirales	Lachnospiraceae	Laedolimicola	Laedolimicola ammoniilytica	1.77	33.67	1.29	67.06	0.35	244.28	1.27	82.44
Otu00304	Bacteria	Bacteroidota	Bacteroidia	Bacteroidales	Bacteroidaceae	Bacteroides	Bacteroides	-0.29	10.55	0.75	126.7	0.71	122.23	-0.28	16.97
Otu00305	Bacteria	Bacillota_A	Clostridia	Christensenellales	Christensenellaceae	QANA01	QANA01 sp910588425	-0.29	10.55	0.7	124.11	0	272076	-0.28	16.97
Otu00306	Bacteria	Bacillota_A	Clostridia	TANB77	CAG-508	UMGS1994	UMGS1994 sp947368535	3.7	34.14	-0.22	7.94	0.44	243.38	0.97	90.34
Otu00308	Bacteria	Bacillota_A	Clostridia	Lachnospirales	Lachnospiraceae	Blautia	Blautia celeris	2.81	39.9	-0.22	7.94	-0.43	2.41	1.43	84.43
Otu00309	Bacteria	Actinomycetota	Coriobacteriia	Coriobacteriales	Eggerthellaceae	Eggerthellaceae	Eggerthellaceae	3.19	19.95	-0.22	7.94	-0.43	2.41	2.87	11.18
Otu00310	Bacteria	Bacillota_A	Clostridia	Oscillospirales	Ruminococcaceae	RGIG8773	RGIG8773 sp910584715	-0.29	10.55	-0.22	7.94	3.42	41.16	-0.28	16.97
Otu00311	Bacteria	Bacillota_A	Clostridia	Oscillospirales	Ruminococcaceae	Angelakisella	Angelakisella massiliensis	1.09	69.26	1.84	46.63	0.79	126.74	0.36	354.25
Otu00312	Bacteria	Bacillota_A	Clostridia	Oscillospirales	Acutalibacteraceae	Acutalibacter	Acutalibacter muris	-0.29	10.55	-0.22	7.94	1.11	71.28	-0.28	16.97
Otu00313	Bacteria	Bacillota_I	Bacilli_A	RF39	UBA660	UBA660	UBA660	-0.29	10.55	-0.22	7.94	4	6.78	-0.28	16.97
Otu00314	Bacteria	Bacillota_I	Bacilli_A	Erysipelotrichales	Coprobacillaceae	Allocoprobacillus	Allocoprobacillus merdigallinarum	-0.29	10.55	0.41	164.53	-0.43	2.41	-0.28	16.97
Otu00315	Bacteria	Bacillota_A	Clostridia	Oscillospirales	Acutalibacteraceae	Eubacterium_R	Eubacterium_R sp011958665	2.33	27.78	-0.22	7.94	-0.43	2.41	3.17	38.3
Otu00316	Bacteria	Bacillota_A	Clostridia	Lachnospirales	Lachnospiraceae	Oribacterium	Oribacterium sp004554245	2.23	35.5	-0.22	7.94	-0.43	2.41	3.04	36.39
Otu00317	Bacteria	Bacillota_A	Clostridia	Oscillospirales	Oscillospiraceae	Dysosmobacter	Dysosmobacter faecalis_A	1.81	44.13	2.44	28.83	0.68	146	0.69	159.23
Otu00318	Bacteria	Bacteroidota	Bacteroidia	Bacteroidales	Bacteroidaceae	Alloprevotella	Alloprevotella rava	3.93	11.71	-0.22	7.94	-0.43	2.41	3.38	2.93
Otu00319	Bacteria	Bacillota_A	Clostridia	Christensenellales	Aristaeellaceae	Aristaeella	Aristaeella	0.57	141.17	-0.22	7.94	2.86	12.44	0.48	188.11
Otu00320	Bacteria	Bacillota_A	Clostridia	Lachnospirales	Lachnospiraceae	Oribacterium	Oribacterium sp000513555	3.59	18.76	-0.22	7.94	-0.43	2.41	3.82	19.27
Otu00321	Bacteria	Bacillota_A	Clostridia	Christensenellales	UBA1750	Spyradocola	Spyradocola merdavium	2.95	23.46	-0.22	7.94	3.14	15.45	2.42	43.6
Otu00322	Bacteria	Pseudomonadota	Gammaproteobacteria	Enterobacterales	Succinivibrionaceae	Succinivibrio	Succinivibrio faecicola	3.3	28.08	-0.22	7.94	-0.43	2.41	4.58	6.43
Otu00323	Bacteria	Bacillota_A	Clostridia	Oscillospirales	UBA644	HGM12619	HGM12619 sp015067305	-0.29	10.55	-0.02	2122.46	2.44	20.16	0.67	106.07
Otu00324	Bacteria	Bacillota_A	Clostridia	Peptostreptococcales	Anaerovoracaceae	Anaerovoracaceae	Anaerovoracaceae	1.23	75.25	-0.22	7.94	3.22	13.61	0.76	101.59
Otu00325	Bacteria	Bacillota_A	Clostridia	Lachnospirales	CAG-274	CAG-274	CAG-274 sp000432155	-0.29	10.55	2.11	32.91	-0.43	2.41	-0.28	16.97
Otu00326	Bacteria	Bacillota_A	Clostridia	Christensenellales	Aristaeellaceae	Aristaeella	Aristaeella	1.22	88.61	-0.22	7.94	1.89	36.94	1	101.56
Otu00327	Bacteria	Bacillota_A	Clostridia	Oscillospirales	Butyricicoccaceae	Agathobaculum	Agathobaculum hominis	2.38	25.58	0.54	133.62	3.32	13.25	0.89	151.48
Otu00330	Bacteria	Bacillota_A	Clostridia	Peptostreptococcales	Anaerovoracaceae	Fimisoma	Fimisoma sp910588185	-0.29	10.55	0.12	588.69	-0.24	212.64	-0.28	16.97
Otu00331	Bacteria	Bacillota_A	Clostridia	Lachnospirales	Lachnospiraceae	Agathobacter	Agathobacter rectalis	-0.01	12386.9	0.53	154.11	-0.43	2.41	-0.28	16.97
Otu00332	Bacteria	Bacillota_A	Clostridia	Peptostreptococcales	Anaerovoracaceae	CAG-238	CAG-238 sp900542245	1.16	70.18	-0.22	7.94	2.15	27.39	0.76	101.59
Otu00333	Bacteria	Bacillota_A	Clostridia	Christensenellales	Borkfalkiaceae	Scatosoma	Scatosoma sp900542935	0.28	300.54	0.59	170.51	0.56	151.69	0.21	457.27
Otu00334	Bacteria	Bacillota_A	Clostridia	TANB77	CAG-508	CAG-508	CAG-508	-0.29	10.55	3.02	45.24	-0.43	2.41	-0.28	16.97
Otu00335	Bacteria	Bacillota_A	Clostridia	Oscillospirales	Ruminococcaceae	Avimicrobium	Avimicrobium caecorum	-0.29	10.55	2.58	37.52	-0.35	84.68	-0.28	16.97
Otu00336	Bacteria	Bacillota_I	Bacilli_A	RF39	UBA660	CAG-302	CAG-302 sp000431795	-0.29	10.55	0.4	234.14	2.14	44.06	-0.28	16.97
Otu00337	Bacteria	Bacillota_A	Clostridia	Oscillospirales	Acutalibacteraceae	Acutalibacteraceae	Acutalibacteraceae	-0.29	10.55	-0.22	7.94	2.66	13.13	-0.28	16.97
Otu00338	Bacteria	Bacillota_A	Clostridia	Oscillospirales	Butyricicoccaceae	Pseudobutyricicoccus	Pseudobutyricicoccus	-0.29	10.55	-0.22	7.94	3.85	8.15	-0.28	16.97
Otu00339	Bacteria	Bacteroidota	Bacteroidia	Bacteroidales	Bacteroidaceae	Prevotella	Prevotella	3.96	9.38	-0.22	7.94	-0.43	2.41	2.87	8.53
Otu00340	Bacteria	Bacillota_A	Clostridia	Oscillospirales	Acutalibacteraceae	Avimonas	Avimonas	-0.29	10.55	-0.14	216.43	3.29	12.69	-0.28	16.97
Otu00341	Bacteria	Bacillota_A	Clostridia	Clostridia	Clostridia	Clostridia	Clostridia	1.48	59.61	-0.22	7.94	0.74	119.48	0.48	193.59
Otu00342	Bacteria	Bacillota_A	Clostridia	Oscillospirales	CAG-272	CAG-272	CAG-272	-0.29	10.55	-0.22	7.94	4	6.82	-0.28	16.97
Otu00343	Bacteria	Bacillota_I	Bacilli_A	RF39	UBA660	UBA6448	UBA6448 sp000437315	-0.29	10.55	-0.22	7.94	1.07	116.9	-0.28	16.97
Otu00345	Bacteria	Bacillota_I	Bacilli_A	Erysipelotrichales	Erysipelotrichaceae	Merdibacter	Merdibacter merdipullorum	-0.29	10.55	-0.22	7.94	1.34	82.87	-0.28	16.97
Otu00346	Bacteria	Bacteroidota	Bacteroidia	Bacteroidales	Bacteroidaceae	Prevotella	Prevotella pectinovora	3.8	10.74	-0.22	7.94	-0.43	2.41	3.33	13.67
Otu00347	Bacteria	Bacteroidota	Bacteroidia	Bacteroidales	Bacteroidaceae	Prevotella	Prevotella copri_A	1.09	85.03	-0.22	7.94	0.49	211.33	1.52	32.68
Otu00348	Bacteria	Bacillota_I	Bacilli_A	RF39	UBA660	CAG-628	CAG-628 sp003524085	-0.29	10.55	-0.22	7.94	3.21	16.63	-0.28	16.97
Otu00349	Bacteria	Bacillota_A	Clostridia	Christensenellales	Pumilibacteraceae	Neoclostridium	Neoclostridium	-0.29	10.55	-0.22	7.94	3.9	11.18	-0.28	16.97
Otu00350	Bacteria	Bacillota_A	Clostridia	Lachnospirales	Lachnospiraceae	Bacteroides_F	Bacteroides_F pectinophilus	2.62	39.5	-0.22	7.94	1.48	85.8	4.25	9.92
Otu00351	Bacteria	Pseudomonadota	Alphaproteobacteria	RF32	CAG-977	UBA11549	UBA11549 sp021639925	-0.29	10.55	-0.22	7.94	3.66	27.41	-0.28	16.97
Otu00352	Bacteria	Bacillota_A	Clostridia	Lachnospirales	Lachnospiraceae	Lachnospiraceae	Lachnospiraceae	-0.14	290.68	0.05	1291.85	2.57	38.59	-0.28	16.97
Otu00353	Bacteria	Bacteroidota	Bacteroidia	Bacteroidales	Marinifilaceae	Butyricimonas	Butyricimonas virosa	-0.29	10.55	2.14	59.82	1.3	55.65	-0.28	16.97
Otu00354	Bacteria	Bacillota_A	Clostridia	TANB77	CAG-508	CAG-273	CAG-273 sp000435755	-0.29	10.55	1.58	95.93	-0.43	2.41	-0.28	16.97
Otu00355	Bacteria	Bacillota_A	Clostridia	Lachnospirales	Lachnospiraceae	Agathobacter	Agathobacter	0.17	458.2	0.54	174.13	-0.43	2.41	-0.28	16.97
Otu00356	Bacteria	Bacillota_A	Clostridia	Oscillospirales	Oscillospirales	Oscillospirales	Oscillospirales	-0.29	10.55	-0.22	7.94	3.65	10.01	-0.28	16.97
Otu00357	Bacteria	Bacillota_A	Clostridia	Oscillospirales	Oscillospirales	Oscillospirales	Oscillospirales	-0.29	10.55	-0.22	7.94	3.88	8.74	-0.28	16.97
Otu00359	Bacteria	Bacillota_A	Clostridia	Clostridia	Clostridia	Clostridia	Clostridia	1.21	99.54	-0.22	7.94	0.34	248.09	-0.28	16.97
Otu00360	Bacteria	Bacillota_A	Clostridia	Lachnospirales	Lachnospiraceae	Hungatella	Hungatella effluvii	-0.29	10.55	0.02	3445.5	-0.43	2.41	-0.28	16.97
Otu00361	Bacteria	Verrucomicrobiota	Lentisphaeria	Victivallales	Victivallaceae	Victivallis	Victivallis lenta	0.39	240.68	1.89	60.39	1.94	36.99	-0.28	16.97
Otu00362	Bacteria	Bacillota_I	Bacilli_A	ML615J-28	ML615J-28	ML615J-28	ML615J-28	-0.29	10.55	-0.22	7.94	3.68	15.31	-0.28	16.97
Otu00363	Bacteria	Actinomycetota	Actinomycetes	Mycobacteriales	Frankiaceae	Protofrankia	Protofrankia coriariae	1	143.02	0.57	200.35	1.42	87.21	0.21	456.97
Otu00364	Bacteria	Bacillota_A	Clostridia	TANB77	CAG-508	CAG-492	CAG-492	-0.29	10.55	-0.22	7.94	3.44	22.11	-0.28	16.97
Otu00365	Bacteria	Bacteroidota	Bacteroidia	Bacteroidales	Bacteroidaceae	Prevotella	Prevotella copri_A	0.69	117.67	-0.22	7.94	1.27	85.57	0.27	219.75
Otu00366	Bacteria	Bacillota_A	Clostridia	Lachnospirales	Lachnospiraceae	Blautia_A	Blautia_A ammoniilytica	0.93	124.58	1.06	87.05	1.55	51.77	0.76	153.33
Otu00367	Bacteria	Bacillota_I	Bacilli_A	Erysipelotrichales	Erysipelotrichaceae	Holdemanella	Holdemanella hominis	0.7	121.31	-0.22	7.94	-0.43	2.41	0.81	152.13
Otu00368	Bacteria	Bacillota_A	Clostridia	Oscillospirales	Oscillospiraceae	Lawsonibacter	Lawsonibacter sp000177015	0.41	214.6	-0.22	7.94	-0.43	2.41	0	13949.8
Otu00369	Bacteria	Bacillota_A	Clostridia	Christensenellales	UBA1750	Spyradocola	Spyradocola merdavium	-0.29	10.55	0.67	152.29	-0.43	2.41	-0.28	16.97
Otu00370	Bacteria	Bacillota_A	Clostridia	Oscillospirales	Acutalibacteraceae	Clostridium_A	Clostridium_A leptum	-0.21	134.34	1.51	97.46	1.72	85.92	-0.28	16.97
Otu00372	Bacteria	Cyanobacteriota	Vampirovibrionia	Gastranaerophilales	Gastranaerophilaceae	RUG841	RUG841 sp900772035	-0.29	10.55	-0.22	7.94	3.46	25.32	-0.28	16.97
Otu00374	Bacteria	Pseudomonadota	Alphaproteobacteria	RF32	CAG-977	UBA11549	UBA11549	3.56	26.22	-0.22	7.94	-0.43	2.41	1.41	59.69
Otu00375	Bacteria	Bacillota_A	Clostridia	Lachnospirales	Lachnospiraceae	CAG-882	CAG-882 sp003486385	-0.29	10.55	-0.22	7.94	0.04	1681.06	-0.28	16.97
Otu00376	Bacteria	Bacillota_A	Clostridia	Oscillospirales	Oscillospiraceae	Oscillospiraceae	Oscillospiraceae	1.17	105.75	-0.22	7.94	1.91	34.16	1.52	81.61
Otu00377	Bacteria	Bacteroidota	Bacteroidia	Bacteroidales	Tannerellaceae	Parabacteroides	Parabacteroides goldsteinii	-0.29	10.55	-0.22	7.94	2.48	46.44	-0.28	16.97
Otu00378	Bacteria	Bacillota_A	Clostridia	Lachnospirales	Lachnospiraceae	Butyrivibrio_A	Butyrivibrio_A sp000431815	2.75	45.21	-0.22	7.94	-0.43	2.41	4.26	7.99
Otu00379	Bacteria	Bacillota_A	Clostridia	Lachnospirales	Lachnospiraceae	Agathobacter	Agathobacter rectalis	-0.02	2771.84	0.77	125.28	-0.31	138.05	-0.28	16.97
Otu00380	Bacteria	Bacillota_A	Clostridia	Christensenellales	Aristaeellaceae	Aristaeellaceae	Aristaeellaceae	-0.29	10.55	-0.22	7.94	2.94	22.28	-0.28	16.97
Otu00381	Bacteria	Bacillota_A	Clostridia	Oscillospirales	Ruminococcaceae	Gemmiger	Gemmiger qucibialis	0.77	109.18	0.88	103.2	0.3	279.4	1.31	99.26
Otu00382	Bacteria	Bacteroidota	Bacteroidia	Bacteroidales	Tannerellaceae	Parabacteroides	Parabacteroides	3.5	16.16	-0.22	7.94	-0.43	2.41	3.04	30.95
Otu00383	Bacteria	Bacillota	Bacilli	Lactobacillales	Streptococcaceae	Lactococcus	Lactococcus formosensis	0	16650.1	-0.1	423.69	-0.43	2.41	-0.28	16.97
Otu00385	Bacteria	Actinomycetota	Coriobacteriia	Coriobacteriales	Atopobiaceae	Parolsenella	Parolsenella uli_B	2.02	51.87	-0.22	7.94	-0.43	2.41	2.23	11.76
Otu00386	Bacteria	Bacillota_A	Clostridia	Lachnospirales	Lachnospiraceae	Enterocloster	Enterocloster aldenensis	-0.29	10.55	-0.14	211.51	-0.43	2.41	-0.28	16.97
Otu00387	Bacteria	Bacteroidota	Bacteroidia	Bacteroidales	Bacteroidaceae	Phocaeicola	Phocaeicola dorei	-0.29	10.55	0.45	212.09	0.69	172.9	-0.28	16.97
Otu00388	Bacteria	Bacillota_A	Clostridia	Christensenellales	Aristaeellaceae	BNUH01	BNUH01	0.6	121.94	-0.22	7.94	2.92	16.08	0.76	99.75
Otu00389	Bacteria	Bacillota_A	Clostridia	Lachnospirales	Lachnospiraceae	Lachnospiraceae	Lachnospiraceae	-0.29	10.55	-0.22	7.94	3.49	27.47	-0.28	16.97
Otu00390	Bacteria	Bacillota_I	Bacilli_A	RF39	UBA660	CAG-1000	CAG-1000 sp000436975	-0.29	10.55	-0.22	7.94	3.43	15.04	-0.28	16.97
Otu00391	Bacteria	Bacillota_A	Clostridia	Lachnospirales	Lachnospiraceae	Suilimivivens	Suilimivivens sp021628825	2.51	28.9	-0.22	7.94	1.45	59.99	2.14	69.8
Otu00392	Bacteria	Bacillota_A	Clostridia	Oscillospirales	Acutalibacteraceae	Clostridium_A	Clostridium_A leptum	-0.29	10.55	-0.22	7.94	-0.12	515.19	0	15667.9
Otu00393	Bacteria	Bacillota_A	Clostridia	Lachnospirales	Lachnospiraceae	Lachnospira	Lachnospira sp000437735	1.53	69.99	0.43	194.03	0.35	240.07	0.93	89.2
Otu00395	Bacteria	Bacillota_A	Clostridia	Oscillospirales	CAG-272	CAG-272	CAG-272	-0.14	298.98	-0.22	7.94	3.42	15.24	0	13933.2
Otu00396	Bacteria	Bacillota_A	Clostridia	Lachnospirales	Lachnospiraceae	Muricoprocola	Muricoprocola aceti	1.62	44.85	-0.22	7.94	2.75	21.12	0.76	153.33
Otu00397	Bacteria	Actinomycetota	Coriobacteriia	Coriobacteriales	Atopobiaceae	Paratractidigestivibacter	Paratractidigestivibacter faecalis	2.03	36.99	-0.22	7.94	-0.43	2.41	1.53	37.54
Otu00399	Bacteria	Bacillota_A	Clostridia	Oscillospirales	CAG-272	Firm-07	Firm-07 sp905187695	0.14	613.49	-0.22	7.94	3.5	11.31	0.12	631.57
Otu00400	Bacteria	Bacillota_A	Clostridia	Oscillospirales	Oscillospiraceae	Oscillospiraceae	Oscillospiraceae	-0.29	10.55	-0.22	7.94	3.38	11.04	-0.28	16.97
Otu00401	Bacteria	Bacillota_A	Clostridia	Christensenellales	Borkfalkiaceae	UBA10281	UBA10281 sp000437515	3.62	16.42	-0.22	7.94	-0.43	2.41	1.53	38.01
Otu00402	Bacteria	Bacteroidota	Bacteroidia	Bacteroidales	UBA932	Cryptobacteroides	Cryptobacteroides sp900546445	3.51	18.25	-0.22	7.94	-0.43	2.41	2.08	45.04
Otu00403	Bacteria	Bacillota_A	Clostridia	Christensenellales	Borkfalkiaceae	Scatosoma	Scatosoma sp900767195	1.03	87.63	-0.22	7.94	0.56	170.51	0.27	397.56
Otu00405	Bacteria	Bacillota_A	Clostridia	Lachnospirales	Lachnospiraceae	Lachnoclostridium_B	Lachnoclostridium_B ammoniilytica	0.82	118.73	1.17	95.99	1.08	99.84	-0.28	16.97
Otu00406	Bacteria	Bacillota_A	Clostridia	Oscillospirales	Oscillospiraceae	Oscillospiraceae	Oscillospiraceae	0.62	165.02	-0.22	7.94	0.69	125.74	0	15667.9
Otu00407	Bacteria	Bacillota_A	Clostridia	Lachnospirales	Lachnospiraceae	Butyribacter	Butyribacter intestini	-0.1	504.87	-0.22	7.94	0.88	116.56	-0.28	16.97
Otu00408	Bacteria	Bacillota_A	Clostridia	Oscillospirales	Butyricicoccaceae	Pseudobutyricicoccus	Pseudobutyricicoccus sp003477405	-0.29	10.55	1.15	102.66	1.22	61.92	1.1	80.62
Otu00409	Bacteria	Bacillota_A	Clostridia	Oscillospirales	CAG-272	CAG-448	CAG-448 sp003150135	3.37	21.43	-0.22	7.94	-0.43	2.41	0.89	151.5
Otu00410	Bacteria	Bacillota_A	Clostridia	Lachnospirales	Lachnospiraceae	Agathobacter	Agathobacter rectalis	0.34	237.27	0.96	117.64	-0.43	2.41	-0.28	16.97
Otu00411	Bacteria	Bacillota_A	Clostridia	Oscillospirales	CAG-272	CAG-272	CAG-272	-0.29	10.55	-0.22	7.94	3.51	15.51	-0.28	16.97
Otu00412	Bacteria	Bacillota_A	Clostridia	Oscillospirales	UBA644	HGM12619	HGM12619 sp015067305	-0.29	10.55	-0.22	7.94	3.53	11.89	-0.28	16.97
Otu00413	Bacteria	Bacillota_A	Clostridia	Lachnospirales	Lachnospiraceae	Lachnospiraceae	Lachnospiraceae	0.25	322.73	0.48	160.66	0.86	104.75	0.12	652.01
Otu00414	Bacteria	Bacillota_A	Clostridia	Oscillospirales	Acutalibacteraceae	Eubacterium_R	Eubacterium_R	-0.29	10.55	-0.22	7.94	2.93	19.12	-0.28	16.97
Otu00416	Bacteria	Bacillota_I	Bacilli_A	RF39	UBA660	UBA660	UBA660	-0.29	10.55	-0.22	7.94	3.39	19.15	-0.28	16.97
Otu00417	Bacteria	Bacteroidota	Bacteroidia	Bacteroidales	Bacteroidaceae	Bacteroides	Bacteroides	-0.29	10.55	0.45	216.95	-0.31	137.51	-0.28	16.97
Otu00418	Bacteria	Bacillota_C	Negativicutes	Acidaminococcales	Acidaminococcaceae	Phascolarctobacterium_A	Phascolarctobacterium_A succinatutens	-0.29	10.55	0.13	547.5	-0.43	2.41	-0.28	16.97
Otu00419	Bacteria	Bacillota_A	Clostridia	Lachnospirales	Anaerotignaceae	Anaerotignaceae	Anaerotignaceae	-0.29	10.55	1.07	93.79	-0.43	2.41	-0.28	16.97
Otu00420	Bacteria	Bacillota_A	Clostridia	Oscillospirales	Oscillospiraceae	Oscillospiraceae	Oscillospiraceae	-0.29	10.55	1.06	101.75	-0.27	147.62	0.4	210.32
Otu00421	Bacteria	Bacillota_A	Clostridia	Christensenellales	UBA1242	Caccovivens	Caccovivens sp910584295	-0.29	10.55	-0.22	7.94	3.49	17.98	-0.28	16.97
Otu00422	Bacteria	Bacillota_A	Clostridia	Oscillospirales	Oscillospiraceae	Oscillospiraceae	Oscillospiraceae	-0.29	10.55	-0.1	428.78	0.16	394.41	-0.28	16.97
Otu00423	Bacteria	Bacillota_I	Bacilli_A	RF39	UBA660	CAG-533	CAG-533 sp000434495	-0.29	10.55	-0.22	7.94	-0.27	147.2	-0.28	16.97
Otu00424	Bacteria	Bacteroidota	Bacteroidia	Bacteroidales	Tannerellaceae	Parabacteroides	Parabacteroides timonensis	-0.29	10.55	0.02	3407.67	0.86	124.51	-0.28	16.97
Otu00427	Bacteria	Bacillota_A	Clostridia	Christensenellales	Pumilibacteraceae	UBA10677	UBA10677 sp003533505	-0.29	10.55	-0.22	7.94	3.31	23.81	-0.28	16.97
Otu00429	Bacteria	Bacillota_A	Clostridia	Oscillospirales	Ruminococcaceae	NK3A76	NK3A76 sp000686125	-0.29	10.55	-0.22	7.94	3.04	33.15	-0.28	16.97
Otu00430	Bacteria	Bacillota_A	Clostridia	Clostridiales	Clostridiaceae	Clostridium	Clostridium sp900539375	1.81	113.32	-0.22	7.94	-0.43	2.41	-0.28	16.97
Otu00431	Bacteria	Bacillota_A	Clostridia	Lachnospirales	Lachnospiraceae	Eisenbergiella	Eisenbergiella tayi	-0.29	10.55	-0.05	1379.14	-0.43	2.41	-0.28	16.97
Otu00432	Bacteria	Bacillota_A	Clostridia	Oscillospirales	Acutalibacteraceae	Ruminococcus_E	Ruminococcus_E intestinalis	-0.29	10.55	0.81	159.83	0.54	176.6	-0.28	16.97
Otu00433	Bacteria	Bacillota_A	Clostridia	TANB77	CAG-508	CAG-273	CAG-273 sp000435755	-0.29	10.55	-0.22	7.94	1.24	65.48	1.41	64.69
Otu00434	Bacteria	Bacillota_A	Clostridia	Oscillospirales	Oscillospiraceae	Pseudoflavonifractor	Pseudoflavonifractor sp902362925	-0.29	10.55	0.85	128.22	-0.43	2.41	-0.28	16.97
Otu00435	Bacteria	Bacillota_A	Clostridia	Lachnospirales	Lachnospiraceae	Lachnospiraceae	Lachnospiraceae	2.78	21.88	-0.22	7.94	1.32	55.92	-0.28	16.97
Otu00436	Bacteria	Bacillota_A	Clostridia	Oscillospirales	Acutalibacteraceae	Pseudoruminococcus	Pseudoruminococcus massiliensis	-0.29	10.55	-0.22	7.94	2.57	27.38	-0.28	16.97
Otu00437	Bacteria	Bacillota_A	Clostridia	Oscillospirales	CAG-272	UMGS1865	UMGS1865 sp944391805	1.71	49.74	-0.22	7.94	2.97	13.3	0.8	88.85
Otu00438	Bacteria	Bacillota_I	Bacilli_A	RF39	UBA660	CAG-762	CAG-762 sp900551315	-0.29	10.55	-0.22	7.94	3.06	15.33	-0.28	16.97
Otu00439	Bacteria	Bacillota_A	Clostridia	Oscillospirales	Ruminococcaceae	Faecalibacterium	Faecalibacterium prausnitzii_D	0.99	104.54	1.27	76.55	0.87	102.19	1.31	52.13
Otu00440	Bacteria	Bacillota_A	Clostridia	Lachnospirales	Lachnospiraceae	Lachnospiraceae	Lachnospiraceae	0.23	322.28	1.51	62.68	2.09	22.78	-0.28	16.97
Otu00441	Bacteria	Bacillota_A	Clostridia	Oscillospirales	Acutalibacteraceae	Acutalibacter	Acutalibacter timonensis	-0.29	10.55	0.18	394.99	0.33	254.9	0	13949.8
Otu00442	Bacteria	Bacillota_A	Clostridia	Lachnospirales	Lachnospiraceae	Eubacterium_G	Eubacterium_G sp000435815	-0.18	239.18	1.37	67.37	-0.43	2.41	-0.28	16.97
Otu00443	Bacteria	Actinomycetota	Coriobacteriia	Coriobacteriales	Eggerthellaceae	Eggerthellaceae	Eggerthellaceae	2.21	40.56	-0.22	7.94	-0.43	2.41	2.71	32.36
Otu00445	Bacteria	Bacillota_A	Clostridia	Oscillospirales	Ruminococcaceae	Faecalibacterium	Faecalibacterium	-0.06	1111.81	0.54	149.83	0.4	232.44	0.61	166.55
Otu00446	Bacteria	Bacillota	Bacilli	Lactobacillales	Streptococcaceae	Lactococcus	Lactococcus lactis	0.32	289.3	0.44	219.82	0.12	751.72	0.27	406.65
Otu00448	Bacteria	Bacillota_I	Bacilli_A	Erysipelotrichales	Erysipelotrichaceae	Bulleidia	Bulleidia	1.6	63.55	-0.22	7.94	-0.43	2.41	1.73	95.41
Otu00449	Bacteria	Bacillota_A	Clostridia	Oscillospirales	Acutalibacteraceae	Anaeromassilibacillus	Anaeromassilibacillus stercoravium	-0.29	10.55	0.05	1275.87	-0.12	520.31	-0.28	16.97
Otu00450	Bacteria	Actinomycetota	Coriobacteriia	Coriobacteriales	UMGS124	UMGS124	UMGS124	-0.29	10.55	1.34	96.46	-0.35	82.87	-0.28	16.97
Otu00451	Bacteria	Bacillota_A	Clostridia	Oscillospirales	Acutalibacteraceae	Avimonas	Avimonas	1.25	73.83	1.03	133.53	0.44	194.96	0.4	210.32
Otu00452	Bacteria	Bacillota_A	Clostridia	Oscillospirales	Oscillospiraceae	Oscillospiraceae	Oscillospiraceae	1.62	42.41	-0.22	7.94	2.05	35.04	0.6	187.6
Otu00454	Bacteria	Bacillota_A	Clostridia	Clostridiales	Clostridiaceae	Sarcina	Sarcina perfringens	-0.1	506.2	-0.22	7.94	-0.43	2.41	-0.28	16.97
Otu00455	Bacteria	Bacillota_A	Clostridia	Christensenellales	Aristaeellaceae	Aristaeella	Aristaeella	-0.29	10.55	0.28	252.61	2.11	18.2	-0.28	16.97
Otu00456	Bacteria	Actinomycetota	Coriobacteriia	Coriobacteriales	Eggerthellaceae	Adlercreutzia	Adlercreutzia equolifaciens	-0.29	10.55	1.31	61.63	-0.35	84.2	-0.28	16.97
Otu00457	Bacteria	Bacillota_I	Bacilli_A	Erysipelotrichales	Erysipelotrichaceae	Clostridium_AQ	Clostridium_AQ innocuum	-0.29	10.55	0.39	205.77	-0.29	179.9	-0.28	16.97
Otu00458	Bacteria	Bacillota	Bacilli	Lactobacillales	Streptococcaceae	Streptococcus	Streptococcus	0.12	585.56	0.23	328.56	-0.27	147.08	0.21	469.13
Otu00459	Bacteria	Bacillota_A	Clostridia	Oscillospirales	Ruminococcaceae	Fimivivens	Fimivivens sp900113995	-0.29	10.55	-0.22	7.94	0.4	267.49	-0.28	16.97
Otu00461	Bacteria	Bacillota_A	Clostridia	Oscillospirales	Ruminococcaceae	Faecalibacterium	Faecalibacterium prausnitzii_D	0.69	118.04	0.58	131.2	0.39	240.85	0.6	191.04
Otu00462	Bacteria	Bacillota_A	Clostridia	Peptostreptococcales	Anaerovoracaceae	Emergencia	Emergencia timonensis	-0.29	10.55	0.12	583.45	-0.43	2.41	-0.28	16.97
Otu00463	Bacteria	Bacillota_A	Clostridia	Christensenellales	QALW01	Neochristensenella	Neochristensenella gallicola	-0.29	10.55	1.64	97.65	-0.43	2.41	-0.28	16.97
Otu00464	Bacteria	Bacillota_A	Clostridia	Lachnospirales	Anaerotignaceae	Anaerotignaceae	Anaerotignaceae	0.79	106.72	-0.22	7.94	0.49	134.39	0.12	632.07
Otu00465	Bacteria	Bacillota_A	Clostridia	Oscillospirales	Oscillospiraceae	CAG-170	CAG-170 sp900549635	1.48	65.1	0.33	204.92	0.84	94.65	1.82	85.54
Otu00466	Bacteria	Bacteroidota	Bacteroidia	Bacteroidales	Bacteroidaceae	Bacteroidaceae	Bacteroidaceae	3.17	23.09	-0.22	7.94	-0.43	2.41	2.25	21.75
Otu00467	Bacteria	Bacteroidota	Bacteroidia	Bacteroidales	Rikenellaceae	Alistipes_A	Alistipes_A hominis	-0.29	10.55	1.19	105.62	-0.06	1199.01	-0.28	16.97
Otu00469	Bacteria	Bacillota_A	Clostridia	Oscillospirales	Oscillospiraceae	Pseudoscilispira	Pseudoscilispira	-0.29	10.55	0.93	111.49	-0.31	137.17	-0.28	16.97
Otu00470	Bacteria	Bacillota_A	Clostridia	Christensenellales	CAG-138	CAG-138	CAG-138	0.75	131.97	-0.22	7.94	2.91	20.97	-0.28	16.97
Otu00471	Bacteria	Bacillota_A	Clostridia	Clostridia	Clostridia	Clostridia	Clostridia	0.1	845.24	0.33	247.89	1.81	46.32	0.64	194.17
Otu00472	Bacteria	Verrucomicrobiota	Lentisphaeria	Victivallales	UBA1829	UBA1829	UBA1829 sp900549045	-0.29	10.55	-0.22	7.94	3.24	18.78	-0.28	16.97
Otu00473	Bacteria	Bacillota_I	Bacilli_A	RF39	UBA660	CAG-611	CAG-611 sp000434175	-0.29	10.55	-0.22	7.94	0.75	130.39	-0.28	16.97
Otu00474	Bacteria	Bacillota_A	Clostridia	Lachnospirales	Lachnospiraceae	Suilimivivens	Suilimivivens aceti	2.33	34.64	-0.22	7.94	1.42	76.61	2.17	46.64
Otu00475	Bacteria	Bacteroidota	Bacteroidia	Bacteroidales	UBA932	Cryptobacteroides	Cryptobacteroides sp000435075	2.98	37.5	-0.22	7.94	-0.43	2.41	2.72	22.55
Otu00476	Bacteria	Bacillota_A	Clostridia	Lachnospirales	Lachnospiraceae	Lachnospiraceae	Lachnospiraceae	-0.29	10.55	-0.22	7.94	-0.35	84.11	-0.28	16.97
Otu00477	Bacteria	Bacillota_A	Clostridia	Lachnospirales	Anaerotignaceae	Fimicola	Fimicola cottocaccae	0.49	199.4	0.37	202.88	0.08	954.06	0.76	99.8
Otu00478	Bacteria	Bacillota_A	Clostridia	Christensenellales	Christensenellaceae	QANA01	QANA01 sp017439085	0.57	145.08	-0.22	7.94	2.26	29	0.21	488.85
Otu00479	Bacteria	Bacteroidota	Bacteroidia	Bacteroidales	Rikenellaceae	Alistipes_A	Alistipes_A ihumii	-0.29	10.55	1.92	45.11	-0.43	2.41	-0.28	16.97
Otu00480	Bacteria	Bacillota_C	Negativicutes	Acidaminococcales	Acidaminococcaceae	Phascolarctobacterium	Phascolarctobacterium faecium	-0.29	10.55	0.48	193.18	-0.43	2.41	-0.28	16.97
Otu00481	Bacteria	Bacillota_A	Clostridia	Oscillospirales	CAG-272	UMGS1696	UMGS1696 sp900753285	2.44	30.63	-0.22	7.94	2.43	22.8	1.1	143.61
Otu00482	Bacteria	Bacillota_A	Clostridia	Oscillospirales	CAG-382	UBA1206	UBA1206 sp002310055	-0.29	10.55	-0.22	7.94	2.92	34.14	-0.28	16.97
Otu00484	Bacteria	Bacillota_I	Bacilli_A	RF39	UBA660	Aphodocola	Aphodocola sp900547225	1.75	59.13	-0.22	7.94	-0.43	2.41	-0.28	16.97
Otu00485	Bacteria	Bacillota_A	Clostridia	SK-Y3	SK-Y3	SK-Y3	SK-Y3	-0.29	10.55	-0.22	7.94	3.35	7.78	-0.28	16.97
Otu00486	Bacteria	Bacillota_A	Clostridia	Lachnospirales	Lachnospiraceae	Faecalimonas	Faecalimonas phoceensis	-0.29	10.55	-0.1	412.72	-0.43	2.41	-0.28	16.97
Otu00488	Bacteria	Bacillota_A	Clostridia	Oscillospirales	CAG-382	UMGS882	UMGS882 sp905235695	0.92	79.43	-0.22	7.94	2.95	15.86	-0.28	16.97
Otu00489	Bacteria	Bacillota_A	Clostridia	Christensenellales	QALW01	UMGS1338	UMGS1338 sp900550805	-0.06	1102.49	-0.22	7.94	2.39	29.59	0	13933.2
Otu00490	Bacteria	Bacillota_A	Clostridia	Lachnospirales	Lachnospiraceae	Schaedlerella	Schaedlerella hominis	1.1	97.5	-0.06	657.71	0.07	974.9	0.95	95.19
Otu00491	Bacteria	Bacillota_A	Clostridia	Oscillospirales	Oscillospiraceae	CAG-170	CAG-170 sp900549635	1.74	56.9	-0.22	7.94	0.68	123.94	1.22	101.21
Otu00492	Bacteria	Actinomycetota	Actinomycetes	Actinomycetales	Micrococcaceae	Rothia	Rothia sp001808955	-0.21	134.7	-0.06	661.9	0.54	177.97	-0.28	16.97
Otu00493	Bacteria	Bacillota_A	Clostridia	Lachnospirales	Lachnospiraceae	Blautia_A	Blautia_A acetigignens	0.74	100.45	0.01	4554.45	0.1	784.11	-0.28	16.97
Otu00494	Bacteria	Bacillota_A	Clostridia	Lachnospirales	Lachnospiraceae	JAGTTR01	JAGTTR01 sp018223385	1.25	64.6	-0.22	7.94	0.45	187.64	1.39	81.97
Otu00495	Bacteria	Bacillota_A	Clostridia	Oscillospirales	CAG-382	UBA1206	UBA1206 sp002310055	0.89	113.43	-0.22	7.94	2.35	22.34	0	14605
Otu00496	Bacteria	Bacillota_A	Clostridia	Oscillospirales	Acutalibacteraceae	Acutalibacteraceae	Acutalibacteraceae	-0.29	10.55	-0.1	425.25	0.63	141.5	-0.28	16.97
Otu00497	Bacteria	Bacillota_I	Bacilli_A	RF39	UBA660	JAEDJI01	JAEDJI01 sp934096805	-0.29	10.55	-0.22	7.94	2.88	13.64	-0.28	16.97
Otu00499	Bacteria	Bacillota_A	Clostridia	Christensenellales	Borkfalkiaceae	HGM11416	HGM11416 sp900768525	-0.29	10.55	-0.22	7.94	3.11	24.85	-0.28	16.97
Otu00500	Bacteria	Bacillota_A	Clostridia	Lachnospirales	Lachnospiraceae	V9D3004	V9D3004 sp948472945	-0.29	10.55	-0.22	7.94	3	22.19	-0.28	16.97
Otu00501	Bacteria	Bacillota_A	Clostridia	Christensenellales	Aristaeellaceae	Aristaeella	Aristaeella sp017569285	-0.29	10.55	-0.22	7.94	2.71	23.01	-0.28	16.97
Otu00502	Bacteria	Bacillota_A	Clostridia	Oscillospirales	Butyricicoccaceae	Butyricicoccus_A	Butyricicoccus_A intestinisimiae	-0.29	10.55	-0.22	7.94	3.09	16.4	-0.28	16.97
Otu00503	Bacteria	Bacillota_A	Clostridia	Oscillospirales	Ruminococcaceae	Fournierella	Fournierella	2.98	11.88	-0.22	7.94	-0.43	2.41	3.24	17.41
Otu00505	Bacteria	Actinomycetota	Coriobacteriia	Coriobacteriales	Eggerthellaceae	Gordonibacter	Gordonibacter massiliensis	-0.29	10.55	-0.22	7.94	-0.16	354.58	-0.28	16.97
Otu00506	Bacteria	Bacillota_A	Clostridia	Oscillospirales	Ruminococcaceae	Ruminococcaceae	Ruminococcaceae	-0.29	10.55	-0.06	660.84	1.16	98.05	-0.28	16.97
Otu00507	Bacteria	Bacillota_A	Clostridia	Christensenellales	Aristaeellaceae	Aristaeellaceae	Aristaeellaceae	-0.29	10.55	-0.22	7.94	0.25	294.24	-0.28	16.97
Otu00508	Bacteria	Actinomycetota	Coriobacteriia	Coriobacteriales	Coriobacteriaceae	Collinsella	Collinsella bouchesdurhonensis	0.64	146.62	-0.22	7.94	-0.43	2.41	0.95	93.59
Otu00509	Bacteria	Bacillota_A	Clostridia	Oscillospirales	CAG-272	DTU064	DTU064 sp947624945	2.89	15.21	-0.22	7.94	1.38	59.01	1.9	42.73
Otu00510	Bacteria	Bacillota_A	Clostridia	Oscillospirales	Oscillospiraceae	Oscillospiraceae	Oscillospiraceae	0	16312.7	-0.22	7.94	2.71	12.63	0.21	457.27
Otu00511	Bacteria	Pseudomonadota	Alphaproteobacteria	RF32	CAG-239	RUG410	RUG410 sp900769705	2.76	38.76	-0.22	7.94	-0.43	2.41	2.96	35.72
Otu00512	Bacteria	Bacillota_A	Clostridia	Peptostreptococcales	Anaerovoracaceae	CAG-238	CAG-238 sp900754805	1.02	94.14	-0.22	7.94	2.64	15.2	-0.28	16.97
Otu00513	Bacteria	Bacteroidota	Bacteroidia	Bacteroidales	Bacteroidaceae	Prevotella	Prevotella sp022741625	0.14	555.62	0.24	381.9	0.12	750.16	0.76	163.47
Otu00514	Bacteria	Bacillota_A	Clostridia	Oscillospirales	Ruminococcaceae	Massilioclostridium	Massilioclostridium facile	-0.29	10.55	1.03	93.32	0.15	548.08	-0.28	16.97
Otu00515	Bacteria	Bacillota_A	Clostridia	Christensenellales	CAG-138	SFEL01	SFEL01 sp004557245	-0.29	10.55	-0.22	7.94	1.11	78.56	-0.28	16.97
Otu00516	Bacteria	Bacillota_A	Clostridia	Oscillospirales	Acutalibacteraceae	Avimonas	Avimonas sp012839705	-0.29	10.55	0.5	195.23	-0.43	2.41	-0.28	16.97
Otu00517	Bacteria	Bacillota_A	Clostridia	Lachnospirales	Lachnospiraceae	Dorea_D	Dorea_D hominis	0.09	686.5	0.69	174.59	-0.14	522.04	0.61	163.26
Otu00518	Bacteria	Bacillota_C	Negativicutes	Veillonellales	Dialisteraceae	Dialister	Dialister sp900543165	0.02	3913.27	0.4	275.74	-0.35	83.94	0.21	488.85
Otu00519	Bacteria	Bacteroidota	Bacteroidia	Bacteroidales	Marinifilaceae	Butyricimonas	Butyricimonas	-0.15	334.8	-0.1	412.57	-0.35	84.11	-0.28	16.97
Otu00520	Bacteria	Bacillota_A	Clostridia	TANB77	CAG-508	CAG-269	CAG-269	-0.29	10.55	-0.22	7.94	2.23	71.1	-0.28	16.97
Otu00521	Bacteria	Bacteroidota	Bacteroidia	Bacteroidales	UBA932	Cryptobacteroides	Cryptobacteroides sp000433355	0.6	168.51	-0.22	7.94	2.82	21.76	-0.28	16.97
Otu00523	Bacteria	Verrucomicrobiota	Lentisphaeria	Victivallales	Victivallaceae	Victivallis	Victivallis sp900551245	-0.29	10.55	-0.22	7.94	3.05	16.81	-0.28	16.97
Otu00524	Bacteria	Bacillota_A	Clostridia	Oscillospirales	Oscillospiraceae	Dysosmobacter	Dysosmobacter faecalis	-0.21	138.34	1.78	53.94	-0.31	136.67	-0.28	16.97
Otu00525	Bacteria	Actinomycetota	Coriobacteriia	Coriobacteriales	QAMH01	QAMH01	QAMH01 sp900544245	-0.29	10.55	1.06	90.59	-0.43	2.41	-0.28	16.97
Otu00526	Bacteria	Bacillota_A	Clostridia	Lachnospirales	Lachnospiraceae	Lachnospiraceae	Lachnospiraceae	-0.29	10.55	-0.22	7.94	2.39	54.14	-0.28	16.97
Otu00527	Bacteria	Elusimicrobiota	Elusimicrobia	Elusimicrobiales	Elusimicrobiaceae	Avelusimicrobium	Avelusimicrobium	-0.29	10.55	-0.22	7.94	2.33	72.17	-0.28	16.97
Otu00528	Bacteria	Bacillota_A	Clostridia	Lachnospirales	Lachnospiraceae	Scatomonas	Scatomonas hejianensis	-0.29	10.55	0.25	268.54	-0.43	2.41	-0.28	16.97
Otu00530	Bacteria	Bacillota_A	Clostridia	Oscillospirales	Oscillospiraceae	Faecousia	Faecousia sp000435995	-0.29	10.55	-0.22	7.94	1.49	57.29	-0.28	16.97
Otu00531	Bacteria	Bacteroidota	Bacteroidia	Bacteroidales	Bacteroidaceae	Prevotella	Prevotella copri_A	0.25	319.68	-0.22	7.94	-0.19	240.28	1.24	40.96
Otu00532	Bacteria	Bacteria	Bacteria	Bacteria	Bacteria	Bacteria	Bacteria	-0.15	344.95	-0.22	7.94	1.93	46.46	-0.28	16.97
Otu00533	Bacteria	Verrucomicrobiota	Verrucomicrobiae	Opitutales	CAG-312	Merdousia	Merdousia sp944391135	-0.29	10.55	-0.1	422.18	1.08	76.3	-0.28	16.97
Otu00534	Bacteria	Cyanobacteriota	Vampirovibrionia	Gastranaerophilales	Gastranaerophilaceae	Stercorousia	Stercorousia	1.45	75.56	-0.22	7.94	-0.43	2.41	3.01	74.71
Otu00535	Bacteria	Bacillota_A	Clostridia	Clostridia	Clostridia	Clostridia	Clostridia	2.77	24.13	-0.22	7.94	0.04	2585.35	0.53	180.16
Otu00537	Bacteria	Bacteroidota	Bacteroidia	Bacteroidales	Bacteroidaceae	Alloprevotella	Alloprevotella timonensis	0.49	171.77	-0.22	7.94	-0.43	2.41	1.53	86.8
Otu00539	Bacteria	Bacteroidota	Bacteroidia	Bacteroidales	Rikenellaceae	Alistipes	Alistipes	-0.29	10.55	-0.22	7.94	2.93	25.2	-0.28	16.97
Otu00541	Bacteria	Bacillota_A	Clostridia	TANB77	CAG-508	CAG-269	CAG-269 sp003525075	-0.29	10.55	0.12	584.28	-0.35	84.45	-0.28	16.97
Otu00542	Bacteria	Bacillota_I	Bacilli_A	RF39	UBA660	CAG-433	CAG-433 sp019423565	0.24	337.09	-0.22	7.94	1.46	65.31	1.22	148.35
Otu00543	Bacteria	Bacillota_A	Clostridia	Lachnospirales	Bianqueaceae	Bianquea	Bianquea renquensis	0.51	155.69	-0.22	7.94	1.74	32.64	0.48	202.45
Otu00544	Bacteria	Bacillota_A	Clostridia	Christensenellales	Aristaeellaceae	UBA11524	UBA11524 sp900769075	0.43	222.38	-0.22	7.94	1.3	73.66	-0.28	16.97
Otu00545	Bacteria	Bacillota_A	Clostridia	Lachnospirales	Lachnospiraceae	Enterocloster	Enterocloster sp001517625	-0.29	10.55	1.08	98.13	-0.43	2.41	-0.28	16.97
Otu00546	Bacteria	Bacillota_A	Clostridia	Christensenellales	Aristaeellaceae	Aristaeella	Aristaeella	1.66	49.74	-0.22	7.94	1.4	57.31	2.45	36.75
Otu00548	Bacteria	Bacillota_A	Clostridia	TANB77	CAG-508	CAG-508	CAG-508	-0.29	10.55	0.21	345.21	1.92	60.56	-0.28	16.97
Otu00549	Bacteria	Bacteroidota	Bacteroidia	Bacteroidales	UBA932	UBA932	UBA932	2.3	57.86	-0.22	7.94	-0.43	2.41	1.83	30.91
Otu00550	Bacteria	Bacillota_A	Clostridia	Oscillospirales	CAG-272	CAG-272	CAG-272	1.82	46.74	-0.22	7.94	2.18	28.67	-0.28	16.97
Otu00551	Bacteria	Bacillota_A	Clostridia	Oscillospirales	Ruminococcaceae	Fournierella	Fournierella	-0.29	10.55	-0.22	7.94	-0.29	180.28	-0.28	16.97
Otu00552	Bacteria	Desulfobacterota	Desulfovibrionia	Desulfovibrionales	Desulfovibrionaceae	Desulfovibrionaceae	Desulfovibrionaceae	-0.29	10.55	0.1	538.47	-0.04	1510.69	-0.28	16.97
Otu00553	Bacteria	Bacillota_A	Clostridia	Oscillospirales	CAG-272	UMGS911	UMGS911 sp900546695	-0.29	10.55	-0.22	7.94	2.64	20.14	-0.28	16.97
Otu00555	Bacteria	Bacillota_A	Clostridia	Oscillospirales	Ruminococcaceae	Huintestinicola	Huintestinicola butyrica	-0.29	10.55	0.03	2114.55	0.98	185.95	-0.28	16.97
Otu00556	Bacteria	Bacillota_A	Clostridia	Christensenellales	Christensenellaceae	Guopingia	Guopingia tenuis	-0.29	10.55	0.48	186.22	-0.43	2.41	-0.28	16.97
Otu00557	Bacteria	Bacillota_A	Clostridia	Lachnospirales	Lachnospiraceae	Agathobacter	Agathobacter rectalis	0.17	452.39	0.94	123.19	-0.35	81.47	-0.28	16.97
Otu00560	Bacteria	Actinomycetota	Coriobacteriia	Coriobacteriales	Coriobacteriaceae	Collinsella	Collinsella	-0.15	336.78	1	109.83	0.35	210.12	-0.28	16.97
Otu00561	Bacteria	Actinomycetota	Coriobacteriia	Coriobacteriales	Eggerthellaceae	Eggerthellaceae	Eggerthellaceae	-0.29	10.55	0.54	190.2	1.44	44.34	-0.28	16.97
Otu00562	Bacteria	Bacillota_A	Clostridia	Oscillospirales	Acutalibacteraceae	UBA5905	UBA5905 sp002437905	0.08	954.05	-0.22	7.94	2.56	14.48	0.21	456.97
Otu00563	Bacteria	Bacteroidota	Bacteroidia	Bacteroidales	Bacteroidaceae	UBA4334	UBA4334 sp900316505	-0.29	10.55	-0.22	7.94	-0.43	2.41	3.82	21.39
Otu00564	Bacteria	Bacillota_I	Bacilli_A	RF39	UBA660	UMGS1498	UMGS1498 sp934153945	-0.18	242.34	-0.22	7.94	2.43	23.86	-0.28	16.97
Otu00565	Bacteria	Bacillota_A	Clostridia	Oscillospirales	Oscillospiraceae	Pseudoflavonifractor_A	Pseudoflavonifractor_A	1.13	63.21	-0.22	7.94	2	32.93	1.08	89.07
Otu00568	Bacteria	Bacillota_I	Bacilli_A	RF39	UBA660	RUG705	RUG705 sp905188025	-0.29	10.55	-0.22	7.94	1.85	41.75	-0.28	16.97
Otu00569	Bacteria	Bacillota_A	Clostridia	Lachnospirales	Lachnospiraceae	Enterocloster	Enterocloster asparagiformis	-0.29	10.55	0.09	671.96	-0.43	2.41	-0.28	16.97
Otu00571	Bacteria	Bacillota_A	Clostridia	Oscillospirales	Ruminococcaceae	JAFBIO01	JAFBIO01 sp021531255	0.87	113.4	-0.22	7.94	0.89	92.37	0.53	173.35
Otu00573	Bacteria	Bacteroidota	Bacteroidia	Bacteroidales	UBA932	Cryptobacteroides	Cryptobacteroides sp000435075	2.49	26.6	-0.22	7.94	-0.35	84.68	1.16	96.38
Otu00574	Bacteria	Bacillota_A	Clostridia	Oscillospirales	CAG-272	CAG-390	CAG-390	1.52	39.83	-0.22	7.94	0.95	101.37	0.21	456.97
Otu00575	Bacteria	Bacillota_A	Clostridia	Oscillospirales	Oscillospiraceae	Dysosmobacter	Dysosmobacter	-0.29	10.55	0	160561	-0.43	2.41	-0.28	16.97
Otu00576	Bacteria	Actinomycetota	Coriobacteriia	Coriobacteriales	Eggerthellaceae	Anaerotardibacter	Anaerotardibacter sp900540345	-0.21	138.37	-0.22	7.94	1.73	47.73	-0.28	16.97
Otu00577	Bacteria	Bacillota_A	Clostridia	Christensenellales	CAG-314	Fimimonas	Fimimonas sp003537755	2.36	44.52	-0.22	7.94	0.12	585.96	-0.28	16.97
Otu00578	Bacteria	Bacillota_A	Clostridia	Clostridia	Clostridia	Clostridia	Clostridia	0.13	682.46	-0.22	7.94	2.33	29.03	-0.28	16.97
Otu00579	Bacteria	Bacillota_A	Clostridia	Christensenellales	Aristaeellaceae	UBA11524	UBA11524 sp900769075	1.08	93.43	-0.22	7.94	0.27	279.97	0.67	172.08
Otu00580	Bacteria	Bacillota_A	Clostridia	Lachnospirales	Lachnospiraceae	Lachnospiraceae	Lachnospiraceae	0.39	221.75	-0.14	205.71	0.64	142.33	-0.28	16.97
Otu00582	Bacteria	Bacillota_C	Negativicutes	Veillonellales	Megasphaeraceae	Megasphaera	Megasphaera elsdenii	-0.29	10.55	-0.22	7.94	-0.43	2.41	0.67	99.52
Otu00583	Bacteria	Actinomycetota	Coriobacteriia	Coriobacteriales	Eggerthellaceae	Eggerthellaceae	Eggerthellaceae	-0.21	134.49	-0.22	7.94	1.4	58.71	-0.28	16.97
Otu00584	Bacteria	Actinomycetota	Actinomycetes	Actinomycetales	Bifidobacteriaceae	Bifidobacterium	Bifidobacterium bifidum	0.68	160.1	-0.22	7.94	-0.43	2.41	-0.28	16.97
Otu00585	Bacteria	Bacillota_I	Bacilli_A	RF39	UBA660	CAG-302	CAG-302 sp002375205	0.58	226.41	-0.22	7.94	1.42	116.34	0.95	93.61
Otu00586	Bacteria	Bacillota_A	Clostridia	Oscillospirales	Oscillospiraceae	CAG-170	CAG-170	-0.29	10.55	-0.22	7.94	1.22	41.83	-0.28	16.97
Otu00587	Bacteria	Bacillota_A	Clostridia	Lachnospirales	Lachnospiraceae	Lachnospiraceae	Lachnospiraceae	-0.04	1708.71	0.39	168.54	2.02	25.73	1.03	92.69
Otu00588	Bacteria	Bacillota_C	Negativicutes	Acidaminococcales	Acidaminococcaceae	Phascolarctobacterium	Phascolarctobacterium faecium	-0.29	10.55	0.13	432.35	-0.43	2.41	-0.28	16.97
Otu00589	Bacteria	Bacillota_I	Bacilli_A	RF39	UBA660	UBA660	UBA660	-0.29	10.55	-0.22	7.94	2.58	21.82	-0.28	16.97
Otu00590	Bacteria	Bacillota_A	Clostridia	Clostridia	Clostridia	Clostridia	Clostridia	-0.29	10.55	-0.22	7.94	1.82	45.21	-0.28	16.97
Otu00591	Bacteria	Bacillota_A	Clostridia	Lachnospirales	Lachnospiraceae	Pararoseburia	Pararoseburia lenta	0.02	2323.63	-0.22	7.94	0.35	256.78	0.53	184.15
Otu00592	Bacteria	Bacillota_B	Dehalobacteriia	Dehalobacteriia	Dehalobacteriia	Dehalobacteriia	Dehalobacteriia	0.47	201.06	1.07	88.59	-0.04	1934.03	-0.28	16.97
Otu00593	Bacteria	Bacillota_A	Clostridia	Oscillospirales	Ruminococcaceae	Bittarella	Bittarella massiliensis	0.06	1004.14	0.59	150.72	-0.19	242.42	-0.28	16.97
Otu00594	Bacteria	Bacillota_A	Clostridia	Oscillospirales	Oscillospiraceae	Dysosmobacter	Dysosmobacter sp000436875	-0.29	10.55	0.35	243.4	-0.43	2.41	0	13949.8
Otu00595	Bacteria	Bacteroidota	Bacteroidia	Bacteroidales	Bacteroidaceae	Alloprevotella	Alloprevotella timonensis	0.35	198.65	-0.02	2126.81	-0.43	2.41	0.21	456.97
Otu00596	Bacteria	Bacillota_A	Clostridia	Oscillospirales	Acutalibacteraceae	Acutalibacteraceae	Acutalibacteraceae	-0.29	10.55	0.54	169.45	-0.43	2.41	-0.28	16.97
Otu00597	Bacteria	Bacillota_A	Clostridia	Christensenellales	Aristaeellaceae	Aristaeellaceae	Aristaeellaceae	-0.29	10.55	-0.22	7.94	1.97	21.02	-0.28	16.97
Otu00598	Bacteria	Bacillota_A	Clostridia	Christensenellales	CAG-917	CAG-475	CAG-475 sp900550915	-0.29	10.55	-0.14	212.7	2.57	25.95	-0.28	16.97
Otu00599	Bacteria	Bacillota_A	Clostridia	Christensenellales	UBA1242	UBA6345	UBA6345 sp948806215	-0.29	10.55	-0.22	7.94	2.47	29.21	-0.28	16.97
Otu00600	Bacteria	Bacillota_A	Clostridia	Oscillospirales	Oscillospiraceae	Pseudoflavonifractor_A	Pseudoflavonifractor_A gallinarum	1.7	53.89	-0.22	7.94	0.83	112.83	0.53	184.15
Otu00601	Bacteria	Bacillota_A	Clostridia	Lachnospirales	Lachnospiraceae	Alitiscatomonas	Alitiscatomonas	2.05	36.44	-0.22	7.94	-0.24	214.79	1.25	88.63
Otu00602	Bacteria	Bacillota_I	Bacilli_A	RF39	UBA660	CAG-582	CAG-582 sp000435515	-0.29	10.55	-0.22	7.94	1.92	65.98	-0.28	16.97
Otu00604	Bacteria	Bacteroidota	Bacteroidia	Bacteroidales	Bacteroidaceae	Bacteroides	Bacteroides cellulosilyticus	-0.29	10.55	-0.08	668.41	-0.24	213.43	-0.28	16.97
Otu00606	Bacteria	Bacteroidota	Bacteroidia	Bacteroidales	Muribaculaceae	Muribaculaceae	Muribaculaceae	-0.29	10.55	-0.22	7.94	2.22	62.9	-0.28	16.97
Otu00608	Bacteria	Bacillota_A	Clostridia	Oscillospirales	Butyricicoccaceae	Pseudobutyricicoccus	Pseudobutyricicoccus sp003477405	-0.29	10.55	-0.22	7.94	0.47	162.11	-0.28	16.97
Otu00609	Bacteria	Bacillota_A	Clostridia	Oscillospirales	Oscillospirales	Oscillospirales	Oscillospirales	-0.29	10.55	-0.22	7.94	2.18	48.26	-0.28	16.97
Otu00611	Bacteria	Bacillota_A	Clostridia	UMGS1810	UMGS1810	Qingrenia	Qingrenia yutianensis	-0.29	10.55	-0.22	7.94	2.26	41.05	-0.28	16.97
Otu00612	Bacteria	Bacillota_A	Clostridia	Oscillospirales	Ruminococcaceae	Faecalibacterium	Faecalibacterium prausnitzii_I	-0.14	305.8	0.32	238.39	-0.29	178.37	0.64	185.33
Otu00613	Bacteria	Bacillota_A	Clostridia	Oscillospirales	Oscillospirales	Oscillospirales	Oscillospirales	-0.29	10.55	-0.22	7.94	0.58	146.01	-0.28	16.97
Otu00614	Bacteria	Bacillota_I	Bacilli_A	RF39	UBA660	UBA660	UBA660	-0.29	10.55	-0.22	7.94	1.36	77.54	-0.28	16.97
Otu00615	Bacteria	Bacteroidota	Bacteroidia	Bacteroidales	UBA932	Cryptobacteroides	Cryptobacteroides	1.83	50.09	-0.22	7.94	-0.43	2.41	0.12	632.07
Otu00616	Bacteria	Bacillota_A	Clostridia	Christensenellales	Aristaeellaceae	UBA11524	UBA11524 sp000437595	-0.29	10.55	0.02	2596.5	0.86	113.27	-0.28	16.97
Otu00617	Bacteria	Bacillota_I	Bacilli_A	RFN20	CAG-449	CAG-449	CAG-449	2.43	23.46	-0.22	7.94	-0.43	2.41	0.82	104.45
Otu00618	Bacteria	Bacillota_C	Negativicutes	Veillonellales	Megasphaeraceae	Megasphaera	Megasphaera sp001546855	-0.29	10.55	1.03	96.6	-0.43	2.41	-0.28	16.97
Otu00619	Bacteria	Bacillota_A	Clostridia	Lachnospirales	Lachnospiraceae	Agathobacter	Agathobacter rectalis	-0.1	502.44	0.13	542.81	-0.43	2.41	-0.28	16.97
Otu00620	Bacteria	Bacillota_A	Clostridia	Oscillospirales	Ruminococcaceae	Fumia	Fumia xinanensis	0.63	142.01	-0.14	216.43	2.23	25.96	1.4	37.19
Otu00621	Bacteria	Bacillota_A	Clostridia	Lachnospirales	Lachnospiraceae	Lachnospiraceae	Lachnospiraceae	0.45	179.46	-0.22	7.94	0.86	129.27	0.8	95.65
Otu00622	Bacteria	Bacillota_A	Clostridia	Oscillospirales	Ruminococcaceae	Fumia	Fumia xinanensis	-0.29	10.55	-0.22	7.94	-0.35	84	-0.28	16.97
Otu00623	Bacteria	Bacillota_A	Clostridia	Christensenellales	UBA1242	UMGS2070	UMGS2070 sp900557655	-0.29	10.55	-0.22	7.94	2.46	25.02	-0.28	16.97
Otu00624	Bacteria	Pseudomonadota	Gammaproteobacteria	Enterobacterales	Enterobacteriaceae	Hafnia	Hafnia alvei	-0.18	239.75	-0.22	7.94	-0.24	213.23	-0.28	16.97
Otu00625	Bacteria	Bacteroidota	Bacteroidia	Bacteroidales	Tannerellaceae	Parabacteroides	Parabacteroides distasonis	-0.29	10.55	0.37	236.33	-0.04	1565.19	-0.28	16.97
Otu00626	Bacteria	Bacillota_A	Clostridia	Lachnospirales	Anaerotignaceae	Anaerotignum	Anaerotignum sp001304995	0.26	309.82	0.56	130.87	-0.24	211.7	-0.28	16.97
Otu00628	Bacteria	Bacillota_A	Clostridia	Christensenellales	CAG-314	Fimimonas	Fimimonas sp910586625	-0.29	10.55	-0.22	7.94	2.48	17.79	-0.28	16.97
Otu00631	Bacteria	Bacillota_A	Clostridia	Christensenellales	CAG-138	CAG-138	CAG-138	-0.29	10.55	-0.22	7.94	-0.04	1520.37	-0.28	16.97
Otu00632	Bacteria	Bacillota_I	Bacilli_A	Erysipelotrichales	Erysipelotrichaceae	Absicoccus	Absicoccus sp000434355	-0.29	10.55	-0.22	7.94	-0.43	2.41	1.36	78.51
Otu00633	Bacteria	Bacillota_A	Clostridia	Christensenellales	Maliibacteriaceae	Maliibacterium	Maliibacterium massiliense	0.39	187.65	-0.22	7.94	1.71	33.36	-0.28	16.97
Otu00634	Bacteria	Bacillota_A	Clostridia	Oscillospirales	Acutalibacteraceae	Hydrogeniiclostridium	Hydrogeniiclostridium mannosilyticum	-0.29	10.55	-0.02	2125.25	-0.35	84.2	-0.28	16.97
Otu00635	Bacteria	Verrucomicrobiota	Lentisphaeria	Victivallales	Victivallaceae	Victivallis	Victivallis vadensis	0.41	185.75	0.02	3426.79	1.99	46.09	0.48	188.17
Otu00639	Bacteria	Actinomycetota	Actinomycetes	Actinomycetales	Actinomycetaceae	Actinomyces	Actinomyces oris	0.16	500.56	0.15	486.4	0.36	246.53	-0.28	16.97
Otu00640	Bacteria	Bacillota_I	Bacilli_A	Erysipelotrichales	Erysipelotrichaceae	UBA636	UBA636 sp900546285	1.4	28.25	-0.22	7.94	-0.2	294.98	1.68	26.3
Otu00641	Bacteria	Bacillota	Bacilli	Lactobacillales	Lactobacillaceae	Weissella	Weissella cibaria	-0.21	134.7	0.07	1136.71	-0.43	2.41	1.89	52.04
Otu00643	Bacteria	Bacillota_A	Clostridia	Oscillospirales	Oscillospiraceae	Lawsonibacter	Lawsonibacter	-0.29	10.55	0.83	124.4	-0.43	2.41	-0.28	16.97
Otu00644	Bacteria	Bacillota	Bacilli	Staphylococcales	Gemellaceae	Gemella	Gemella morbillorum	0.41	190.71	0	161028	-0.19	243.91	-0.28	16.97
Otu00645	Bacteria	Bacillota_A	Clostridia	Peptostreptococcales	Anaerovoracaceae	Anaerovoracaceae	Anaerovoracaceae	-0.29	10.55	0.99	96.65	-0.43	2.41	-0.28	16.97
Otu00646	Bacteria	Bacillota_A	Clostridia	Oscillospirales	Acutalibacteraceae	JAGZMM01	JAGZMM01 sp018364155	-0.29	10.55	-0.22	7.94	-0.17	370.99	-0.28	16.97
Otu00647	Bacteria	Bacteria	Bacteria	Bacteria	Bacteria	Bacteria	Bacteria	-0.15	334.8	-0.14	213.39	0.51	185.56	-0.28	16.97
Otu00648	Bacteria	Bacillota_A	Clostridia	Lachnospirales	Lachnospiraceae	Agathobacter	Agathobacter rectalis	-0.29	10.55	0.36	263.74	-0.43	2.41	-0.28	16.97
Otu00650	Bacteria	Bacillota	Bacilli	Lactobacillales	Aerococcaceae	Granulicatella	Granulicatella adiacens	-0.18	243.6	0.71	129.87	-0.43	2.41	0.61	166.55
Otu00651	Bacteria	Bacteroidota	Bacteroidia	Bacteroidales	Bacteroidaceae	Alloprevotella	Alloprevotella timonensis	-0.18	240.04	0.98	112.5	-0.43	2.41	0.27	219.75
Otu00653	Bacteria	Bacteroidota	Bacteroidia	Bacteroidales	Bacteroidaceae	Prevotella	Prevotella sp000434975	1.55	40.41	-0.22	7.94	-0.43	2.41	0.69	159.23
Otu00655	Bacteria	Bacillota_A	Clostridia	Oscillospirales	Oscillospiraceae	Limivicinus	Limivicinus sp002320035	0.65	179.99	-0.22	7.94	-0.43	2.41	1.46	53.53
Otu00657	Bacteria	Bacteroidota	Bacteroidia	Bacteroidales	Bacteroidaceae	Prevotella	Prevotella	0.99	111.35	-0.22	7.94	-0.43	2.41	0	14605
Otu00658	Bacteria	Bacteroidota	Bacteroidia	Bacteroidales	Muribaculaceae	Lepagella	Lepagella	-0.29	10.55	-0.22	7.94	2.19	27.09	-0.28	16.97
Otu00659	Bacteria	Bacillota_A	Clostridia	Christensenellales	CAG-138	CAG-138	CAG-138	-0.29	10.55	-0.22	7.94	-0.27	146.2	-0.28	16.97
Otu00661	Bacteria	Bacillota_A	Clostridia	Christensenellales	Aristaeellaceae	UBA11524	UBA11524 sp900769075	-0.29	10.55	-0.22	7.94	1.99	28.69	-0.28	16.97
Otu00663	Bacteria	Bacillota_A	Clostridia	Oscillospirales	Ruminococcaceae	Ruminococcaceae	Ruminococcaceae	-0.29	10.55	0.6	161.99	-0.43	2.41	-0.28	16.97
Otu00664	Bacteria	Bacillota_A	Clostridia	Oscillospirales	Ruminococcaceae	Faecalibacterium	Faecalibacterium	0.29	247.05	0.24	333.61	-0.08	937.74	-0.28	16.97
Otu00666	Bacteria	Bacillota_A	Clostridia	Tissierellales	Peptoniphilaceae	Parvimonas	Parvimonas micra	-0.21	135.77	-0.22	7.94	-0.35	84.45	-0.28	16.97
Otu00667	Bacteria	Bacillota_A	Clostridia	Lachnospirales	Lachnospiraceae	Lachnospiraceae	Lachnospiraceae	-0.29	10.55	-0.22	7.94	2.06	43.76	-0.28	16.97
Otu00668	Bacteria	Bacillota_A	Clostridia	Oscillospirales	Butyricicoccaceae	Butyricicoccus	Butyricicoccus sp900604335	-0.04	1676.66	0.09	687.09	0.33	259.75	-0.28	16.97
Otu00669	Bacteria	Bacillota_A	Clostridia	Oscillospirales	Acutalibacteraceae	Hominenteromicrobium	Hominenteromicrobium mulieris	-0.29	10.55	0.12	597.42	-0.05	1199.77	-0.28	16.97
Otu00670	Bacteria	Bacillota_A	Clostridia	Lachnospirales	Lachnospiraceae	Blautia_A	Blautia_A obeum	0.21	335.95	0.64	114.29	0.33	254.55	-0.28	16.97
Otu00671	Bacteria	Bacillota_A	Clostridia	Oscillospirales	Ruminococcaceae	Merdimmobilis	Merdimmobilis hominis	-0.21	137.33	0.97	88.86	-0.35	83.89	-0.28	16.97
Otu00672	Bacteria	Bacillota_B	Dehalobacteriia	UBA4068	UBA4997	Avidehalobacter	Avidehalobacter sp022797295	-0.29	10.55	-0.22	7.94	1.46	52.11	-0.28	16.97
Otu00673	Bacteria	Verrucomicrobiota	Verrucomicrobiae	Opitutales	CAG-312	Merdousia	Merdousia sp002437405	-0.29	10.55	-0.22	7.94	2.09	24.79	-0.28	16.97
Otu00674	Bacteria	Bacillota_A	Clostridia	Oscillospirales	Oscillospiraceae	Oscillibacter	Oscillibacter ruminantium	0.41	190.27	0.23	347.2	1.24	85.98	-0.28	16.97
Otu00675	Bacteria	Bacteroidota	Bacteroidia	Bacteroidales	Rikenellaceae	Alistipes	Alistipes provencensis	-0.29	10.55	0.76	146.02	-0.27	147.59	-0.28	16.97
Otu00676	Bacteria	Bacteroidota	Bacteroidia	Bacteroidales	Marinifilaceae	Butyricimonas	Butyricimonas paravirosa	-0.29	10.55	-0.22	7.94	-0.35	84	-0.28	16.97
Otu00677	Bacteria	Bacillota_A	Clostridia	Oscillospirales	CAG-272	CAG-724	CAG-724 sp905202255	-0.29	10.55	-0.14	216.43	1.95	71.08	-0.28	16.97
Otu00679	Bacteria	Bacteroidota	Bacteroidia	Bacteroidales	Bacteroidaceae	Prevotella	Prevotella copri_A	-0.21	135.77	-0.22	7.94	-0.08	749.53	0.27	421.84
Otu00682	Bacteria	Bacillota_A	Clostridia	Christensenellales	CAG-138	UBA1685	UBA1685 sp004560435	-0.29	10.55	-0.22	7.94	0.78	139.4	-0.28	16.97
Otu00683	Bacteria	Bacillota_A	Clostridia	Oscillospirales	Ruminococcaceae	Ruminococcaceae	Ruminococcaceae	-0.29	10.55	-0.06	979.43	-0.31	136.03	-0.28	16.97
Otu00684	Bacteria	Bacillota_A	Clostridia	Oscillospirales	Oscillospiraceae	UMGS1202	UMGS1202 sp900549565	-0.02	2720.47	-0.14	217.55	-0.19	244.23	-0.28	16.97
Otu00685	Bacteria	Bacillota_A	Clostridia	Clostridia	Clostridia	Clostridia	Clostridia	-0.14	448.26	-0.22	7.94	-0.35	84	-0.28	16.97
Otu00687	Bacteria	Bacillota_A	Clostridia	Oscillospirales	Ruminococcaceae	Faecalibacterium	Faecalibacterium hattorii	-0.29	10.55	-0.22	7.94	-0.35	84.68	0.12	631.57
Otu00690	Bacteria	Bacillota_A	Clostridia	Lachnospirales	Lachnospiraceae	Blautia_A	Blautia_A wexlerae	0.06	994.93	0.39	223.58	-0.08	755.69	0.12	652.01
Otu00692	Bacteria	Actinomycetota	Coriobacteriia	Coriobacteriales	Eggerthellaceae	Gordonibacter	Gordonibacter pamelaeae	-0.29	10.55	0.64	137.38	-0.35	82.87	-0.28	16.97
Otu00693	Bacteria	Bacteroidota	Bacteroidia	Bacteroidales	Tannerellaceae	Parabacteroides	Parabacteroides sp900549585	1.3	67.96	-0.22	7.94	-0.43	2.41	2.33	48.58
Otu00694	Bacteria	Bacillota_A	Clostridia	Oscillospirales	Ruminococcaceae	HUN007	HUN007 sp016296165	0.41	162.3	-0.22	7.94	1.38	63.09	0.76	110.57
Otu00695	Bacteria	Bacteroidota	Bacteroidia	Bacteroidales	Bacteroidaceae	Bacteroidaceae	Bacteroidaceae	-0.29	10.55	0.05	985.03	-0.27	147.67	-0.28	16.97
Otu00698	Bacteria	Bacillota_A	Clostridia	Lachnospirales	Lachnospiraceae	Lachnospiraceae	Lachnospiraceae	-0.29	10.55	-0.1	412.72	-0.43	2.41	-0.28	16.97
Otu00699	Bacteria	Bacillota_A	Clostridia	Oscillospirales	CAG-272	UMGS1696	UMGS1696 sp900753285	-0.29	10.55	-0.22	7.94	2	34.11	-0.28	16.97
Otu00702	Bacteria	Bacteria	Bacteria	Bacteria	Bacteria	Bacteria	Bacteria	-0.29	10.55	0.01	4592.28	0.04	1856.07	-0.28	16.97
Otu00704	Bacteria	Bacillota_A	Clostridia	Oscillospirales	Oscillospiraceae	Vescimonas	Vescimonas coprocola	-0.06	922.86	0.41	228.95	-0.43	2.41	0.48	188.11
Otu00705	Bacteria	Bacillota_A	Clostridia	Oscillospirales	Oscillospiraceae	Vescimonas	Vescimonas	-0.21	136.42	0.13	437.47	-0.43	2.41	-0.28	16.97
Otu00706	Bacteria	Bacillota_A	Clostridia	Oscillospirales	Oscillospiraceae	Limivicinus	Limivicinus sp002320035	0.18	306.91	-0.22	7.94	1.25	66.38	0.12	632.07
Otu00708	Bacteria	Bacillota_A	Clostridia	Christensenellales	Aristaeellaceae	Aristaeellaceae	Aristaeellaceae	0.6	150.39	-0.22	7.94	-0.43	2.41	0	13933.2
Otu00710	Bacteria	Bacillota_A	Clostridia	Oscillospirales	Acutalibacteraceae	Avimonas	Avimonas sp012839705	-0.29	10.55	-0.22	7.94	1.99	41.73	-0.28	16.97
Otu00711	Bacteria	Bacteroidota	Bacteroidia	Bacteroidales	Bacteroidaceae	Bacteroides	Bacteroides xylanisolvens	-0.21	138.34	0.25	266.82	0.14	515.54	-0.28	16.97
Otu00712	Bacteria	Bacillota_A	Clostridia	Lachnospirales	Lachnospiraceae	Eubacterium_F	Eubacterium_F sp900539115	-0.29	10.55	-0.22	7.94	1.67	46.06	-0.28	16.97
Otu00713	Bacteria	Bacteroidota	Bacteroidia	Bacteroidales	Bacteroidaceae	Phocaeicola	Phocaeicola	-0.29	10.55	0.25	264.84	-0.04	2259.46	-0.28	16.97
Otu00714	Bacteria	Bacteria	Bacteria	Bacteria	Bacteria	Bacteria	Bacteria	-0.07	760.68	-0.1	422.18	-0.27	146.01	-0.28	16.97
Otu00715	Bacteria	Bacillota_A	Clostridia	Clostridia	Clostridia	Clostridia	Clostridia	-0.29	10.55	-0.22	7.94	1.81	57.84	-0.28	16.97
Otu00716	Bacteria	Bacillota_A	Clostridia	Christensenellales	GCA-900066905	Luoshenia	Luoshenia tenuis	-0.29	10.55	-0.22	7.94	-0.27	146.55	-0.28	16.97
Otu00717	Bacteria	Bacillota_A	Clostridia	Oscillospirales	Oscillospiraceae	Oscillospiraceae	Oscillospiraceae	0.17	391	-0.22	7.94	1.11	95.28	-0.28	16.97
Otu00718	Bacteria	Bacillota_A	Clostridia	Oscillospirales	Acutalibacteraceae	Fimenecus	Fimenecus sp000432435	0.1	831.08	0.17	384.89	-0.43	2.41	1.54	84.72
Otu00719	Bacteria	Bacillota_A	Clostridia	Lachnospirales	Lachnospiraceae	Mediterraneibacter_A	Mediterraneibacter_A butyricigenes	0.18	310.83	0.42	198.24	-0.35	84.68	0.12	632.07
Otu00720	Bacteria	Bacillota_A	Clostridia	Oscillospirales	Oscillospiraceae	Vescimonas	Vescimonas	-0.29	10.55	-0.22	7.94	-0.43	2.41	3.36	11.31
Otu00721	Bacteria	Bacillota_I	Bacilli_A	Erysipelotrichales	Erysipelotrichaceae	Merdibacter	Merdibacter merdigallinarum	-0.29	10.55	-0.08	660.14	-0.43	2.41	-0.28	16.97
Otu00722	Bacteria	Bacillota_A	Clostridia	Christensenellales	Christensenellaceae	Guopingia	Guopingia tenuis	-0.29	10.55	-0.22	7.94	0.39	211.42	0.12	684.95
Otu00723	Bacteria	Bacillota_A	Clostridia	Lachnospirales	Lachnospiraceae	Muricomes	Muricomes contortus_B	-0.29	10.55	-0.14	208.77	-0.31	137.29	-0.28	16.97
Otu00724	Bacteria	Bacillota_A	Clostridia	Oscillospirales	Oscillospiraceae	Vescimonas	Vescimonas sp000435555	0.02	3809.59	-0.1	412.72	0	221564	0	14605
Otu00725	Bacteria	Bacillota_A	Clostridia	Lachnospirales	Bianqueaceae	Bianquea	Bianquea renquensis	-0.29	10.55	0.29	214.21	-0.43	2.41	-0.28	16.97
Otu00727	Bacteria	Bacteroidota	Bacteroidia	Bacteroidales	Bacteroidaceae	Phocaeicola	Phocaeicola sp959599425	-0.29	10.55	0.17	382.95	-0.13	467.57	-0.28	16.97
Otu00729	Bacteria	Bacillota_A	Clostridia	Christensenellales	Borkfalkiaceae	SIG402	SIG402 sp934272745	1.95	45.59	-0.22	7.94	-0.43	2.41	0	13949.8
Otu00730	Bacteria	Bacteria	Bacteria	Bacteria	Bacteria	Bacteria	Bacteria	-0.29	10.55	-0.22	7.94	1.9	20.81	-0.28	16.97
Otu00731	Bacteria	Bacillota_A	Clostridia	TANB77	CAG-508	CAG-492	CAG-492 sp000434335	-0.29	10.55	0.31	293.47	-0.16	354.17	-0.28	16.97
Otu00732	Bacteria	Bacillota_A	Clostridia	Clostridia	Clostridia	Clostridia	Clostridia	0	16248.6	-0.22	7.94	0.9	77.56	-0.28	16.97
Otu00733	Bacteria	Bacillota_B	Dehalobacteriia	UBA4068	UBA4997	Avidehalobacter	Avidehalobacter sp022797295	-0.29	10.55	-0.14	213.39	-0.43	2.41	-0.28	16.97
Otu00734	Bacteria	Bacillota_A	Clostridia	Oscillospirales	Ruminococcaceae	Faecalibacterium	Faecalibacterium prausnitzii_E	-0.02	2796.44	0.19	364.14	-0.27	147.51	0.8	98.85
Otu00736	Bacteria	Actinomycetota	Actinomycetes	Actinomycetales	Actinomycetaceae	Actinomyces	Actinomyces vulturis	-0.14	292.91	-0.22	7.94	0.14	602.56	0.67	94.3
Otu00737	Bacteria	Bacillota_A	Clostridia	Oscillospirales	Acutalibacteraceae	Acutalibacteraceae	Acutalibacteraceae	-0.29	10.55	-0.22	7.94	1.74	52.21	-0.28	16.97
Otu00739	Bacteria	Bacteroidota	Bacteroidia	Bacteroidales	Bacteroidaceae	Paraprevotella	Paraprevotella clara	-0.29	10.55	-0.22	7.94	-0.27	148.05	-0.28	16.97
Otu00740	Bacteria	Bacteroidota	Bacteroidia	Bacteroidales	UBA932	Cryptobacteroides	Cryptobacteroides	1.73	57.3	-0.22	7.94	-0.43	2.41	0.61	163.26
Otu00741	Bacteria	Bacillota_A	Clostridia	Christensenellales	Christensenellaceae	Guopingia	Guopingia tenuis	-0.29	10.55	-0.22	7.94	0.04	1819.93	-0.28	16.97
Otu00742	Bacteria	Actinomycetota	Actinomycetes	Actinomycetales	Bifidobacteriaceae	Bifidobacterium	Bifidobacterium adolescentis	-0.29	10.55	0.59	147.45	-0.31	137.44	-0.28	16.97
Otu00743	Bacteria	Bacillota_I	Bacilli_A	Erysipelotrichales	Erysipelotrichaceae	Bulleidia	Bulleidia massiliensis	1.19	95.42	-0.22	7.94	-0.43	2.41	1.61	38.57
Otu00744	Bacteria	Bacillota_A	Clostridia	Oscillospirales	CAG-272	CAG-724	CAG-724 sp905202255	1.46	64.2	-0.22	7.94	-0.43	2.41	1.08	100.63
Otu00745	Bacteria	Bacillota_A	Clostridia	Oscillospirales	Oscillospiraceae	Oscillospiraceae	Oscillospiraceae	-0.29	10.55	0.87	119.97	-0.35	84.11	-0.28	16.97
Otu00747	Bacteria	Bacillota_I	Bacilli_A	RFN20	CAG-449	CAG-449	CAG-449	-0.29	10.55	-0.22	7.94	0.38	230.94	0.76	99.75
Otu00748	Bacteria	Bacillota_A	Clostridia	Christensenellales	Aristaeellaceae	Aristaeella	Aristaeella sp017569285	-0.29	10.55	-0.22	7.94	1.67	55.14	-0.28	16.97
Otu00749	Bacteria	Bacillota_A	Clostridia	Christensenellales	UBA1242	CAJKWP01	CAJKWP01 sp905203645	-0.29	10.55	-0.22	7.94	1.62	63.74	-0.28	16.97
Otu00750	Bacteria	Bacteroidota	Bacteroidia	Bacteroidales	Bacteroidaceae	Phocaeicola	Phocaeicola dorei	-0.29	10.55	0.06	1234.48	-0.31	137.51	-0.28	16.97
Otu00751	Bacteria	Bacillota	Bacilli	Lactobacillales	Lactobacillaceae	Lactiplantibacillus	Lactiplantibacillus pentosus	0.62	243.69	0.17	492.35	-0.24	211.43	0.21	469.13
Otu00752	Bacteria	Bacillota_A	Clostridia	Christensenellales	Borkfalkiaceae	Borkfalkiaceae	Borkfalkiaceae	-0.29	10.55	-0.22	7.94	1.96	30.32	-0.28	16.97
Otu00753	Bacteria	Bacillota_A	Clostridia	Oscillospirales	Ruminococcaceae	Gemmiger	Gemmiger formicilis	0.18	393.37	0.19	449.98	-0.27	216.58	-0.28	16.97
Otu00754	Bacteria	Bacillota_A	Clostridia	Lachnospirales	Lachnospiraceae	Lachnospiraceae	Lachnospiraceae	1.55	65.27	-0.22	7.94	-0.43	2.41	1.4	37.16
Otu00755	Bacteria	Bacillota_A	Clostridia	Lachnospirales	Lachnospiraceae	Blautia_A	Blautia_A caecimuris	-0.29	10.55	-0.06	650.79	-0.43	2.41	-0.28	16.97
Otu00757	Bacteria	Bacillota_A	Clostridia	Oscillospirales	Ruminococcaceae	Faecalibacterium	Faecalibacterium	-0.06	813.68	-0.22	7.94	-0.43	2.41	0.81	162.29
Otu00758	Bacteria	Bacillota_A	Clostridia	Lachnospirales	Lachnospiraceae	Massilistercora	Massilistercora timonensis	-0.29	10.55	-0.22	7.94	1.18	111.38	-0.28	16.97
Otu00759	Bacteria	Bacillota_I	Bacilli_A	RF39	UBA660	JAEDJI01	JAEDJI01 sp934096805	-0.29	10.55	-0.22	7.94	-0.1	708.82	-0.28	16.97
Otu00760	Bacteria	Bacillota_I	Bacilli_A	RF39	UBA660	Scybalousia	Scybalousia sp934167875	0.22	588.47	-0.22	7.94	-0.43	2.41	-0.28	16.97
Otu00761	Bacteria	Bacillota_A	Clostridia	Oscillospirales	Oscillospiraceae	Oscillospiraceae	Oscillospiraceae	-0.29	10.55	0.25	281.95	0.04	1337.98	-0.28	16.97
Otu00762	Bacteria	Bacillota_A	Clostridia	Lachnospirales	Lachnospiraceae	Lachnospiraceae	Lachnospiraceae	-0.29	10.55	-0.22	7.94	0.74	149.17	-0.28	16.97
Otu00763	Bacteria	Bacillota_A	Clostridia	Oscillospirales	Oscillospiraceae	Vescimonas	Vescimonas coprocola	0.74	102.58	-0.22	7.94	1.32	79.25	0.53	169.11
Otu00764	Bacteria	Bacteroidota	Bacteroidia	Bacteroidales	UBA932	Cryptobacteroides	Cryptobacteroides sp000432655	1.63	58.03	-0.22	7.94	-0.43	2.41	0.67	168.52
Otu00766	Bacteria	Bacillota_A	Clostridia	Lachnospirales	Lachnospiraceae	Laedolimicola	Laedolimicola	-0.29	10.55	-0.22	7.94	1.48	39.34	0.69	167.51
Otu00767	Bacteria	Bacteroidota	Bacteroidia	Bacteroidales	Bacteroidaceae	Prevotella	Prevotella timonensis	-0.29	10.55	-0.22	7.94	0.95	130.32	-0.28	16.97
Otu00769	Bacteria	Bacillota_A	Clostridia	Oscillospirales	Acutalibacteraceae	Fimenecus	Fimenecus sp000432435	0.41	255.65	0.04	1779.6	-0.43	2.41	0.67	106.14
Otu00770	Bacteria	Bacillota_A	Clostridia	Oscillospirales	CAG-272	CAG-272	CAG-272	-0.29	10.55	-0.22	7.94	1.84	40.47	-0.28	16.97
Otu00771	Bacteria	Bacillota_A	Clostridia	Clostridiales	Clostridiaceae	Clostridiaceae	Clostridiaceae	-0.29	10.55	-0.22	7.94	1.17	91.3	-0.28	16.97
Otu00772	Bacteria	Bacillota_A	Clostridia	Clostridia	Clostridia	Clostridia	Clostridia	-0.29	10.55	-0.22	7.94	-0.16	447.47	-0.28	16.97
Otu00774	Bacteria	Bacillota_A	Clostridia	Peptostreptococcales	Peptostreptococcaceae	Peptostreptococcaceae	Peptostreptococcaceae	-0.21	136.42	-0.22	7.94	-0.43	2.41	-0.28	16.97
Otu00775	Bacteria	Bacillota_A	Clostridia	Oscillospirales	Acutalibacteraceae	Avimonas	Avimonas sp012839705	-0.29	10.55	-0.22	7.94	1.68	41.35	-0.28	16.97
Otu00776	Bacteria	Verrucomicrobiota	Lentisphaeria	Victivallales	Victivallaceae	UMGS1518	UMGS1518 sp900552575	-0.29	10.55	-0.22	7.94	1.5	75.29	-0.28	16.97
Otu00777	Bacteria	Bacillota_A	Clostridia	Lachnospirales	Lachnospiraceae	Eubacterium_G	Eubacterium_G sp000434315	-0.29	10.55	-0.22	7.94	1.84	28.24	-0.28	16.97
Otu00778	Bacteria	Bacillota_A	Clostridia	Oscillospirales	Ruminococcaceae	Youxingia	Youxingia wuxianensis	-0.21	134.49	0.08	969.25	-0.35	84	-0.28	16.97
Otu00780	Bacteria	Bacillota_A	Clostridia	Oscillospirales	Ruminococcaceae	SFIE01	SFIE01 sp004555405	-0.29	10.55	-0.22	7.94	-0.43	2.41	2.95	19.42
Otu00781	Bacteria	Bacteroidota	Bacteroidia	Bacteroidales	Bacteroidaceae	Alloprevotella	Alloprevotella timonensis	0.06	1021.55	0.64	139.55	-0.43	2.41	0	13949.8
Otu00783	Bacteria	Bacillota_A	Clostridia	Oscillospirales	Oscillospiraceae	Lawsonibacter	Lawsonibacter	-0.29	10.55	-0.22	7.94	-0.35	84.34	-0.28	16.97
Otu00785	Bacteria	Bacillota_I	Bacilli_A	Erysipelotrichales	Erysipelotrichaceae	Holdemania	Holdemania massiliensis	-0.29	10.55	0.09	690.45	-0.27	147.69	-0.28	16.97
Otu00786	Bacteria	Bacillota_A	Clostridia	Oscillospirales	Ruminococcaceae	Pygmaiobacter	Pygmaiobacter hominis	-0.21	136.42	0.3	258.33	-0.43	2.41	-0.28	16.97
Otu00787	Bacteria	Bacteroidota	Bacteroidia	Bacteroidales	Bacteroidaceae	Prevotella	Prevotella sp900313215	0.27	357.22	-0.22	7.94	-0.43	2.41	0.55	105.21
Otu00788	Bacteria	Bacillota_A	Clostridia	Oscillospirales	CAG-272	CAG-272	CAG-272	0.76	138.5	-0.22	7.94	1.17	70.93	0.8	95.65
Otu00789	Bacteria	Bacteroidota	Bacteroidia	Bacteroidales	Bacteroidaceae	Prevotella	Prevotella corporis	-0.21	134.7	0.13	435.96	0.1	784.48	0.21	488.85
Otu00790	Bacteria	Bacteroidota	Bacteroidia	Bacteroidales	Bacteroidaceae	Prevotella	Prevotella sp900544495	0.86	98.88	-0.22	7.94	-0.43	2.41	1.24	83.77
Otu00791	Bacteria	Bacillota_A	Clostridia	Oscillospirales	Ruminococcaceae	Ruminococcus	Ruminococcus sp900540005	-0.29	10.55	-0.22	7.94	-0.24	214.46	-0.28	16.97
Otu00792	Bacteria	Bacteroidota	Bacteroidia	Bacteroidales	Bacteroidaceae	Phocaeicola	Phocaeicola sp959599425	-0.29	10.55	0.64	149.7	0.34	283.3	-0.28	16.97
Otu00793	Bacteria	Bacillota_A	Clostridia	Oscillospirales	Acutalibacteraceae	Yeguia	Yeguia hominis	0.51	128.91	-0.22	7.94	0.91	106.1	-0.28	16.97
Otu00794	Bacteria	Bacillota_A	Clostridia	Oscillospirales	Oscillospiraceae	Oscillibacter	Oscillibacter ruminantium	-0.12	531.07	0	161990	0.12	584.54	0.12	684.95
Otu00796	Bacteria	Bacillota_C	Negativicutes	Veillonellales	Megasphaeraceae	Megasphaera	Megasphaera	-0.29	10.55	-0.22	7.94	-0.43	2.41	0.27	406.65
Otu00797	Bacteria	Bacillota_A	Clostridia	Oscillospirales	Oscillospiraceae	Lawsonibacter	Lawsonibacter sp900066825	-0.29	10.55	0.33	285.54	-0.19	330.33	-0.28	16.97
Otu00798	Bacteria	Bacteroidota	Bacteroidia	Bacteroidales	UBA932	Cryptobacteroides	Cryptobacteroides sp000435075	1.56	69.45	-0.22	7.94	-0.43	2.41	0.21	469.13
Otu00799	Bacteria	Bacillota_A	Clostridia	Oscillospirales	Ruminococcaceae	Faecalibacterium	Faecalibacterium	-0.15	340.37	-0.22	7.94	-0.35	84.45	-0.28	16.97
Otu00800	Bacteria	Bacillota_C	Negativicutes	Selenomonadales	Selenomonadaceae	Anaerovibrio	Anaerovibrio sp900548165	0.97	126.07	-0.22	7.94	-0.43	2.41	1.03	145.88
Otu00802	Bacteria	Actinomycetota	Coriobacteriia	Coriobacteriales	Eggerthellaceae	Slackia	Slackia isoflavoniconvertens	-0.14	292.14	0.21	292.56	0.14	608.54	-0.28	16.97
Otu00803	Bacteria	Bacillota_A	Clostridia	Lachnospirales	Lachnospiraceae	Eubacterium_F	Eubacterium_F sp000433735	-0.15	340.37	0.36	231.54	-0.24	214.66	-0.28	16.97
Otu00804	Bacteria	Bacillota_I	Bacilli_A	Erysipelotrichales	Coprobacillaceae	Catenibacterium	Catenibacterium mitsuokai	0.06	1016.46	0.7	127.39	-0.43	2.41	-0.28	16.97
Otu00806	Bacteria	Bacillota_A	Clostridia	Lachnospirales	Lachnospiraceae	Coprococcus_A	Coprococcus_A catus	0.13	531.92	-0.22	7.94	0.83	116.62	0	14605
Otu00807	Bacteria	Bacillota_C	Negativicutes	Veillonellales	Dialisteraceae	Dialister	Dialister hominis	-0.08	952.12	-0.14	212.7	0.02	2742.22	0	13933.2
Otu00808	Bacteria	Bacillota_A	Clostridia	Oscillospirales	CAG-272	CAG-272	CAG-272	-0.29	10.55	-0.22	7.94	1.67	32.79	-0.28	16.97
Otu00809	Bacteria	Bacillota_C	Negativicutes	Acidaminococcales	Acidaminococcaceae	Phascolarctobacterium_A	Phascolarctobacterium_A succinatutens	1.27	88.72	-0.22	7.94	-0.43	2.41	-0.28	16.97
Otu00810	Bacteria	Bacteroidota	Bacteroidia	Bacteroidales	Bacteroidaceae	Prevotella	Prevotella disiens	-0.29	10.55	-0.22	7.94	0.31	292.56	-0.28	16.97
Otu00813	Bacteria	Bacillota_A	Clostridia	Oscillospirales	Ruminococcaceae	Ruminococcaceae	Ruminococcaceae	0.04	1720.57	-0.22	7.94	0.35	239.6	-0.28	16.97
Otu00814	Bacteria	Spirochaetota	Spirochaetia	Treponematales	Treponemataceae	Treponema_D	Treponema_D succinifaciens	1.3	85.93	-0.22	7.94	-0.43	2.41	0.95	162.37
Otu00815	Bacteria	Bacillota_A	Clostridia	TANB77	CAG-465	CAG-465	CAG-465 sp905204915	-0.29	10.55	-0.22	7.94	1.47	92.7	-0.28	16.97
Otu00816	Bacteria	Bacillota_A	Clostridia	Oscillospirales	Oscillospiraceae	Oscillospiraceae	Oscillospiraceae	-0.06	970.19	0.47	208.51	-0.43	2.41	-0.28	16.97
Otu00818	Bacteria	Bacillota_A	Clostridia	Oscillospirales	Butyricicoccaceae	Pseudobutyricicoccus	Pseudobutyricicoccus	1.04	129.65	-0.22	7.94	-0.43	2.41	0.32	374.33
Otu00819	Bacteria	Bacillota_A	Clostridia	Christensenellales	Aristaeellaceae	Ventricola	Ventricola sp900542395	-0.29	10.55	-0.22	7.94	-0.35	83.45	-0.28	16.97
Otu00820	Bacteria	Bacillota_A	Clostridia	Oscillospirales	Acutalibacteraceae	Fimenecus	Fimenecus sp000432435	-0.18	239.18	0.02	2556.41	-0.43	2.41	0	13949.8
Otu00822	Bacteria	Bacillota	Bacilli	Lactobacillales	Streptococcaceae	Streptococcus	Streptococcus	-0.21	135.41	-0.22	7.94	-0.11	779.79	-0.28	16.97
Otu00825	Bacteria	Bacillota_A	Clostridia	Clostridiales	Clostridiaceae	Sarcina	Sarcina ventriculi	-0.21	141.59	-0.22	7.94	-0.43	2.41	-0.28	16.97
Otu00826	Bacteria	Bacillota_A	Clostridia	Oscillospirales	Ruminococcaceae	Harryflintia	Harryflintia acetispora	-0.29	10.55	0	161126	-0.43	2.41	-0.28	16.97
Otu00827	Bacteria	Bacillota_A	Clostridia	Oscillospirales	Oscillospiraceae	CAG-170	CAG-170 sp900549635	-0.06	810.17	-0.14	217.55	-0.15	468.84	-0.28	16.97
Otu00828	Bacteria	Bacteroidota	Bacteroidia	Bacteroidales	Muribaculaceae	Limisoma	Limisoma sp000437795	-0.21	137.33	-0.22	7.94	-0.43	2.41	-0.28	16.97
Otu00829	Bacteria	Bacillota_A	Clostridia	Christensenellales	Christensenellaceae	Guopingia	Guopingia tenuis	-0.29	10.55	-0.22	7.94	1.68	35.38	-0.28	16.97
Otu00830	Bacteria	Bacteroidota	Bacteroidia	Bacteroidales	Bacteroidaceae	Bacteroides	Bacteroides	-0.29	10.55	-0.14	211.51	-0.35	84	-0.28	16.97
Otu00831	Bacteria	Bacillota_I	Bacilli_A	RF39	UBA660	CAG-1000	CAG-1000 sp000434555	-0.29	10.55	-0.22	7.94	0.15	614.48	-0.28	16.97
Otu00832	Bacteria	Bacillota_I	Bacilli_A	RF39	UBA660	CAG-417	CAG-417 sp000432835	0.1	838	-0.22	7.94	-0.43	2.41	-0.28	16.97
Otu00834	Bacteria	Bacteroidota	Bacteroidia	Bacteroidales	Bacteroidaceae	Phocaeicola	Phocaeicola vulgatus	-0.29	10.55	-0.14	211.07	-0.35	84.14	-0.28	16.97
Otu00835	Bacteria	Bacteroidota	Bacteroidia	Bacteroidales	Bacteroidaceae	Prevotella	Prevotella	-0.29	10.55	0.72	124.29	-0.43	2.41	-0.28	16.97
Otu00836	Bacteria	Bacillota_C	Negativicutes	Veillonellales	Dialisteraceae	Dialister	Dialister	-0.29	10.55	-0.22	7.94	-0.35	84.14	0.27	228.12
Otu00837	Bacteria	Bacillota_A	Clostridia	Clostridia	Clostridia	Clostridia	Clostridia	-0.29	10.55	-0.22	7.94	1.21	52.85	-0.28	16.97
Otu00838	Bacteria	Bacteroidota	Bacteroidia	Flavobacteriales	UBA1820	Merdimorpha	Merdimorpha sp002314265	-0.29	10.55	-0.22	7.94	1.42	42.47	-0.28	16.97
Otu00839	Bacteria	Bacillota_A	Clostridia	Lachnospirales	Anaerotignaceae	Anaerotignaceae	Anaerotignaceae	0.35	231	-0.22	7.94	1.24	67.07	-0.28	16.97
Otu00840	Bacteria	Bacillota_A	Clostridia	Oscillospirales	Oscillospiraceae	Oscillospiraceae	Oscillospiraceae	-0.29	10.55	-0.22	7.94	1.3	62.6	-0.28	16.97
Otu00842	Bacteria	Bacillota_A	Clostridia	Clostridiales	Clostridiaceae	Clostridium	Clostridium lentum	0.56	177.42	-0.14	205.6	-0.16	353.62	1.03	96.71
Otu00843	Bacteria	Bacteroidota	Bacteroidia	Bacteroidales	Bacteroidaceae	Bacteroides	Bacteroides	-0.29	10.55	-0.1	419.95	-0.31	137.17	-0.28	16.97
Otu00844	Bacteria	Bacillota_A	Clostridia	Oscillospirales	Oscillospiraceae	Dysosmobacter	Dysosmobacter sp900115635	-0.1	507.3	0.09	682.06	0.62	126.54	-0.28	16.97
Otu00845	Bacteria	Bacillota_A	Clostridia	Oscillospirales	UBA644	HGM12619	HGM12619 sp015067305	-0.06	1157.34	-0.22	7.94	-0.43	2.41	-0.28	16.97
Otu00847	Bacteria	Bacillota_A	Clostridia	Lachnospirales	Lachnospiraceae	Lachnospiraceae	Lachnospiraceae	-0.29	10.55	-0.22	7.94	0.84	123.45	-0.28	16.97
Otu00848	Bacteria	Bacillota_A	Clostridia	Tissierellales	Peptoniphilaceae	Fenollaria	Fenollaria massiliensis	-0.29	10.55	-0.22	7.94	-0.43	2.41	0.27	421.84
Otu00849	Bacteria	Bacteroidota	Bacteroidia	Bacteroidales	Bacteroidaceae	Prevotella	Prevotella	-0.29	10.55	0.57	183.62	-0.43	2.41	-0.28	16.97
Otu00850	Bacteria	Bacteroidota	Bacteroidia	Bacteroidales	Bacteroidaceae	Prevotella	Prevotella	-0.15	338.95	-0.22	7.94	-0.43	2.41	0	13949.8
Otu00851	Bacteria	Bacteroidota	Bacteroidia	Bacteroidales	Marinifilaceae	Gabonibacter	Gabonibacter massiliensis	-0.29	10.55	0.76	134.83	-0.43	2.41	-0.28	16.97
Otu00853	Bacteria	Bacillota_A	Clostridia	Lachnospirales	Anaerotignaceae	Anaerotignum	Anaerotignum	-0.29	10.55	0.58	131.29	-0.43	2.41	-0.28	16.97
Otu00854	Bacteria	Bacteroidota	Bacteroidia	Bacteroidales	P3	Pullibacteroides	Pullibacteroides sp014803485	-0.29	10.55	0.05	1012.69	1.28	78.47	-0.28	16.97
Otu00855	Bacteria	Bacillota_C	Negativicutes	Acidaminococcales	Acidaminococcaceae	Phascolarctobacterium	Phascolarctobacterium faecium	-0.29	10.55	-0.08	667.11	-0.43	2.41	-0.28	16.97
Otu00856	Bacteria	Bacillota_A	Clostridia	Christensenellales	Christensenellaceae	Guopingia	Guopingia tenuis	-0.29	10.55	-0.22	7.94	-0.35	84.11	-0.28	16.97
Otu00857	Bacteria	Bacillota_A	Clostridia	Oscillospirales	Butyricicoccaceae	Pseudobutyricicoccus	Pseudobutyricicoccus	0.99	91.07	-0.22	7.94	-0.43	2.41	1.16	35.01
Otu00858	Bacteria	Bacillota_A	Clostridia	Lachnospirales	Lachnospirales	Lachnospirales	Lachnospirales	0.79	125.18	-0.22	7.94	1.02	105.63	-0.28	16.97
Otu00860	Bacteria	Pseudomonadota	Gammaproteobacteria	Enterobacterales	Pasteurellaceae	Haemophilus_A	Haemophilus_A parahaemolyticus	-0.29	10.55	0.13	544.8	-0.24	212.02	-0.28	16.97
Otu00861	Bacteria	Bacillota	Bacilli	Lactobacillales	Lactobacillaceae	Leuconostoc	Leuconostoc citreum	-0.21	135.77	0.03	2109.97	0.14	598.27	0.21	469.13
Otu00862	Bacteria	Bacillota_A	Clostridia	HGM11327	HGM11327	SIG354	SIG354 sp015056385	-0.29	10.55	-0.22	7.94	1.38	71.76	-0.28	16.97
Otu00864	Bacteria	Bacillota_I	Bacilli_A	Erysipelotrichales	Coprobacillaceae	Catenibacterium	Catenibacterium mitsuokai	-0.14	428.83	0.02	2546.3	-0.43	2.41	-0.28	16.97
Otu00865	Bacteria	Bacillota_A	Clostridia	Lachnospirales	Lachnospiraceae	Lachnospiraceae	Lachnospiraceae	1.34	69.63	-0.22	7.94	-0.43	2.41	0.95	24.95
Otu00867	Bacteria	Bacillota_A	Clostridia	Christensenellales	Aristaeellaceae	Aristaeellaceae	Aristaeellaceae	0.73	121.86	-0.22	7.94	0.17	460.17	-0.28	16.97
Otu00868	Bacteria	Bacillota_A	Clostridia	Oscillospirales	Ruminococcaceae	Ruminococcaceae	Ruminococcaceae	-0.14	287.41	-0.22	7.94	0.09	968.01	-0.28	16.97
Otu00870	Bacteria	Bacillota_A	Clostridia	Lachnospirales	Bianqueaceae	Bianquea	Bianquea renquensis	-0.29	10.55	-0.14	208.77	0.59	166.82	-0.28	16.97
Otu00871	Bacteria	Bacillota_A	Clostridia	Lachnospirales	Lachnospiraceae	Lachnospiraceae	Lachnospiraceae	-0.29	10.55	-0.22	7.94	1.07	102.04	-0.28	16.97
Otu00872	Bacteria	Bacillota_A	Clostridia	Peptostreptococcales	Anaerovoracaceae	Lentihominibacter	Lentihominibacter butyrica	-0.29	10.55	-0.22	7.94	-0.35	84	-0.28	16.97
Otu00873	Bacteria	Actinomycetota	Coriobacteriia	Coriobacteriales	Eggerthellaceae	Ellagibacter	Ellagibacter isourolithinifaciens	-0.14	292.05	-0.22	7.94	0.79	101.41	-0.28	16.97
Otu00874	Bacteria	Bacillota_A	Clostridia	Peptostreptococcales	Peptostreptococcaceae	Peptostreptococcaceae	Peptostreptococcaceae	-0.29	10.55	0.43	312.8	-0.43	2.41	-0.28	16.97
Otu00875	Bacteria	Bacillota_A	Clostridia	Lachnospirales	Lachnospiraceae	Blautia_A	Blautia_A wexlerae	-0.07	774.85	0.27	261.64	-0.31	138.04	-0.28	16.97
Otu00877	Bacteria	Bacillota_C	Negativicutes	Selenomonadales	Selenomonadaceae	Mitsuokella	Mitsuokella multacida	-0.29	10.55	-0.22	7.94	-0.43	2.41	0	14605
Otu00878	Bacteria	Actinomycetota	Coriobacteriia	Coriobacteriales	Atopobiaceae	Tractidigestivibacter	Tractidigestivibacter sp000752675	-0.29	10.55	0.43	197.86	-0.43	2.41	-0.28	16.97
Otu00879	Bacteria	Bacteria	Bacteria	Bacteria	Bacteria	Bacteria	Bacteria	0.03	3308.54	-0.1	416.84	-0.01	13443.9	-0.28	16.97
Otu00881	Bacteria	Bacteroidota	Bacteroidia	Bacteroidales	Bacteroidaceae	Phocaeicola	Phocaeicola coprocola	-0.29	10.55	0.35	231.73	-0.43	2.41	-0.28	16.97
Otu00882	Bacteria	Bacillota_A	Clostridia	Oscillospirales	Oscillospiraceae	Vescimonas	Vescimonas sp000435555	-0.29	10.55	-0.22	7.94	-0.31	136.03	-0.28	16.97
Otu00884	Bacteria	Bacillota_C	Negativicutes	Veillonellales	Megasphaeraceae	Megasphaera	Megasphaera elsdenii	-0.29	10.55	-0.22	7.94	-0.43	2.41	0.21	456.97
Otu00886	Bacteria	Bacillota_A	Clostridia	Christensenellales	Aristaeellaceae	Aristaeella	Aristaeella	-0.29	10.55	-0.22	7.94	-0.35	83.89	-0.28	16.97
Otu00888	Bacteria	Bacteria	Bacteria	Bacteria	Bacteria	Bacteria	Bacteria	-0.29	10.55	0.43	165.48	-0.35	82.87	-0.28	16.97
Otu00889	Bacteria	Bacillota_I	Bacilli_A	RF39	UBA660	Onthocola_B	Onthocola_B sp000438075	-0.14	288.67	-0.22	7.94	-0.21	273.11	-0.28	16.97
Otu00890	Bacteria	Bacillota_A	Clostridia	Oscillospirales	Oscillospiraceae	Vescimonas	Vescimonas coprocola	-0.29	10.55	-0.14	212.7	-0.12	519.1	-0.28	16.97
Otu00891	Bacteria	Bacillota_A	Clostridia	Clostridia	Clostridia	Clostridia	Clostridia	-0.29	10.55	-0.22	7.94	0	270780	-0.28	16.97
Otu00892	Bacteria	Bacteroidota	Bacteroidia	Bacteroidales	Bacteroidaceae	Bacteroides	Bacteroides	-0.29	10.55	-0.06	660.08	-0.04	1874.81	-0.28	16.97
Otu00894	Bacteria	Bacillota_A	Clostridia	Oscillospirales	Oscillospiraceae	Vescimonas	Vescimonas sp000435555	-0.18	238.75	-0.22	7.94	-0.27	147.15	0.4	211.12
Otu00895	Bacteria	Bacillota_A	Clostridia	Lachnospirales	Lachnospiraceae	Acetatifactor	Acetatifactor intestinalis	-0.06	982.33	-0.1	419.95	-0.43	2.41	-0.28	16.97
Otu00896	Bacteria	Bacteroidota	Bacteroidia	Bacteroidales	Bacteroidaceae	Bacteroides	Bacteroides	-0.29	10.55	-0.06	650.98	0	268983	-0.28	16.97
Otu00897	Bacteria	Bacteroidota	Bacteroidia	Bacteroidales	Bacteroidaceae	Prevotella	Prevotella	0.05	1300.73	-0.22	7.94	-0.43	2.41	-0.28	16.97
Otu00898	Bacteria	Actinomycetota	Coriobacteriia	Coriobacteriales	Coriobacteriaceae	Collinsella	Collinsella sp003466125	-0.21	135.17	0.49	181.96	-0.24	214.15	0.4	193.49
Otu00899	Bacteria	Bacillota_A	Clostridia	UMGS1840	HGM11507	HGM11507	HGM11507 sp900761005	0.14	546.7	-0.22	7.94	0.04	1795.95	0.32	374.33
Otu00900	Bacteria	Bacillota_I	Bacilli_A	RF39	UBA660	CAG-628	CAG-628 sp934085635	-0.29	10.55	-0.22	7.94	0.18	495.42	-0.28	16.97
Otu00901	Bacteria	Bacillota_I	Bacilli_A	RFN20	CAG-288	CAG-568	CAG-568 sp000434395	-0.15	335.29	-0.22	7.94	-0.43	2.41	2.01	49.33
Otu00903	Bacteria	Bacillota_A	Clostridia	Lachnospirales	Lachnospiraceae	Lachnospira	Lachnospira pectinoschiza_A	-0.29	10.55	-0.08	664.2	-0.43	2.41	-0.28	16.97
Otu00904	Bacteria	Bacillota_A	Clostridia	Lachnospirales	Lachnospiraceae	Otoolea	Otoolea saccharolyticum_A	-0.29	10.55	-0.06	979.43	-0.43	2.41	-0.28	16.97
Otu00906	Bacteria	Bacteroidota	Bacteroidia	Bacteroidales	Bacteroidaceae	Prevotella	Prevotella copri_A	-0.06	924.38	-0.22	7.94	-0.43	2.41	-0.28	16.97
Otu00907	Bacteria	Bacillota_A	Clostridia	Oscillospirales	Ruminococcaceae	Zongyangia	Zongyangia hominis	-0.29	10.55	-0.1	422.18	-0.35	82.87	-0.28	16.97
Otu00909	Bacteria	Bacteroidota	Bacteroidia	Bacteroidales	Bacteroidaceae	Prevotella	Prevotella sp900551275	-0.29	10.55	-0.22	7.94	0.06	1176.49	-0.28	16.97
Otu00910	Bacteria	Bacillota_A	Clostridia	Oscillospirales	Ruminococcaceae	Ruminococcaceae	Ruminococcaceae	-0.29	10.55	-0.22	7.94	1.48	48.23	-0.28	16.97
Otu00911	Bacteria	Bacillota_A	Clostridia	Lachnospirales	Lachnospiraceae	Lachnospiraceae	Lachnospiraceae	-0.14	301.31	0.23	347.18	-0.35	84.45	-0.28	16.97
Otu00912	Bacteria	Bacillota_A	Clostridia	Lachnospirales	Lachnospiraceae	Roseburia	Roseburia inulinivorans	-0.29	10.55	-0.14	205.71	-0.43	2.41	-0.28	16.97
Otu00913	Bacteria	Actinomycetota	Coriobacteriia	Coriobacteriales	Eggerthellaceae	Ellagibacter	Ellagibacter isourolithinifaciens	-0.29	10.55	-0.22	7.94	0.04	1813.72	-0.28	16.97
Otu00914	Bacteria	Bacteroidota	Bacteroidia	Bacteroidales	Bacteroidaceae	Bacteroides	Bacteroides sp900552405	-0.29	10.55	-0.1	425.25	-0.02	3985.6	-0.28	16.97
Otu00915	Bacteria	Bacillota_A	Clostridia	Oscillospirales	Oscillospiraceae	Vescimonas	Vescimonas coprocola	-0.21	135.77	-0.06	662.81	-0.43	2.41	-0.28	16.97
Otu00917	Bacteria	Bacillota_A	Clostridia	Oscillospirales	Ruminococcaceae	Fumia	Fumia xinanensis	-0.29	10.55	-0.22	7.94	-0.31	137.22	-0.28	16.97
Otu00918	Bacteria	Bacillota_A	Clostridia	Oscillospirales	Oscillospiraceae	Vescimonas	Vescimonas sp000435555	-0.21	146.49	-0.22	7.94	-0.43	2.41	0.27	248.98
Otu00919	Bacteria	Bacillota_A	Clostridia	Oscillospirales	Oscillospiraceae	Dysosmobacter	Dysosmobacter	-0.29	10.55	-0.06	650.79	-0.43	2.41	-0.28	16.97
Otu00920	Bacteria	Bacillota_A	Clostridia	Lachnospirales	Lachnospiraceae	Blautia_A	Blautia_A	0.02	3862.05	0	159217	-0.21	273.87	0	13949.8
Otu00921	Bacteria	Bacillota_A	Clostridia	Oscillospirales	Ruminococcaceae	Faecalibacterium	Faecalibacterium hattorii	-0.29	10.55	-0.14	213.39	-0.35	84.68	-0.28	16.97
Otu00923	Bacteria	Bacillota_A	Clostridia	Christensenellales	Pumilibacteraceae	Neoclostridium	Neoclostridium	-0.29	10.55	-0.22	7.94	1.34	70.66	-0.28	16.97
Otu00924	Bacteria	Bacillota_A	Clostridia	Oscillospirales	Acutalibacteraceae	Avimonas	Avimonas	-0.29	10.55	-0.14	205.6	-0.27	148.28	-0.28	16.97
Otu00926	Bacteria	Bacillota_A	Clostridia	Oscillospirales	Ruminococcaceae	Ruminococcaceae	Ruminococcaceae	-0.29	10.55	-0.22	7.94	1.05	59.42	-0.28	16.97
Otu00927	Bacteria	Bacillota_C	Negativicutes	Acidaminococcales	Acidaminococcaceae	Phascolarctobacterium	Phascolarctobacterium faecium	-0.29	10.55	-0.08	665	-0.43	2.41	-0.28	16.97
Otu00931	Bacteria	Bacillota_A	Clostridia	Oscillospirales	Oscillospiraceae	Vescimonas	Vescimonas sp000435555	-0.1	498.95	-0.22	7.94	-0.24	213.57	0.12	684.95
Otu00933	Bacteria	Bacillota_A	Clostridia	Oscillospirales	Oscillospiraceae	Oscillospiraceae	Oscillospiraceae	-0.29	10.55	-0.1	412.57	-0.31	137.79	-0.28	16.97
Otu00936	Bacteria	Actinomycetota	Actinomycetes	Actinomycetales	Actinomycetaceae	Actinomyces	Actinomyces	-0.29	10.55	-0.02	2122.94	-0.35	84.68	-0.28	16.97
Otu00938	Bacteria	Bacillota_A	Clostridia	Oscillospirales	Ruminococcaceae	Ruminococcaceae	Ruminococcaceae	-0.14	287.41	-0.22	7.94	-0.35	82.87	-0.28	16.97
Otu00939	Bacteria	Bacillota_A	Clostridia	Oscillospirales	Acutalibacteraceae	CAG-177	CAG-177 sp003514385	-0.18	239.75	-0.22	7.94	-0.43	2.41	-0.28	16.97
Otu00940	Bacteria	Bacteroidota	Bacteroidia	Bacteroidales	UBA932	Cryptobacteroides	Cryptobacteroides sp900545245	0.73	174.62	-0.22	7.94	-0.43	2.41	0.85	151.65
Otu00941	Bacteria	Bacillota	Bacilli	Lactobacillales	Streptococcaceae	Streptococcus	Streptococcus sanguinis	-0.29	10.55	-0.22	7.94	-0.31	137.22	-0.28	16.97
Otu00942	Bacteria	Bacteroidota	Bacteroidia	Bacteroidales	Bacteroidaceae	Prevotella	Prevotella sp000434975	0.51	172.03	-0.22	7.94	-0.43	2.41	0.27	397.56
Otu00943	Bacteria	Bacteroidota	Bacteroidia	Bacteroidales	Bacteroidaceae	Phocaeicola	Phocaeicola	-0.29	10.55	0.58	178.63	-0.43	2.41	-0.28	16.97
Otu00944	Bacteria	Bacillota_A	Clostridia	Clostridia	Clostridia	Clostridia	Clostridia	-0.29	10.55	-0.22	7.94	-0.04	1564.16	-0.28	16.97
Otu00945	Bacteria	Bacteroidota	Bacteroidia	Bacteroidales	Bacteroidaceae	Paraprevotella	Paraprevotella clara	-0.29	10.55	-0.22	7.94	-0.35	84.58	-0.28	16.97
Otu00946	Bacteria	Bacillota_A	Clostridia	Christensenellales	UBA1750	Spyradocola	Spyradocola merdavium	-0.29	10.55	-0.22	7.94	1.3	50.08	-0.28	16.97
Otu00947	Bacteria	Bacillota_A	Clostridia	Oscillospirales	Ruminococcaceae	Avimicrobium	Avimicrobium caecorum	0.35	205.14	-0.06	650.98	-0.43	2.41	-0.28	16.97
Otu00948	Bacteria	Bacillota_A	Clostridia	Christensenellales	Aristaeellaceae	BNUH01	BNUH01	-0.29	10.55	-0.22	7.94	0.12	686.9	-0.28	16.97
Otu00949	Bacteria	Bacillota_A	Clostridia	Oscillospirales	CAG-272	Avispirillum	Avispirillum sp011957885	-0.29	10.55	-0.22	7.94	0.14	517.4	0	15667.9
Otu00951	Bacteria	Bacillota_A	Clostridia	Oscillospirales	Oscillospiraceae	Dysosmobacter	Dysosmobacter segnis	-0.1	498.93	-0.22	7.94	0.58	150.96	-0.28	16.97
Otu00952	Bacteria	Bacillota_A	Clostridia	Clostridia	Clostridia	Clostridia	Clostridia	-0.29	10.55	-0.22	7.94	0.59	164.5	-0.28	16.97
Otu00953	Bacteria	Bacteroidota	Bacteroidia	Bacteroidales	Bacteroidaceae	Phocaeicola	Phocaeicola	-0.29	10.55	0	161344	-0.43	2.41	-0.28	16.97
Otu00955	Bacteria	Bacillota_A	Clostridia	Lachnospirales	Lachnospiraceae	Blautia_A	Blautia_A	-0.21	135.77	-0.06	649.6	-0.43	2.41	-0.28	16.97
Otu00956	Bacteria	Bacteria	Bacteria	Bacteria	Bacteria	Bacteria	Bacteria	-0.29	10.55	0.02	2577.79	-0.43	2.41	-0.28	16.97
Otu00957	Bacteria	Bacillota_A	Clostridia	Christensenellales	CAG-314	Fimimonas	Fimimonas sp910586625	-0.29	10.55	-0.22	7.94	0.9	102.02	-0.28	16.97
Otu00958	Bacteria	Bacillota_A	Clostridia	Oscillospirales	Ruminococcaceae	Gemmiger	Gemmiger qucibialis	-0.29	10.55	0	161044	-0.43	2.41	-0.28	16.97
Otu00959	Bacteria	Bacteroidota	Bacteroidia	Bacteroidales	Bacteroidaceae	Paraprevotella	Paraprevotella clara	-0.29	10.55	-0.22	7.94	-0.17	371.99	-0.28	16.97
Otu00960	Bacteria	Bacteroidota	Bacteroidia	Bacteroidales	Tannerellaceae	Parabacteroides	Parabacteroides	0.18	535.97	-0.22	7.94	-0.43	2.41	1.94	33.1
Otu00961	Bacteria	Bacillota_A	Clostridia	Lachnospirales	Lachnospiraceae	Agathobacter	Agathobacter	-0.21	137.33	-0.06	662.81	-0.43	2.41	-0.28	16.97
Otu00962	Bacteria	Bacteroidota	Bacteroidia	Bacteroidales	Rikenellaceae	Alistipes	Alistipes sp900770635	0.72	127.16	-0.22	7.94	-0.43	2.41	1.68	77.68
Otu00963	Bacteria	Bacteroidota	Bacteroidia	Bacteroidales	Bacteroidaceae	Prevotella	Prevotella	-0.06	808.26	-0.22	7.94	-0.43	2.41	2.38	29.47
Otu00964	Bacteria	Bacillota_A	Clostridia	Oscillospirales	Ruminococcaceae	Ruminococcaceae	Ruminococcaceae	-0.29	10.55	-0.1	427.26	-0.43	2.41	-0.28	16.97
Otu00965	Bacteria	Bacillota_A	Clostridia	Lachnospirales	Lachnospiraceae	Acetatifactor	Acetatifactor intestinalis	-0.1	520.41	0.01	4536.03	-0.43	2.41	-0.28	16.97
Otu00966	Bacteria	Bacillota_A	Clostridia	Oscillospirales	Acutalibacteraceae	Solibaculum	Solibaculum mannosilyticum	-0.29	10.55	0.35	237.92	0.33	259.97	-0.28	16.97
Otu00968	Bacteria	Bacteroidota	Bacteroidia	Bacteroidales	Bacteroidaceae	Phocaeicola	Phocaeicola dorei	-0.29	10.55	0.42	225.83	-0.19	327.34	-0.28	16.97
Otu00969	Bacteria	Bacillota_A	Clostridia	Peptostreptococcales	Anaerovoracaceae	Mogibacterium	Mogibacterium diversum	-0.29	10.55	-0.14	210.38	-0.31	137.44	-0.28	16.97
Otu00970	Bacteria	Cyanobacteriota	Vampirovibrionia	Gastranaerophilales	Gastranaerophilaceae	UMGS1477	UMGS1477 sp900552205	-0.29	10.55	-0.22	7.94	0.04	1864.3	-0.28	16.97
Otu00971	Bacteria	Bacillota_A	Clostridia	Oscillospirales	Ruminococcaceae	Faecalibacterium	Faecalibacterium	-0.21	134.34	-0.22	7.94	-0.24	210.51	0.27	397.33
Otu00973	Bacteria	Bacillota_I	Bacilli_A	ML615J-28	ML615J-28	ML615J-28	ML615J-28	-0.29	10.55	-0.22	7.94	0.99	93.27	-0.28	16.97
Otu00975	Bacteria	Bacillota_A	Clostridia	Lachnospirales	Lachnospiraceae	Lachnospiraceae	Lachnospiraceae	-0.29	10.55	-0.22	7.94	-0.08	753.63	-0.28	16.97
Otu00979	Bacteria	Bacillota_A	Clostridia	Christensenellales	GCA-900066905	Luoshenia	Luoshenia tenuis	-0.29	10.55	-0.14	213.43	-0.2	293.45	-0.28	16.97
Otu00980	Bacteria	Bacillota_A	Clostridia	Oscillospirales	Butyricicoccaceae	Pseudobutyricicoccus	Pseudobutyricicoccus	-0.21	134.34	-0.14	217.55	0.07	1130.24	0	15667.9
Otu00981	Bacteria	Bacteroidota	Bacteroidia	Bacteroidales	Bacteroidaceae	Bacteroides	Bacteroides	-0.29	10.55	-0.22	7.94	-0.04	1861.82	-0.28	16.97
Otu00983	Bacteria	Bacillota_I	Bacilli_A	RF39	UBA660	CAG-582	CAG-582 sp900760845	-0.29	10.55	-0.22	7.94	1.04	88.96	-0.28	16.97
Otu00984	Bacteria	Bacillota_A	Clostridia	Oscillospirales	UBA644	HGM12619	HGM12619 sp015067305	-0.29	10.55	-0.22	7.94	0.81	111.96	-0.28	16.97
Otu00985	Bacteria	Bacillota_A	Clostridia	Oscillospirales	Ruminococcaceae	Ruminococcaceae	Ruminococcaceae	-0.29	10.55	-0.22	7.94	1.24	70.85	-0.28	16.97
Otu00986	Bacteria	Bacillota_A	Clostridia	Lachnospirales	Lachnospiraceae	Blautia_A	Blautia_A	-0.29	10.55	0.21	351.89	-0.08	757.22	0	13933.2
Otu00987	Bacteria	Bacillota_A	Clostridia	Oscillospirales	Oscillospiraceae	Faecousia	Faecousia sp000434635	-0.1	526.25	-0.22	7.94	-0.35	84.34	-0.28	16.97
Otu00989	Bacteria	Bacillota_A	Clostridia	Oscillospirales	Acutalibacteraceae	Acutalibacteraceae	Acutalibacteraceae	-0.29	10.55	0.19	363.66	-0.43	2.41	-0.28	16.97
Otu00990	Bacteria	Bacillota_A	Clostridia	Lachnospirales	Lachnospiraceae	Wujia	Wujia chipingensis	-0.29	10.55	-0.22	7.94	-0.35	81.47	-0.28	16.97
Otu00991	Bacteria	Bacillota_A	Clostridia	TANB77	CAG-508	CAG-269	CAG-269 sp001916005	-0.29	10.55	-0.22	7.94	0.58	175.45	-0.28	16.97
Otu00993	Bacteria	Bacillota_A	Clostridia	Oscillospirales	Oscillospiraceae	CAG-103	CAG-103	0.06	1014.72	-0.22	7.94	-0.35	83.89	0	13933.2
Otu00994	Bacteria	Bacillota_A	Clostridia	Lachnospirales	Lachnospiraceae	Dorea_A	Dorea_A	-0.1	504.3	-0.22	7.94	-0.43	2.41	-0.28	16.97
Otu00995	Bacteria	Bacillota_A	Clostridia	Oscillospirales	Oscillospiraceae	Lawsonibacter_A	Lawsonibacter_A hominis	-0.29	10.55	-0.22	7.94	-0.21	270.4	-0.28	16.97
Otu00998	Bacteria	Bacteroidota	Bacteroidia	Bacteroidales	Bacteroidaceae	Phocaeicola	Phocaeicola	-0.29	10.55	-0.06	650.98	-0.35	82.87	-0.28	16.97
Otu00999	Bacteria	Bacillota_A	Clostridia	Clostridiales	Clostridiaceae	Clostridium	Clostridium	0.46	208.47	-0.1	422.18	-0.43	2.41	0.27	227.92
Otu01000	Bacteria	Bacillota_A	Clostridia	Christensenellales	Christensenellaceae	Guopingia	Guopingia tenuis	-0.29	10.55	0.13	446.92	-0.18	382.9	-0.28	16.97
Otu01002	Bacteria	Bacteroidota	Bacteroidia	Bacteroidales	Bacteroidaceae	Bacteroides	Bacteroides	-0.29	10.55	-0.14	205.6	-0.43	2.41	-0.28	16.97
Otu01003	Bacteria	Bacillota_C	Negativicutes	Veillonellales	Dialisteraceae	Dialister	Dialister sp900543165	-0.29	10.55	-0.14	212.7	-0.24	213.85	-0.28	16.97
Otu01006	Bacteria	Bacillota_A	Clostridia	Oscillospirales	Ruminococcaceae	Faecalibacterium	Faecalibacterium	-0.29	10.55	-0.14	208.77	-0.24	213.09	-0.28	16.97
Otu01007	Bacteria	Bacteroidota	Bacteroidia	Bacteroidales	Bacteroidaceae	Bacteroides	Bacteroides	-0.29	10.55	-0.22	7.94	-0.35	84	-0.28	16.97
Otu01009	Bacteria	Actinomycetota	Coriobacteriia	Coriobacteriales	Eggerthellaceae	Senegalimassilia	Senegalimassilia anaerobia	-0.14	291.74	0.13	441.45	-0.19	327.81	0.12	684.95
Otu01010	Bacteria	Bacillota_A	Clostridia	Lachnospirales	Lachnospiraceae	Oliverpabstia	Oliverpabstia intestinalis	-0.29	10.55	-0.08	669.1	-0.24	214.49	-0.28	16.97
Otu01011	Bacteria	Bacillota_A	Clostridia	Oscillospirales	Ruminococcaceae	Ruminiclostridium_E	Ruminiclostridium_E	-0.29	10.55	-0.22	7.94	-0.43	2.41	0.12	631.57
Otu01013	Bacteria	Pseudomonadota	Alphaproteobacteria	RF32	CAG-239	CAG-239	CAG-239	-0.29	10.55	-0.22	7.94	0.7	180.81	-0.28	16.97
Otu01014	Bacteria	Bacteroidota	Bacteroidia	Bacteroidales	Bacteroidaceae	Prevotella	Prevotella bivia	-0.21	137.33	-0.22	7.94	-0.43	2.41	-0.28	16.97
Otu01015	Bacteria	Bacillota_I	Bacilli_A	RF39	UBA660	HGM10766	HGM10766 sp900757295	-0.29	10.55	-0.22	7.94	0.51	180.09	-0.28	16.97
Otu01016	Bacteria	Bacteroidota	Bacteroidia	Bacteroidales	Bacteroidaceae	UBA6398	UBA6398 sp003150315	-0.21	138.37	-0.22	7.94	-0.43	2.41	-0.28	16.97
Otu01017	Bacteria	Bacteroidota	Bacteroidia	Bacteroidales	Bacteroidaceae	Alloprevotella	Alloprevotella timonensis	1.33	72.58	-0.22	7.94	-0.43	2.41	-0.28	16.97
Otu01018	Bacteria	Bacillota_A	Clostridia	Lachnospirales	Lachnospiraceae	Mediterraneibacter	Mediterraneibacter massiliensis	-0.29	10.55	0.41	224.86	-0.43	2.41	-0.28	16.97
Otu01019	Bacteria	Bacillota_A	Clostridia	Oscillospirales	UMGS1384	JAAZKA01	JAAZKA01 sp016297585	-0.29	10.55	-0.22	7.94	1.07	86.86	-0.28	16.97
Otu01021	Bacteria	Bacillota_A	Clostridia	Lachnospirales	Lachnospiraceae	Enterocloster	Enterocloster	-0.29	10.55	-0.14	210.38	-0.43	2.41	-0.28	16.97
Otu01022	Bacteria	Bacillota_A	Clostridia	Lachnospirales	Lachnospiraceae	Agathobacter	Agathobacter rectalis	-0.29	10.55	-0.06	961.72	-0.43	2.41	-0.28	16.97
Otu01023	Bacteria	Bacteroidota	Bacteroidia	Bacteroidales	Bacteroidaceae	Prevotella	Prevotella copri_A	0.06	1022.94	-0.22	7.94	-0.43	2.41	0.4	199.94
Otu01024	Bacteria	Bacillota_A	Clostridia	Oscillospirales	Ruminococcaceae	Faecalibacterium	Faecalibacterium	-0.29	10.55	0	161754	-0.43	2.41	-0.28	16.97
Otu01025	Bacteria	Bacillota_A	Clostridia	Oscillospirales	CAG-272	RUG13077	RUG13077 sp902785485	-0.29	10.55	-0.22	7.94	0.87	93.42	-0.28	16.97
Otu01026	Bacteria	Bacillota_A	Clostridia	Lachnospirales	Lachnospiraceae	Lachnospira	Lachnospira eligens_A	-0.14	302.51	-0.14	205.6	-0.43	2.41	-0.28	16.97
Otu01027	Bacteria	Bacillota	Bacilli	Lactobacillales	Lactobacillaceae	Lactobacillus	Lactobacillus paragasseri	-0.21	146.36	-0.22	7.94	-0.35	84.58	-0.28	16.97
Otu01029	Bacteria	Bacillota_A	Clostridia	Oscillospirales	Ruminococcaceae	Faecalibacterium	Faecalibacterium prausnitzii_E	-0.29	10.55	-0.06	668.03	-0.13	466.15	-0.28	16.97
Otu01031	Bacteria	Bacillota_A	Clostridia	Lachnospirales	Lachnospiraceae	Mediterraneibacter	Mediterraneibacter faecis	0.14	539.34	0.04	1761.28	-0.27	144.58	-0.28	16.97
Otu01033	Bacteria	Bacillota_A	Clostridia	Oscillospirales	Oscillospiraceae	Vescimonas	Vescimonas coprocola	-0.14	290.68	-0.22	7.94	-0.35	83.94	0	13949.8
Otu01034	Bacteria	Bacillota_A	Clostridia	Oscillospirales	Oscillospiraceae	Pseudoscilispira	Pseudoscilispira	0.37	224.32	-0.22	7.94	0.4	233.19	-0.28	16.97
Otu01035	Bacteria	Bacteroidota	Bacteroidia	Bacteroidales	Bacteroidaceae	Prevotella	Prevotella sp900551275	0.02	3831.32	-0.22	7.94	-0.43	2.41	0.32	366.47
Otu01036	Bacteria	Bacillota_A	Clostridia	Christensenellales	Pumilibacteraceae	UBA10677	UBA10677 sp900767465	-0.29	10.55	-0.22	7.94	0.68	126.02	-0.28	16.97
Otu01037	Bacteria	Bacillota_A	Clostridia	Christensenellales	Aristaeellaceae	Aristaeella	Aristaeella	-0.29	10.55	0.6	148.8	-0.43	2.41	-0.28	16.97
Otu01038	Bacteria	Bacillota_A	Clostridia	Lachnospirales	Lachnospiraceae	Lachnospiraceae	Lachnospiraceae	0.39	224.14	-0.22	7.94	-0.43	2.41	0.12	631.57
Otu01040	Bacteria	Bacillota_A	Clostridia	Lachnospirales	Lachnospiraceae	Blautia_A	Blautia_A	-0.29	10.55	-0.14	213.43	-0.16	353.35	-0.28	16.97
Otu01043	Bacteria	Bacteroidota	Bacteroidia	Bacteroidales	Bacteroidaceae	Prevotella	Prevotella copri_A	0.56	149.15	-0.22	7.94	-0.31	137.17	0.4	197.96
Otu01044	Bacteria	Bacillota_A	Clostridia	Oscillospirales	Ruminococcaceae	Faecalibacterium	Faecalibacterium prausnitzii_D	-0.29	10.55	-0.22	7.94	-0.31	138.05	-0.28	16.97
Otu01045	Bacteria	Bacteroidota	Bacteroidia	Bacteroidales	Tannerellaceae	Parabacteroides	Parabacteroides chongii	-0.29	10.55	0.39	202.05	-0.43	2.41	-0.28	16.97
Otu01046	Bacteria	Bacillota_C	Negativicutes	Veillonellales	Dialisteraceae	Dialister	Dialister	-0.29	10.55	0	162409	-0.43	2.41	0.27	228.12
Otu01047	Bacteria	Bacillota_A	Clostridia	Oscillospirales	Ruminococcaceae	Faecalibacterium	Faecalibacterium prausnitzii_E	-0.29	10.55	-0.08	664.2	-0.35	84.34	-0.28	16.97
Otu01049	Bacteria	Bacteria	Bacteria	Bacteria	Bacteria	Bacteria	Bacteria	0.45	217.44	-0.22	7.94	-0.43	2.41	1.93	25.31
Otu01050	Bacteria	Bacillota_A	Clostridia	TANB77	CAG-508	UMGS1994	UMGS1994 sp947368535	-0.29	10.55	-0.22	7.94	-0.24	210.51	-0.28	16.97
Otu01051	Bacteria	Bacteroidota	Bacteroidia	Bacteroidales	Bacteroidaceae	Prevotella	Prevotella	0.06	1022.2	-0.22	7.94	-0.43	2.41	0.27	241.33
Otu01052	Bacteria	Bacillota_A	Clostridia	Peptostreptococcales	Anaerovoracaceae	Eubacterium_B	Eubacterium_B sulci	-0.21	135.77	-0.22	7.94	-0.27	147.11	0.61	166.46
Otu01053	Bacteria	Actinomycetota	Coriobacteriia	Coriobacteriales	Atopobiaceae	Atopobiaceae	Atopobiaceae	-0.15	351.74	-0.22	7.94	-0.43	2.41	0.21	469.13
Otu01057	Bacteria	Bacteroidota	Bacteroidia	Bacteroidales	Bacteroidaceae	Prevotella	Prevotella	-0.18	240.47	-0.22	7.94	-0.08	933.64	-0.28	16.97
Otu01058	Bacteria	Bacteroidota	Bacteroidia	Bacteroidales	Bacteroidaceae	Bacteroides	Bacteroides intestinalis	-0.29	10.55	0.27	261.17	-0.31	137.51	-0.28	16.97
Otu01059	Bacteria	Bacteroidota	Bacteroidia	Bacteroidales	Bacteroidaceae	Bacteroides	Bacteroides	-0.15	340.4	-0.22	7.94	-0.31	136.03	-0.28	16.97
Otu01060	Bacteria	Bacillota_A	Clostridia	Oscillospirales	Ruminococcaceae	Massiliimalia	Massiliimalia massiliensis	-0.29	10.55	-0.22	7.94	-0.31	137.79	-0.28	16.97
Otu01061	Bacteria	Bacillota_A	Clostridia	Lachnospirales	Lachnospiraceae	Mediterraneibacter	Mediterraneibacter faecis	-0.14	291.1	-0.14	217.55	-0.43	2.41	0.21	469.13
Otu01062	Bacteria	Bacillota_A	Clostridia	Lachnospirales	Lachnospiraceae	Blautia_A	Blautia_A wexlerae	-0.29	10.55	-0.02	2112.64	-0.31	137.44	-0.28	16.97
Otu01064	Bacteria	Bacteroidota	Bacteroidia	Bacteroidales	Bacteroidaceae	Prevotella	Prevotella sp900551275	0.69	153.19	-0.22	7.94	-0.43	2.41	-0.28	16.97
Otu01065	Bacteria	Bacillota_A	Clostridia	Oscillospirales	Ruminococcaceae	Gemmiger	Gemmiger qucibialis	-0.21	134.34	-0.06	664.6	-0.35	84.58	0	14605
Otu01066	Bacteria	Bacillota_A	Clostridia	Lachnospirales	Lachnospiraceae	Lachnospiraceae	Lachnospiraceae	-0.29	10.55	-0.14	213.43	-0.43	2.41	-0.28	16.97
Otu01067	Bacteria	Bacillota_A	Clostridia	Clostridiales	Clostridiaceae	Clostridium	Clostridium lentum	-0.29	10.55	-0.22	7.94	0.22	440.33	0	13949.8
Otu01068	Bacteria	Actinomycetota	Coriobacteriia	Coriobacteriales	Atopobiaceae	Lancefieldella	Lancefieldella sp000564995	-0.29	10.55	-0.22	7.94	-0.24	214.62	0	14605
Otu01069	Bacteria	Bacillota_A	Clostridia	Christensenellales	Aristaeellaceae	Aristaeella	Aristaeella sp017569285	0.27	276.24	-0.22	7.94	-0.43	2.41	0	13933.2
Otu01070	Bacteria	Bacillota_A	Clostridia	Oscillospirales	Ruminococcaceae	Fournierella	Fournierella	-0.29	10.55	0.15	515.12	-0.43	2.41	-0.28	16.97
Otu01071	Bacteria	Bacillota_A	Clostridia	SK-Y3	SK-Y3	X23	X23 sp030013905	-0.29	10.55	-0.22	7.94	-0.08	936.21	-0.28	16.97
Otu01072	Bacteria	Bacillota_A	Clostridia	Lachnospirales	Lachnospiraceae	Fusicatenibacter	Fusicatenibacter saccharivorans	-0.29	10.55	0.34	242.73	-0.43	2.41	-0.28	16.97
Otu01074	Bacteria	Bacillota_B	Dehalobacteriia	Dehalobacteriia	Dehalobacteriia	Dehalobacteriia	Dehalobacteriia	-0.29	10.55	-0.22	7.94	0.35	281.5	-0.28	16.97
Otu01075	Bacteria	Bacillota_A	Clostridia	Christensenellales	Borkfalkiaceae	Scatosoma	Scatosoma sp900542935	-0.29	10.55	-0.1	412.72	-0.31	137.44	-0.28	16.97
Otu01076	Bacteria	Bacillota_A	Clostridia	Oscillospirales	Oscillospiraceae	Oscillospiraceae	Oscillospiraceae	-0.29	10.55	0.09	684.03	0.23	360.8	-0.28	16.97
Otu01077	Bacteria	Bacillota_A	Clostridia	Lachnospirales	Lachnospiraceae	Blautia_A	Blautia_A wexlerae	-0.29	10.55	-0.14	213.43	-0.43	2.41	-0.28	16.97
Otu01078	Bacteria	Bacillota_I	Bacilli_A	RF39	UBA660	UBA660	UBA660	-0.29	10.55	-0.22	7.94	0.58	177.2	-0.28	16.97
Otu01079	Bacteria	Bacillota_A	Clostridia	TANB77	CAG-508	CAKPQL01	CAKPQL01 sp949840345	-0.29	10.55	-0.22	7.94	-0.1	710.11	-0.28	16.97
Otu01080	Bacteria	Bacillota_A	Clostridia	Christensenellales	CAG-138	UBA1685	UBA1685 sp004560435	-0.29	10.55	-0.14	213.39	0.97	116.13	-0.28	16.97
Otu01081	Bacteria	Bacillota_A	Clostridia	Oscillospirales	Oscillospiraceae	Oscillospiraceae	Oscillospiraceae	-0.29	10.55	-0.22	7.94	-0.31	137.51	-0.28	16.97
Otu01083	Bacteria	Bacteroidota	Bacteroidia	Bacteroidales	Bacteroidaceae	Phocaeicola	Phocaeicola	-0.29	10.55	0.26	325.36	-0.43	2.41	-0.28	16.97
Otu01087	Bacteria	Bacteroidota	Bacteroidia	Bacteroidales	Bacteroidaceae	Prevotella	Prevotella	-0.29	10.55	-0.22	7.94	-0.35	84.68	-0.28	16.97
Otu01088	Bacteria	Bacillota_A	Clostridia	Oscillospirales	Ruminococcaceae	Anaerotruncus	Anaerotruncus rubiinfantis	-0.21	136.42	0.1	534.36	-0.27	146.92	0	15667.9
Otu01089	Bacteria	Bacteroidota	Bacteroidia	Bacteroidales	Bacteroidaceae	Alloprevotella	Alloprevotella timonensis	0.93	108.37	-0.22	7.94	-0.43	2.41	0.4	214.29
Otu01090	Bacteria	Bacillota_A	Clostridia	Lachnospirales	Lachnospiraceae	Lachnospiraceae	Lachnospiraceae	-0.06	933.68	-0.22	7.94	0.45	250.55	-0.28	16.97
Otu01091	Bacteria	Bacillota_A	Clostridia	UBA1381	UBA1381	Hominilimicola	Hominilimicola fabiformis	-0.29	10.55	-0.22	7.94	0.7	122.96	-0.28	16.97
Otu01092	Bacteria	Verrucomicrobiota	Verrucomicrobiae	Verrucomicrobiales	Akkermansiaceae	Akkermansia	Akkermansia massiliensis	-0.29	10.55	-0.22	7.94	0.55	165.22	-0.28	16.97
Otu01094	Bacteria	Bacillota_A	Clostridia	Oscillospirales	CAG-272	CAG-272	CAG-272	-0.29	10.55	-0.22	7.94	0.59	164.6	-0.28	16.97
Otu01095	Bacteria	Bacillota	Bacilli	Lactobacillales	Streptococcaceae	Streptococcus	Streptococcus	-0.29	10.55	-0.22	7.94	-0.35	84.45	-0.28	16.97
Otu01096	Bacteria	Bacteroidota	Bacteroidia	Bacteroidales	Bacteroidaceae	Phocaeicola	Phocaeicola	-0.29	10.55	0.06	1139.39	-0.43	2.41	-0.28	16.97
Otu01097	Bacteria	Bacillota_A	Clostridia	Lachnospirales	Lachnospiraceae	Lachnospiraceae	Lachnospiraceae	0.02	2373.33	-0.22	7.94	-0.43	2.41	-0.28	16.97
Otu01100	Bacteria	Bacteroidota	Bacteroidia	Bacteroidales	Bacteroidaceae	UBA6398	UBA6398 sp003150315	-0.15	340.58	-0.22	7.94	-0.43	2.41	0.12	684.95
Otu01109	Bacteria	Bacillota_A	Clostridia	Lachnospirales	Lachnospiraceae	Dorea_A	Dorea_A amylophila	-0.29	10.55	0.01	4569.34	-0.43	2.41	-0.28	16.97
Otu01110	Bacteria	Bacillota_I	Bacilli_A	Bacilli_A	Bacilli_A	Bacilli_A	Bacilli_A	-0.21	146.36	-0.22	7.94	-0.43	2.41	-0.28	16.97
Otu01111	Bacteria	Bacteroidota	Bacteroidia	Bacteroidales	Bacteroidaceae	Prevotella	Prevotella copri_A	-0.29	10.55	-0.22	7.94	-0.31	137.22	-0.28	16.97
Otu01112	Bacteria	Bacillota_I	Bacilli_A	RF39	UBA660	Onthocola_B	Onthocola_B sp000437355	-0.18	238.75	-0.22	7.94	0.24	352.9	-0.28	16.97
Otu01113	Bacteria	Bacteroidota	Bacteroidia	Bacteroidales	Bacteroidaceae	Prevotella	Prevotella sp000434975	0.08	797.4	-0.22	7.94	-0.43	2.41	0.89	90.82
Otu01115	Bacteria	Bacillota_A	Clostridia	Oscillospirales	Oscillospiraceae	Hominicoprocola	Hominicoprocola fusiformis	-0.29	10.55	-0.02	2124.87	-0.43	2.41	-0.28	16.97
Otu01117	Bacteria	Cyanobacteriota	Vampirovibrionia	Gastranaerophilales	Gastranaerophilaceae	Gastranaerophilaceae	Gastranaerophilaceae	-0.29	10.55	-0.22	7.94	-0.43	2.41	1.16	147.76
Otu01118	Bacteria	Bacillota_A	Clostridia	Oscillospirales	Acutalibacteraceae	Ruminococcus_E	Ruminococcus_E intestinalis	-0.29	10.55	-0.14	216.43	-0.43	2.41	-0.28	16.97
Otu01119	Bacteria	Bacillota_A	Clostridia	Lachnospirales	Lachnospiraceae	Agathobacter	Agathobacter	-0.12	527.63	0.04	1765.92	-0.31	136.03	-0.28	16.97
Otu01122	Bacteria	Bacillota_A	Clostridia	Oscillospirales	Oscillospiraceae	Dysosmobacter	Dysosmobacter avistercoris	-0.29	10.55	-0.22	7.94	-0.35	84.68	-0.28	16.97
Otu01123	Bacteria	Bacillota	Bacilli	Lactobacillales	Lactobacillaceae	Lactobacillus	Lactobacillus acidophilus	-0.21	136.42	-0.22	7.94	-0.35	84.14	-0.28	16.97
Otu01124	Bacteria	Bacteroidota	Bacteroidia	Bacteroidales	Bacteroidaceae	Prevotella	Prevotella	0.86	93.21	-0.22	7.94	-0.43	2.41	-0.28	16.97
Otu01126	Bacteria	Bacteria	Bacteria	Bacteria	Bacteria	Bacteria	Bacteria	-0.29	10.55	-0.22	7.94	0.61	147.95	-0.28	16.97
Otu01127	Bacteria	Fusobacteriota	Fusobacteriia	Fusobacteriales	Fusobacteriaceae	Fusobacterium	Fusobacterium animalis	-0.29	10.55	0.2	414.75	-0.43	2.41	0.21	488.85
Otu01129	Bacteria	Bacillota_A	Clostridia	Oscillospirales	Acutalibacteraceae	Ruminococcus_E	Ruminococcus_E bromii_B	-0.29	10.55	-0.14	214.96	-0.35	81.47	0	13949.8
Otu01134	Bacteria	Bacillota_A	Clostridia	Oscillospirales	Ruminococcaceae	Gemmiger	Gemmiger qucibialis	-0.15	335.01	-0.1	423.17	-0.35	81.47	0.48	196.39
Otu01135	Bacteria	Bacillota_A	Clostridia	Oscillospirales	Acutalibacteraceae	Acutalibacter	Acutalibacter stercoravium	-0.29	10.55	0.02	2545.97	-0.43	2.41	-0.28	16.97
Otu01136	Bacteria	Bacillota_A	Clostridia	Oscillospirales	Ruminococcaceae	Ruminococcaceae	Ruminococcaceae	-0.29	10.55	-0.22	7.94	0.15	472.53	-0.28	16.97
Otu01139	Bacteria	Bacillota_I	Bacilli_A	RFN20	CAG-826	RUG131	RUG131 sp900549975	-0.29	10.55	-0.22	7.94	0.66	148.03	-0.28	16.97
Otu01140	Bacteria	Bacillota_A	Clostridia	Lachnospirales	Lachnospiraceae	Mediterraneibacter	Mediterraneibacter faecipullorum	-0.29	10.55	-0.06	655.74	-0.43	2.41	-0.28	16.97
Otu01142	Bacteria	Bacillota_A	Clostridia	Lachnospirales	Lachnospiraceae	Anaerobutyricum	Anaerobutyricum hallii	0.04	1667.87	0.01	4508.16	-0.21	274.39	-0.28	16.97
Otu01143	Bacteria	Bacillota_A	Clostridia	Peptostreptococcales	Anaerovoracaceae	Anaerovoracaceae	Anaerovoracaceae	0.05	1317.18	-0.22	7.94	-0.35	84.11	1.25	90.36
Otu01144	Bacteria	Pseudomonadota	Gammaproteobacteria	Burkholderiales	Burkholderiaceae	Duodenibacillus	Duodenibacillus sp900544335	-0.14	291.1	-0.22	7.94	-0.43	2.41	0	13933.2
Otu01145	Bacteria	Bacillota_A	Clostridia	Oscillospirales	Acutalibacteraceae	Hydrogeniiclostridium	Hydrogeniiclostridium mannosilyticum	-0.02	3466.71	-0.22	7.94	0.48	213.69	0.32	366.66
Otu01146	Bacteria	Bacillota_A	Clostridia	Christensenellales	UBA1242	UMGS2070	UMGS2070	-0.29	10.55	-0.22	7.94	1.08	83.32	-0.28	16.97
Otu01147	Bacteria	Pseudomonadota	Gammaproteobacteria	Burkholderiales	Burkholderiales	Burkholderiales	Burkholderiales	-0.06	837.86	-0.22	7.94	-0.43	2.41	1.47	96.05
Otu01148	Bacteria	Bacteroidota	Bacteroidia	Bacteroidales	Barnesiellaceae	Barnesiella	Barnesiella intestinihominis	-0.29	10.55	-0.14	217.55	-0.31	137.44	-0.28	16.97
Otu01150	Bacteria	Bacillota_A	Clostridia	Oscillospirales	Oscillospiraceae	Oscillospiraceae	Oscillospiraceae	-0.04	1633.78	-0.1	416.84	-0.27	144.88	0.27	421.84
Otu01152	Bacteria	Bacillota_A	Clostridia	Lachnospirales	Lachnospiraceae	Lachnospiraceae	Lachnospiraceae	0.53	153.53	-0.22	7.94	-0.43	2.41	1.16	107.14
Otu01153	Bacteria	Bacillota_C	Negativicutes	Selenomonadales	Selenomonadaceae	Mitsuokella	Mitsuokella sp003458855	-0.29	10.55	-0.22	7.94	-0.43	2.41	0.21	469.13
Otu01154	Bacteria	Bacillota_A	Clostridia	TANB77	CAG-465	CAG-465	CAG-465 sp905204915	-0.29	10.55	0.77	138.84	-0.43	2.41	-0.28	16.97
Otu01155	Bacteria	Bacillota_A	Clostridia	Oscillospirales	Ruminococcaceae	Faecalibacterium	Faecalibacterium prausnitzii_D	-0.29	10.55	-0.1	423.69	-0.43	2.41	0.12	632.07
Otu01156	Bacteria	Bacillota_C	Negativicutes	Veillonellales	Veillonellaceae	Veillonella	Veillonella nakazawae	-0.21	134.34	-0.22	7.94	-0.31	137.79	-0.28	16.97
Otu01157	Bacteria	Bacillota_A	Clostridia	Oscillospirales	CAG-272	CAG-272	CAG-272	-0.29	10.55	-0.22	7.94	0.41	203.06	0	15667.9
Otu01159	Bacteria	Bacillota_A	Clostridia	Christensenellales	Aristaeellaceae	UBA11524	UBA11524 sp000437595	-0.29	10.55	-0.22	7.94	-0.19	243.85	-0.28	16.97
Otu01161	Bacteria	Bacillota_A	Clostridia	Peptostreptococcales	Peptostreptococcaceae	Peptostreptococcus	Peptostreptococcus	-0.29	10.55	-0.14	214.43	-0.43	2.41	-0.28	16.97
Otu01162	Bacteria	Bacillota_A	Clostridia	Oscillospirales	Oscillospirales	Oscillospirales	Oscillospirales	-0.29	10.55	-0.22	7.94	0.64	170.32	-0.28	16.97
Otu01164	Bacteria	Bacillota_C	Negativicutes	Veillonellales	Dialisteraceae	Dialister	Dialister sp900543165	-0.29	10.55	-0.22	7.94	-0.19	330.05	0.53	173.35
Otu01166	Bacteria	Bacillota_A	Clostridia	Oscillospirales	Ruminococcaceae	Faecalibacterium	Faecalibacterium	0.08	778.94	-0.22	7.94	-0.43	2.41	-0.28	16.97
Otu01167	Bacteria	Pseudomonadota	Alphaproteobacteria	RF32	CAG-239	Scatacola_A	Scatacola_A faecigallinarum	-0.29	10.55	0.24	281.99	-0.43	2.41	-0.28	16.97
Otu01169	Bacteria	Bacillota_A	Clostridia	Oscillospirales	Ruminococcaceae	Ruminococcaceae	Ruminococcaceae	-0.29	10.55	-0.22	7.94	-0.43	2.41	0	15667.9
Otu01170	Bacteria	Bacteroidota	Bacteroidia	Bacteroidales	Bacteroidaceae	Prevotella	Prevotella copri_E	-0.1	506.01	-0.22	7.94	-0.27	216.33	-0.28	16.97
Otu01171	Bacteria	Bacillota_A	Clostridia	Lachnospirales	Lachnospiraceae	Fusicatenibacter	Fusicatenibacter saccharivorans	-0.21	136.42	0.05	1005.28	-0.43	2.41	-0.28	16.97
Otu01172	Bacteria	Bacillota_A	Clostridia	TANB77	CAG-508	CAG-245	CAG-245 sp000435175	-0.29	10.55	0.21	409.22	-0.43	2.41	-0.28	16.97
Otu01173	Bacteria	Bacillota_A	Clostridia	Oscillospirales	Oscillospiraceae	Faecousia	Faecousia sp900544945	-0.1	520.11	-0.22	7.94	-0.43	2.41	-0.28	16.97
Otu01174	Bacteria	Bacillota_A	Clostridia	Oscillospirales	Ruminococcaceae	Ruminococcus_F	Ruminococcus_F champanellensis	-0.29	10.55	-0.22	7.94	-0.31	136.03	-0.28	16.97
Otu01176	Bacteria	Bacillota_A	Clostridia	Lachnospirales	Lachnospiraceae	Acetatifactor	Acetatifactor intestinalis	-0.29	10.55	-0.22	7.94	-0.21	270.48	-0.28	16.97
Otu01178	Bacteria	Bacillota_A	Clostridia	Oscillospirales	Oscillospiraceae	Hominicoprocola	Hominicoprocola fusiformis	-0.18	240.04	-0.22	7.94	-0.43	2.41	-0.28	16.97
Otu01179	Bacteria	Bacillota_A	Clostridia	Lachnospirales	Lachnospiraceae	Blautia_A	Blautia_A fusiformis	0.08	946.77	-0.22	7.94	-0.35	84.45	-0.28	16.97
Otu01181	Bacteria	Bacillota_A	Clostridia	Oscillospirales	Ruminococcaceae	Faecalibacterium	Faecalibacterium sp900758465	-0.29	10.55	-0.22	7.94	-0.12	513.11	-0.28	16.97
Otu01184	Bacteria	Bacillota_A	Clostridia	Oscillospirales	Ruminococcaceae	Gemmiger	Gemmiger qucibialis	-0.18	238.94	-0.22	7.94	-0.27	146.57	0.21	488.85
Otu01186	Bacteria	Bacillota_A	Clostridia	Lachnospirales	Lachnospiraceae	Bariatricus	Bariatricus comes	-0.29	10.55	-0.22	7.94	-0.43	2.41	0.27	397.33
Otu01187	Bacteria	Bacillota_A	Clostridia	Oscillospirales	Acutalibacteraceae	Fimenecus	Fimenecus sp000432435	-0.21	134.34	-0.14	205.71	-0.43	2.41	0.12	631.57
Otu01188	Bacteria	Bacillota_A	Clostridia	Oscillospirales	Ruminococcaceae	Gemmiger	Gemmiger	-0.29	10.55	-0.1	419.95	-0.31	136.03	-0.28	16.97
Otu01191	Bacteria	Bacillota_A	Clostridia	Lachnospirales	Lachnospiraceae	Lachnospira	Lachnospira pectinoschiza_A	-0.18	239.18	0.17	461.75	-0.43	2.41	-0.28	16.97
Otu01192	Bacteria	Bacteroidota	Bacteroidia	Bacteroidales	Bacteroidaceae	Alloprevotella	Alloprevotella timonensis	-0.15	337.69	-0.08	665	-0.43	2.41	-0.28	16.97
Otu01193	Bacteria	Bacillota_A	Clostridia	Christensenellales	CAG-138	SFEL01	SFEL01 sp004557245	-0.29	10.55	-0.22	7.94	-0.29	179.9	-0.28	16.97
Otu01194	Bacteria	Bacillota_A	Clostridia	Oscillospirales	Ruminococcaceae	Ruminococcus_C	Ruminococcus_C sp000433635	-0.18	242.34	-0.14	205.6	-0.43	2.41	-0.28	16.97
Otu01195	Bacteria	Bacillota_A	Clostridia	Christensenellales	Aristaeellaceae	Aristaeellaceae	Aristaeellaceae	-0.29	10.55	-0.14	205.6	-0.16	354.11	-0.28	16.97
Otu01196	Bacteria	Bacillota_A	Clostridia	Lachnospirales	Lachnospiraceae	Blautia_A	Blautia_A	-0.29	10.55	0.3	260.36	-0.43	2.41	-0.28	16.97
Otu01197	Bacteria	Bacillota_A	Clostridia	Lachnospirales	Lachnospiraceae	Lachnospiraceae	Lachnospiraceae	-0.18	243.57	-0.22	7.94	-0.43	2.41	-0.28	16.97
Otu01198	Bacteria	Bacillota_A	Clostridia	Oscillospirales	Acutalibacteraceae	Acutalibacteraceae	Acutalibacteraceae	-0.29	10.55	-0.14	210.38	-0.35	81.47	-0.28	16.97
Otu01199	Bacteria	Bacillota_A	Clostridia	Oscillospirales	Ruminococcaceae	Gemmiger	Gemmiger formicilis	-0.29	10.55	-0.14	213.43	-0.31	134.47	-0.28	16.97
Otu01200	Bacteria	Bacillota_A	Clostridia	Lachnospirales	Lachnospiraceae	Blautia_A	Blautia_A	-0.14	428.83	-0.22	7.94	-0.12	519.38	-0.28	16.97
Otu01201	Bacteria	Bacillota_A	Clostridia	Oscillospirales	Oscillospiraceae	Hominicoprocola	Hominicoprocola fusiformis	-0.18	243.6	-0.22	7.94	-0.43	2.41	-0.28	16.97
Otu01202	Bacteria	Bacillota_A	Clostridia	Oscillospirales	QAMX01	SIG499	SIG499 sp016303065	-0.06	925.28	-0.22	7.94	-0.27	147.35	0	14605
Otu01203	Bacteria	Bacillota_A	Clostridia	Oscillospirales	Oscillospiraceae	Hominicoprocola	Hominicoprocola fusiformis	-0.18	239.75	-0.22	7.94	-0.35	81.47	-0.28	16.97
Otu01204	Bacteria	Bacillota_A	Clostridia	Oscillospirales	Oscillospiraceae	Scatomorpha	Scatomorpha sp900545405	-0.21	135.17	-0.22	7.94	-0.35	84.14	-0.28	16.97
Otu01206	Bacteria	Bacillota_A	Clostridia	Oscillospirales	Oscillospiraceae	Sporobacter	Sporobacter	-0.14	433.53	-0.22	7.94	0.58	147.87	-0.28	16.97
Otu01207	Bacteria	Bacillota_A	Clostridia	Lachnospirales	Lachnospiraceae	Butyrivibrio_A	Butyrivibrio_A crossotus	-0.21	138.37	-0.22	7.94	0.1	894.45	0.69	156.1
Otu01208	Bacteria	Bacillota_A	Clostridia	Oscillospirales	Ruminococcaceae	Ruminococcaceae	Ruminococcaceae	-0.29	10.55	-0.22	7.94	-0.31	138.04	0.12	631.57
Otu01209	Bacteria	Bacillota_A	Clostridia	Oscillospirales	Ruminococcaceae	Ruminococcaceae	Ruminococcaceae	-0.21	136.42	-0.22	7.94	-0.43	2.41	-0.28	16.97
Otu01211	Bacteria	Bacteroidota	Bacteroidia	Bacteroidales	Bacteroidaceae	Prevotella	Prevotella	-0.21	137.33	-0.14	214.43	-0.43	2.41	0	14605
Otu01212	Bacteria	Bacillota_A	Clostridia	Christensenellales	CAG-138	CAG-138	CAG-138	-0.29	10.55	-0.22	7.94	0.93	72.56	-0.28	16.97
Otu01213	Bacteria	Bacteroidota	Bacteroidia	Bacteroidales	Bacteroidaceae	Alloprevotella	Alloprevotella timonensis	0.13	530.56	-0.22	7.94	-0.43	2.41	0.12	632.07
Otu01214	Bacteria	Bacillota_A	Clostridia	Christensenellales	UBA1750	Spyradocola	Spyradocola merdavium	-0.04	1630.83	-0.22	7.94	0.19	530.71	-0.28	16.97
Otu01215	Bacteria	Bacillota_A	Clostridia	Oscillospirales	Oscillospiraceae	Faecousia	Faecousia	-0.18	239.18	-0.22	7.94	-0.43	2.41	-0.28	16.97
Otu01216	Bacteria	Bacillota_C	Negativicutes	Acidaminococcales	Acidaminococcaceae	Acidaminococcus	Acidaminococcus intestini	-0.29	10.55	0.15	485.93	-0.43	2.41	-0.28	16.97
Otu01217	Bacteria	Bacillota_A	Clostridia	Lachnospirales	Lachnospiraceae	Cuneatibacter	Cuneatibacter caecimuris	-0.29	10.55	-0.03	2027.97	-0.43	2.41	-0.28	16.97
Otu01220	Bacteria	Bacteroidota	Bacteroidia	Bacteroidales	Bacteroidaceae	Prevotella	Prevotella	-0.18	238.75	-0.22	7.94	-0.35	83.89	-0.28	16.97
Otu01221	Bacteria	Bacteroidota	Bacteroidia	Bacteroidales	Bacteroidaceae	Prevotella	Prevotella hominis	-0.18	247.52	-0.22	7.94	-0.43	2.41	0	15667.9
Otu01222	Bacteria	Bacteroidota	Bacteroidia	Bacteroidales	Paludibacteraceae	UPXZ01	UPXZ01	-0.29	10.55	-0.22	7.94	0.49	176.55	-0.28	16.97
Otu01223	Bacteria	Bacteroidota	Bacteroidia	Bacteroidales	Bacteroidaceae	Prevotella	Prevotella	-0.29	10.55	-0.22	7.94	-0.43	2.41	0.4	205.17
Otu01225	Bacteria	Bacillota_A	Clostridia	Oscillospirales	Oscillospiraceae	Oscillospiraceae	Oscillospiraceae	-0.29	10.55	-0.22	7.94	-0.35	84.68	-0.28	16.97
Otu01227	Bacteria	Bacillota_A	Clostridia	Oscillospirales	Oscillospiraceae	CAG-170	CAG-170 sp000432135	-0.29	10.55	-0.22	7.94	0	270105	-0.28	16.97
Otu01228	Bacteria	Bacillota_A	Clostridia	Clostridiales	Clostridiaceae	Clostridium	Clostridium lentum	0.16	492.94	-0.14	205.71	-0.35	84.2	0.53	173.35
Otu01229	Bacteria	Bacillota_A	Clostridia	Lachnospirales	Lachnospiraceae	Agathobacter	Agathobacter rectalis	-0.29	10.55	-0.1	419.02	-0.43	2.41	-0.28	16.97
Otu01230	Bacteria	Bacteroidota	Bacteroidia	Bacteroidales	Bacteroidaceae	Alloprevotella	Alloprevotella timonensis	0.17	388.12	0.05	1287.09	-0.43	2.41	-0.28	16.97
Otu01233	Bacteria	Bacillota_A	Clostridia	Oscillospirales	Oscillospiraceae	Oscillospiraceae	Oscillospiraceae	-0.21	141.59	-0.22	7.94	0.27	286.13	0	13949.8
Otu01234	Bacteria	Bacillota_A	Clostridia	Lachnospirales	Lachnospiraceae	Fusicatenibacter	Fusicatenibacter saccharivorans	-0.29	10.55	-0.1	419.95	-0.27	216.58	0.12	631.57
Otu01235	Bacteria	Bacillota_A	Clostridia	Clostridia	Clostridia	Clostridia	Clostridia	-0.29	10.55	-0.22	7.94	0.12	579.77	-0.28	16.97
Otu01236	Bacteria	Bacillota_A	Clostridia	Lachnospirales	Lachnospiraceae	Lachnospiraceae	Lachnospiraceae	-0.21	135.77	-0.22	7.94	-0.11	587.33	0.12	632.07
Otu01238	Bacteria	Bacteroidota	Bacteroidia	Bacteroidales	Bacteroidaceae	Prevotella	Prevotella sp002251385	0.8	100.06	-0.22	7.94	-0.43	2.41	-0.28	16.97
Otu01239	Bacteria	Bacillota_A	Clostridia	Lachnospirales	Lachnospiraceae	Blautia_A	Blautia_A	-0.18	242.34	-0.06	980.32	-0.43	2.41	0.12	631.57
Otu01240	Bacteria	Bacillota_A	Clostridia	Lachnospirales	Lachnospiraceae	Lachnospira	Lachnospira eligens_A	-0.14	289.63	0.13	536.46	-0.35	84.11	-0.28	16.97
Otu01241	Bacteria	Bacteroidota	Bacteroidia	Bacteroidales	Bacteroidaceae	Bacteroides	Bacteroides sp902362375	-0.29	10.55	-0.22	7.94	-0.31	137.29	-0.28	16.97
Otu01242	Bacteria	Bacillota_A	Clostridia	Lachnospirales	Lachnospiraceae	Acetatifactor	Acetatifactor acetigignens	-0.06	839.67	-0.22	7.94	-0.43	2.41	-0.28	16.97
Otu01246	Bacteria	Actinomycetota	Actinomycetes	Actinomycetales	Bifidobacteriaceae	Bifidobacterium	Bifidobacterium	-0.29	10.55	0.13	438.89	-0.43	2.41	-0.28	16.97
Otu01247	Bacteria	Bacillota_A	Clostridia	Oscillospirales	Oscillospiraceae	Oscillospiraceae	Oscillospiraceae	-0.29	10.55	-0.22	7.94	0.47	160.1	-0.28	16.97
Otu01248	Bacteria	Actinomycetota	Coriobacteriia	Coriobacteriales	Eggerthellaceae	Raoultibacter	Raoultibacter timonensis	-0.29	10.55	-0.22	7.94	-0.27	144.88	-0.28	16.97
Otu01249	Bacteria	Bacillota_A	Clostridia	Lachnospirales	Lachnospiraceae	Agathobacter	Agathobacter	-0.1	504.3	-0.06	668.71	-0.43	2.41	-0.28	16.97
Otu01252	Bacteria	Bacillota_C	Negativicutes	Veillonellales	Megasphaeraceae	Anaeroglobus	Anaeroglobus micronuciformis	-0.29	10.55	-0.14	217.55	-0.43	2.41	-0.28	16.97
Otu01255	Archaea	Methanobacteriota	Methanobacteria	Methanobacteriales	Methanobacteriaceae	Methanobrevibacter_A	Methanobrevibacter_A smithii_A	-0.29	10.55	-0.22	7.94	-0.31	137.51	-0.28	16.97
Otu01256	Bacteria	Bacillota_I	Bacilli_A	Erysipelotrichales	Coprobacillaceae	Catenibacterium	Catenibacterium mitsuokai	-0.21	146.36	-0.08	669.1	-0.43	2.41	-0.28	16.97
Otu01257	Bacteria	Bacteroidota	Bacteroidia	Bacteroidales	Bacteroidaceae	Bacteroides	Bacteroides	-0.29	10.55	-0.22	7.94	0.41	200.73	-0.28	16.97
Otu01259	Bacteria	Bacillota_A	Clostridia	Lachnospirales	Lachnospiraceae	Lachnospira	Lachnospira	-0.06	815.33	-0.1	416.84	-0.43	2.41	0	13949.8
Otu01260	Bacteria	Bacteroidota	Bacteroidia	Bacteroidales	Bacteroidaceae	Prevotella	Prevotella sp000436035	-0.02	2669.03	-0.22	7.94	-0.43	2.41	-0.28	16.97
Otu01263	Bacteria	Bacillota_A	Clostridia	Oscillospirales	Acutalibacteraceae	Fimenecus	Fimenecus sp000432435	-0.18	243.57	-0.22	7.94	-0.43	2.41	-0.28	16.97
Otu01265	Bacteria	Bacillota_I	Bacilli_A	Erysipelotrichales	Erysipelotrichaceae	Holdemanella	Holdemanella sp900556915	-0.29	10.55	-0.22	7.94	-0.43	2.41	0	13933.2
Otu01266	Bacteria	Bacillota_A	Clostridia	Oscillospirales	Acutalibacteraceae	Ruminococcus_E	Ruminococcus_E bromii	0.04	1975.91	0.08	782.57	-0.43	2.41	0	13933.2
Otu01267	Bacteria	Verrucomicrobiota	Verrucomicrobiae	Verrucomicrobiales	Akkermansiaceae	Akkermansia	Akkermansia massiliensis	-0.29	10.55	-0.22	7.94	0.29	306.96	-0.28	16.97
Otu01268	Bacteria	Bacillota_A	Clostridia	Oscillospirales	Oscillospiraceae	Oscillospiraceae	Oscillospiraceae	0.13	529.5	-0.22	7.94	-0.04	2037.78	0	13933.2
Otu01270	Bacteria	Bacillota_A	Clostridia	Oscillospirales	Oscillospiraceae	CAG-170	CAG-170	0.46	173.13	-0.22	7.94	-0.35	83.89	-0.28	16.97
Otu01274	Bacteria	Bacillota_A	Clostridia	Oscillospirales	Oscillospiraceae	CAG-170	CAG-170 sp900549635	-0.18	241.26	-0.22	7.94	0.04	1822.91	-0.28	16.97
Otu01275	Bacteria	Actinomycetota	Coriobacteriia	Coriobacteriales	Eggerthellaceae	Eggerthellaceae	Eggerthellaceae	-0.29	10.55	-0.22	7.94	0.31	269.97	-0.28	16.97
Otu01276	Bacteria	Bacillota_A	Clostridia	Lachnospirales	Lachnospiraceae	Coprococcus	Coprococcus aceti	-0.29	10.55	-0.14	211.51	-0.43	2.41	-0.28	16.97
Otu01279	Bacteria	Bacteroidota	Bacteroidia	Bacteroidales	Bacteroidaceae	Prevotella	Prevotella sp000436035	0	16523.2	-0.22	7.94	-0.27	147.85	-0.28	16.97
Otu01280	Bacteria	Bacteroidota	Bacteroidia	Bacteroidales	Bacteroidaceae	Phocaeicola	Phocaeicola	-0.29	10.55	0.25	322.42	-0.31	137.22	-0.28	16.97
Otu01282	Bacteria	Bacillota_A	Clostridia	Lachnospirales	Lachnospiraceae	Blautia_A	Blautia_A	0.02	3799.98	-0.22	7.94	-0.21	274.2	0	14605
Otu01284	Bacteria	Bacillota_A	Clostridia	Peptostreptococcales	Anaerovoracaceae	Anaerovoracaceae	Anaerovoracaceae	-0.29	10.55	-0.22	7.94	0.06	1177.26	-0.28	16.97
Otu01285	Bacteria	Bacillota_A	Clostridia	Lachnospirales	Lachnospiraceae	Agathobacter	Agathobacter	-0.29	10.55	-0.14	205.71	-0.43	2.41	-0.28	16.97
Otu01286	Bacteria	Bacteroidota	Bacteroidia	Bacteroidales	Bacteroidaceae	Phocaeicola	Phocaeicola coprocola	-0.29	10.55	0	160207	-0.43	2.41	-0.28	16.97
Otu01287	Bacteria	Bacillota_A	Clostridia	Oscillospirales	Acutalibacteraceae	Fimenecus	Fimenecus sp000432435	-0.1	504.58	-0.1	423.11	-0.43	2.41	-0.28	16.97
Otu01288	Bacteria	Bacillota_A	Clostridia	Oscillospirales	Feifaniaceae	Feifania	Feifania hominis	-0.29	10.55	-0.02	2109.44	-0.43	2.41	-0.28	16.97
Otu01290	Bacteria	Bacillota_A	Clostridia	Lachnospirales	Lachnospiraceae	Lachnospiraceae	Lachnospiraceae	-0.29	10.55	-0.06	662.81	-0.43	2.41	-0.28	16.97
Otu01291	Bacteria	Bacillota_C	Negativicutes	Veillonellales	Megasphaeraceae	Caecibacter	Caecibacter massiliensis	-0.29	10.55	-0.22	7.94	-0.43	2.41	0.4	199.94
Otu01292	Bacteria	Bacillota_A	Clostridia	Peptostreptococcales	Peptostreptococcaceae	Peptostreptococcaceae	Peptostreptococcaceae	0.46	206.01	-0.22	7.94	-0.43	2.41	0.32	374.33
Otu01294	Bacteria	Bacteroidota	Bacteroidia	Bacteroidales	Bacteroidaceae	Phocaeicola	Phocaeicola vulgatus	-0.29	10.55	0.22	420.88	-0.43	2.41	-0.28	16.97
Otu01296	Bacteria	Bacillota_A	Clostridia	Lachnospirales	Lachnospiraceae	Lachnospiraceae	Lachnospiraceae	-0.29	10.55	0.1	687.57	-0.43	2.41	-0.28	16.97
Otu01301	Bacteria	Verrucomicrobiota	Lentisphaeria	Victivallales	Victivallaceae	Victivallis	Victivallis vadensis	-0.21	135.77	-0.14	211.07	0.13	596.15	-0.28	16.97
Otu01302	Bacteria	Bacillota_A	Clostridia	Oscillospirales	Ruminococcaceae	Ruminococcaceae	Ruminococcaceae	-0.29	10.55	-0.22	7.94	0.71	116.85	-0.28	16.97
Otu01303	Bacteria	Bacillota_A	Clostridia	Christensenellales	Borkfalkiaceae	UBA4636	UBA4636 sp900770945	0.06	1004.44	-0.22	7.94	-0.43	2.41	0.81	152.15
Otu01304	Bacteria	Bacillota_A	Clostridia	Lachnospirales	Lachnospiraceae	Agathobacter	Agathobacter rectalis	-0.29	10.55	0.05	993.73	-0.43	2.41	-0.28	16.97
Otu01305	Bacteria	Bacillota_A	Clostridia	Lachnospirales	Lachnospiraceae	Blautia_A	Blautia_A	-0.29	10.55	-0.06	654.88	-0.27	147.11	-0.28	16.97
Otu01307	Bacteria	Bacillota_I	Bacilli_A	RF39	UBA660	Aphodocola	Aphodocola sp934155185	0.09	987.67	-0.22	7.94	-0.43	2.41	-0.28	16.97
Otu01308	Bacteria	Bacillota_A	Clostridia	Oscillospirales	Oscillospirales	Oscillospirales	Oscillospirales	-0.29	10.55	-0.22	7.94	-0.04	1569.54	-0.28	16.97
Otu01309	Bacteria	Bacteroidota	Bacteroidia	Bacteroidales	Bacteroidaceae	Prevotella	Prevotella	-0.14	294.14	-0.22	7.94	-0.43	2.41	1.99	29.75
Otu01310	Bacteria	Bacillota_A	Clostridia	Oscillospirales	Butyricicoccaceae	Pseudobutyricicoccus	Pseudobutyricicoccus	-0.29	10.55	0.02	3477.83	-0.43	2.41	-0.28	16.97
Otu01311	Bacteria	Bacillota_A	Clostridia	Lachnospirales	Lachnospiraceae	Blautia_A	Blautia_A obeum	-0.15	340.4	0.04	1612.65	-0.43	2.41	-0.28	16.97
Otu01312	Bacteria	Bacillota_A	Clostridia	Oscillospirales	Oscillospiraceae	Faecousia	Faecousia sp000434635	-0.18	240.04	-0.22	7.94	0.06	1166.29	-0.28	16.97
Otu01314	Bacteria	Desulfobacterota	Desulfovibrionia	Desulfovibrionales	Desulfovibrionaceae	Cupidesulfovibrio	Cupidesulfovibrio	0.14	436.19	-0.22	7.94	-0.43	2.41	0.77	164.02
Otu01315	Bacteria	Bacteroidota	Bacteroidia	Bacteroidales	Bacteroidaceae	Phocaeicola	Phocaeicola sartorii	-0.29	10.55	0.16	407.29	-0.43	2.41	-0.28	16.97
Otu01316	Bacteria	Bacillota_A	Clostridia	Clostridiales	Clostridiaceae	Clostridium	Clostridium lentum	-0.21	135.77	-0.22	7.94	-0.43	2.41	-0.28	16.97
Otu01317	Bacteria	Bacillota_A	Clostridia	Oscillospirales	Oscillospiraceae	Hominicoprocola	Hominicoprocola fusiformis	-0.29	10.55	-0.22	7.94	-0.43	2.41	0.53	173.35
Otu01318	Bacteria	Bacillota_C	Negativicutes	Veillonellales	Megasphaeraceae	Megasphaeraceae	Megasphaeraceae	-0.29	10.55	-0.22	7.94	-0.43	2.41	0	13933.2
Otu01320	Bacteria	Actinomycetota	Actinomycetes	Actinomycetales	Bifidobacteriaceae	Bifidobacterium	Bifidobacterium	-0.14	295.33	-0.06	641.62	-0.35	84	-0.28	16.97
Otu01321	Bacteria	Desulfobacterota	Desulfovibrionia	Desulfovibrionales	Desulfovibrionaceae	Desulfovibrio	Desulfovibrio	-0.29	10.55	-0.22	7.94	0.63	144.45	-0.28	16.97
Otu01322	Bacteria	Bacillota_A	Clostridia	Peptostreptococcales	Anaerovoracaceae	Anaerovoracaceae	Anaerovoracaceae	0.74	136.76	-0.22	7.94	-0.43	2.41	0.48	188.11
Otu01323	Bacteria	Actinomycetota	Coriobacteriia	Coriobacteriales	Eggerthellaceae	Senegalimassilia	Senegalimassilia anaerobia	-0.29	10.55	0.15	519.94	-0.43	2.41	-0.28	16.97
Otu01324	Bacteria	Bacillota_A	Clostridia	Lachnospirales	Lachnospiraceae	Blautia_A	Blautia_A wexlerae	-0.21	134.34	-0.22	7.94	-0.24	214.18	-0.28	16.97
Otu01326	Bacteria	Bacillota_A	Clostridia	Oscillospirales	Ruminococcaceae	Anaerotruncus	Anaerotruncus colihominis	-0.29	10.55	-0.14	205.71	-0.43	2.41	-0.28	16.97
Otu01327	Bacteria	Verrucomicrobiota	Kiritimatiellia	RFP12	UBA1067	RUG572	RUG572 sp900547945	0.5	178.59	-0.22	7.94	-0.43	2.41	-0.28	16.97
Otu01328	Bacteria	Bacillota_A	Clostridia	Oscillospirales	Ruminococcaceae	Faecalibacterium	Faecalibacterium hattorii	-0.29	10.55	-0.22	7.94	-0.29	179.06	-0.28	16.97
Otu01329	Bacteria	Bacillota_A	Clostridia	Oscillospirales	Acutalibacteraceae	CAG-177	CAG-177 sp003514385	-0.14	289.21	-0.22	7.94	-0.43	2.41	-0.28	16.97
Otu01330	Bacteria	Bacillota_I	Bacilli_A	Erysipelotrichales	Coprobacillaceae	Catenibacterium	Catenibacterium mitsuokai	-0.29	10.55	0.05	1016.66	-0.43	2.41	-0.28	16.97
Otu01331	Bacteria	Bacillota_A	Clostridia	Oscillospirales	Oscillospiraceae	Faecousia	Faecousia sp000434635	-0.29	10.55	-0.22	7.94	-0.2	295.53	-0.28	16.97
Otu01332	Bacteria	Bacillota_A	Clostridia	Lachnospirales	Lachnospiraceae	Lachnospiraceae	Lachnospiraceae	-0.02	3510.75	-0.22	7.94	0.04	1868.1	0	13949.8
Otu01333	Bacteria	Actinomycetota	Actinomycetes	Mycobacteriales	Mycobacteriaceae	Corynebacterium	Corynebacterium durum	-0.14	289.21	-0.22	7.94	-0.43	2.41	-0.28	16.97
Otu01335	Bacteria	Bacillota_A	Clostridia	TANB77	CAG-508	CAG-273	CAG-273 sp000435755	-0.29	10.55	-0.22	7.94	-0.29	179.86	-0.28	16.97
Otu01338	Bacteria	Bacillota_A	Clostridia	UBA1381	UBA1381	Hominilimicola	Hominilimicola	-0.29	10.55	-0.22	7.94	0.68	131.94	-0.28	16.97
Otu01339	Bacteria	Pseudomonadota	Alphaproteobacteria	RF32	CAG-239	RUG410	RUG410 sp900769705	0.39	187.88	-0.22	7.94	-0.43	2.41	0.48	188.11
Otu01340	Bacteria	Bacillota_A	Clostridia	TANB77	CAG-508	CAG-492	CAG-492 sp900553225	-0.29	10.55	-0.22	7.94	0.41	199.48	-0.28	16.97
Otu01341	Bacteria	Bacillota_A	Clostridia	Oscillospirales	Ruminococcaceae	Ruminococcaceae	Ruminococcaceae	-0.29	10.55	-0.22	7.94	-0.24	212.28	-0.28	16.97
Otu01342	Bacteria	Bacillota_A	Clostridia	Oscillospirales	Ruminococcaceae	Faecalibacterium	Faecalibacterium sp900758465	-0.18	253.52	-0.22	7.94	-0.43	2.41	-0.28	16.97
Otu01343	Bacteria	Bacillota_A	Clostridia	Eubacteriales	Anaerofustaceae	Anaerofustis	Anaerofustis stercorihominis_A	-0.29	10.55	-0.22	7.94	-0.31	137.94	-0.28	16.97
Otu01344	Bacteria	Bacillota_I	Bacilli_A	RF39	UBA660	CAJOJO01	CAJOJO01 sp900546745	0.09	676.16	-0.22	7.94	-0.24	307.95	-0.28	16.97
Otu01346	Bacteria	Bacillota_A	Clostridia	TANB77	CAG-508	UMGS1994	UMGS1994 sp947368535	-0.04	1692.51	-0.22	7.94	-0.31	134.47	0	13949.8
Otu01348	Bacteria	Bacillota_A	Clostridia	Oscillospirales	Ruminococcaceae	Gemmiger	Gemmiger formicilis	-0.29	10.55	0.1	526.93	-0.43	2.41	-0.28	16.97
Otu01349	Bacteria	Bacillota_A	Clostridia	Lachnospirales	Lachnospiraceae	Blautia_A	Blautia_A obeum	-0.29	10.55	-0.05	1403.89	-0.35	84.11	-0.28	16.97
Otu01350	Bacteria	Bacillota_A	Clostridia	Lachnospirales	Lachnospiraceae	Agathobacter	Agathobacter	-0.29	10.55	-0.1	412.72	-0.43	2.41	-0.28	16.97
Otu01351	Bacteria	Bacillota_A	Clostridia	Oscillospirales	Ruminococcaceae	HUN007	HUN007 sp016296165	-0.07	774.34	-0.22	7.94	-0.43	2.41	-0.28	16.97
Otu01353	Bacteria	Bacteroidota	Bacteroidia	Bacteroidales	Bacteroidaceae	Prevotella	Prevotella sp900551275	0.08	944.51	-0.22	7.94	-0.43	2.41	0	14605
Otu01354	Bacteria	Bacillota_C	Negativicutes	Acidaminococcales	Acidaminococcaceae	Phascolarctobacterium	Phascolarctobacterium faecium	-0.29	10.55	-0.14	211.07	-0.43	2.41	-0.28	16.97
Otu01355	Bacteria	Bacillota_A	Clostridia	Lachnospirales	Lachnospiraceae	Lachnospiraceae	Lachnospiraceae	-0.29	10.55	-0.02	2082.31	-0.43	2.41	-0.28	16.97
Otu01356	Bacteria	Bacillota	Bacilli	Lactobacillales	Streptococcaceae	Streptococcus	Streptococcus	-0.29	10.55	-0.22	7.94	-0.35	84.14	0.12	652.01
Otu01357	Bacteria	Bacillota_A	Clostridia	Christensenellales	CAG-138	SFEL01	SFEL01 sp004557245	-0.29	10.55	-0.22	7.94	-0.35	82.87	-0.28	16.97
Otu01358	Bacteria	Bacteroidota	Bacteroidia	Bacteroidales	Bacteroidaceae	Bacteroides	Bacteroides	-0.29	10.55	-0.22	7.94	-0.35	84.68	-0.28	16.97
Otu01363	Bacteria	Desulfobacterota	Desulfovibrionia	Desulfovibrionales	Desulfovibrionaceae	Desulfovibrionaceae	Desulfovibrionaceae	-0.29	10.55	-0.22	7.94	0.52	206.32	-0.28	16.97
Otu01364	Bacteria	Bacillota_A	Clostridia	Oscillospirales	Acutalibacteraceae	Ruminococcus_E	Ruminococcus_E sp934476515	-0.02	3409.31	0.13	541.39	-0.43	2.41	-0.28	16.97
Otu01368	Bacteria	Bacteroidota	Bacteroidia	Bacteroidales	Tannerellaceae	Parabacteroides	Parabacteroides merdae	-0.29	10.55	-0.14	205.6	-0.43	2.41	-0.28	16.97
Otu01370	Bacteria	Bacillota_A	Clostridia	Lachnospirales	Lachnospiraceae	Agathobacter	Agathobacter	-0.21	141.59	-0.22	7.94	-0.43	2.41	-0.28	16.97
Otu01372	Bacteria	Bacteroidota	Bacteroidia	Bacteroidales	Bacteroidaceae	Prevotella	Prevotella	-0.29	10.55	-0.22	7.94	-0.31	138.04	-0.28	16.97
Otu01373	Bacteria	Bacillota_A	Clostridia	Lachnospirales	Lachnospiraceae	Lachnospiraceae	Lachnospiraceae	-0.29	10.55	-0.22	7.94	0.6	167.81	-0.28	16.97
Otu01374	Bacteria	Bacteroidota	Bacteroidia	Bacteroidales	Bacteroidaceae	Bacteroides	Bacteroides	-0.29	10.55	-0.06	641.62	-0.43	2.41	-0.28	16.97
Otu01378	Bacteria	Bacillota_A	Clostridia	Oscillospirales	Ruminococcaceae	Anaerotruncus	Anaerotruncus	-0.29	10.55	-0.02	2109.96	-0.19	327.43	-0.28	16.97
Otu01382	Bacteria	Bacillota_A	Clostridia	Christensenellales	CAG-138	CAG-138	CAG-138	-0.29	10.55	-0.22	7.94	-0.35	83.94	-0.28	16.97
Otu01383	Bacteria	Bacillota_A	Clostridia	Oscillospirales	Ruminococcaceae	Gemmiger	Gemmiger	-0.21	135.41	-0.22	7.94	-0.43	2.41	-0.28	16.97
Otu01385	Bacteria	Bacillota_C	Negativicutes	Selenomonadales	Selenomonadaceae	Mitsuokella	Mitsuokella	0.33	274.08	-0.22	7.94	-0.43	2.41	0.89	91.68
Otu01386	Bacteria	Bacteroidota	Bacteroidia	Bacteroidales	Marinifilaceae	Butyricimonas	Butyricimonas	-0.29	10.55	-0.1	428.78	-0.24	214.4	-0.28	16.97
Otu01387	Bacteria	Bacillota_A	Clostridia	Oscillospirales	Ruminococcaceae	Faecalibacterium	Faecalibacterium	-0.29	10.55	-0.06	671.85	-0.43	2.41	-0.28	16.97
Otu01389	Bacteria	Bacillota_A	Clostridia	Clostridia	Clostridia	Clostridia	Clostridia	-0.29	10.55	-0.22	7.94	0.03	2422.81	-0.28	16.97
Otu01390	Bacteria	Bacteroidota	Bacteroidia	Bacteroidales	Bacteroidaceae	Bacteroides	Bacteroides	-0.29	10.55	0.33	288.09	-0.43	2.41	-0.28	16.97
Otu01392	Bacteria	Bacillota_A	Clostridia	Oscillospirales	Acutalibacteraceae	Acutalibacteraceae	Acutalibacteraceae	-0.29	10.55	-0.06	968.69	-0.29	179.6	-0.28	16.97
Otu01393	Bacteria	Bacillota_A	Clostridia	Oscillospirales	Acutalibacteraceae	Acutalibacteraceae	Acutalibacteraceae	-0.29	10.55	-0.22	7.94	-0.16	352.46	-0.28	16.97
Otu01396	Bacteria	Bacillota_A	Clostridia	Oscillospirales	Ruminococcaceae	Ruminococcaceae	Ruminococcaceae	-0.29	10.55	-0.22	7.94	0.09	1032.73	-0.28	16.97
Otu01398	Bacteria	Bacillota_A	Clostridia	Lachnospirales	Lachnospiraceae	Ventrisoma	Ventrisoma faecale	-0.29	10.55	-0.14	211.51	-0.43	2.41	-0.28	16.97
Otu01399	Bacteria	Actinomycetota	Actinomycetes	Actinomycetales	Bifidobacteriaceae	Bifidobacterium	Bifidobacterium	-0.29	10.55	0.05	1014.71	-0.31	137.44	-0.28	16.97
Otu01403	Bacteria	Actinomycetota	Coriobacteriia	Coriobacteriales	UMGS124	UMGS124	UMGS124 sp900555105	-0.21	134.7	-0.22	7.94	-0.08	754.83	0	15667.9
Otu01405	Bacteria	Bacillota_A	Clostridia	Oscillospirales	Acutalibacteraceae	Ruminococcus_E	Ruminococcus_E sp934476515	-0.15	336.28	-0.06	665.34	-0.43	2.41	-0.28	16.97
Otu01407	Bacteria	Bacillota_A	Clostridia	Oscillospirales	Ruminococcaceae	Gemmiger	Gemmiger formicilis	-0.21	135.41	-0.22	7.94	-0.35	84.58	-0.28	16.97
Otu01408	Bacteria	Bacteroidota	Bacteroidia	Bacteroidales	Bacteroidaceae	Alloprevotella	Alloprevotella timonensis	0.41	229.03	-0.22	7.94	-0.43	2.41	0.27	248.98
Otu01409	Bacteria	Actinomycetota	Coriobacteriia	Coriobacteriales	Atopobiaceae	Tractidigestivibacter	Tractidigestivibacter	-0.29	10.55	-0.22	7.94	-0.43	2.41	0.4	205.17
Otu01412	Bacteria	Bacillota_A	Clostridia	Lachnospirales	Lachnospiraceae	Eubacterium_F	Eubacterium_F sp003491505	-0.29	10.55	-0.02	2129.95	-0.43	2.41	-0.28	16.97
Otu01413	Bacteria	Bacillota_A	Clostridia	Oscillospirales	Oscillospiraceae	Vescimonas	Vescimonas	-0.1	741.14	-0.22	7.94	-0.12	520.34	0.12	632.07
Otu01414	Bacteria	Bacteroidota	Bacteroidia	Bacteroidales	Bacteroidaceae	Prevotella	Prevotella	0.37	229.58	-0.22	7.94	-0.43	2.41	0.4	205.02
Otu01415	Bacteria	Bacillota_A	Clostridia	Oscillospirales	UMGS1384	JAAZKA01	JAAZKA01 sp016297585	-0.29	10.55	-0.22	7.94	0.16	480.78	-0.28	16.97
Otu01416	Bacteria	Bacillota_A	Clostridia	TANB77	CAG-508	CAG-452	CAG-452 sp000434035	0.12	595.55	-0.22	7.94	0.02	3227.15	-0.28	16.97
Otu01417	Bacteria	Bacillota_A	Clostridia	TANB77	CAG-508	CAG-508	CAG-508	-0.29	10.55	-0.22	7.94	0.26	392.66	-0.28	16.97
Otu01418	Bacteria	Bacillota_A	Clostridia	Christensenellales	Christensenellaceae	Christensenella	Christensenella sp022846035	-0.29	10.55	-0.22	7.94	0.02	3983.14	-0.28	16.97
Otu01419	Bacteria	Bacillota_A	Clostridia	Lachnospirales	Lachnospiraceae	Agathobacter	Agathobacter	-0.29	10.55	-0.1	416.84	-0.43	2.41	-0.28	16.97
Otu01420	Bacteria	Bacillota_A	Clostridia	Oscillospirales	Ruminococcaceae	Ruminococcaceae	Ruminococcaceae	-0.29	10.55	-0.22	7.94	-0.35	84.34	-0.28	16.97
Otu01421	Bacteria	Fusobacteriota	Fusobacteriia	Fusobacteriales	Leptotrichiaceae	Sneathia	Sneathia vaginalis	-0.29	10.55	-0.22	7.94	0.42	233.54	-0.28	16.97
Otu01422	Bacteria	Bacteroidota	Bacteroidia	Bacteroidales	Bacteroidaceae	Phocaeicola	Phocaeicola	-0.29	10.55	-0.06	651.75	-0.43	2.41	-0.28	16.97
Otu01423	Bacteria	Bacillota_A	Clostridia	Oscillospirales	Ruminococcaceae	Gemmiger	Gemmiger qucibialis	-0.29	10.55	-0.14	217.55	-0.43	2.41	-0.28	16.97
Otu01425	Bacteria	Bacillota_A	Clostridia	Lachnospirales	Lachnospiraceae	Otoolea	Otoolea fessa	-0.21	136.42	-0.1	423.69	-0.43	2.41	-0.28	16.97
Otu01426	Bacteria	Bacillota_A	Clostridia	Christensenellales	Christensenellaceae	Christensenellaceae	Christensenellaceae	-0.29	10.55	-0.22	7.94	-0.19	242.26	-0.28	16.97
Otu01427	Bacteria	Bacillota_A	Clostridia	Clostridia	Clostridia	Clostridia	Clostridia	-0.29	10.55	-0.22	7.94	0.43	219.04	-0.28	16.97
Otu01428	Bacteria	Bacillota_A	Clostridia	Lachnospirales	Lachnospiraceae	Agathobacter	Agathobacter	-0.29	10.55	-0.08	669.1	-0.43	2.41	-0.28	16.97
Otu01430	Bacteria	Bacteroidota	Bacteroidia	Bacteroidales	Bacteroidaceae	Bacteroides	Bacteroides	-0.29	10.55	0.05	1002.01	-0.43	2.41	-0.28	16.97
Otu01431	Bacteria	Bacteroidota	Bacteroidia	Bacteroidales	Porphyromonadaceae	Porphyromonas	Porphyromonas sp900539155	-0.29	10.55	-0.22	7.94	-0.35	84.14	-0.28	16.97
Otu01432	Bacteria	Bacillota_A	Clostridia	Lachnospirales	Lachnospiraceae	Mediterraneibacter	Mediterraneibacter faecis	-0.14	294.28	-0.08	670.19	-0.43	2.41	-0.28	16.97
Otu01435	Bacteria	Bacteroidota	Bacteroidia	Bacteroidales	Bacteroidaceae	Bacteroides	Bacteroides	-0.29	10.55	0.05	1255.38	-0.43	2.41	-0.28	16.97
Otu01436	Bacteria	Bacillota_A	Clostridia	Lachnospirales	Lachnospiraceae	Bariatricus	Bariatricus	-0.29	10.55	-0.14	213.43	-0.43	2.41	0	14605
Otu01438	Bacteria	Bacillota_A	Clostridia	Lachnospirales	Lachnospiraceae	Fusicatenibacter	Fusicatenibacter saccharivorans	-0.21	136.42	0.08	786.84	-0.35	82.87	-0.28	16.97
Otu01439	Bacteria	Bacteroidota	Bacteroidia	Bacteroidales	Bacteroidaceae	Prevotella	Prevotella	0.2	363.17	-0.22	7.94	-0.43	2.41	0	14605
Otu01440	Bacteria	Bacteroidota	Bacteroidia	Bacteroidales	Bacteroidaceae	Phocaeicola	Phocaeicola coprocola	-0.29	10.55	0.18	460.12	-0.43	2.41	-0.28	16.97
Otu01441	Bacteria	Bacillota_A	Clostridia	Oscillospirales	Ruminococcaceae	Ruminococcaceae	Ruminococcaceae	-0.29	10.55	-0.06	664.6	-0.43	2.41	-0.28	16.97
Otu01443	Bacteria	Bacillota_A	Clostridia	Peptostreptococcales	Peptostreptococcaceae	Intestinibacter	Intestinibacter bartlettii	-0.02	2706.45	-0.22	7.94	-0.43	2.41	0.12	631.57
Otu01444	Bacteria	Bacillota_A	Clostridia	Lachnospirales	Lachnospiraceae	Lachnoclostridium_B	Lachnoclostridium_B ammoniilytica	-0.1	501.09	-0.22	7.94	-0.43	2.41	-0.28	16.97
Otu01445	Bacteria	Bacillota_A	Clostridia	Oscillospirales	Oscillospiraceae	Vermiculatibacterium	Vermiculatibacterium sp900543935	-0.29	10.55	-0.06	982.96	-0.43	2.41	-0.28	16.97
Otu01447	Bacteria	Cyanobacteriota	Vampirovibrionia	Gastranaerophilales	Gastranaerophilaceae	RUG841	RUG841 sp900772035	-0.29	10.55	-0.22	7.94	0.3	313.06	-0.28	16.97
Otu01448	Bacteria	Bacillota_A	Clostridia	Oscillospirales	Oscillospiraceae	Oscillospiraceae	Oscillospiraceae	-0.18	243.75	-0.22	7.94	-0.31	138.04	0	14605
Otu01449	Bacteria	Bacillota_A	Clostridia	Oscillospirales	Oscillospiraceae	Vescimonas	Vescimonas sp000435555	-0.29	10.55	-0.08	654.76	-0.35	84.68	-0.28	16.97
Otu01450	Bacteria	Bacillota_A	Clostridia	Oscillospirales	UMGS1384	JAAZKA01	JAAZKA01 sp016297585	-0.29	10.55	-0.22	7.94	0.21	400.91	-0.28	16.97
Otu01451	Bacteria	Bacteroidota	Bacteroidia	Bacteroidales	Bacteroidaceae	Bacteroides	Bacteroides	-0.29	10.55	0.05	989.34	-0.43	2.41	-0.28	16.97
Otu01452	Bacteria	Bacillota_A	Clostridia	Lachnospirales	Lachnospiraceae	Lachnospira	Lachnospira	-0.21	134.49	-0.14	205.6	-0.43	2.41	-0.28	16.97
Otu01455	Bacteria	Bacillota_A	Clostridia	Lachnospirales	Lachnospiraceae	Blautia_A	Blautia_A	-0.29	10.55	0.08	775.74	-0.43	2.41	-0.28	16.97
Otu01456	Bacteria	Bacillota_A	Clostridia	Oscillospirales	Oscillospiraceae	Vescimonas	Vescimonas sp000435555	-0.21	135.17	-0.1	412.57	-0.12	520.84	-0.28	16.97
Otu01457	Bacteria	Bacteroidota	Bacteroidia	Bacteroidales	Bacteroidaceae	Bacteroides	Bacteroides	-0.29	10.55	0.09	682.59	-0.43	2.41	-0.28	16.97
Otu01460	Bacteria	Bacteroidota	Bacteroidia	Bacteroidales	Bacteroidaceae	Prevotella	Prevotella	0.17	456.23	-0.22	7.94	-0.43	2.41	0.67	94.26
Otu01461	Bacteria	Bacillota_A	Clostridia	Lachnospirales	Lachnospiraceae	Eubacterium_I	Eubacterium_I ramulus	-0.14	435.37	-0.22	7.94	-0.43	2.41	-0.28	16.97
Otu01462	Bacteria	Bacteroidota	Bacteroidia	Bacteroidales	Bacteroidaceae	Bacteroides	Bacteroides stercoris	-0.29	10.55	0.02	2498.01	-0.43	2.41	-0.28	16.97
Otu01463	Bacteria	Bacillota_A	Clostridia	Lachnospirales	Lachnospiraceae	Lachnospiraceae	Lachnospiraceae	-0.29	10.55	-0.22	7.94	0.25	357.08	-0.28	16.97
Otu01464	Bacteria	Bacillota_A	Clostridia	Oscillospirales	Oscillospiraceae	Faecousia	Faecousia sp000434635	-0.29	10.55	-0.22	7.94	-0.24	213.51	-0.28	16.97
Otu01466	Bacteria	Bacillota_A	Clostridia	Lachnospirales	Lachnospiraceae	Eubacterium_I	Eubacterium_I ramulus_A	-0.29	10.55	-0.22	7.94	-0.06	1225.5	-0.28	16.97
Otu01467	Bacteria	Bacillota_A	Clostridia	Lachnospirales	Lachnospiraceae	Acetatifactor	Acetatifactor intestinalis	-0.29	10.55	-0.14	213.43	-0.43	2.41	-0.28	16.97
Otu01468	Bacteria	Bacillota_A	Clostridia	Oscillospirales	Oscillospiraceae	Dysosmobacter	Dysosmobacter sp018228705	-0.29	10.55	-0.22	7.94	0.35	251.82	-0.28	16.97
Otu01469	Bacteria	Cyanobacteriota	Vampirovibrionia	Gastranaerophilales	Gastranaerophilaceae	RUG841	RUG841 sp900772035	-0.29	10.55	-0.22	7.94	0.19	344.27	-0.28	16.97
Otu01470	Bacteria	Bacillota_A	Clostridia	Oscillospirales	Acutalibacteraceae	Ruminococcus_E	Ruminococcus_E bromii	-0.1	513.04	-0.22	7.94	-0.35	84	0	13933.2
Otu01471	Bacteria	Bacillota_A	Clostridia	UBA1381	UBA1381	UBA1381	UBA1381	-0.29	10.55	-0.22	7.94	0.19	475.87	-0.28	16.97
Otu01475	Bacteria	Bacillota_A	Clostridia	Oscillospirales	Acutalibacteraceae	CAG-177	CAG-177 sp003514385	-0.1	511.86	-0.22	7.94	-0.43	2.41	-0.28	16.97
Otu01476	Bacteria	Bacillota_A	Clostridia	Oscillospirales	Acutalibacteraceae	Acutalibacteraceae	Acutalibacteraceae	-0.29	10.55	0.08	790.38	-0.43	2.41	-0.28	16.97
Otu01478	Bacteria	Actinomycetota	Actinomycetes	Actinomycetales	Actinomycetaceae	Actinomyces	Actinomyces sp001278845	-0.21	138.37	-0.14	214.43	-0.43	2.41	-0.28	16.97
Otu01479	Bacteria	Bacillota_I	Bacilli_A	RF39	UBA660	RUG14121	RUG14121 sp934129945	-0.29	10.55	-0.22	7.94	0.38	233.69	-0.28	16.97
Otu01480	Bacteria	Bacteroidota	Bacteroidia	Bacteroidales	Bacteroidaceae	Phocaeicola	Phocaeicola coprocola	-0.29	10.55	0	160925	-0.43	2.41	-0.28	16.97
Otu01481	Bacteria	Bacillota_A	Clostridia	Lachnospirales	Lachnospiraceae	Lachnospiraceae	Lachnospiraceae	-0.21	134.7	-0.22	7.94	-0.43	2.41	-0.28	16.97
Otu01482	Bacteria	Bacillota_A	Clostridia	Oscillospirales	Ruminococcaceae	Ruminococcaceae	Ruminococcaceae	0.22	338.97	-0.22	7.94	-0.35	84.11	-0.28	16.97
Otu01485	Bacteria	Bacillota_A	Clostridia	Oscillospirales	Oscillospiraceae	Vescimonas	Vescimonas sp000435555	-0.29	10.55	-0.22	7.94	-0.35	84.14	-0.28	16.97
Otu01487	Bacteria	Bacillota_A	Clostridia	Lachnospirales	Lachnospiraceae	Otoolea	Otoolea	-0.29	10.55	-0.14	211.51	-0.43	2.41	-0.28	16.97
Otu01489	Bacteria	Bacillota_A	Clostridia	Lachnospirales	Lachnospiraceae	Lachnospira	Lachnospira sp900551945	-0.14	429.39	-0.22	7.94	-0.43	2.41	-0.28	16.97
Otu01490	Bacteria	Bacillota_A	Clostridia	Lachnospirales	Lachnospiraceae	Blautia_A	Blautia_A wexlerae	-0.21	138.37	-0.22	7.94	-0.1	709.35	-0.28	16.97
Otu01491	Bacteria	Bacillota_A	Clostridia	Christensenellales	QALW01	QALW01	QALW01	-0.29	10.55	-0.22	7.94	-0.11	450.57	-0.28	16.97
Otu01493	Bacteria	Bacillota_A	Clostridia	Lachnospirales	Anaerotignaceae	Fimicola	Fimicola cottocaccae	-0.29	10.55	-0.22	7.94	-0.08	927.38	-0.28	16.97
Otu01494	Bacteria	Bacillota_A	Clostridia	Oscillospirales	CAG-272	Avispirillum	Avispirillum sp011957885	-0.29	10.55	-0.22	7.94	0.24	318.9	-0.28	16.97
Otu01495	Bacteria	Bacillota_A	Clostridia	Clostridia	Clostridia	Clostridia	Clostridia	-0.21	135.17	-0.22	7.94	-0.27	147.62	-0.28	16.97
Otu01496	Bacteria	Bacillota_A	Clostridia	Lachnospirales	Lachnospiraceae	Lachnospiraceae	Lachnospiraceae	-0.29	10.55	-0.22	7.94	0.4	226.87	-0.28	16.97
Otu01498	Bacteria	Bacillota_A	Clostridia	Christensenellales	Aristaeellaceae	Aristaeella	Aristaeella	-0.18	243.57	-0.22	7.94	-0.16	449.78	-0.28	16.97
Otu01499	Bacteria	Bacillota_A	Clostridia	Lachnospirales	Lachnospiraceae	Bariatricus	Bariatricus comes	-0.29	10.55	-0.14	214.43	-0.43	2.41	-0.28	16.97
Otu01500	Bacteria	Bacillota_A	Clostridia	Lachnospirales	Lachnospiraceae	Blautia_A	Blautia_A	-0.21	138.34	-0.14	210.38	-0.43	2.41	-0.28	16.97
Otu01501	Bacteria	Bacillota_A	Clostridia	Clostridiales	Clostridiaceae	Clostridium	Clostridium lentum	-0.1	507.35	-0.22	7.94	-0.2	295.2	-0.28	16.97
Otu01502	Bacteria	Bacillota_A	Clostridia	Oscillospirales	Oscillospiraceae	Vescimonas	Vescimonas sp000435555	-0.21	136.42	-0.14	205.6	-0.07	1168.23	-0.28	16.97
Otu01503	Bacteria	Bacillota_A	Clostridia	Christensenellales	CAG-917	CAG-349	CAG-349 sp003539515	-0.29	10.55	-0.22	7.94	-0.08	929.34	0.12	631.57
Otu01504	Bacteria	Bacillota_A	Clostridia	Lachnospirales	Lachnospiraceae	Coprococcus	Coprococcus aceti	-0.29	10.55	-0.06	662.89	-0.43	2.41	-0.28	16.97
Otu01505	Bacteria	Bacillota_I	Bacilli_A	Erysipelotrichales	Erysipelotrichaceae	Bulleidia	Bulleidia moorei	-0.29	10.55	-0.1	419.02	-0.29	179.66	-0.28	16.97
Otu01506	Bacteria	Bacillota_A	Clostridia	Oscillospirales	Acutalibacteraceae	Acutalibacteraceae	Acutalibacteraceae	-0.29	10.55	-0.22	7.94	-0.2	293.26	-0.28	16.97
Otu01507	Bacteria	Bacillota_C	Negativicutes	Acidaminococcales	Acidaminococcaceae	Phascolarctobacterium_A	Phascolarctobacterium_A succinatutens	0.48	200.99	-0.22	7.94	-0.43	2.41	-0.28	16.97
Otu01508	Bacteria	Bacillota_A	Clostridia	TANB77	CAG-508	CAG-273	CAG-273 sp003534295	-0.29	10.55	-0.22	7.94	0.02	2741.32	-0.28	16.97
Otu01509	Bacteria	Bacteroidota	Bacteroidia	Bacteroidales	Bacteroidaceae	Prevotella	Prevotella sp002251385	0.04	1681.61	-0.22	7.94	-0.43	2.41	0.4	193.49
Otu01511	Bacteria	Bacillota_A	Clostridia	Lachnospirales	Lachnospiraceae	Lachnospiraceae	Lachnospiraceae	-0.29	10.55	-0.14	205.71	-0.1	709.68	-0.28	16.97
Otu01515	Bacteria	Bacillota_A	Clostridia	Oscillospirales	Ruminococcaceae	Ruminococcaceae	Ruminococcaceae	-0.29	10.55	0.05	1010.58	-0.35	84.68	-0.28	16.97
Otu01516	Bacteria	Desulfobacterota	Desulfovibrionia	Desulfovibrionales	Desulfovibrionales	Desulfovibrionales	Desulfovibrionales	-0.29	10.55	-0.22	7.94	-0.31	137.22	-0.28	16.97
Otu01517	Bacteria	Bacillota_C	Negativicutes	Acidaminococcales	Acidaminococcaceae	Phascolarctobacterium_A	Phascolarctobacterium_A succinatutens	-0.18	238.94	-0.22	7.94	-0.43	2.41	0	13933.2
Otu01518	Bacteria	Bacillota_C	Negativicutes	Veillonellales	Dialisteraceae	Dialister	Dialister hominis	-0.29	10.55	0	163136	-0.43	2.41	-0.28	16.97
Otu01519	Bacteria	Bacillota_A	Clostridia	Oscillospirales	Oscillospiraceae	Hominicoprocola	Hominicoprocola fusiformis	-0.18	238.75	-0.22	7.94	-0.35	81.47	-0.28	16.97
Otu01520	Bacteria	Bacillota_A	Clostridia	Oscillospirales	Oscillospiraceae	Hominicoprocola	Hominicoprocola fusiformis	-0.21	135.77	-0.22	7.94	-0.05	1189.93	0	14605
Otu01522	Bacteria	Bacillota_A	Clostridia	Oscillospirales	Acutalibacteraceae	CAG-177	CAG-177 sp003538135	-0.21	136.42	-0.22	7.94	-0.43	2.41	-0.28	16.97
Otu01523	Bacteria	Bacillota_I	Bacilli_A	RF39	UBA660	CAG-1193	CAG-1193 sp900550145	0.2	419.97	-0.22	7.94	-0.43	2.41	-0.28	16.97
Otu01525	Bacteria	Bacillota_A	Clostridia	Oscillospirales	Ruminococcaceae	Ruminococcaceae	Ruminococcaceae	-0.21	135.77	-0.22	7.94	-0.43	2.41	-0.28	16.97
Otu01527	Bacteria	Bacillota_A	Clostridia	Oscillospirales	Ruminococcaceae	Ruminococcaceae	Ruminococcaceae	-0.29	10.55	-0.14	205.71	-0.16	352.54	-0.28	16.97
Otu01529	Bacteria	Bacillota_A	Clostridia	Oscillospirales	Ruminococcaceae	Ruminiclostridium_E	Ruminiclostridium_E	-0.29	10.55	-0.22	7.94	-0.35	84.68	-0.28	16.97
Otu01530	Bacteria	Bacillota_A	Clostridia	Lachnospirales	Lachnospiraceae	Blautia_A	Blautia_A	-0.29	10.55	-0.06	649.8	-0.31	136.67	-0.28	16.97
Otu01531	Bacteria	Bacillota_A	Clostridia	Oscillospirales	Oscillospiraceae	Vescimonas	Vescimonas coprocola	-0.29	10.55	-0.14	211.51	-0.43	2.41	-0.28	16.97
Otu01532	Bacteria	Bacillota_A	Clostridia	Oscillospirales	Ruminococcaceae	Massilioclostridium	Massilioclostridium facile	-0.29	10.55	-0.22	7.94	0.01	5404.9	-0.28	16.97
Otu01533	Bacteria	Bacillota_A	Clostridia	Oscillospirales	Ruminococcaceae	Gemmiger	Gemmiger qucibialis	-0.21	138.49	-0.14	211.07	-0.35	81.47	-0.28	16.97
Otu01534	Bacteria	Bacillota_A	Clostridia	TANB77	CAG-508	CAG-508	CAG-508	-0.29	10.55	-0.22	7.94	-0.16	354.44	-0.28	16.97
Otu01535	Bacteria	Bacteroidota	Bacteroidia	Bacteroidales	Tannerellaceae	Parabacteroides	Parabacteroides johnsonii	-0.29	10.55	-0.14	205.71	-0.43	2.41	-0.28	16.97
Otu01536	Bacteria	Bacillota_A	Clostridia	Clostridia	Clostridia	Clostridia	Clostridia	-0.29	10.55	-0.22	7.94	0.2	399.72	-0.28	16.97
Otu01537	Bacteria	Bacillota_A	Clostridia	Christensenellales	Aristaeellaceae	Aristaeellaceae	Aristaeellaceae	-0.29	10.55	-0.22	7.94	-0.08	754.9	-0.28	16.97
Otu01538	Bacteria	Bacillota_A	Clostridia	Oscillospirales	Acutalibacteraceae	Hominenteromicrobium	Hominenteromicrobium mulieris	-0.18	242.34	0.12	585.88	-0.43	2.41	-0.28	16.97
Otu01541	Bacteria	Bacillota_A	Clostridia	Oscillospirales	Acutalibacteraceae	CAG-177	CAG-177 sp003538135	-0.06	804.12	-0.22	7.94	-0.43	2.41	-0.28	16.97
Otu01542	Bacteria	Bacillota_A	Clostridia	Oscillospirales	Oscillospiraceae	Dysosmobacter	Dysosmobacter segnis	-0.21	136.42	-0.22	7.94	-0.43	2.41	-0.28	16.97
Otu01543	Bacteria	Bacillota_A	Clostridia	Lachnospirales	Lachnospiraceae	Blautia_A	Blautia_A sp900066335	-0.14	292.05	-0.02	2117.49	-0.43	2.41	-0.28	16.97
Otu01545	Bacteria	Bacillota_A	Clostridia	Oscillospirales	Oscillospiraceae	Intestinimonas	Intestinimonas	-0.1	504.87	-0.22	7.94	-0.08	754.72	-0.28	16.97
Otu01546	Bacteria	Bacillota_A	Clostridia	Lachnospirales	Lachnospiraceae	Lachnospiraceae	Lachnospiraceae	-0.29	10.55	0.04	1740.61	-0.31	136.67	-0.28	16.97
Otu01547	Bacteria	Bacillota_A	Clostridia	Lachnospirales	Lachnospiraceae	Bariatricus	Bariatricus	-0.29	10.55	-0.22	7.94	-0.29	179.86	-0.28	16.97
Otu01551	Bacteria	Bacteroidota	Bacteroidia	Bacteroidales	Bacteroidaceae	Phocaeicola	Phocaeicola sp959599425	-0.29	10.55	-0.22	7.94	-0.35	84.34	-0.28	16.97
Otu01552	Bacteria	Bacillota_A	Clostridia	Oscillospirales	Ruminococcaceae	Ruminococcaceae	Ruminococcaceae	-0.21	137.33	-0.22	7.94	-0.43	2.41	-0.28	16.97
Otu01553	Bacteria	Bacillota_A	Clostridia	Christensenellales	Pumilibacteraceae	Protoclostridium	Protoclostridium sp944362615	-0.29	10.55	-0.22	7.94	0.24	310.11	-0.28	16.97
Otu01554	Bacteria	Bacillota_A	Clostridia	Lachnospirales	Lachnospiraceae	Agathobacter	Agathobacter rectalis	-0.29	10.55	-0.1	422.18	-0.43	2.41	-0.28	16.97
Otu01555	Bacteria	Bacillota_A	Clostridia	Lachnospirales	Lachnospiraceae	Lachnospira	Lachnospira	-0.29	10.55	0.05	982.76	-0.43	2.41	-0.28	16.97
Otu01557	Bacteria	Bacillota_A	Clostridia	Lachnospirales	Lachnospiraceae	Lachnospiraceae	Lachnospiraceae	-0.29	10.55	-0.14	214.96	-0.43	2.41	-0.28	16.97
Otu01558	Bacteria	Bacillota_A	Clostridia	Lachnospirales	Lachnospiraceae	Lachnospiraceae	Lachnospiraceae	-0.02	2768.67	-0.22	7.94	-0.43	2.41	-0.28	16.97
Otu01559	Bacteria	Bacteroidota	Bacteroidia	Bacteroidales	Muribaculaceae	Limisoma	Limisoma sp000437795	-0.15	338.95	-0.22	7.94	-0.43	2.41	-0.28	16.97
Otu01560	Bacteria	Bacillota_A	Clostridia	Lachnospirales	Lachnospiraceae	Fusicatenibacter	Fusicatenibacter saccharivorans	-0.29	10.55	0.01	4541.37	-0.43	2.41	-0.28	16.97
Otu01561	Bacteria	Bacillota_A	Clostridia	Oscillospirales	Oscillospiraceae	Oscillibacter	Oscillibacter ruminantium	-0.21	141.59	-0.22	7.94	-0.35	84.68	-0.28	16.97
Otu01567	Bacteria	Bacteroidota	Bacteroidia	Bacteroidales	Bacteroidaceae	Phocaeicola	Phocaeicola	-0.29	10.55	0.21	346.87	-0.43	2.41	-0.28	16.97
Otu01568	Bacteria	Bacillota_A	Clostridia	Oscillospirales	Oscillospirales	Oscillospirales	Oscillospirales	-0.18	243.6	-0.22	7.94	-0.43	2.41	-0.28	16.97
Otu01570	Bacteria	Bacillota_A	Clostridia	Lachnospirales	Lachnospiraceae	Roseburia	Roseburia inulinivorans	-0.21	134.7	-0.1	412.72	-0.43	2.41	-0.28	16.97
Otu01571	Bacteria	Bacillota_I	Bacilli_A	RF39	UBA660	Ventrenecus	Ventrenecus sp934096605	-0.29	10.55	-0.22	7.94	0.34	266.04	-0.28	16.97
Otu01573	Bacteria	Bacillota_A	Clostridia	UBA1381	UMGS1253	JAKJBW01	JAKJBW01 sp022706785	-0.29	10.55	-0.22	7.94	-0.31	137.94	-0.28	16.97
Otu01574	Bacteria	Fusobacteriota	Fusobacteriia	Fusobacteriales	Fusobacteriaceae	Fusobacterium_C	Fusobacterium_C gonidiaformans	-0.18	238.94	-0.22	7.94	-0.17	368.56	-0.28	16.97
Otu01575	Bacteria	Actinomycetota	Coriobacteriia	Coriobacteriales	Atopobiaceae	Parolsenella	Parolsenella	-0.02	2670.16	-0.22	7.94	-0.43	2.41	-0.28	16.97
Otu01576	Bacteria	Bacillota_A	Clostridia	Lachnospirales	Lachnospiraceae	Anthropogastromicrobium	Anthropogastromicrobium aceti	-0.14	289.21	-0.22	7.94	-0.43	2.41	-0.28	16.97
Otu01577	Bacteria	Bacteroidota	Bacteroidia	Bacteroidales	Bacteroidaceae	Paraprevotella	Paraprevotella clara	-0.29	10.55	-0.22	7.94	-0.35	82.87	-0.28	16.97
Otu01578	Bacteria	Bacillota_A	Clostridia	Oscillospirales	Oscillospiraceae	Intestinimonas	Intestinimonas	-0.29	10.55	-0.22	7.94	0.26	301.46	-0.28	16.97
Otu01579	Bacteria	Bacillota_A	Clostridia	Lachnospirales	Lachnospiraceae	Agathobacter	Agathobacter	-0.29	10.55	-0.14	208.77	-0.43	2.41	-0.28	16.97
Otu01581	Bacteria	Pseudomonadota	Gammaproteobacteria	Burkholderiales	Burkholderiaceae	Duodenibacillus	Duodenibacillus	-0.29	10.55	-0.22	7.94	-0.43	2.41	0.27	397.56
Otu01582	Bacteria	Bacillota_A	Clostridia	Christensenellales	CAG-138	PeH17	PeH17 sp000435055	-0.18	242.34	-0.22	7.94	-0.43	2.41	-0.28	16.97
Otu01584	Bacteria	Bacteroidota	Bacteroidia	Bacteroidales	Marinifilaceae	Butyricimonas	Butyricimonas virosa	-0.21	141.59	-0.22	7.94	-0.43	2.41	-0.28	16.97
Otu01585	Bacteria	Bacillota_A	Clostridia	Oscillospirales	Acutalibacteraceae	Ruminococcus_E	Ruminococcus_E	-0.29	10.55	-0.14	205.71	-0.43	2.41	-0.28	16.97
Otu01590	Bacteria	Bacillota_A	Clostridia	Lachnospirales	Lachnospiraceae	Dorea_D	Dorea_D hominis	-0.29	10.55	-0.22	7.94	-0.35	84.2	-0.28	16.97
Otu01591	Bacteria	Bacillota_I	Bacilli_A	Erysipelotrichales	Erysipelotrichaceae	Clostridium_AQ	Clostridium_AQ	-0.29	10.55	0.28	249.11	-0.43	2.41	-0.28	16.97
Otu01592	Bacteria	Bacillota_A	Clostridia	Oscillospirales	Ruminococcaceae	Faecalibacterium	Faecalibacterium	-0.29	10.55	-0.14	208.77	-0.43	2.41	0.12	632.07
Otu01594	Bacteria	Bacillota_A	Clostridia	Oscillospirales	Oscillospiraceae	Oscillospiraceae	Oscillospiraceae	-0.21	134.49	-0.22	7.94	-0.08	747.2	-0.28	16.97
Otu01596	Bacteria	Bacillota_A	Clostridia	Peptostreptococcales	Peptostreptococcaceae	Peptostreptococcaceae	Peptostreptococcaceae	-0.21	138.49	-0.22	7.94	-0.43	2.41	-0.28	16.97
Otu01598	Bacteria	Bacillota_A	Clostridia	Oscillospirales	Oscillospiraceae	Hominicoprocola	Hominicoprocola sp900317525	-0.02	2759.3	-0.22	7.94	-0.31	137.67	-0.28	16.97
Otu01599	Bacteria	Bacillota_A	Clostridia	Lachnospirales	Lachnospiraceae	Coprococcus	Coprococcus eutactus	-0.29	10.55	0.04	1770.1	-0.35	84	-0.28	16.97
Otu01600	Bacteria	Bacillota_A	Clostridia	Lachnospirales	Lachnospiraceae	Otoolea	Otoolea fessa	-0.06	813.79	-0.22	7.94	-0.21	273.03	-0.28	16.97
Otu01601	Bacteria	Bacillota_A	Clostridia	Oscillospirales	Acutalibacteraceae	Ruminococcus_E	Ruminococcus_E	-0.21	134.7	0.12	592.01	-0.43	2.41	-0.28	16.97
Otu01603	Bacteria	Bacteroidota	Bacteroidia	Bacteroidales	Bacteroidaceae	Prevotella	Prevotella hominis	-0.14	305.8	-0.22	7.94	-0.43	2.41	-0.28	16.97
Otu01605	Bacteria	Bacillota_A	Clostridia	Peptostreptococcales	Anaerovoracaceae	Gallibacter	Gallibacter brachus	-0.21	134.7	-0.1	423.69	-0.43	2.41	-0.28	16.97
Otu01606	Bacteria	Bacillota_A	Clostridia	Oscillospirales	CAG-272	Firm-07	Firm-07 sp905187695	-0.29	10.55	-0.22	7.94	0.39	203.09	-0.28	16.97
Otu01609	Bacteria	Bacillota_A	Clostridia	Oscillospirales	Acutalibacteraceae	Ruminococcus_E	Ruminococcus_E sp934476515	-0.29	10.55	0.09	687.7	-0.43	2.41	-0.28	16.97
Otu01612	Bacteria	Bacillota_B	Bacillota_B	Bacillota_B	Bacillota_B	Bacillota_B	Bacillota_B	-0.29	10.55	-0.22	7.94	-0.31	137.41	-0.28	16.97
Otu01613	Bacteria	Bacillota_A	Clostridia	Lachnospirales	Lachnospiraceae	Lachnospira	Lachnospira eligens_A	-0.29	10.55	-0.22	7.94	-0.35	84.2	0.21	457.27
Otu01614	Bacteria	Bacillota_A	Clostridia	Lachnospirales	Lachnospiraceae	Butyrivibrio_A	Butyrivibrio_A crossotus	-0.14	305.83	-0.22	7.94	-0.02	3349.18	-0.28	16.97
Otu01615	Bacteria	Bacillota_A	Clostridia	Oscillospirales	Acutalibacteraceae	Fimenecus	Fimenecus	-0.29	10.55	-0.22	7.94	0.1	776.33	-0.28	16.97
Otu01616	Bacteria	Fusobacteriota	Fusobacteriia	Fusobacteriales	Leptotrichiaceae	Streptobacillus	Streptobacillus notomytis	-0.29	10.55	-0.22	7.94	-0.27	147.82	-0.28	16.97
Otu01618	Bacteria	Bacteroidota	Bacteroidia	Bacteroidales	Bacteroidaceae	Bacteroidaceae	Bacteroidaceae	-0.29	10.55	-0.22	7.94	-0.08	926.54	-0.28	16.97
Otu01620	Bacteria	Bacillota_A	Clostridia	Oscillospirales	Oscillospiraceae	Sporobacter	Sporobacter	-0.21	137.33	-0.22	7.94	-0.43	2.41	0.67	197.19
Otu01623	Bacteria	Pseudomonadota	Gammaproteobacteria	Burkholderiales	Burkholderiaceae	Duodenibacillus	Duodenibacillus sp900544335	0.09	679.76	-0.22	7.94	-0.43	2.41	0.12	632.07
Otu01628	Bacteria	Bacillota_A	Clostridia	Lachnospirales	Lachnospiraceae	Agathobacter	Agathobacter rectalis	-0.29	10.55	-0.14	205.6	-0.35	83.45	-0.28	16.97
Otu01632	Bacteria	Bacillota_A	Clostridia	Oscillospirales	Ruminococcaceae	Gemmiger	Gemmiger qucibialis	-0.29	10.55	-0.06	657.52	-0.43	2.41	-0.28	16.97
Otu01634	Bacteria	Bacillota_A	Clostridia	Peptostreptococcales	Peptostreptococcaceae	Romboutsia_E	Romboutsia_E	0.02	3074.7	-0.14	212.7	-0.43	2.41	-0.28	16.97
Otu01636	Bacteria	Actinomycetota	Coriobacteriia	Coriobacteriales	Eggerthellaceae	Ellagibacter	Ellagibacter isourolithinifaciens	-0.29	10.55	-0.22	7.94	-0.08	935.61	-0.28	16.97
[truncated: 2,253 more rows]
