# Supplementary material for: Analytic attributes of the 16S rRNA gene sequencing methodology for human gut microbiota characterization
Source: Appl Microbiol Biotechnol. 2026 May 22;110(1):217. doi: 10.1007/s00253-026-13844-8 (PMC13375765; doi:10.1007/s00253-026-13844-8)
Supplement: Supplementary file 9 — XLSX (28.6 KB) [file 253_2026_13844_MOESM9_ESM.xlsx]

## Sheet: Table S1
Experiment 1: DNA extraction protocol
Taxonomic level	Alpha diversity																											Beta diversity
	Richness									Shannon diversity									Pielou's evenness									Aitchison distance
	BT (n=3)		BTm (n=3)		PF (n=3)		ZM (n=3)			BT (n=3)		BTm (n=3)		PF (n=3)		ZM (n=3)			BT (n=3)		BTm (n=3)		PF (n=3)		ZM (n=3)					CV%
	Mean (95% CI)	CV%	Mean (95% CI)	CV%	Mean (95% CI)	CV%	Mean (95% CI)	CV%	p-value	Mean (95% CI)	CV%	Mean (95% CI)	CV%	Mean (95% CI)	CV%	Mean (95% CI)	CV%	p-value	Mean (95% CI)	CV%	Mean (95% CI)	CV%	Mean (95% CI)	CV%	Mean (95% CI)	CV%	p-value	R2	p-value	BT	BTm	PF	ZM
Phylum	10.67 (9.23; 12.1)	5.41	10.67 (9.23; 12.1)	5.41	11.33 (8.46; 14.2)	10.19	11.67 (7.87; 15.46)	13.09	0.58	1.3 (1.26; 1.34)	1.22	1.33 (1.24; 1.43)	2.91	1.3 (1.16; 1.45)	4.38	1.23 (1.15; 1.31)	2.7	0.07	0.55 (0.51; 0.59)	2.76	0.56 (0.49; 0.63)	5.09	0.54 (0.43; 0.65)	8.45	0.5 (0.41; 0.6)	7.76	0.25	0.52	0.008	37.84	22.11	28.76	6.6
Class	12.67 (11.23; 14.1)	4.56	12.67 (11.23; 14.1)	4.56	13.67 (12.23; 15.1)	4.22	14.33 (8.08; 20.58)	17.56	0.41	1.33 (1.28; 1.38)	1.42	1.48 (1.34; 1.61)	3.65	1.36 (1.21; 1.52)	4.7	1.27 (1.17; 1.37)	3.11	0.004	0.52 (0.49; 0.55)	2.23	0.58 (0.5; 0.66)	5.36	0.52 (0.44; 0.6)	6.15	0.48 (0.37; 0.59)	9.26	0.03	0.62	0.001	38.08	21.94	14.73	11.57
Order	24 (19.7; 28.3)	7.22	24.67 (23.23; 26.1)	2.34	23.67 (22.23; 25.1)	2.44	25.67 (19.42; 31.92)	9.8	0.47	1.83 (1.79; 1.87)	0.88	2.05 (1.95; 2.16)	2.11	1.89 (1.75; 2.03)	2.96	1.68 (1.57; 1.79)	2.66	<0.0001	0.58 (0.56; 0.6)	1.43	0.64 (0.62; 0.67)	1.57	0.6 (0.54; 0.65)	3.61	0.52 (0.45; 0.59)	5.33	0.0003	0.6	0.001	53.3	2.99	16.68	24
Family	48 (34.86; 61.14)	11.02	47.67 (43.87; 51.46)	3.2	46 (43.52; 48.48)	2.17	49 (37.62; 60.38)	9.35	0.78	2.24 (2.15; 2.32)	1.5	2.5 (2.46; 2.54)	0.6	2.19 (2.04; 2.34)	2.76	2.06 (1.97; 2.14)	1.68	<0.0001	0.58 (0.56; 0.6)	1.28	0.65 (0.63; 0.66)	0.9	0.57 (0.52; 0.62)	3.32	0.53 (0.48; 0.58)	3.91	<0.0001	0.6	0.001	48.76	4.33	12.78	18.67
Genus	145.33 (133.08; 157.59)	3.39	142 (137.7; 146.3)	1.22	133.33 (114.69; 151.98)	5.63	138.33 (100.39; 176.28)	11.04	0.44	3.46 (3.35; 3.58)	1.35	3.45 (3.36; 3.53)	0.99	3.55 (3.48; 3.61)	0.73	3.39 (3.34; 3.43)	0.54	0.002	0.7 (0.68; 0.71)	0.91	0.7 (0.67; 0.72)	1.22	0.73 (0.71; 0.74)	1.09	0.69 (0.65; 0.73)	2.46	0.012	0.55	0.001	22.69	5.49	4.74	6.95
Species	192.33 (181.13; 203.53)	2.34	187 (173.86; 200.14)	2.83	186.67 (160.1; 213.23)	5.73	189 (137.67; 240.33)	10.93	0.93	3.76 (3.59; 3.93)	1.78	3.7 (3.59; 3.82)	1.22	3.87 (3.83; 3.91)	0.4	3.71 (3.62; 3.79)	0.9	0.006	0.71 (0.69; 0.74)	1.34	0.71 (0.69; 0.73)	1.22	0.74 (0.72; 0.76)	1.16	0.71 (0.68; 0.74)	1.85	0.013	0.53	0.001	20.27	2.5	4.12	9.52
OTU	215.67 (190.54; 240.8)	4.69	210 (186.3; 233.7)	4.54	228.33 (175.62; 281.05)	9.29	212 (141; 283)	13.48	0.66	3.77 (3.61; 3.94)	1.79	3.72 (3.6; 3.84)	1.27	3.9 (3.85; 3.94)	0.43	3.74 (3.65; 3.84)	1.06	0.007	0.7 (0.68; 0.72)	1.14	0.7 (0.67; 0.72)	1.41	0.72 (0.68; 0.76)	2.16	0.7 (0.67; 0.73)	1.8	0.19	0.48	0.001	16.31	1.96	3.25	12.64

## Sheet: Table S2
Experiment 2: Sample homogenization
Taxonomic level	Alpha diversity															Beta diversity
	Richness					Shannon diversity					Pielou's evenness					Aitchison distance
	NH (n=5)		H (n=6)			NH (n=5)		H (n=6)			NH (n=5)		H (n=6)					CV%
	Mean (95% CI)	CV%	Mean (95% CI)	CV%	p-value	Mean (95% CI)	CV%	Mean (95% CI)	CV%	p-value	Mean (95% CI)	CV%	Mean (95% CI)	CV%	p-value	R2	p-value	NH (n=5)	H (n=6)
Phylum	12.4 (11.29; 13.51)	7.21	11.5 (10.93; 12.07)	4.76	0.07	1.38 (1.34; 1.41)	2.04	1.36 (1.32; 1.4)	2.77	0.45	0.55 (0.52; 0.58)	4.18	0.56 (0.54; 0.58)	3.72	0.47	0.52	0.005	28.99	27.59
Class	14.4 (13.29; 15.51)	6.21	13.5 (12.93; 14.07)	4.06	0.07	1.43 (1.39; 1.47)	2.26	1.4 (1.36; 1.44)	2.91	0.19	0.54 (0.51; 0.56)	3.98	0.54 (0.52; 0.56)	3.63	0.94	0.51	0.001	26.68	26.38
Order	26.6 (25.18; 28.02)	4.29	26.6 (25.4; 27.94)	4.54	0.93	1.89 (1.83; 1.95)	2.54	1.92 (1.84; 1.99)	3.56	0.43	0.58 (0.55; 0.6)	3.81	0.58 (0.56; 0.61)	3.49	0.54	0.38	0.003	14.6	17.64
Family	51.8 (47.74; 55.86)	6.31	53.1 (51.24; 55.09)	3.45	0.44	2.25 (2.17; 2.34)	3.02	2.33 (2.29; 2.37)	1.6	0.07	0.57 (0.54; 0.6)	4.58	0.59 (0.58; 0.59)	1.22	0.29	0.26	0.005	10.25	9.4
Genus	146.2 (141.13; 151.27)	2.8	146.1 (142.16; 150.17)	2.61	0.99	3.45 (3.38; 3.52)	1.55	3.44 (3.35; 3.52)	2.34	0.78	0.69 (0.67; 0.71)	2.04	0.69 (0.68; 0.7)	1.92	0.77	0.18	0.003	3.37	8.96
Species	208.4 (200.67; 216.13)	2.99	207.1 (198.6; 215.73)	3.94	0.78	3.76 (3.69; 3.83)	1.5	3.69 (3.59; 3.78)	2.44	0.13	0.7 (0.69; 0.72)	2.01	0.69 (0.68; 0.7)	1.9	0.15	0.16	0.004	3.46	5.52
OTU	290.4 (247.65; 333.15)	11.86	267.8 (243.94; 291.73)	8.5	0.25	3.79 (3.73; 3.85)	1.31	3.72 (3.62; 3.81)	2.35	0.1	0.67 (0.64; 0.7)	3.33	0.67 (0.65; 0.68)	2.18	0.7	0.15	0.002	3.14	4.88

## Sheet: Table S3
Experiment 3: Library preparation and DNA sequencing
Taxonomic level	Alpha diversity (CV%)			Beta diversity (CV%)
	Richness	Shannon index	Pielou’s evenness	Aitchison distance
Phylum	9.19	1.24	2.77	19
Class	6.13	1.37	2.05	30.02
Order	2	1.44	1.32	18.25
Family	6.25	2.26	1.62	9.48
Genus	3.32	1.38	1.19	7.76
Species	3.55	1.52	0.98	4.29
OTU	4.5	1.57	0.96	2.75

## Sheet: Table S4
Experiment 4: Thawing
Taxonomic level	Alpha diversity															Beta diversity
	Richness					Shannon diversity					Pielou's evenness					Aitchison distance
	Fresh (n=6)		Thawed (n=5)			Fresh (n=6)		Thawed (n=5)			Fresh (n=6)		Thawed (n=5)					CV%
	Mean (95% CI)	CV%	Mean (95% CI)	CV%	p-value	Mean (95% CI)	CV%	Mean (95% CI)	CV%	p-value	Mean (95% CI)	CV%	Mean (95% CI)	CV%	p-value	R2	p-value	Fresh (n=6)	Thawed (n=5)
Phylum	11.3 (10.79; 11.88)	4.56	10.2 (9.16; 11.24)	8.2	0.04	1.36 (1.33; 1.4)	2.61	1.36 (1.33; 1.39)	1.74	0.98	0.56 (0.54; 0.59)	3.89	0.59 (0.57; 0.61)	2.63	0.05	0.74	0.002	34.35	25.27
Class	13.3 (12.79; 13.88)	3.87	12.2 (11.16; 13.24)	6.86	0.04	1.4 (1.36; 1.44)	2.71	1.45 (1.43; 1.48)	1.59	0.02	0.54 (0.52; 0.56)	3.71	0.58 (0.57; 0.6)	2.15	0.003	0.77	0.002	32.86	27.2
Order	26.1 (24.94; 27.39)	4.47	25.4 (24.72; 26.08)	2.16	0.28	1.92 (1.85; 1.99)	3.48	2.02 (2; 2.04)	0.64	0.004	0.59 (0.56; 0.61)	3.8	0.62 (0.62; 0.63)	0.89	0.009	0.63	0.003	16.03	29.72
Family	52.0 (50.24; 53.76)	3.22	50.4 (48.14; 52.66)	3.6	0.17	2.33 (2.29; 2.37)	1.65	2.39 (2.36; 2.43)	1.12	0.009	0.59 (0.58; 0.6)	1.57	0.61 (0.6; 0.62)	1.49	0.004	0.5	0.004	8.28	13.54
Genus	143.1 (139.33; 147)	2.55	147.2 (138.49; 155.91)	4.76	0.41	3.44 (3.36; 3.52)	2.29	3.55 (3.52; 3.57)	0.64	0.02	0.69 (0.68; 0.71)	1.95	0.71 (0.7; 0.72)	1.49	0.04	0.45	0.001	9.25	11.56
Species	202.5 (195.77; 209.23)	3.16	207.2 (188.18; 226.22)	7.39	0.55	3.69 (3.59; 3.78)	2.4	3.87 (3.84; 3.9)	0.65	0.004	0.69 (0.68; 0.71)	1.98	0.73 (0.71; 0.74)	1.6	0.003	0.38	0.003	5.38	6.23
OTU	262.6 (242.06; 283.27)	7.47	269.2 (234; 304.4)	10.53	0.68	3.72 (3.62; 3.81)	2.35	3.9 (3.89; 3.92)	0.34	0.004	0.67 (0.65; 0.68)	2.12	0.7 (0.68; 0.72)	1.97	0.005	0.32	0.004	4.89	2.8

## Sheet: Table S5
Experiment 5: DNA extraction kit lot
Taxonomic level	Alpha diversity															Beta diversity
	Richness					Shannon diversity					Pielou's evenness					Aitchison distance
	Lot 1 (n=6)		Lot 2 (n=6)			Lot 1 (n=6)		Lot 2 (n=6)			Lot 1 (n=6)		Lot 2 (n=6)					CV%
	Mean (95% CI)	CV%	Mean (95% CI)	CV%	p-value	Mean (95% CI)	CV%	Mean (95% CI)	CV%	p-value	Mean (95% CI)	CV%	Mean (95% CI)	CV%	p-value	R2	p-value	Lot 1	Lot 2
Phylum	10.0 (9.34; 10.66)	6.32	10.8 (9.61; 12.06)	10.79	0.16	1.31 (1.15; 1.46)	11.16	1.27 (1.13; 1.41)	10.52	0.48	0.57 (0.5; 0.64)	11.45	0.53 (0.49; 0.57)	7.02	0.29	0.04	0.95	26.34	27.46
Class	11.8 (11.04; 12.62)	6.36	12.6 (11.09; 14.25)	11.88	0.26	1.39 (1.21; 1.56)	12.03	1.35 (1.21; 1.5)	10.33	0.48	0.56 (0.5; 0.63)	11.04	0.53 (0.5; 0.57)	6.27	0.37	0.03	0.97	31.94	28.1
Order	24.1 (23.13; 25.2)	4.07	26.5 (25.05; 27.95)	5.2	0.008	1.97 (1.82; 2.11)	7.07	1.97 (1.88; 2.06)	4.42	0.59	0.62 (0.58; 0.66)	6.46	0.6 (0.58; 0.62)	3.42	0.39	0.06	0.82	38.56	20.08
Family	47.6 (45.3; 50.03)	4.72	51.3 (49.5; 53.17)	3.41	0.01	2.38 (2.34; 2.43)	1.9	2.39 (2.31; 2.46)	2.86	0.98	0.62 (0.61; 0.62)	1.1	0.61 (0.59; 0.63)	3.16	0.48	0.05	0.88	34.72	20.24
Genus	140.3 (127.85; 152.82)	8.48	144.5 (137.55; 151.45)	4.58	0.48	3.49 (3.33; 3.65)	4.44	3.51 (3.38; 3.63)	3.34	0.82	0.71 (0.68; 0.73)	3.14	0.71 (0.68; 0.73)	2.73	0.82	0.07	0.63	29.81	21.12
Species	196.8 (175.5; 218.17)	10.33	205.5 (192.02; 218.98)	6.25	0.4	3.8 (3.61; 3.99)	4.82	3.81 (3.67; 3.96)	3.63	0.82	0.72 (0.69; 0.74)	3.39	0.72 (0.7; 0.74)	2.75	0.82	0.07	0.68	24.6	17.75
OTU	252.8 (208.92; 296.75)	16.55	279.0 (247.81; 310.19)	10.65	0.24	3.83 (3.63; 4.03)	5	3.85 (3.71; 4)	3.55	1	0.69 (0.67; 0.72)	3.11	0.69 (0.66; 0.71)	3.51	0.55	0.07	0.81	16.91	12.95

## Sheet: Table S6
Experiment 6: Laboratory analyst
Taxonomic level	Alpha diversity															Beta diversity
	Richness					Shannon diversity					Pielou's evenness					Aitchison distance
	Analyst 1 (n=6)		Analyst 2 (n=6)			Analyst 1 (n=6)		Analyst 2 (n=6)			Analyst 1 (n=6)		Analyst 2 (n=6)					CV%
	Mean (95% CI)	CV%	Mean (95% CI)	CV%	p-value	Mean (95% CI)	CV%	Mean (95% CI)	CV%	p-value	Mean (95% CI)	CV%	Mean (95% CI)	CV%	p-value	R2	p-value	Analyst 1	Analyst 2
Phylum	11.5 (10.93; 12.07)	4.76	11.8 (11.04; 12.62)	6.36	0.48	1.36 (1.32; 1.4)	2.77	1.44 (1.42; 1.45)	0.92	0.004	0.56 (0.54; 0.58)	3.72	0.58 (0.57; 0.6)	2.4	0.05	0.08	0.43	27.62	28.51
Class	13.5 (12.93; 14.07)	4.06	13.8 (13.04; 14.62)	5.44	0.48	1.4 (1.36; 1.44)	2.91	1.49 (1.47; 1.5)	0.97	0.002	0.54 (0.52; 0.56)	3.63	0.57 (0.55; 0.58)	2.16	0.02	0.07	0.53	26.38	31.06
Order	26.6 (25.4; 27.94)	4.54	27.1 (25.62; 28.71)	5.42	0.54	1.92 (1.84; 1.99)	3.56	2.04 (2.01; 2.07)	1.28	0.005	0.58 (0.56; 0.61)	3.49	0.62 (0.61; 0.63)	1.43	0.006	0.1	0.35	17.21	19.94
Family	53.1 (51.24; 55.09)	3.45	52.6 (50.21; 55.12)	4.44	0.69	2.33 (2.29; 2.37)	1.6	2.41 (2.38; 2.45)	1.42	0.002	0.59 (0.58; 0.59)	1.22	0.61 (0.6; 0.62)	1.84	0.002	0.11	0.12	8.32	10.93
Genus	146.1 (142.16; 150.17)	2.61	148.5 (144.06; 152.94)	2.85	0.34	3.44 (3.35; 3.52)	2.34	3.56 (3.52; 3.6)	1.09	0.01	0.69 (0.68; 0.7)	1.92	0.71 (0.71; 0.72)	0.75	0.006	0.11	0.08	9.01	6.02
Species	207.1 (198.6; 215.73)	3.94	208.0 (195.64; 220.36)	5.66	0.89	3.69 (3.59; 3.78)	2.44	3.81 (3.77; 3.85)	1.06	0.02	0.69 (0.68; 0.7)	1.9	0.71 (0.71; 0.72)	0.72	0.007	0.12	0.01	5	3.06
OTU	267.8 (245.99; 289.68)	7.77	262.5 (234.73; 290.27)	10.08	0.71	3.72 (3.62; 3.81)	2.41	3.84 (3.79; 3.88)	1.15	0.02	0.67 (0.65; 0.68)	2.16	0.69 (0.68; 0.7)	1.06	0.007	0.11	0.003	3.76	4

## Sheet: Table S7
Taxonomic level	Index	p-value			Individual (CV%)
		Individual	Time	Individual × time	W	X	Y	Z
Phylum	Richness	<0.0001	0.22	0.91	4.94	5.93	3.87	3.39
	Shannon diversity	<0.0001	0.21	0.008	8.22	6.91	5.25	8.66
	Pielou evenness	<0.0001	0.19	0.01	8	7.57	5.87	7.7
Class	Richness	<0.0001	0.01	0.53	6.62	5.95	4.56	5.55
	Shannon diversity	<0.0001	0.12	0.004	8.39	8.19	5.59	9.04
	Pielou evenness	<0.0001	0.05	0.002	7.87	8.9	5.82	7.14
Order	Richness	<0.0001	0.0006	0.004	5.77	6.63	3.84	2.63
	Shannon diversity	<0.0001	0.02	0.009	8.31	8.16	3.67	11.52
	Pielou evenness	<0.0001	0.04	0.01	8.07	7.67	3.64	10.94
Family	Richness	<0.0001	0.007	0.003	7.09	5.92	3.43	10.29
	Shannon diversity	<0.0001	0.02	0.02	8.56	6.84	3.08	5.87
	Pielou evenness	<0.0001	0.03	0.02	7.6	6.23	3.07	3.49
Genus	Richness	<0.0001	0.02	0.07	7.06	4.79	2.52	10.77
	Shannon diversity	<0.0001	0.03	0.03	9.05	3.57	2.04	9.34
	Pielou evenness	<0.0001	0.06	0.03	8.1	3.04	1.92	7.31
Species	Richness	<0.0001	0.0004	0.08	6.8	5.93	1.79	11.76
	Shannon diversity	<0.0001	0.0002	0.006	7.47	3.62	1.9	8.06
	Pielou evenness	<0.0001	0.001	0.008	6.47	3.28	1.9	5.93
OTU	Richness	<0.0001	0.0008	0.03	11.25	15.13	4.2	19.27
	Shannon diversity	<0.0001	0.0004	0.009	7.57	3.25	1.86	8.45
	Pielou evenness	<0.0001	0.003	0.003	5.95	3.94	1.98	5.13

## Sheet: Table S8
Taxonomic level	Individual		Time		Individual × time		Individual (CV%)
	R2	p-value	R2	p-value	R2	p-value	W	X	Y	Z
Phylum	0.86	0.001	0.04	0.001	0.07	0.001	24.77	24.67	33.84	18.67
Class	0.86	0.001	0.04	0.001	0.06	0.001	20.06	20.86	29.12	16.68
Order	0.83	0.001	0.04	0.001	0.08	0.001	18.81	16.61	14.68	14.74
Family	0.8	0.001	0.05	0.002	0.09	0.001	13.67	14.5	10.01	16.01
Genus	0.8	0.001	0.05	0.003	0.09	0.001	9.32	11.25	7.3	17.74
Species	0.8	0.001	0.05	0.005	0.09	0.001	8.71	10.38	6.74	15.82
OTU	0.73	0.001	0.05	0.025	0.11	0.018	5.55	7.13	5.62	8.29
